# Supplementary material for: Protocol for untargeted lipidomics of human serum using LC-TIMS-PASEF
Source: STAR Protoc. 2026 Jun 1;7(2):104607. doi: 10.1016/j.xpro.2026.104607 (PMC13251676; doi:10.1016/j.xpro.2026.104607)
Supplement: Table S1. Example of an exported feature table from MetaboScape used as input for downstream data processing with the Buzatto Research Group LipidQuest routine ((https://github.com/Buzattoresearch/BRG-LipidQuest, DOI: 10.5281/zenodo.19545764) (positive ionization mode), related to Step 79 — This table illustrates the structure and content of the software output prior to downstream filtering and normalization and does not represent a final dataset, which is exemplified in Supp. Table S3. [file mmc1.xlsx]

## Sheet: Table S1
Table S1. Example of an exported feature table from MetaboScape used as input for downstream data processing with the Buzatto Research Group LipidQuest routine (https://github.com/Buzattoresearch/BRG-LipidQuest, DOI: 10.5281/zenodo.19545764) (positive ionization mode). This table illustrates the structure and content of the software output prior to downstream filtering and normalization and does …
RT [min]	m/z meas.	M meas.	Ions	Internal Standard	CCS (Å²)	Mob. 1/K0	ΔCCS [%]	QC RSD [%]	Samples RSD [%]	Boxplot	Flags	MS/MS	AQ	Name	Annotations	Molecular Formula	Annotation Source	Δm/z [mDa]	Δm/z [ppm]	MS/MS score	mSigma	AQ Details	Samples RSD/QC RSD	P_QC_1_P1-A-2_1_1641	P_QC_2_P1-A-4_1_1643	P_QC_3_P1-B-6_1_1654	P_S_1_P1-A-6_1_1645	P_S_3_P1-B-1_1_1649	P_S_2_P1-B-4_1_1652
14.51	675.678	657.644	[M+NH4]+	bruker.bsf.mcube.client.ui.model.impl.BucketTableLine@2e742cda	291.2	1.425	0.1	4.07	69.65	639774	[]	TRUE	22202	[D7]CE 18:1	Target List - Avanti Splash	C45D7H71O2	Avanti Splash	-0.109	-0.161		2.7		17.13	660994	639774	598934	618453	757230	713128
11.25	605.585	587.551	[M+NH4]+, [2M+NH4]+, [M+H]+	bruker.bsf.mcube.client.ui.model.impl.BucketTableLine@59299c0b	262.3	1.281	-0.4	2.51	50.93	623122	[]	TRUE	22202	[D7]DG 15:0_18:1	Target List - Avanti Splash	C36D7H61O5	Avanti Splash	0.081	0.134		4.2		20.29	587080	613655	623122	1030186	1432514	1806218
2.73	529.401	528.393	[M+H]+	bruker.bsf.mcube.client.ui.model.impl.BucketTableLine@252d4e7d	241.1	1.174	1.7	2.03	73.11	48624.2	[]	TRUE	11201	[D7]LPC 18:1	Target List - Avanti Splash	C26D7H45NO7P	Avanti Splash	1.327	2.507		9.4		35.97	48624	47135	46297	117428	151056	153392
2.91	529.399	528.393	[M+H]+, [M+Na]+, [M+K]+, [2M+H]+	bruker.bsf.mcube.client.ui.model.impl.BucketTableLine@47fa6b3a	237.2	1.155	0	1.03	41.62	3.74507e+06	[]	TRUE	22202	[D7]LPC 18:1	Target List - Avanti Splash	C26D7H45NO7P	Avanti Splash	-0.058	-0.11		1.7		40.47	3651957	3745074	3695883	4774959	5623380	5902811
2.99	487.353	486.346	[M+H]+	bruker.bsf.mcube.client.ui.model.impl.BucketTableLine@72f5e9d5	218.6	1.062	0	2.03	36.37	134546	[]	TRUE	22202	[D7]LPE 18:1	Target List - Avanti Splash	C23D7H39NO7P	Avanti Splash	0.625	1.282		5.5		17.92	128484	134546	129476	150807	217012	218579
3.8	402.3	363.337	[M+K]+	bruker.bsf.mcube.client.ui.model.impl.BucketTableLine@3b17be9c	202.8	0.979	0.1	NaN	85.28	0	[]	TRUE	22102	[D7]MG 18:1	Target List - Avanti Splash	C21D7H33O4	Avanti Splash	-0.031	-0.077		10.7		NaN	0	0	0	5147	5347	6321
3.81	386.327	363.337	[M+Na]+, [M+H-H2O]+	bruker.bsf.mcube.client.ui.model.impl.BucketTableLine@512dbdd3	198.9	0.959	0	7.22	81.71	6868.74	[]	TRUE	12202	[D7]MG 18:1	Target List - Avanti Splash	C21D7H33O4	Avanti Splash	0.906	2.346		3.6		11.33	5970	5867	6869	73016	82135	80265
7.72	690.506	667.517	[M+Na]+	bruker.bsf.mcube.client.ui.model.impl.BucketTableLine@5c11483c	271.6	1.33		1.42	117.63	173712	[]	TRUE	21100	[D7]PA 15:0_18:1	Target List - Avanti Splash	C36D7H62O8P	Avanti Splash	0.156	0.226		11.1		83.02	178396	179506	173712	0	0	0
8.12	753.614	752.607	[M+H]+	bruker.bsf.mcube.client.ui.model.impl.BucketTableLine@7fb8089f	289.4	1.419	0.1	5.71	30.6	15872401	[]	TRUE	22202	[D7]PC 15:0_18:1	Target List - Avanti Splash	C41D7H73NO8P	Avanti Splash	0.588	0.78		9.6		5.36	13963809	14260398	15872401	19276116	20221124	21752058
8.39	711.567	710.56	[M+H]+, [M+Na]+, [M+2Na-H]+	bruker.bsf.mcube.client.ui.model.impl.BucketTableLine@1023cab0	275.5	1.35	0.1	0.63	29.62	273135	[]	TRUE	22102	[D7]PE 15:0_18:1	Target List - Avanti Splash	C38D7H67NO8P	Avanti Splash	0.287	0.403		10.2		47.03	273049	273135	276756	249637	408169	413120
6.49	759.588	741.552	[M+NH4]+, [M+K]+, [M+H]+	bruker.bsf.mcube.client.ui.model.impl.BucketTableLine@b16812a	289.6	1.42	0	0.78	47.24	797678	[]	TRUE	22202	[D7]PG 15:0_18:1	Target List - Avanti Splash	C39D7H68O10P	Avanti Splash	0.618	0.813		3.1		60.8	797678	797670	810894	792467	1661972	1690134
6.31	847.604	829.571	[M+NH4]+	bruker.bsf.mcube.client.ui.model.impl.BucketTableLine@7ccceb72	299.6	1.472	0	18.98	48.37	41945.2	[]	TRUE	22202	[D7]PI 15:0_18:1	Target List - Avanti Splash	C42D7H72O13P	Avanti Splash	0.799	0.943		7.8		2.55	62815	40148	61611	59207	86569	92137
7.34	376.395	393.399	[M+H-H2O]+	bruker.bsf.mcube.client.ui.model.impl.BucketTableLine@503f064f	205	0.988		1.9	88.75	12143.7	[]	TRUE	22202	[D7]ST 27:1;O2	Target List - Avanti Splash	C27D7H39O	Avanti Splash	-0.223	-0.593		36		46.6	11642	12144	11694	21153	18393	18437
13.7	829.799	811.764	[M+NH4]+, [M+K]+	bruker.bsf.mcube.client.ui.model.impl.BucketTableLine@5903c42d	313.7	1.541	-0.1	1.93	74.07	1.40159e+06	[]	TRUE	22202	[D7]TG 15:0_18:1_15:0	Target List - Avanti Splash	C51D7H89O6	Avanti Splash	0.804	0.969		5.1		38.46	1389417	1401592	1340232	8143663	9905032	9842593
7.44	738.648	737.643	[M+H]+, [M+K]+, [M+Na]+	bruker.bsf.mcube.client.ui.model.impl.BucketTableLine@11a74c20	292.1	1.432	0.2	1.59	38.14	6.05849e+06	[]	TRUE	22202	[D9]SM 18:0;O2/18:1	Target List - Avanti Splash	C41D9H72N2O6P	Avanti Splash	0.787	1.065		2.1		23.97	6058486	5837610	5889275	7523989	8991218	9525529
7.42	760.629	737.64	[M+Na]+	bruker.bsf.mcube.client.ui.model.impl.BucketTableLine@4d4e6c07	291.2	1.428	0.4	3.01	53.19	354331	[]	TRUE	22102	[D9]SM 18:0;O2/18:1	Target List - Avanti Splash	C41D9H72N2O6P	Avanti Splash	0.557	0.732		18.1		17.69	354331	329322	344853	636363	675543	776754
4.79	401.341	400.334	[M+H]+	bruker.bsf.mcube.client.ui.model.impl.BucketTableLine@629fd70f	209.8	1.013	0.2	2.4	122.24	3.22412e+06	[]	TRUE	20212	25-hydroxycholecalciferol	Spectral Library - 1-MoNA LipidBlast 2022	C27H44O2	1-MoNA LipidBlast 2022	-0.119	-0.296	931.4	17.2	MS/MS: Library	50.85	3413353	3279199	3224123	2632	2942	3134
14.03	640.602	622.569	[M+NH4]+, [M+Na]+, [2M+NH4]+	bruker.bsf.mcube.client.ui.model.impl.BucketTableLine@4bc819a0	284.7	1.392	0.5	5.62	111.29	46373.8	[]	TRUE	20112	CE 16:1	Spectral Library - 1-MoNA LipidBlast 2022, Lipid Species	C43H74O2		-0.252	-0.393	952.5	10.2		19.8	87924	83061	76599	204512	239968	233865
14.76	656.633	638.599	[M+NH4]+	bruker.bsf.mcube.client.ui.model.impl.BucketTableLine@5ca76240	288.5	1.411	0.8	12.83	150.84	271.406	[]	TRUE	20112	CE 17:0	Spectral Library - 1-MoNA LipidBlast 2022, Lipid Species	C44H78O2		-0.795	-1.211	865.5	38.8		11.75	3495	3248	2555	8720	11205	8347
14.29	654.618	636.585	[M+NH4]+	bruker.bsf.mcube.client.ui.model.impl.BucketTableLine@66d231ca	286.6	1.401	0.2	9.79	154.36	0	[]	TRUE	20112	CE 17:1	Spectral Library - 1-MoNA LipidBlast 2022, Lipid Species	C44H76O2		0.13	0.198	853	13.9		15.76	5355	4219	4694	41066	54580	52986
15.06	670.649	652.615	[M+NH4]+, [M+Na]+	bruker.bsf.mcube.client.ui.model.impl.BucketTableLine@239db104	291	1.424	0.7	31.39	99.41	15246.1	[]	TRUE	20212	CE 18:0	Spectral Library - 1-MoNA LipidBlast 2022, Lipid Species	C45H80O2		-0.281	-0.419	945.7	7.2		3.17	34307	23454	15587	47338	62661	45030
14.37	673.589	650.6	[M+Na]+	bruker.bsf.mcube.client.ui.model.impl.BucketTableLine@6f04ac8e	292.5	1.431		NaN	153.06	0	[]	TRUE	20110	CE 18:1	Lipid Species	C45H78O2		-0.246	-0.365	666.7	11.7		NaN	0	0	0	5810	5106	5577
14.62	673.589	650.599	[M+Na]+, [M+K]+	bruker.bsf.mcube.client.ui.model.impl.BucketTableLine@286b138a	288.4	1.411		15.8	133.41	2928.31	[]	TRUE	20110	CE 18:1	Lipid Species	C45H78O2		-0.86	-1.277	785	79.5		8.45	3151	4653	4246	17987	19005	18841
14.56	668.634	650.6	[M+NH4]+	bruker.bsf.mcube.client.ui.model.impl.BucketTableLine@4928c87d	290.1	1.42	0.5	3.62	104.51	265108	[]	TRUE	20112	CE 18:1	Spectral Library - 1-MoNA LipidBlast 2022, Lipid Species	C45H78O2		-0.113	-0.168	897.3	12.5		28.89	462553	424560	435679	1012095	1202173	1150515
14.09	666.619	648.585	[M+NH4]+, [2M+NH4]+	bruker.bsf.mcube.client.ui.model.impl.BucketTableLine@6f8e2512	290.6	1.422	0.7	2.73	149.74	77069.9	[]	TRUE	20212	CE 18:2	Lipid Species	C45H76O2		0.282	0.424	863.4	7.9		54.84	554846	538918	518963	6943627	8111024	7612675
13.76	664.603	646.569	[M+NH4]+	bruker.bsf.mcube.client.ui.model.impl.BucketTableLine@2b3fa178	288.7	1.412	0.1	7.95	152.8	0	[]	TRUE	20212	CE 18:3	Lipid Species	C45H74O2		-0.164	-0.247	921.4	5.9		19.22	20318	19684	16853	1029476	1084546	1053226
13.45	662.587	644.553	[M+NH4]+	bruker.bsf.mcube.client.ui.model.impl.BucketTableLine@100638a6	288.5	1.411	0.1	NaN	154.41	0	[]	TRUE	20112	CE 18:4	Lipid Species	C45H72O2		-0.356	-0.537	817.6	70.6		NaN	0	0	0	24851	32991	32441
15.04	696.665	678.631	[M+NH4]+	bruker.bsf.mcube.client.ui.model.impl.BucketTableLine@7f1ebbf5	295.5	1.447	0.4	25.47	66.42	18805.3	[]	TRUE	20212	CE 20:1	Spectral Library - 1-MoNA LipidBlast 2022, Lipid Species	C47H82O2		-0.102	-0.147	867.7	3.3		2.61	32780	24435	17297	15537	24558	19816
14.62	694.649	676.615	[M+NH4]+	bruker.bsf.mcube.client.ui.model.impl.BucketTableLine@52579ce	295.8	1.448	0.5	72.66	105.51	9063.8	[]	TRUE	20112	CE 20:2	Lipid Species	C47H80O2		-0.419	-0.603	787.4	56.4		1.45	14288	10855	0	32426	44455	37213
14.23	692.633	674.6	[M+NH4]+	bruker.bsf.mcube.client.ui.model.impl.BucketTableLine@701585e	295.2	1.445	0.4	3.21	151.25	6098.85	[]	TRUE	20112	CE 20:3	Lipid Species	C47H78O2		-0.675	-0.974	921.7	16.6		47.16	21621	21918	20344	588644	729042	692310
14.63	690.618	672.584	[M+NH4]+	bruker.bsf.mcube.client.ui.model.impl.BucketTableLine@a1c7be6	295.6	1.447	0.6	141.42	154.06	0	[]	TRUE	20112	CE 20:4	Lipid Species	C47H76O2		-0.251	-0.364	946.4	140.6	Retention time outlier	1.09	1772	0	0	30169	23835	24380
13.93	690.619	672.585	[M+NH4]+	bruker.bsf.mcube.client.ui.model.impl.BucketTableLine@21fa59e3	294	1.439	0.1	1.57	151.9	49303	[]	TRUE	20212	CE 20:4	Lipid Species, Spectral Library - 1-MoNA LipidBlast 2022	C47H76O2		0.174	0.253	871.9	4.9		96.67	1742987	1678009	1720323	10662141	12456317	11634608
11.6	540.535	539.528	[M+H]+	bruker.bsf.mcube.client.ui.model.impl.BucketTableLine@50e1aac7	259.5	1.264	2.8	73.23	116.53	4400.11	[]	TRUE	20111	Cer 16:0;O2/18:0	Lipid Species, Lipid Species	C34H69NO3		0.017	0.031	435	21	Retention time outlier	1.59	5952	8145	0	16420	20164	19684
10.26	538.52	537.512	[M+H]+	bruker.bsf.mcube.client.ui.model.impl.BucketTableLine@561d0fda	255	1.241	1.9	NaN	159.44	0	[]	TRUE	20111	Cer 16:0;O2/18:1	Lipid Species, Lipid Species	C34H67NO3		0.314	0.583	529.1	83.7	Retention time outlier	NaN	0	0	0	4860	8219	9203
11.85	596.598	595.591	[M+H]+	bruker.bsf.mcube.client.ui.model.impl.BucketTableLine@701f0190	273.6	1.336	2.4	3.77	82.78	20646.8	[]	TRUE	20111	Cer 18:0;O2/20:0	Lipid Species, Lipid Species, Lipid Species, Lipid Species	C38H77NO3		0.206	0.345	723.1	59.3		21.95	31707	28946	29975	7517	12217	10359
12.16	624.628	623.621	[M+H]+, [M+Na]+	bruker.bsf.mcube.client.ui.model.impl.BucketTableLine@2d942b4	280.5	1.37	2.2	13.31	70.25	49415	[]	TRUE	20111	Cer 18:0;O2/22:0	Lipid Species, Lipid Species, Lipid Species	C40H81NO3		-0.489	-0.783	806.7	34.3		5.28	82548	65308	61124	48767	72945	71227
12.31	638.645	637.637	[M+H]+, [M+Na]+	bruker.bsf.mcube.client.ui.model.impl.BucketTableLine@7f4f2281	286.2	1.399	2.8	141.42	155.6	0	[]	TRUE	20211	Cer 18:0;O2/23:0	Lipid Species, Lipid Species, Lipid Species	C41H83NO3		0.047	0.074	898.9	0.7		1.1	0	0	12350	47002	68513	67391
12.47	652.66	651.652	[M+H]+, [M+Na]+	bruker.bsf.mcube.client.ui.model.impl.BucketTableLine@44cfc36	287.7	1.407	2	NaN	155.78	0	[]	TRUE	20211	Cer 18:0;O2/24:0	Lipid Species, Lipid Species	C42H85NO3		-0.39	-0.597	907	3.4		NaN	0	0	0	63739	93735	93061
12.16	650.644	649.636	[M+H]+, [M+Na]+	bruker.bsf.mcube.client.ui.model.impl.BucketTableLine@147bbdb	282.9	1.383	1.2	4.45	82.63	143473	[]	TRUE	20111	Cer 18:0;O2/24:1	Lipid Species, Lipid Species, Lipid Species, Lipid Species	C42H83NO3		-0.902	-1.386	839.9	11.5		18.59	143473	153265	159950	44636	68551	63435
5.76	678.603	677.596	[M+H]+	bruker.bsf.mcube.client.ui.model.impl.BucketTableLine@770eba74	281.5	1.378		7.76	121.73	14174.7	[]	TRUE	20110	Cer 18:0;O3/24:3;O	Spectral Library - 1-MoNA LipidBlast 2022, Spectral Library - 1-MoNA LipidBlast 2022, Spectral Library - 1-MoNA LipidBlast 2022, Spectral Library - 1-MoNA LipidBlast 2022, Spectral Library - 1-MoNA LipidBlast 2022, Spectral Library - 1-MoNA LipidBlast 2022, Spectral Library - 1-MoNA LipidBlast 2022, Spectral Library - 1-MoNA LipidBlast 2022, Lipid Species, Spectral Library - 1-MoNA LipidBlast 202…	C42H79NO5		-0.139	-0.204	912	79.4		15.69	14175	16952	16596	0	0	0
6.02	678.603	677.595	[M+H]+	bruker.bsf.mcube.client.ui.model.impl.BucketTableLine@399422f8	281.4	1.377		8.34	122.6	14947.4	[]	TRUE	20110	Cer 18:0;O3/24:3;O	Spectral Library - 1-MoNA LipidBlast 2022, Spectral Library - 1-MoNA LipidBlast 2022, Spectral Library - 1-MoNA LipidBlast 2022, Spectral Library - 1-MoNA LipidBlast 2022, Spectral Library - 1-MoNA LipidBlast 2022, Spectral Library - 1-MoNA LipidBlast 2022, Spectral Library - 1-MoNA LipidBlast 2022, Spectral Library - 1-MoNA LipidBlast 2022, Spectral Library - 1-MoNA LipidBlast 2022, Spectral Lib…	C42H79NO5		-0.368	-0.543	615.9	29.8		14.71	17914	15232	14947	0	0	0
6.04	676.588	675.58	[M+H]+	bruker.bsf.mcube.client.ui.model.impl.BucketTableLine@735180c8	283.7	1.388		0.84	122.56	22035.3	[]	TRUE	20110	Cer 18:0;O3/24:4;O	Spectral Library - 1-MoNA LipidBlast 2022, Spectral Library - 1-MoNA LipidBlast 2022, Spectral Library - 1-MoNA LipidBlast 2022, Lipid Species, Spectral Library - 1-MoNA LipidBlast 2022, Spectral Library - 1-MoNA LipidBlast 2022, Spectral Library - 1-MoNA LipidBlast 2022, Spectral Library - 1-MoNA LipidBlast 2022, Spectral Library - 1-MoNA LipidBlast 2022, Spectral Library - 1-MoNA LipidBlast 202…	C42H77NO5		0.21	0.311	843.1	207.7		146	22311	22035	22490	0	0	0
7.95	538.52	537.512	[M+H]+	bruker.bsf.mcube.client.ui.model.impl.BucketTableLine@66ae331e	255.8	1.246	2.3	16.35	123.37	9058.93	[]	TRUE	20111	Cer 18:1;O2/16:0	Lipid Species, Lipid Species	C34H67NO3		0.365	0.678	853.2	61.2		7.54	13520	12544	9059	0	0	0
7.99	554.515	553.507	[M+H]+	bruker.bsf.mcube.client.ui.model.impl.BucketTableLine@2b2e593b	260.7	1.27		4.34	123.08	13191.7	[]	TRUE	20110	Cer 18:1;O2/16:0;O	Lipid Species, Lipid Species, Lipid Species	C34H67NO4		0.286	0.516	930.3	36.6		28.34	13192	14512	14459	0	0	0
9.72	582.546	581.538	[M+H]+	bruker.bsf.mcube.client.ui.model.impl.BucketTableLine@7b8c56d5	267.6	1.305		6.06	123.6	6572.18	[]	TRUE	20110	Cer 18:1;O2/18:0;O	Lipid Species, Lipid Species	C36H71NO4		0.121	0.208	829.1	29.6		20.41	6572	7544	6757	0	0	0
11.39	580.567	579.559	[M+H]+, [M+H-H2O]+	bruker.bsf.mcube.client.ui.model.impl.BucketTableLine@44524be7	268.3	1.309	2.7	1.62	114.43	35726.2	[]	TRUE	20111	Cer 18:1;O2/19:0	Lipid Species, Lipid Species, Lipid Species, Lipid Species, Spectral Library - 1-MoNA LipidBlast 2022, Lipid Species	C37H73NO3		0.179	0.309	925.4	36.9		70.55	37205	35757	36542	1157	2328	3134
11.44	610.577	609.57	[M+H]+	bruker.bsf.mcube.client.ui.model.impl.BucketTableLine@20f17d5f	273.7	1.337		12.3	122.17	12631.7	[]	TRUE	20210	Cer 18:1;O2/20:0;O	Lipid Species, Lipid Species	C38H75NO4		-0.029	-0.047	911.1	6.8		9.93	18023	13765	18199	0	652	0
11.91	608.597	607.59	[M+H]+, [M+H-H2O]+, [M+Na]+	bruker.bsf.mcube.client.ui.model.impl.BucketTableLine@364015f9	274.5	1.34	2.2	1.7	109.27	140785	[]	TRUE	20211	Cer 18:1;O2/21:0	Lipid Species, Spectral Library - 1-MoNA LipidBlast 2022, Lipid Species, Lipid Species, Lipid Species	C39H77NO3		-0.176	-0.289	979	8.6		64.37	141783	146359	140785	11433	17227	16139
12.06	622.613	621.606	[M+H]+, [M+H-H2O]+	bruker.bsf.mcube.client.ui.model.impl.BucketTableLine@79d0bc02	277.7	1.357	2	1.36	105.73	2.40617e+06	[]	TRUE	20211	Cer 18:1;O2/22:0	Spectral Library - 1-MoNA LipidBlast 2022, Lipid Species, Lipid Species, Lipid Species, Lipid Species	C40H79NO3		0.155	0.248	988.5	1.2		77.63	2557871	2480483	2548273	213146	272246	296569
11.92	638.608	637.601	[M+H]+, [M+H-H2O]+	bruker.bsf.mcube.client.ui.model.impl.BucketTableLine@7eed2ed8	280.2	1.37		3.17	122.97	96290.3	[]	TRUE	20110	Cer 18:1;O2/22:0;O	Lipid Species, Lipid Species, Lipid Species	C40H79NO4		-0.302	-0.472	924.2	69.2		38.74	120258	111302	115152	0	0	0
11.72	620.597	619.59	[M+H]+, [M+H-H2O]+	bruker.bsf.mcube.client.ui.model.impl.BucketTableLine@789d5749	274.9	1.343	1.8	5.68	115.93	276747	[]	TRUE	20111	Cer 18:1;O2/22:1	Lipid Species, Lipid Species, Spectral Library - 1-MoNA LipidBlast 2022, Lipid Species, Lipid Species, Lipid Species	C40H77NO3		-0.303	-0.488	924.6	14.1		20.4	276747	313931	281510	11974	16954	17315
11.07	618.582	617.574	[M+H]+, [M+H-H2O]+	bruker.bsf.mcube.client.ui.model.impl.BucketTableLine@6bdde953	271.4	1.326	1.3	2.11	121.99	116891	[]	TRUE	20111	Cer 18:1;O2/22:2	Lipid Species, Lipid Species, Lipid Species, Lipid Species, Spectral Library - 1-MoNA LipidBlast 2022	C40H75NO3		-0.174	-0.282	984.5	20.2		57.86	116891	122692	121737	0	779	942
12.21	636.629	635.622	[M+H]+, [M+Na]+, [M+K]+, [M+H-H2O]+	bruker.bsf.mcube.client.ui.model.impl.BucketTableLine@f3b2fe4	281.2	1.374	1.9	3.54	112.96	959435	[]	TRUE	20111	Cer 18:1;O2/23:0	Spectral Library - 1-MoNA LipidBlast 2022, Lipid Species, Lipid Species, Lipid Species	C41H81NO3		-0.143	-0.225	977.5	21.8		31.87	1120471	1073589	1027254	56107	68786	75056
12.08	652.624	651.616	[M+H]+	bruker.bsf.mcube.client.ui.model.impl.BucketTableLine@310ad30	284.8	1.393		6.8	116.62	21304.2	[]	TRUE	20110	Cer 18:1;O2/23:0;O	Lipid Species, Lipid Species, Lipid Species	C41H81NO4		-0.207	-0.317	492.9	69.7		17.16	36619	34997	41037	0	0	3290
11.9	634.613	633.606	[M+H]+, [M+H-H2O]+	bruker.bsf.mcube.client.ui.model.impl.BucketTableLine@9ef1fc7	277.4	1.356	1.3	0.16	104.01	118334	[]	TRUE	20111	Cer 18:1;O2/23:1	Lipid Species, Lipid Species, Lipid Species, Lipid Species, Lipid Species, Lipid Species	C41H79NO3		-0.223	-0.352	961.1	14.1		636.87	122362	122846	122671	18506	20520	18163
12.36	650.645	649.637	[M+H]+, [M+Na]+, [M+H-H2O]+, [M+K]+	bruker.bsf.mcube.client.ui.model.impl.BucketTableLine@3721948f	284.1	1.389	1.6	1	105.95	1.76338e+06	[]	TRUE	20211	Cer 18:1;O2/24:0	Lipid Species, Lipid Species, Lipid Species	C42H83NO3		-0.05	-0.077	980.7	1.9		105.81	1994824	1954619	1951626	150510	213414	210670
11.88	666.639	665.632	[M+H]+, [M+Na]+	bruker.bsf.mcube.client.ui.model.impl.BucketTableLine@3ed1bbea	284.1	1.39		2.59	66.44	78558.8	[]	TRUE	20110	Cer 18:1;O2/24:0;O	Lipid Species, Lipid Species	C42H83NO4		-0.445	-0.667	719.8	32.5		25.64	74114	78084	78559	70479	91339	99118
12.21	666.639	665.632	[M+H]+	bruker.bsf.mcube.client.ui.model.impl.BucketTableLine@366fbc68	286	1.399		18.09	123.14	30359.9	[]	TRUE	20110	Cer 18:1;O2/24:0;O	Lipid Species, Lipid Species	C42H83NO4		-0.076	-0.114	746.2	92.2		6.81	50524	37292	33457	0	0	0
12.06	648.629	647.622	[M+H]+, [M+K]+, [M+Na]+, [M+H-H2O]+	bruker.bsf.mcube.client.ui.model.impl.BucketTableLine@46f08f5e	282	1.379	1.6	1.07	105.64	5.25897e+06	[]	TRUE	20211	Cer 18:1;O2/24:1	Lipid Species, Lipid Species, Spectral Library - 1-MoNA LipidBlast 2022, Lipid Species, Lipid Species	C42H81NO3		0.047	0.072	971.7	1.1		98.97	5300603	5258969	5394676	534032	713956	708631
11.5	664.624	663.617	[M+H]+	bruker.bsf.mcube.client.ui.model.impl.BucketTableLine@ebd5fc6	280	1.37		4.64	112.53	27970.6	[]	TRUE	20110	Cer 18:1;O2/24:1;O	Lipid Species, Lipid Species	C42H81NO4		-0.016	-0.024	825.2	59.6		24.27	32199	30891	28755	1545	2988	2897
8.59	664.623	663.616	[M+H]+	bruker.bsf.mcube.client.ui.model.impl.BucketTableLine@386d768b	282.1	1.38		9.93	122.79	8493.93	[]	TRUE	20110	Cer 18:1;O2/24:1;O	Lipid Species, Lipid Species, Lipid Species	C42H81NO4		-0.469	-0.706	882.2	27.4	Retention time outlier	12.36	9700	8494	10849	0	0	0
11.91	664.624	663.617	[M+H]+	bruker.bsf.mcube.client.ui.model.impl.BucketTableLine@5577f00c	282.4	1.382		4.29	122.58	120856	[]	TRUE	20110	Cer 18:1;O2/24:1;O	Lipid Species, Lipid Species, Lipid Species, Lipid Species	C42H81NO4		0.039	0.059	742.2	94.1		28.54	120856	132898	132228	0	0	0
7.65	646.614	645.606	[M+H]+	bruker.bsf.mcube.client.ui.model.impl.BucketTableLine@6c3e44d	279.1	1.364	1.4	12.74	123.41	12808.1	[]	TRUE	20111	Cer 18:1;O2/24:2	Lipid Species, Lipid Species, Lipid Species	C42H79NO3		0.344	0.532	972.7	32.9	Retention time outlier	9.68	16762	12808	13046	0	0	0
11.78	646.613	645.606	[M+H]+, [M+Na]+, [M+H-H2O]+	bruker.bsf.mcube.client.ui.model.impl.BucketTableLine@15ae8b64	277.5	1.357	0.8	0.89	116.92	2.07739e+06	[]	TRUE	20212	Cer 18:1;O2/24:2	Lipid Species, Lipid Species, Lipid Species, Spectral Library - 1-MoNA LipidBlast 2022, Lipid Species	C42H79NO3		-0.159	-0.246	988.1	3.9		131.73	2094126	2122501	2077386	68644	96774	98958
7.93	662.608	661.601	[M+H]+	bruker.bsf.mcube.client.ui.model.impl.BucketTableLine@7826669b	282.7	1.383		4.08	122.63	23363	[]	TRUE	20110	Cer 18:1;O2/24:2;O	Lipid Species, Lipid Species, Lipid Species	C42H79NO4		0.259	0.391	572.4	59.7		30.08	25463	25548	23363	0	0	0
8.49	662.609	661.601	[M+H]+	bruker.bsf.mcube.client.ui.model.impl.BucketTableLine@5ff0c4f6	279.9	1.369		6.26	122.75	9215.28	[]	TRUE	20110	Cer 18:1;O2/24:2;O	Lipid Species, Lipid Species, Lipid Species, Lipid Species	C42H79NO4		0.511	0.772	790.3	42.8		19.62	9842	9215	10730	0	0	0
11.57	662.608	661.601	[M+H]+	bruker.bsf.mcube.client.ui.model.impl.BucketTableLine@88d3950	278.4	1.362		11.99	123.43	18820.6	[]	TRUE	20110	Cer 18:1;O2/24:2;O	Lipid Species, Lipid Species, Lipid Species, Lipid Species	C42H79NO4		-0.334	-0.504	966	66.9	Retention time outlier	10.29	18821	24481	19555	0	0	0
7.17	644.597	643.59	[M+H]+	bruker.bsf.mcube.client.ui.model.impl.BucketTableLine@5c8c6a1c	278.4	1.361	2	1.76	123.01	14857.9	[]	TRUE	20111	Cer 18:1;O2/24:3	Lipid Species, Lipid Species, Lipid Species	C42H77NO3		-0.238	-0.37	912.7	32.7	Retention time outlier	70.03	15074	15498	14858	0	0	0
11.37	644.597	643.59	[M+H]+	bruker.bsf.mcube.client.ui.model.impl.BucketTableLine@45889710	274.2	1.341	0.5	3.94	122.6	95354.9	[]	TRUE	20212	Cer 18:1;O2/24:3	Lipid Species, Lipid Species, Lipid Species, Lipid Species, Spectral Library - 1-MoNA LipidBlast 2022	C42H77NO3		-0.21	-0.326	938.3	9.8		31.11	95355	104662	102475	0	0	0
7.34	660.592	659.585	[M+H]+	bruker.bsf.mcube.client.ui.model.impl.BucketTableLine@41ab9ed3	280.7	1.373		6.14	123.54	26229.1	[]	TRUE	20110	Cer 18:1;O2/24:3;O	Lipid Species, Lipid Species, Lipid Species	C42H77NO4		-0.313	-0.474	960.7	55.9		20.11	26229	29086	30442	0	0	0
12.51	664.66	663.652	[M+H]+, [M+Na]+	bruker.bsf.mcube.client.ui.model.impl.BucketTableLine@5be61c15	288.4	1.411	1.8	2.69	70.89	22142.8	[]	TRUE	20211	Cer 18:1;O2/25:0	Lipid Species, Lipid Species, Lipid Species	C43H85NO3		-0.394	-0.592	890.1	4.3		26.31	27124	25561	27030	14461	20130	22143
7.48	536.503	535.496	[M+H]+	bruker.bsf.mcube.client.ui.model.impl.BucketTableLine@2317ccc3	253.5	1.234	2.3	5.55	122.5	19710.2	[]	TRUE	20111	Cer 18:2;O2/16:0	Lipid Species, Lipid Species, Lipid Species, Lipid Species, Spectral Library - 1-MoNA LipidBlast 2022	C34H65NO3		-0.31	-0.577	743.2	80.3		22.08	22556	20885	19710	0	0	0
11.52	646.613	645.606	[M+H]+	bruker.bsf.mcube.client.ui.model.impl.BucketTableLine@2c570cbb	279.3	1.365	1.5	12.06	124.04	16269	[]	TRUE	20111	Cer 19:2;O2/23:1	Lipid Species, Lipid Species, Lipid Species	C42H79NO3		-0.478	-0.739	738.7	63.4		10.29	16269	21898	19021	0	0	0
12.1	674.644	673.637	[M+H]+	bruker.bsf.mcube.client.ui.model.impl.BucketTableLine@63855bf6	284	1.39	0.5	5.16	122.76	40145.3	[]	TRUE	20112	Cer 19:2;O2/25:1	Lipid Species, Lipid Species, Lipid Species, Lipid Species, Lipid Species	C44H83NO3		-0.625	-0.927	976.3	37.2		23.79	45566	42991	40145	0	0	0
11.03	564.535	563.528	[M+H]+	bruker.bsf.mcube.client.ui.model.impl.BucketTableLine@2079da77	259.7	1.266	1.7	1.56	122.68	9457.92	[]	TRUE	20111	Cer 20:2;O2/16:0	Lipid Species, Lipid Species	C36H69NO3		0.448	0.793	696	64.2		78.79	9478	9458	9784	0	0	0
11.21	590.551	589.543	[M+H]+	bruker.bsf.mcube.client.ui.model.impl.BucketTableLine@71583465	264.2	1.289	1.4	4.32	117.94	17005.9	[]	TRUE	20111	Cer 20:2;O2/18:1	Lipid Species, Lipid Species	C38H71NO3		0.074	0.125	620.4	40.7		27.29	17006	18026	18908	1179	1227	0
8.43	586.519	585.511	[M+H]+	bruker.bsf.mcube.client.ui.model.impl.BucketTableLine@1f5cb76c	258.5	1.261	1	7.14	122.7	4257.41	[]	TRUE	20111	Cer 20:3;O2/18:2	Lipid Species, Lipid Species	C38H67NO3		-0.795	-1.355	683.8	40.1		17.18	4997	4257	4951	0	0	0
7.36	554.479	536.445	[M+NH4]+	bruker.bsf.mcube.client.ui.model.impl.BucketTableLine@46bf311d	245.2	1.195	2.6	7.93	70.75	14426.1	[]	TRUE	20111	DG 14:1_16:1	Spectral Library - 1-MoNA LipidBlast 2022, Lipid Species, Lipid Species	C33H60O5		1.155	2.083	938.8	48		8.92	14426	17413	16779	0	0	0
11.59	586.542	568.509	[M+NH4]+, [M+Na]+, [M+K]+, [M+H-H2O]+, [2M+NH4]+, [M+H]+	bruker.bsf.mcube.client.ui.model.impl.BucketTableLine@4842c1	262.3	1.28	2.1	0.47	62.69	1.3303e+06	[]	TRUE	20211	DG 16:0/16:0	Lipid Species, Lipid Species, Lipid Species, Spectral Library - 1-MoNA LipidBlast 2022	C35H68O5		1.722	2.936	942.1	4.6		133.69	1379558	1365339	1366600	71512	109078	106720
10.39	584.525	566.491	[M+NH4]+, [M+H]+, [M+K]+, [M+Na]+	bruker.bsf.mcube.client.ui.model.impl.BucketTableLine@6e26e75f	258.8	1.262	2.2	5.19	103.84	655995	[]	TRUE	20211	DG 16:0_16:1	Lipid Species, Lipid Species, Spectral Library - 1-MoNA LipidBlast 2022, Lipid Species	C35H66O5		0.15	0.257	868.6	2.9		20.02	655995	742648	684925	0	5109	5511
12.01	614.572	596.538	[M+NH4]+	bruker.bsf.mcube.client.ui.model.impl.BucketTableLine@69c63db4	267.8	1.308	0.1	0.37	49.55	555659	[]	TRUE	20212	DG 16:0_18:0	Lipid Species, Spectral Library - 1-MoNA LipidBlast 2022, Lipid Species	C37H72O5		0.055	0.089	984.8	6.2		133.44	555659	560532	556874	96871	145452	149012
11.65	612.556	594.522	[M+NH4]+, [M+K]+, [M+H]+	bruker.bsf.mcube.client.ui.model.impl.BucketTableLine@2d4147c1	265.6	1.297	0.7	1.33	81.37	4.86823e+06	[]	TRUE	20212	DG 16:0_18:1	Spectral Library - 1-MoNA LipidBlast 2022, Lipid Species, Lipid Species	C37H70O5		-0.189	-0.308	988.1	2.4		61.22	4868235	5029371	4950912	166553	194039	188860
10.91	610.54	592.507	[M+NH4]+, [M+Na]+	bruker.bsf.mcube.client.ui.model.impl.BucketTableLine@6599b9f6	262.1	1.28	0.7	1.37	113.47	1.8658e+06	[]	TRUE	20212	DG 16:0_18:2	Lipid Species, Lipid Species, Lipid Species, Spectral Library - 1-MoNA LipidBlast 2022	C37H68O5		-0.015	-0.025	937.4	5.2		82.62	1865802	1879016	1926281	56903	80278	87583
9.52	608.525	590.491	[M+NH4]+	bruker.bsf.mcube.client.ui.model.impl.BucketTableLine@3d6002fe	260	1.269	1.4	3.77	101.78	92203	[]	TRUE	20111	DG 16:0_18:3	Lipid Species, Lipid Species, Spectral Library - 1-MoNA LipidBlast 2022	C37H66O5		-0.169	-0.278	908.3	22.7		27.01	92203	100460	99404	2976	4353	4577
11.52	636.556	618.522	[M+NH4]+	bruker.bsf.mcube.client.ui.model.impl.BucketTableLine@74b6096e	268.8	1.314	0.7	1.89	118.23	39566.7	[]	TRUE	20112	DG 16:0_20:3	Spectral Library - 1-MoNA LipidBlast 2022, Lipid Species, Lipid Species	C39H70O5		-0.267	-0.419	687	28.2		62.42	40572	39567	41445	1674	2730	0
10.49	634.54	616.506	[M+NH4]+	bruker.bsf.mcube.client.ui.model.impl.BucketTableLine@37406f2a	267.8	1.309	1.7	1.03	100.23	41995.2	[]	TRUE	20111	DG 16:0_20:4	Lipid Species, Spectral Library - 1-MoNA LipidBlast 2022, Lipid Species	C39H68O5		-0.388	-0.611	814.1	18.7		97.78	42376	41995	43048	3893	5918	6725
10.66	660.556	642.522	[M+NH4]+	bruker.bsf.mcube.client.ui.model.impl.BucketTableLine@6dff7330	270	1.321	0	5.63	31.4	15092.6	[]	TRUE	20112	DG 16:0_22:5	Lipid Species, Lipid Species	C41H70O5		0.096	0.145	462.3	59.3	Retention time outlier	5.58	17018	17946	15635	8315	14024	15093
8.82	582.509	564.475	[M+NH4]+	bruker.bsf.mcube.client.ui.model.impl.BucketTableLine@47ebcba1	252.2	1.23	1	4.8	112.32	158271	[]	TRUE	20111	DG 16:1/16:1	Spectral Library - 1-MoNA LipidBlast 2022, Lipid Species, Lipid Species, Lipid Species	C35H64O5		0.109	0.187	952.7	33.9		23.38	158271	176166	160687	0	0	0
10.63	610.541	592.507	[M+NH4]+	bruker.bsf.mcube.client.ui.model.impl.BucketTableLine@505a7643	260.2	1.271	0	5.07	120.96	1.70839e+06	[]	TRUE	20212	DG 16:1_18:1	Lipid Species, Lipid Species, Spectral Library - 1-MoNA LipidBlast 2022	C37H68O5		0.31	0.508	983	2.1		23.84	1865423	1708393	1930128	3847	6315	6782
9.15	608.525	590.491	[M+NH4]+	bruker.bsf.mcube.client.ui.model.impl.BucketTableLine@6bfef02e	255.7	1.249	-0.3	0.19	122.07	371963	[]	TRUE	20112	DG 16:1_18:2	Lipid Species, Spectral Library - 1-MoNA LipidBlast 2022, Lipid Species, Lipid Species	C37H66O5		-0.307	-0.504	962.5	14.3		641.65	371963	373335	373573	0	0	0
8.06	606.509	588.475	[M+NH4]+	bruker.bsf.mcube.client.ui.model.impl.BucketTableLine@608835cc	253.3	1.237	0.2	13.97	122.66	11583	[]	TRUE	20112	DG 16:1_18:3	Spectral Library - 1-MoNA LipidBlast 2022, Lipid Species, Spectral Library - 1-MoNA LipidBlast 2022, Lipid Species, Lipid Species	C37H64O5		0.083	0.137	779.3	51.9		8.78	14655	11583	16381	0	0	0
8.51	608.526	590.492	[M+NH4]+	bruker.bsf.mcube.client.ui.model.impl.BucketTableLine@5d5d3b38	260.7	1.273	1.6	10.65	123.33	3569.66	[]	TRUE	20111	DG 16:2_18:1	Lipid Species, Lipid Species, Spectral Library - 1-MoNA LipidBlast 2022	C37H66O5		0.73	1.2	451.2	69.7		11.58	3606	3570	4463	0	0	0
11.86	626.571	608.538	[M+NH4]+	bruker.bsf.mcube.client.ui.model.impl.BucketTableLine@215866ac	268.1	1.31	-0.4	11.1	57.06	30928.1	[]	TRUE	20112	DG 17:0_18:1	Lipid Species, Lipid Species, Spectral Library - 1-MoNA LipidBlast 2022	C38H72O5		-0.437	-0.697	750.9	69.8		5.14	30928	36037	40680	5454	7419	6310
11.4	624.556	606.522	[M+NH4]+	bruker.bsf.mcube.client.ui.model.impl.BucketTableLine@79500ae5	264	1.29	-0.5	3.75	101.76	23805.2	[]	TRUE	20112	DG 17:1_18:1	Lipid Species, Spectral Library - 1-MoNA LipidBlast 2022, Lipid Species	C38H70O5		0.098	0.156	933.5	27.3		27.13	24037	23805	25865	2665	0	0
10.08	622.54	604.506	[M+NH4]+	bruker.bsf.mcube.client.ui.model.impl.BucketTableLine@5e234a63	260	1.27	-0.7	5.61	100.12	4656.88	[]	TRUE	20112	DG 17:2_18:1	Lipid Species, Lipid Species, Spectral Library - 1-MoNA LipidBlast 2022, Lipid Species	C38H68O5		-0.352	-0.566	750.2	68.1		17.84	5249	4685	4657	471	720	953
12.31	642.603	624.569	[M+NH4]+, [M+H-H2O]+	bruker.bsf.mcube.client.ui.model.impl.BucketTableLine@6865192e	274.1	1.34	-1.4	4.45	25.64	52793	[]	TRUE	20111	DG 18:0/18:0	Lipid Species, Spectral Library - 1-MoNA LipidBlast 2022, Spectral Library - 1-MoNA LipidBlast 2022, Lipid Species, Spectral Library - 1-MoNA LipidBlast 2022	C39H76O5		-0.229	-0.356	930	28.4		5.76	63531	57504	63039	25580	28870	32510
12.03	640.587	622.554	[M+NH4]+, [M+H-H2O]+, [M+H]+	bruker.bsf.mcube.client.ui.model.impl.BucketTableLine@236064fc	271	1.325	-1.2	0.9	92.32	1.71263e+06	[]	TRUE	20111	DG 18:0_18:1	Lipid Species, Lipid Species, Spectral Library - 1-MoNA LipidBlast 2022	C39H74O5		0.041	0.064	986.5	15.8		103.04	1750620	1730884	1712633	90408	116758	124169
11.96	664.587	646.553	[M+NH4]+	bruker.bsf.mcube.client.ui.model.impl.BucketTableLine@3617ef49	275.8	1.349	-0.6	2.03	122.21	201855	[]	TRUE	20112	DG 18:0_20:3	Spectral Library - 1-MoNA LipidBlast 2022, Spectral Library - 1-MoNA LipidBlast 2022, Lipid Species, Lipid Species	C41H74O5		-0.861	-1.296	652.1	15.4		60.25	202578	201855	211021	0	1375	0
11.69	662.572	644.538	[M+NH4]+	bruker.bsf.mcube.client.ui.model.impl.BucketTableLine@11b9dd44	274.2	1.341	0.1	1.75	116.93	486245	[]	TRUE	20212	DG 18:0_20:4	Spectral Library - 1-MoNA LipidBlast 2022, Lipid Species, Lipid Species, Spectral Library - 1-MoNA LipidBlast 2022	C41H72O5		-0.099	-0.15	817.1	3.5		66.98	486245	504518	486326	12037	18824	17632
11.96	690.602	672.569	[M+NH4]+	bruker.bsf.mcube.client.ui.model.impl.BucketTableLine@6249d5c8	279.8	1.37	-1.6	7.53	118.82	33538.7	[]	TRUE	20111	DG 18:0_22:4	Spectral Library - 1-MoNA LipidBlast 2022, Spectral Library - 1-MoNA LipidBlast 2022, Spectral Library - 1-MoNA LipidBlast 2022, Lipid Species, Lipid Species	C43H76O5		-0.706	-1.022	776.9	40.6		15.77	33539	39824	34791	0	2008	2286
11.71	638.572	620.538	[M+NH4]+, [M+H]+, [M+Na]+	bruker.bsf.mcube.client.ui.model.impl.BucketTableLine@176c2497	268	1.31	-1	1.98	108.62	5275726	[]	TRUE	20212	DG 18:1/18:1	Lipid Species, Lipid Species, Lipid Species, Spectral Library - 1-MoNA LipidBlast 2022, Lipid Species, Lipid Species	C39H72O5		-0.123	-0.193	807.1	5.7		54.87	5275726	5517482	5312924	189043	237997	240069
11.29	636.556	618.522	[M+NH4]+	bruker.bsf.mcube.client.ui.model.impl.BucketTableLine@5e9ac6d5	267.9	1.309	0.3	2.48	114.14	121622	[]	TRUE	20212	DG 18:1_18:2	Lipid Species, Lipid Species, Lipid Species, Lipid Species, Spectral Library - 1-MoNA LipidBlast 2022	C39H70O5		-0.385	-0.604	690.8	8		46	125301	129241	121622	0	0	0
11.08	636.556	618.523	[M+NH4]+, [M+Na]+, [M+H]+, [M+K]+, [M+H-H2O]+	bruker.bsf.mcube.client.ui.model.impl.BucketTableLine@560010c0	264.5	1.293	-0.9	2.25	112.77	2.12838e+06	[]	TRUE	20212	DG 18:1_18:2	Lipid Species, Lipid Species, Spectral Library - 1-MoNA LipidBlast 2022, Lipid Species	C39H70O5		0.088	0.138	951.9	0.9		50.09	2128382	2246499	2210443	113945	170802	172770
12.33	668.618	650.585	[M+NH4]+	bruker.bsf.mcube.client.ui.model.impl.BucketTableLine@2c62bf24	278	1.36	-2.4	7.41	110.28	46306.5	[]	TRUE	20111	DG 18:1_20:0	Lipid Species, Lipid Species, Spectral Library - 1-MoNA LipidBlast 2022, Lipid Species, Spectral Library - 1-MoNA LipidBlast 2022	C41H78O5		-0.293	-0.438	806.7	67.2		14.87	48662	46306	55083	4104	5812	6620
12.08	668.619	650.586	[M+NH4]+, [M+H-H2O]+	bruker.bsf.mcube.client.ui.model.impl.BucketTableLine@25cfd61d	277.9	1.36	-2.5	NaN	142.52	0	[]	TRUE	20111	DG 18:1_20:0	Spectral Library - 1-MoNA LipidBlast 2022, Spectral Library - 1-MoNA LipidBlast 2022, Lipid Species, Spectral Library - 1-MoNA LipidBlast 2022, Spectral Library - 1-MoNA LipidBlast 2022, Lipid Species	C41H78O5		-0.052	-0.077	861.7	69.9	Retention time outlier	NaN	0	0	0	28766	46341	42544
12.07	666.603	648.569	[M+NH4]+	bruker.bsf.mcube.client.ui.model.impl.BucketTableLine@4ec75327	274.2	1.341	-2.5	1.56	102.64	90848.9	[]	TRUE	20111	DG 18:1_20:1	Lipid Species, Spectral Library - 1-MoNA LipidBlast 2022, Lipid Species	C41H76O5		-0.439	-0.658	914.7	28.3		65.63	94373	92288	90849	11614	17974	19541
11.68	688.587	670.553	[M+NH4]+	bruker.bsf.mcube.client.ui.model.impl.BucketTableLine@55efedac	278.4	1.363	-0.8	3.39	89.45	14644.2	[]	TRUE	20112	DG 18:1_22:4	Lipid Species, Lipid Species	C43H74O5		-0.847	-1.23	928.1	43.5		26.35	16920	15879	15664	1458	7382	7094
12.95	724.682	706.648	[M+NH4]+	bruker.bsf.mcube.client.ui.model.impl.BucketTableLine@3f0a5934	290.7	1.425	-5	4.21	123.61	5977.89	[]	TRUE	20110	DG 18:1_24:0	Lipid Species, Spectral Library - 1-MoNA LipidBlast 2022, Lipid Species	C45H86O5		0.299	0.412	625.5	88.7		29.39	6582	5978	6498	0	0	0
15.26	890.854	872.82	[M+NH4]+, [M+Na]+, [M+K]+	bruker.bsf.mcube.client.ui.model.impl.BucketTableLine@76ae0748	330.6	1.625	3	19.86	150.19	20036.3	[]	TRUE	20211	DG 18:1_36:1	Spectral Library - 1-MoNA LipidBlast 2022	C57H108O5	1-MoNA LipidBlast 2022	0.524	0.589	518.7	1.4	MS/MS: Library	7.56	134027	104016	82300	822092	1204561	979703
9.55	634.54	616.507	[M+NH4]+	bruker.bsf.mcube.client.ui.model.impl.BucketTableLine@65adb1b3	259	1.266	-1.6	0.36	103.38	311780	[]	TRUE	20211	DG 18:2/18:2	Spectral Library - 1-MoNA LipidBlast 2022, Lipid Species, Lipid Species	C39H68O5		-0.14	-0.221	938.9	6.1	Retention time outlier	289.51	311781	312629	314458	43876	56976	60515
8.4	632.525	614.491	[M+NH4]+	bruker.bsf.mcube.client.ui.model.impl.BucketTableLine@6b47e56d	256.8	1.255	-1.1	2.4	93.49	29055	[]	TRUE	20111	DG 18:2_18:3	Lipid Species, Lipid Species, Spectral Library - 1-MoNA LipidBlast 2022	C39H66O5		-0.147	-0.233	944.4	24	Retention time outlier	38.88	30711	29055	30426	6051	7690	9241
11.83	666.602	648.568	[M+NH4]+, [M+Na]+	bruker.bsf.mcube.client.ui.model.impl.BucketTableLine@7351b965	273.7	1.339	-2.7	NaN	130.38	0	[]	TRUE	20111	DG 18:2_20:0	Lipid Species, Lipid Species, Spectral Library - 1-MoNA LipidBlast 2022	C41H76O5		-0.668	-1.003	935	66.6	Retention time outlier	NaN	0	0	0	32000	46244	46403
11.78	664.587	646.553	[M+NH4]+, [M+Na]+	bruker.bsf.mcube.client.ui.model.impl.BucketTableLine@71c5df77	270.6	1.324	-2.5	95.02	124.48	0	[]	TRUE	20211	DG 18:2_20:1	Lipid Species, Lipid Species, Spectral Library - 1-MoNA LipidBlast 2022, Lipid Species	C41H74O5		-0.9	-1.354	718.5	4.1		1.31	10612	0	33446	29382	38913	43215
8.76	682.54	664.506	[M+NH4]+	bruker.bsf.mcube.client.ui.model.impl.BucketTableLine@61f34873	268	1.312	-0.6	141.42	161.18	0	[]	TRUE	20112	DG 18:2_22:6	Lipid Species, Lipid Species, Spectral Library - 1-MoNA LipidBlast 2022	C43H68O5		-0.18	-0.263	929.8	12.9		1.14	3839	0	0	22483	46543	35800
14.04	858.791	840.757	[M+NH4]+, [M+Na]+, [M+K]+	bruker.bsf.mcube.client.ui.model.impl.BucketTableLine@71be9b81	315.6	1.551	0.7	10.1	134.14	38421	[]	TRUE	20212	DG 18:2_34:2	Spectral Library - 1-MoNA LipidBlast 2022	C55H100O5	1-MoNA LipidBlast 2022	-0.325	-0.379	667.9	12.7	MS/MS: Library	13.29	79321	76716	62576	347429	489616	462614
14.92	914.853	896.819	[M+NH4]+, [M+K]+, [M+Na]+	bruker.bsf.mcube.client.ui.model.impl.BucketTableLine@2f937928	331.3	1.629	2.4	24.28	151.62	6198.2	[]	TRUE	20211	DG 18:2_38:2	Spectral Library - 1-MoNA LipidBlast 2022	C59H108O5	1-MoNA LipidBlast 2022	-0.387	-0.423	646.7	9.3	MS/MS: Library	6.25	30718	25354	16479	212562	297260	268457
15.24	942.884	924.85	[M+NH4]+, [M+Na]+	bruker.bsf.mcube.client.ui.model.impl.BucketTableLine@6b35dd10	337.1	1.659	2.8	19.15	154.02	118.139	[]	TRUE	20211	DG 18:2_40:2	Spectral Library - 1-MoNA LipidBlast 2022	C61H112O5	1-MoNA LipidBlast 2022	-0.596	-0.633	614.5	9.9	MS/MS: Library	8.04	20147	16096	12527	135247	177514	162665
14.99	850.822	832.788	[M+NH4]+, [M+Na]+	bruker.bsf.mcube.client.ui.model.impl.BucketTableLine@5c4932dd	321.3	1.579	1.6	27.17	154.36	501.746	[]	TRUE	20211	DG 33:0_18:1	Spectral Library - 1-MoNA LipidBlast 2022	C54H104O5	1-MoNA LipidBlast 2022	-0.088	-0.103	572.7	14.9	MS/MS: Library	5.68	2789	2179	1384	23004	34122	27068
11.29	598.541	580.507	[M+NH4]+	bruker.bsf.mcube.client.ui.model.impl.BucketTableLine@d3ef4ef	261.1	1.275	1	5.78	66.09	29813.4	[]	TRUE	20111	DG 33:1	Spectral Library - 1-MoNA LipidBlast 2022, Lipid Species, Spectral Library - 1-MoNA LipidBlast 2022, Spectral Library - 1-MoNA LipidBlast 2022	C36H68O5		0.193	0.323	504.9	52.3		11.44	28792	32811	29487	1207	2154	2218
15.04	876.838	858.804	[M+NH4]+, [M+Na]+	bruker.bsf.mcube.client.ui.model.impl.BucketTableLine@6a83139f	325.9	1.602	2.6	74.8	155.79	176.37	[]	TRUE	20211	DG 35:0_18:2	Spectral Library - 1-MoNA LipidBlast 2022	C56H106O5	1-MoNA LipidBlast 2022	-0.186	-0.212	587.3	11.6	MS/MS: Library	2.08	0	2651	1771	33623	53073	42709
14.84	888.838	870.804	[M+NH4]+, [M+Na]+, [M+K]+	bruker.bsf.mcube.client.ui.model.impl.BucketTableLine@3a93a6b5	327.7	1.611	2.6	21.87	150.17	20690.6	[]	TRUE	20211	DG 36:1_18:2	Spectral Library - 1-MoNA LipidBlast 2022	C57H106O5	1-MoNA LipidBlast 2022	-0.092	-0.104	565.2	1	MS/MS: Library	6.87	162421	139555	93186	960149	1381407	1242655
7.45	636.556	618.523	[M+NH4]+	bruker.bsf.mcube.client.ui.model.impl.BucketTableLine@460f3ed8	268.2	1.311	0.5	7.09	125.48	4388.79	[]	TRUE	20112	DG 36:3	Lipid Species	C39H70O5		0.282	0.443	403.8	18.2	Retention time outlier	17.7	4389	5122	5123	0	0	0
15.92	906.885	888.851	[M+NH4]+, [M+Na]+	bruker.bsf.mcube.client.ui.model.impl.BucketTableLine@2bf7fa6e	334.3	1.644	2.9	28.45	154.48	111.783	[]	TRUE	20211	DG 37:0_18:1	Spectral Library - 1-MoNA LipidBlast 2022	C58H112O5	1-MoNA LipidBlast 2022	-0.181	-0.199	554.7	6	MS/MS: Library	5.43	1812	1254	899	14842	20408	15819
16.19	920.9	902.866	[M+NH4]+, [M+K]+, [M+Na]+	bruker.bsf.mcube.client.ui.model.impl.BucketTableLine@474c7879	337	1.658	3	27.02	151.13	2274.64	[]	TRUE	20211	DG 38:0_18:1	Spectral Library - 1-MoNA LipidBlast 2022	C59H114O5	1-MoNA LipidBlast 2022	-0.229	-0.249	545	4.1	MS/MS: Library	5.59	24750	17602	12678	171638	228743	176353
15.28	916.869	898.835	[M+NH4]+, [M+Na]+, [M+K]+	bruker.bsf.mcube.client.ui.model.impl.BucketTableLine@77ea6c64	333.5	1.64	2.9	20.58	153.49	1845.21	[]	TRUE	20211	DG 38:1_18:2	Spectral Library - 1-MoNA LipidBlast 2022	C59H110O5	1-MoNA LipidBlast 2022	0.316	0.344	607.5	4.4	MS/MS: Library	7.46	75391	60882	44950	465865	634623	564795
12.25	700.624	682.59	[M+NH4]+, [M+K]+, [M+Na]+	bruker.bsf.mcube.client.ui.model.impl.BucketTableLine@3ccf38b0	284	1.391	3	NaN	155.03	0	[]	TRUE	20211	DG O-20:0_22:6	Spectral Library - 1-MoNA LipidBlast 2022	C45H78O4	1-MoNA LipidBlast 2022	-0.006	-0.009	445.1	11	MS/MS: Library	NaN	0	0	0	54619	78386	68156
12.94	682.67	664.636	[M+NH4]+, [M+Na]+, [M+H]+	bruker.bsf.mcube.client.ui.model.impl.BucketTableLine@24b9f14b	283.3	1.387	1.8	NaN	157.4	0	[]	TRUE	20111	DG O-24:1_16:0	Spectral Library - 1-MoNA LipidBlast 2022	C43H84O4	1-MoNA LipidBlast 2022	-0.705	-1.033	424.1	30.1	MS/MS: Library	NaN	0	0	0	24665	41713	36504
12.94	708.687	690.653	[M+NH4]+, [M+Na]+, [M+H]+	bruker.bsf.mcube.client.ui.model.impl.BucketTableLine@10e7b045	286.5	1.403	1.5	NaN	155.99	0	[]	TRUE	20111	DG O-24:1_18:1	Spectral Library - 1-MoNA LipidBlast 2022	C45H86O4	1-MoNA LipidBlast 2022	0.228	0.321	656.3	43.9	MS/MS: Library	NaN	0	0	0	29507	44950	42285
12.04	598.577	580.543	[M+NH4]+	bruker.bsf.mcube.client.ui.model.impl.BucketTableLine@5c7a97a7	263.5	1.286	1.6	24.31	70.16	12239.3	[]	TRUE	20111	DG O-34:1	Lipid Species, Spectral Library - 1-MoNA LipidBlast 2022	C37H72O4		0.148	0.247	546.4	70		2.89	8795	16174	12239	7639	13596	13889
12.08	624.592	606.558	[M+NH4]+, [M+H]+, [M+H-H2O]+	bruker.bsf.mcube.client.ui.model.impl.BucketTableLine@6ebcacc6	267	1.304	1.1	9.82	119.74	35029.9	[]	TRUE	20111	DG O-36:2	Lipid Species, Spectral Library - 1-MoNA LipidBlast 2022	C39H74O4		-0.282	-0.452	406.8	34.1		12.2	33470	32421	40257	180591	260012	255689
11.85	622.576	604.542	[M+NH4]+, [M+H]+, [M+Na]+	bruker.bsf.mcube.client.ui.model.impl.BucketTableLine@580cc77c	266.1	1.3	1.5	NaN	156.13	0	[]	TRUE	20111	DG O-36:3	Spectral Library - 1-MoNA LipidBlast 2022, Lipid Species	C39H72O4		-0.725	-1.164	408.5	28.2		NaN	0	0	0	18537	27907	27716
12.42	652.624	634.59	[M+NH4]+	bruker.bsf.mcube.client.ui.model.impl.BucketTableLine@704a4566	275.4	1.347	1.6	141.42	155.07	0	[]	TRUE	20211	DG O-38:2	Lipid Species, Spectral Library - 1-MoNA LipidBlast 2022	C41H78O4		0.004	0.007	416	6.9		1.1	0	11859	0	44266	63362	58550
7.1	862.625	861.618	[M+H]+, [M+Na]+	bruker.bsf.mcube.client.ui.model.impl.BucketTableLine@6a0a69cb	308.2	1.514	2.8	3.37	111.7	71789.8	[]	TRUE	20111	Hex2Cer 18:1;2O/16:0	Spectral Library - 1-MoNA LipidBlast 2022	C46H87NO13	1-MoNA LipidBlast 2022	0.055	0.064	706.1	104.7	MS/MS: Library	33.13	71790	77923	75669	2490	5197	3966
6.65	734.577	733.57	[M+H]+	bruker.bsf.mcube.client.ui.model.impl.BucketTableLine@64e5b04d	292.9	1.435	2.9	10.21	157.05	0	[]	TRUE	20211	HexCer 18:0;3O/16:0;(2OH)	Spectral Library - 1-MoNA LipidBlast 2022, Spectral Library - 1-MoNA LipidBlast 2022, Spectral Library - 1-MoNA LipidBlast 2022, Spectral Library - 1-MoNA LipidBlast 2022, Spectral Library - 1-MoNA LipidBlast 2022	C40H79NO10	1-MoNA LipidBlast 2022	-0.771	-1.049	655.3	15.2	MS/MS: Library	15.38	6045	7413	5977	17827	28522	28202
11.35	818.671	817.664	[M+H]+	bruker.bsf.mcube.client.ui.model.impl.BucketTableLine@e6b20c6	308.1	1.513	2.1	3.04	98.3	52215.3	[]	TRUE	20111	HexCer 18:0;3O/22:0;(2OH)	Spectral Library - 1-MoNA LipidBlast 2022, Spectral Library - 1-MoNA LipidBlast 2022, Spectral Library - 1-MoNA LipidBlast 2022, Spectral Library - 1-MoNA LipidBlast 2022, Spectral Library - 1-MoNA LipidBlast 2022, Spectral Library - 1-MoNA LipidBlast 2022, Spectral Library - 1-MoNA LipidBlast 2022, Spectral Library - 1-MoNA LipidBlast 2022, Spectral Library - 1-MoNA LipidBlast 2022, Spectral Lib…	C46H91NO10	1-MoNA LipidBlast 2022	-0.431	-0.526	509.1	86.2	MS/MS: Library	32.38	67297	69731	64731	7930	10941	11563
11.34	844.686	843.679	[M+H]+	bruker.bsf.mcube.client.ui.model.impl.BucketTableLine@24e48341	313	1.538	2.9	NaN	156.35	0	[]	TRUE	20111	HexCer 18:0;3O/24:1;(2OH)	Spectral Library - 1-MoNA LipidBlast 2022, Spectral Library - 1-MoNA LipidBlast 2022, Spectral Library - 1-MoNA LipidBlast 2022, Spectral Library - 1-MoNA LipidBlast 2022, Spectral Library - 1-MoNA LipidBlast 2022, Spectral Library - 1-MoNA LipidBlast 2022, Spectral Library - 1-MoNA LipidBlast 2022, Spectral Library - 1-MoNA LipidBlast 2022, Spectral Library - 1-MoNA LipidBlast 2022, Spectral Lib…	C48H93NO10	1-MoNA LipidBlast 2022	-0.865	-1.024	554.3	97.6	MS/MS: Library	NaN	0	0	0	14171	21290	21822
7.52	700.572	699.565	[M+H]+	bruker.bsf.mcube.client.ui.model.impl.BucketTableLine@7b8d702c	283.4	1.388	2.6	3.09	75.12	509734	[]	TRUE	20111	HexCer 18:1;O2/16:0	Lipid Species, Lipid Species, Lipid Species	C40H77NO8		0.24	0.343	928	21.7		24.32	509734	542074	546761	250707	286900	268261
10.96	756.634	755.627	[M+H]+	bruker.bsf.mcube.client.ui.model.impl.BucketTableLine@2a637ce7	293.8	1.441	1.5	3.83	82.67	37120	[]	TRUE	20111	HexCer 18:1;O2/20:0	Lipid Species, Lipid Species, Lipid Species	C44H85NO8		-0.551	-0.728	781.9	38.1		21.59	40755	38708	37120	9737	14490	17104
11.76	784.666	783.659	[M+H]+	bruker.bsf.mcube.client.ui.model.impl.BucketTableLine@29e14d59	300.3	1.473	1.4	1.35	61.02	356169	[]	TRUE	20111	HexCer 18:1;O2/22:0	Lipid Species, Lipid Species	C46H89NO8		0.394	0.502	811.5	10.1		45.14	388867	384858	376432	209833	297589	307642
11.65	800.659	799.652	[M+H]+	bruker.bsf.mcube.client.ui.model.impl.BucketTableLine@5ac41dda	303.2	1.488	1.7	4	79.8	1.20813e+06	[]	TRUE	10211	HexCer 18:1;O2/22:0;O	Lipid Species, Spectral Library - 1-MoNA LipidBlast 2022, Spectral Library - 1-MoNA LipidBlast 2022, Spectral Library - 1-MoNA LipidBlast 2022, Lipid Species, Spectral Library - 1-MoNA LipidBlast 2022, Spectral Library - 1-MoNA LipidBlast 2022, Spectral Library - 1-MoNA LipidBlast 2022, Spectral Library - 1-MoNA LipidBlast 2022, Spectral Library - 1-MoNA LipidBlast 2022, Spectral Library - 1-MoNA…	C46H89NO9		-2.228	-2.783	940.6	4.9		19.96	1567128	1516553	1422208	439800	516820	563718
11.84	814.677	813.67	[M+H]+	bruker.bsf.mcube.client.ui.model.impl.BucketTableLine@2843bd02	306.4	1.505	1.9	8.69	122.63	638048	[]	TRUE	20111	HexCer 18:1;O2/23:0;O	Spectral Library - 1-MoNA LipidBlast 2022, Spectral Library - 1-MoNA LipidBlast 2022, Spectral Library - 1-MoNA LipidBlast 2022, Spectral Library - 1-MoNA LipidBlast 2022, Spectral Library - 1-MoNA LipidBlast 2022, Spectral Library - 1-MoNA LipidBlast 2022, Spectral Library - 1-MoNA LipidBlast 2022, Spectral Library - 1-MoNA LipidBlast 2022, Spectral Library - 1-MoNA LipidBlast 2022, Lipid Specie…	C47H91NO9		0.348	0.427	943.1	13.3		14.1	993978	923851	803050	0	0	0
12.06	812.696	811.689	[M+H]+	bruker.bsf.mcube.client.ui.model.impl.BucketTableLine@8ff87e4	305.3	1.499	0.8	1.21	88.33	173299	[]	TRUE	20112	HexCer 18:1;O2/24:0	Lipid Species, Lipid Species	C48H93NO8		-1.067	-1.313	906.7	37.4		73.3	205400	206206	211062	381907	521919	575922
11.75	810.681	809.674	[M+H]+	bruker.bsf.mcube.client.ui.model.impl.BucketTableLine@a2ff043	305.2	1.498	1.5	141.42	129.36	0	[]	TRUE	20211	HexCer 18:1;O2/24:1	Lipid Species, Lipid Species, Lipid Species	C48H91NO8		-0.36	-0.444	487.5	3.2		0.91	352504	0	0	348239	491629	499078
11.64	826.676	825.669	[M+H]+	bruker.bsf.mcube.client.ui.model.impl.BucketTableLine@1e6751ac	307.6	1.511	2	2.11	106.28	514925	[]	TRUE	20111	HexCer 19:2;O2/23:0;O	Spectral Library - 1-MoNA LipidBlast 2022, Spectral Library - 1-MoNA LipidBlast 2022, Spectral Library - 1-MoNA LipidBlast 2022, Spectral Library - 1-MoNA LipidBlast 2022, Spectral Library - 1-MoNA LipidBlast 2022, Spectral Library - 1-MoNA LipidBlast 2022, Lipid Species, Lipid Species, Spectral Library - 1-MoNA LipidBlast 2022, Lipid Species, Spectral Library - 1-MoNA LipidBlast 2022, Spectral L…	C48H91NO9		-0.165	-0.2	937	22.3		50.47	514925	540967	535203	107443	124214	0
1.98	468.309	467.301	[M+H]+	bruker.bsf.mcube.client.ui.model.impl.BucketTableLine@3ebc5db0	225	1.091	0.3	0.83	60.52	48316.6	[]	TRUE	20212	LPC 14:0-SN2	Spectral Library - 1-MoNA LipidBlast 2022, Spectral Library - 1-MoNA LipidBlast 2022, Spectral Library - 1-MoNA LipidBlast 2022	C22H46NO7P	1-MoNA LipidBlast 2022	0.244	0.521	593.4	2.6	MS/MS: Library	72.9	49009	48317	49280	33139	38065	38141
2.17	482.324	481.317	[M+H]+	bruker.bsf.mcube.client.ui.model.impl.BucketTableLine@4590e4dd	228.2	1.108	0	9.34	119.36	1897.34	[]	TRUE	20112	LPC 15:0	Spectral Library - 1-MoNA LipidBlast 2022, Spectral Library - 1-MoNA LipidBlast 2022, Lipid Species, Spectral Library - 1-MoNA LipidBlast 2022	C23H48NO7P		0.149	0.31	497.3	76		12.78	2565	2392	2981	7507	9356	9229
2.35	482.324	481.317	[M+H]+	bruker.bsf.mcube.client.ui.model.impl.BucketTableLine@25eec7c3	227.4	1.104	0	1.78	59.84	37664.2	[]	TRUE	20212	LPC 15:0-SN2	Spectral Library - 1-MoNA LipidBlast 2022, Spectral Library - 1-MoNA LipidBlast 2022	C23H48NO7P	1-MoNA LipidBlast 2022	0.238	0.493	474.8	8.9	MS/MS: Library	33.57	36055	36893	37664	42048	52631	52944
2.58	496.34	495.332	[M+H]+, [2M+H]+, [M+Na]+, [M+K]+	bruker.bsf.mcube.client.ui.model.impl.BucketTableLine@7a02ccaa	234.2	1.138	0.9	1.58	83.74	1.055e+06	[]	TRUE	20112	LPC 16:0	Lipid Species, Spectral Library - 1-MoNA LipidBlast 2022	C24H50NO7P		0.432	0.87	741.3	12.8		53.07	1076675	1052239	1093523	1846962	2531227	2242399
3.47	518.322	495.333	[M+Na]+	bruker.bsf.mcube.client.ui.model.impl.BucketTableLine@640e10fc	235.5	1.145	2.2	4.62	70.11	18678.5	[]	TRUE	20111	LPC 16:0	Lipid Species, Spectral Library - 1-MoNA LipidBlast 2022	C24H50NO7P		0.107	0.207	926.7	11	Retention time outlier	15.18	18678	20049	20908	10666	16596	16230
1.99	494.325	493.317	[M+H]+	bruker.bsf.mcube.client.ui.model.impl.BucketTableLine@3adfcbf8	229.8	1.116	0.7	0.47	103.01	118957	[]	TRUE	20212	LPC 16:1	Spectral Library - 1-MoNA LipidBlast 2022, Lipid Species	C24H48NO7P		0.442	0.895	738	0.5		220.31	118957	119203	120246	17264	22493	22787
2.15	494.324	493.317	[M+H]+, [M+K]+, [M+Na]+	bruker.bsf.mcube.client.ui.model.impl.BucketTableLine@22e9e2f3	227.6	1.106	0.5	7.27	86.01	588623	[]	TRUE	20212	LPC 16:1-SN2	Spectral Library - 1-MoNA LipidBlast 2022, Spectral Library - 1-MoNA LipidBlast 2022, Spectral Library - 1-MoNA LipidBlast 2022	C24H48NO7P	1-MoNA LipidBlast 2022	0.377	0.763	663.2	8.6	MS/MS: Library	11.82	588623	673232	700321	229344	322436	314864
2.11	492.309	491.301	[M+H]+	bruker.bsf.mcube.client.ui.model.impl.BucketTableLine@26a24d04	225.6	1.096	1.8	8.74	122.95	6533.91	[]	TRUE	20111	LPC 16:2-SN2	Spectral Library - 1-MoNA LipidBlast 2022, Spectral Library - 1-MoNA LipidBlast 2022	C24H46NO7P	1-MoNA LipidBlast 2022	0.198	0.403	451.6	29.2	MS/MS: Library	14.06	6534	7980	7841	0	0	0
3.08	510.356	509.348	[M+H]+, [M+Na]+	bruker.bsf.mcube.client.ui.model.impl.BucketTableLine@51caf329	236.7	1.151	0.8	2.21	126.98	17839.1	[]	TRUE	20212	LPC 17:0-SN2	Spectral Library - 1-MoNA LipidBlast 2022, Spectral Library - 1-MoNA LipidBlast 2022	C25H52NO7P	1-MoNA LipidBlast 2022	0.269	0.528	710.6	6.8	MS/MS: Library	57.56	26101	27105	25731	122648	168624	170737
3.32	524.371	523.364	[M+H]+	bruker.bsf.mcube.client.ui.model.impl.BucketTableLine@2b8d4335	243.1	1.183	1.5	NaN	155.17	0	[]	TRUE	20111	LPC 18:0	Lipid Species, Spectral Library - 1-MoNA LipidBlast 2022	C26H54NO7P		-0.195	-0.372	589.6	12.3		NaN	0	0	0	13527	19018	18897
3.45	524.372	523.364	[M+H]+, [M+K]+, [M+Na]+	bruker.bsf.mcube.client.ui.model.impl.BucketTableLine@50c0fea0	241.4	1.175	0.8	2.9	78.16	1.19423e+06	[]	TRUE	20112	LPC 18:0	Lipid Species, Spectral Library - 1-MoNA LipidBlast 2022	C26H54NO7P		0.534	1.019	746.5	10		26.92	1217407	1166473	1252159	1883934	2463248	2544449
3.98	546.353	523.364	[M+Na]+	bruker.bsf.mcube.client.ui.model.impl.BucketTableLine@4d8cc140	243.7	1.187	2.8	1.13	71.27	82094.2	[]	TRUE	20211	LPC 18:0	Lipid Species, Spectral Library - 1-MoNA LipidBlast 2022	C26H54NO7P		-0.047	-0.087	935.5	2.6		63.27	82094	83116	84385	38700	63869	62164
4.13	546.353	523.364	[M+Na]+	bruker.bsf.mcube.client.ui.model.impl.BucketTableLine@11799042	243.5	1.186	2.8	2.53	75.07	47821.5	[]	TRUE	20111	LPC 18:0	Lipid Species, Spectral Library - 1-MoNA LipidBlast 2022	C26H54NO7P		-0.135	-0.246	731.8	11.6	Retention time outlier	29.71	48581	49047	51447	20573	30474	29436
3.64	524.372	523.364	[M+H]+, [2M+H]+	bruker.bsf.mcube.client.ui.model.impl.BucketTableLine@372d55e9	240.5	1.17	0.8	0.96	66.02	16090711	[]	TRUE	20212	LPC 18:0-SN2	Spectral Library - 1-MoNA LipidBlast 2022, Spectral Library - 1-MoNA LipidBlast 2022, Spectral Library - 1-MoNA LipidBlast 2022	C26H54NO7P	1-MoNA LipidBlast 2022	1.315	2.509	613.8	9.2	MS/MS: Library	69.08	16090711	16360305	16459491	13270761	16052201	15469783
4.9	524.371	523.364	[M+H]+	bruker.bsf.mcube.client.ui.model.impl.BucketTableLine@697c6b24	239.6	1.166	0.4	70.79	97.4	9816.34	[]	TRUE	20112	LPC 18:0-SN2	Spectral Library - 1-MoNA LipidBlast 2022, Spectral Library - 1-MoNA LipidBlast 2022, Spectral Library - 1-MoNA LipidBlast 2022	C26H54NO7P	1-MoNA LipidBlast 2022	0.401	0.765	704.6	27.4	MS/MS: Library	1.38	0	10896	11523	9816	12976	12508
3.09	544.337	521.348	[M+Na]+	bruker.bsf.mcube.client.ui.model.impl.BucketTableLine@454fea38	237.9	1.159	1.2	NaN	159.5	0	[]	TRUE	20211	LPC 18:1	Lipid Species, Spectral Library - 1-MoNA LipidBlast 2022	C26H52NO7P		0.054	0.098	983.9	4.6		NaN	0	0	0	34244	62930	62228
2.72	544.337	521.348	[M+Na]+	bruker.bsf.mcube.client.ui.model.impl.BucketTableLine@7b37ec68	241.5	1.176	2.7	4.04	65.72	32940.3	[]	TRUE	20111	LPC 18:1	Spectral Library - 1-MoNA LipidBlast 2022, Lipid Species	C26H52NO7P		-0.078	-0.143	798	32.3		16.27	37777	36034	34215	30743	34366	35658
3.47	544.337	521.348	[M+Na]+	bruker.bsf.mcube.client.ui.model.impl.BucketTableLine@6af15938	236	1.149	0.4	5.92	69.01	9777.47	[]	TRUE	20112	LPC 18:1	Spectral Library - 1-MoNA LipidBlast 2022, Lipid Species	C26H52NO7P		0.094	0.172	836.5	48.7	Retention time outlier	11.66	10736	9777	9324	6243	11754	9511
2.74	522.356	521.347	[M+H]+, [2M+H]+	bruker.bsf.mcube.client.ui.model.impl.BucketTableLine@3f4a5794	239.7	1.166	1.7	0.5	69.69	1.0408e+06	[]	TRUE	20211	LPC 18:1	Spectral Library - 1-MoNA LipidBlast 2022, Lipid Species, Spectral Library - 1-MoNA LipidBlast 2022, Spectral Library - 1-MoNA LipidBlast 2022	C26H52NO7P		0.176	0.336	775.4	2.6		140.42	1042499	1040801	1052556	680258	844498	827314
2.95	522.356	521.348	[M+H]+, [M+Na]+, [2M+H]+	bruker.bsf.mcube.client.ui.model.impl.BucketTableLine@7e5f8bc	235.4	1.145	0.2	1.12	65.64	6999659	[]	TRUE	20212	LPC 18:1-SN2	Spectral Library - 1-MoNA LipidBlast 2022, Spectral Library - 1-MoNA LipidBlast 2022, Spectral Library - 1-MoNA LipidBlast 2022	C26H52NO7P	1-MoNA LipidBlast 2022	0.274	0.525	605.7	4.3	MS/MS: Library	58.8	6927249	7117274	6999659	6513680	7619308	7938259
2.21	520.34	519.332	[M+H]+, [M+Na]+, [M+K]+, [2M+H]+	bruker.bsf.mcube.client.ui.model.impl.BucketTableLine@2f00e13f	231.2	1.125	-0.2	3.01	78.93	1.73814e+06	[]	TRUE	20212	LPC 18:2	Lipid Species, Spectral Library - 1-MoNA LipidBlast 2022	C26H50NO7P		0.211	0.406	780.6	3.5		26.24	1916211	1796478	1801588	3250582	3783687	3636597
1.97	518.324	517.317	[M+H]+	bruker.bsf.mcube.client.ui.model.impl.BucketTableLine@31ca4390	226.8	1.103	0.4	0.29	84.14	36068.3	[]	TRUE	20212	LPC 18:3-SN2	Spectral Library - 1-MoNA LipidBlast 2022, Spectral Library - 1-MoNA LipidBlast 2022, Spectral Library - 1-MoNA LipidBlast 2022	C26H48NO7P	1-MoNA LipidBlast 2022	0.211	0.406	639.4	2.2	MS/MS: Library	290.38	46764	46468	46744	76150	91848	94932
3.97	560.369	537.38	[M+Na]+	bruker.bsf.mcube.client.ui.model.impl.BucketTableLine@30abfeb0	247	1.204	2.9	3.81	115.49	4304.1	[]	TRUE	20111	LPC 19:0	Spectral Library - 1-MoNA LipidBlast 2022, Lipid Species	C27H56NO7P		0.167	0.297	927.6	10.3		30.33	6529	6471	5991	14141	24269	24044
4.05	560.369	537.379	[M+Na]+	bruker.bsf.mcube.client.ui.model.impl.BucketTableLine@3f56ed2	247.2	1.205	2.9	3.19	125.26	14627.2	[]	TRUE	20211	LPC 19:0	Spectral Library - 1-MoNA LipidBlast 2022, Lipid Species	C27H56NO7P		-0.003	-0.006	936.8	6.9		39.21	23236	22201	21500	73661	117872	116145
4.11	560.369	537.379	[M+Na]+	bruker.bsf.mcube.client.ui.model.impl.BucketTableLine@77ef4f9a	246.8	1.203	2.8	2.47	106.04	16399.1	[]	TRUE	20111	LPC 19:0	Spectral Library - 1-MoNA LipidBlast 2022, Lipid Species	C27H56NO7P		-0.141	-0.251	937.9	23.9		42.91	25872	26435	24896	28018	0	0
3.91	538.387	537.38	[M+H]+	bruker.bsf.mcube.client.ui.model.impl.BucketTableLine@706f1a44	243.7	1.187	0.6	1.93	79.84	30403.3	[]	TRUE	20212	LPC 19:0-SN2	Spectral Library - 1-MoNA LipidBlast 2022, Spectral Library - 1-MoNA LipidBlast 2022, Spectral Library - 1-MoNA LipidBlast 2022	C27H56NO7P	1-MoNA LipidBlast 2022	0.103	0.192	576.8	5.8	MS/MS: Library	41.44	29012	30403	29875	48796	68931	70647
4.06	538.387	537.38	[M+H]+	bruker.bsf.mcube.client.ui.model.impl.BucketTableLine@b704d5	244.5	1.191	0.9	0.35	113.12	85047.2	[]	TRUE	20212	LPC 19:0-SN2	Spectral Library - 1-MoNA LipidBlast 2022, Spectral Library - 1-MoNA LipidBlast 2022, Spectral Library - 1-MoNA LipidBlast 2022	C27H56NO7P	1-MoNA LipidBlast 2022	0.127	0.236	550.1	2.3	MS/MS: Library	325.43	127318	127936	126855	340146	490864	488642
3.32	558.353	535.364	[M+Na]+	bruker.bsf.mcube.client.ui.model.impl.BucketTableLine@7dc98dea	242.7	1.183	1.8	70.96	96.85	3763.8	[]	TRUE	20211	LPC 19:1	Spectral Library - 1-MoNA LipidBlast 2022, Lipid Species	C27H54NO7P		-0.052	-0.093	927.6	6.3		1.36	4147	3765	0	8977	13445	13732
4.28	552.403	551.395	[M+H]+	bruker.bsf.mcube.client.ui.model.impl.BucketTableLine@4d965e49	248.7	1.212	0.7	4.15	96.88	4812.95	[]	TRUE	20212	LPC 20:0	Lipid Species, Spectral Library - 1-MoNA LipidBlast 2022	C28H58NO7P		0.259	0.468	725.9	3.9		23.37	5504	5449	5971	11451	16262	16114
4.47	552.402	551.395	[M+H]+, [M+Na]+	bruker.bsf.mcube.client.ui.model.impl.BucketTableLine@288abded	247	1.203	0.7	2.78	80.76	83447.3	[]	TRUE	20212	LPC 20:0-SN2	Spectral Library - 1-MoNA LipidBlast 2022, Spectral Library - 1-MoNA LipidBlast 2022, Spectral Library - 1-MoNA LipidBlast 2022	C28H58NO7P	1-MoNA LipidBlast 2022	-0.091	-0.164	528.9	4.5	MS/MS: Library	29.09	95819	93639	100090	141608	191631	190464
3.56	550.387	549.38	[M+H]+	bruker.bsf.mcube.client.ui.model.impl.BucketTableLine@25b524e	243.6	1.187	0.2	3.68	67.74	30964	[]	TRUE	20212	LPC 20:1	Lipid Species, Spectral Library - 1-MoNA LipidBlast 2022	C28H56NO7P		0.066	0.121	668	6		18.41	30964	29410	32184	20903	32456	29256
3.14	548.371	547.364	[M+H]+, [M+Na]+, [M+K]+	bruker.bsf.mcube.client.ui.model.impl.BucketTableLine@26b62e93	237.8	1.158	0.6	1.37	96.49	180543	[]	TRUE	20212	LPC 20:2-SN2	Spectral Library - 1-MoNA LipidBlast 2022, Spectral Library - 1-MoNA LipidBlast 2022, Spectral Library - 1-MoNA LipidBlast 2022	C28H54NO7P	1-MoNA LipidBlast 2022	0.385	0.703	617.6	0.6	MS/MS: Library	70.45	200463	195213	201410	449029	613399	652289
2.48	546.356	545.348	[M+H]+, [M+K]+	bruker.bsf.mcube.client.ui.model.impl.BucketTableLine@56a8a154	236.8	1.153	0.6	2.18	103.42	79828.9	[]	TRUE	20212	LPC 20:3	Spectral Library - 1-MoNA LipidBlast 2022, Lipid Species	C28H52NO7P		0.215	0.393	801.8	1.5		47.53	103834	102029	98517	237234	333305	348526
2.83	546.355	545.348	[M+H]+	bruker.bsf.mcube.client.ui.model.impl.BucketTableLine@62c49e55	238	1.159	1.2	4.3	108.61	35377.3	[]	TRUE	20111	LPC 20:3	Spectral Library - 1-MoNA LipidBlast 2022, Spectral Library - 1-MoNA LipidBlast 2022, Lipid Species, Spectral Library - 1-MoNA LipidBlast 2022	C28H52NO7P		-0.06	-0.111	621.2	15.7		25.24	39544	39503	43244	98754	126244	117642
2.64	546.356	545.348	[M+H]+, [2M+H]+, [M+K]+, [M+Na]+	bruker.bsf.mcube.client.ui.model.impl.BucketTableLine@72721b94	234.2	1.14	0.1	4.7	137.38	145901	[]	TRUE	20212	LPC 20:3-SN2	Spectral Library - 1-MoNA LipidBlast 2022, Spectral Library - 1-MoNA LipidBlast 2022, Spectral Library - 1-MoNA LipidBlast 2022	C28H52NO7P	1-MoNA LipidBlast 2022	0.122	0.224	593.1	1	MS/MS: Library	29.26	399919	446441	412100	1790015	2384877	2455520
2.16	544.34	543.333	[M+H]+	bruker.bsf.mcube.client.ui.model.impl.BucketTableLine@6de7063d	235.2	1.145	1.6	3.3	86.49	440192	[]	TRUE	20211	LPC 20:4	Lipid Species, Spectral Library - 1-MoNA LipidBlast 2022	C28H50NO7P		0.23	0.422	800.8	0.8		26.2	444837	453195	480364	919191	1186693	1155036
2.16	566.322	543.332	[M+Na]+, [M+K]+	bruker.bsf.mcube.client.ui.model.impl.BucketTableLine@6ef25a31	239.9	1.17	1.6	1.49	110.8	25514.9	[]	TRUE	20111	LPC 20:4	Spectral Library - 1-MoNA LipidBlast 2022, Lipid Species	C28H50NO7P		-0.085	-0.151	817.4	36.3		74.27	33439	34450	34578	116118	130141	131325
2.44	566.321	543.332	[M+Na]+	bruker.bsf.mcube.client.ui.model.impl.BucketTableLine@61922f66	238.4	1.162	0.9	NaN	152.88	0	[]	TRUE	20112	LPC 20:4	Spectral Library - 1-MoNA LipidBlast 2022, Lipid Species	C28H50NO7P		-0.54	-0.953	943.6	40.7		NaN	0	0	0	25445	27575	25922
2.3	544.34	543.332	[M+H]+, [M+K]+, [2M+H]+, [M+Na]+	bruker.bsf.mcube.client.ui.model.impl.BucketTableLine@248eba76	232.8	1.134	0.5	7.77	119.11	1.10245e+06	[]	TRUE	20212	LPC 20:4-SN2	Spectral Library - 1-MoNA LipidBlast 2022, Spectral Library - 1-MoNA LipidBlast 2022, Spectral Library - 1-MoNA LipidBlast 2022	C28H50NO7P	1-MoNA LipidBlast 2022	0.6	1.103	600.7	14.2	MS/MS: Library	15.32	1911176	2304618	2055409	6866032	7301098	7751718
1.89	542.324	541.317	[M+H]+, [M+Na]+, [M+K]+	bruker.bsf.mcube.client.ui.model.impl.BucketTableLine@5c002f3e	229.2	1.116	-0.2	0.7	116.06	67018.3	[]	TRUE	20212	LPC 20:5-SN2	Spectral Library - 1-MoNA LipidBlast 2022, Spectral Library - 1-MoNA LipidBlast 2022, Spectral Library - 1-MoNA LipidBlast 2022	C28H48NO7P	1-MoNA LipidBlast 2022	0.255	0.471	596.5	2.6	MS/MS: Library	165.55	129208	127395	129395	351105	422396	430370
5.03	580.433	579.426	[M+H]+	bruker.bsf.mcube.client.ui.model.impl.BucketTableLine@8f124e	256.7	1.252	0.8	141.42	146.79	0	[]	TRUE	20212	LPC 22:0	Spectral Library - 1-MoNA LipidBlast 2022, Lipid Species, Spectral Library - 1-MoNA LipidBlast 2022, Spectral Library - 1-MoNA LipidBlast 2022	C30H62NO7P		-0.602	-1.038	895	4.6		1.04	0	0	2349	6622	9300	8982
5.21	580.434	579.427	[M+H]+	bruker.bsf.mcube.client.ui.model.impl.BucketTableLine@5c73160f	254.1	1.239	0.5	16.09	117.11	18893.1	[]	TRUE	20112	LPC 22:0-SN2	Spectral Library - 1-MoNA LipidBlast 2022, Spectral Library - 1-MoNA LipidBlast 2022	C30H62NO7P	1-MoNA LipidBlast 2022	0.129	0.222	459.5	40.3	MS/MS: Library	7.28	21141	31181	24899	81440	115679	117901
4.53	578.418	577.411	[M+H]+	bruker.bsf.mcube.client.ui.model.impl.BucketTableLine@af42e8c	249.2	1.215	0.9	6.46	89.46	15992.8	[]	TRUE	20212	LPC 22:1-SN2	Spectral Library - 1-MoNA LipidBlast 2022, Spectral Library - 1-MoNA LipidBlast 2022	C30H60NO7P	1-MoNA LipidBlast 2022	0.113	0.195	520.9	14.4	MS/MS: Library	13.85	16278	18657	18801	28469	40655	41489
2.92	572.371	571.364	[M+H]+	bruker.bsf.mcube.client.ui.model.impl.BucketTableLine@d692d00	240.9	1.175	0.8	5.78	82.58	42612.1	[]	TRUE	20112	LPC 22:4	Spectral Library - 1-MoNA LipidBlast 2022, Spectral Library - 1-MoNA LipidBlast 2022, Spectral Library - 1-MoNA LipidBlast 2022, Lipid Species	C30H54NO7P		-0.122	-0.214	461.3	33.2		14.28	42612	45364	39357	82505	108389	98586
2.31	570.355	569.348	[M+H]+	bruker.bsf.mcube.client.ui.model.impl.BucketTableLine@32dfdebb	239.2	1.166	0.6	70.79	122.63	0	[]	TRUE	20212	LPC 22:5-SN2	Spectral Library - 1-MoNA LipidBlast 2022, Spectral Library - 1-MoNA LipidBlast 2022, Spectral Library - 1-MoNA LipidBlast 2022	C30H52NO7P	1-MoNA LipidBlast 2022	0.006	0.011	927.6	18.9	MS/MS: Library	1.73	29587	0	28007	0	0	0
2.45	570.355	569.348	[M+H]+, [M+K]+, [M+Na]+	bruker.bsf.mcube.client.ui.model.impl.BucketTableLine@54457746	237.5	1.158	-0.1	1.87	119.04	62549.6	[]	TRUE	20212	LPC 22:5-SN2	Spectral Library - 1-MoNA LipidBlast 2022, Spectral Library - 1-MoNA LipidBlast 2022, Spectral Library - 1-MoNA LipidBlast 2022	C30H52NO7P	1-MoNA LipidBlast 2022	0.013	0.023	584.1	7	MS/MS: Library	63.6	107326	111615	107270	349066	442583	448391
2.66	570.355	569.348	[M+H]+, [M+Na]+	bruker.bsf.mcube.client.ui.model.impl.BucketTableLine@36265583	239.3	1.167	0.7	1.77	123.88	23831.7	[]	TRUE	20212	LPC 22:5-SN2	Spectral Library - 1-MoNA LipidBlast 2022, Spectral Library - 1-MoNA LipidBlast 2022, Spectral Library - 1-MoNA LipidBlast 2022	C30H52NO7P	1-MoNA LipidBlast 2022	-0.229	-0.402	668	2.3	MS/MS: Library	70.01	43597	43955	42183	147830	195312	200740
2.21	568.34	567.332	[M+H]+, [2M+H]+, [M+K]+, [M+Na]+	bruker.bsf.mcube.client.ui.model.impl.BucketTableLine@2dac8b1a	236.5	1.153	0.4	2.66	149.33	105636	[]	TRUE	20212	LPC 22:6-SN2	Spectral Library - 1-MoNA LipidBlast 2022, Spectral Library - 1-MoNA LipidBlast 2022	C30H50NO7P	1-MoNA LipidBlast 2022	0.064	0.112	624.5	6.3	MS/MS: Library	56.15	1437170	1401666	1346957	6234123	7638220	7073994
2.45	568.338	567.331	[M+H]+	bruker.bsf.mcube.client.ui.model.impl.BucketTableLine@5e5c632f	240	1.17	1.9	141.42	172.56	5357.12	[]	TRUE	20111	LPC 22:6-SN2	Spectral Library - 1-MoNA LipidBlast 2022, Spectral Library - 1-MoNA LipidBlast 2022	C30H50NO7P	1-MoNA LipidBlast 2022	-1.563	-2.75	552.9	43.6	MS/MS: Library	1.22	0	16127	0	0	89490	90534
5.6	594.449	593.442	[M+H]+	bruker.bsf.mcube.client.ui.model.impl.BucketTableLine@47a9831d	258.5	1.262	1.9	9.34	126.74	3544.46	[]	TRUE	20211	LPC 23:0-SN2	Spectral Library - 1-MoNA LipidBlast 2022, Spectral Library - 1-MoNA LipidBlast 2022, Spectral Library - 1-MoNA LipidBlast 2022	C31H64NO7P	1-MoNA LipidBlast 2022	-0.294	-0.494	561.8	4.7	MS/MS: Library	13.57	6664	6324	5321	17960	27140	26913
6.06	608.465	607.458	[M+H]+, [M+Na]+	bruker.bsf.mcube.client.ui.model.impl.BucketTableLine@3ec2bf5d	261.7	1.278	1.1	3.54	141	8083.31	[]	TRUE	20211	LPC 24:0-SN2	Spectral Library - 1-MoNA LipidBlast 2022, Spectral Library - 1-MoNA LipidBlast 2022	C32H66NO7P	1-MoNA LipidBlast 2022	0.146	0.241	494.9	7.2	MS/MS: Library	39.79	27251	25503	25144	109550	154015	152797
3.14	598.386	597.379	[M+H]+	bruker.bsf.mcube.client.ui.model.impl.BucketTableLine@286f1bba	244.2	1.192	0.3	8.26	145.85	1185.99	[]	TRUE	20112	LPC 24:5-SN2	Spectral Library - 1-MoNA LipidBlast 2022, Spectral Library - 1-MoNA LipidBlast 2022, Spectral Library - 1-MoNA LipidBlast 2022	C32H56NO7P	1-MoNA LipidBlast 2022	-0.342	-0.571	491.7	24.1	MS/MS: Library	17.66	2587	3146	2757	13438	18233	18767
6.58	622.481	621.473	[M+H]+	bruker.bsf.mcube.client.ui.model.impl.BucketTableLine@58a92e14	265.2	1.296	1.3	141.42	154.39	0	[]	TRUE	20211	LPC 25:0-SN2	Spectral Library - 1-MoNA LipidBlast 2022, Spectral Library - 1-MoNA LipidBlast 2022, Spectral Library - 1-MoNA LipidBlast 2022	C33H68NO7P	1-MoNA LipidBlast 2022	0.147	0.236	741.3	17.2	MS/MS: Library	1.09	0	0	1630	5773	8077	8299
7.19	636.495	635.488	[M+H]+	bruker.bsf.mcube.client.ui.model.impl.BucketTableLine@6abba088	268.2	1.311	1.4	70.88	157.27	0	[]	TRUE	20111	LPC 26:0-SN2	Spectral Library - 1-MoNA LipidBlast 2022, Spectral Library - 1-MoNA LipidBlast 2022, Spectral Library - 1-MoNA LipidBlast 2022	C34H70NO7P	1-MoNA LipidBlast 2022	-0.801	-1.258	488.8	20.6	MS/MS: Library	2.22	0	1767	1630	6350	10449	9965
4.08	510.392	509.385	[M+H]+	bruker.bsf.mcube.client.ui.model.impl.BucketTableLine@1bf00b8a	241.6	1.175	0.5	1	81.65	311658	[]	TRUE	20212	LPC O-18:0	Spectral Library - 1-MoNA LipidBlast 2022	C26H56NO6P	1-MoNA LipidBlast 2022	0.188	0.369	401.2	3.2	MS/MS: Library	81.48	311658	312928	318887	106199	161426	157722
5.66	566.455	565.447	[M+H]+	bruker.bsf.mcube.client.ui.model.impl.BucketTableLine@675281eb	256.6	1.251	1.8	15.14	156.01	0	[]	TRUE	20211	LPC O-22:0	Spectral Library - 1-MoNA LipidBlast 2022	C30H64NO6P	1-MoNA LipidBlast 2022	0.245	0.432	418.4	5.5	MS/MS: Library	10.31	4710	3300	4571	24048	36105	35437
2.65	454.293	453.286	[M+H]+, [M+Na]+	bruker.bsf.mcube.client.ui.model.impl.BucketTableLine@6550fe59	220	1.066	2.4	4.46	110.13	48963.3	[]	TRUE	20211	LPE 16:0	Spectral Library - 1-MoNA LipidBlast 2022, Spectral Library - 1-MoNA LipidBlast 2022, Lipid Species	C21H44NO7P		0.145	0.319	928.6	0.9		24.68	57212	63380	58456	3145	5221	5884
2.85	454.293	453.285	[M+H]+, [2M+H]+, [M+Na]+, [M+H-H2O]+	bruker.bsf.mcube.client.ui.model.impl.BucketTableLine@27b1ea79	216.6	1.05	0.8	2.54	118.19	1.67524e+06	[]	TRUE	20212	LPE 16:0	Spectral Library - 1-MoNA LipidBlast 2022, Spectral Library - 1-MoNA LipidBlast 2022, Spectral Library - 1-MoNA LipidBlast 2022, Spectral Library - 1-MoNA LipidBlast 2022, Lipid Species, Spectral Library - 1-MoNA LipidBlast 2022, Spectral Library - 1-MoNA LipidBlast 2022, Spectral Library - 1-MoNA LipidBlast 2022	C21H44NO7P		0.203	0.448	778.3	1.3		46.47	1675244	1750060	1780211	45069	66738	65775
2.2	452.277	451.27	[M+H]+	bruker.bsf.mcube.client.ui.model.impl.BucketTableLine@1dae3df3	209.1	1.013	-1.6	6.16	122.58	13788.4	[]	TRUE	20111	LPE 16:1	Lipid Species, Lipid Species, Spectral Library - 1-MoNA LipidBlast 2022	C21H42NO7P		0.11	0.243	846.4	21.7		19.88	15736	13788	13903	0	0	0
3.28	468.308	467.301	[M+H]+	bruker.bsf.mcube.client.ui.model.impl.BucketTableLine@27e18fcf	220.7	1.071	1.2	5.4	115.05	19942.8	[]	TRUE	20211	LPE 17:0	Spectral Library - 1-MoNA LipidBlast 2022, Spectral Library - 1-MoNA LipidBlast 2022, Spectral Library - 1-MoNA LipidBlast 2022, Lipid Species, Spectral Library - 1-MoNA LipidBlast 2022	C22H46NO7P		-0.062	-0.133	658.5	5.2		21.3	19943	20172	22438	1470	1767	1837
3.73	482.325	481.317	[M+H]+, [2M+H]+, [M+Na]+, [M+H-H2O]+	bruker.bsf.mcube.client.ui.model.impl.BucketTableLine@21ae9fdf	224.8	1.091	1.6	4.5	117.54	2.89109e+06	[]	TRUE	20111	LPE 18:0	Lipid Species, Spectral Library - 1-MoNA LipidBlast 2022, Spectral Library - 1-MoNA LipidBlast 2022, Spectral Library - 1-MoNA LipidBlast 2022, Spectral Library - 1-MoNA LipidBlast 2022, Spectral Library - 1-MoNA LipidBlast 2022, Lipid Species, Spectral Library - 1-MoNA LipidBlast 2022, Spectral Library - 1-MoNA LipidBlast 2022, Spectral Library - 1-MoNA LipidBlast 2022	C23H48NO7P		0.695	1.442	762.7	17.9		26.11	2891095	3155361	3208836	92100	129876	128011
3.97	482.324	481.317	[M+H]+	bruker.bsf.mcube.client.ui.model.impl.BucketTableLine@183f1f28	224	1.087	1.2	2.31	149.78	2189.19	[]	TRUE	20211	LPE 18:0	Spectral Library - 1-MoNA LipidBlast 2022, Lipid Species, Spectral Library - 1-MoNA LipidBlast 2022, Spectral Library - 1-MoNA LipidBlast 2022, Spectral Library - 1-MoNA LipidBlast 2022, Spectral Library - 1-MoNA LipidBlast 2022, Spectral Library - 1-MoNA LipidBlast 2022, Spectral Library - 1-MoNA LipidBlast 2022, Spectral Library - 1-MoNA LipidBlast 2022	C23H48NO7P		0.037	0.077	694.5	5		64.85	85550	80949	82442	0	1857	2189
3.53	482.324	481.317	[M+H]+, [2M+H]+	bruker.bsf.mcube.client.ui.model.impl.BucketTableLine@23ada00d	226.6	1.1	2.4	1.27	118.85	265102	[]	TRUE	20211	LPE 18:0	Spectral Library - 1-MoNA LipidBlast 2022, Spectral Library - 1-MoNA LipidBlast 2022, Spectral Library - 1-MoNA LipidBlast 2022, Spectral Library - 1-MoNA LipidBlast 2022, Spectral Library - 1-MoNA LipidBlast 2022, Lipid Species, Spectral Library - 1-MoNA LipidBlast 2022	C23H48NO7P		0.01	0.02	944.4	0.4		93.3	265540	265102	272546	7376	12209	11209
3.02	480.309	479.301	[M+H]+, [M+Na]+, [M+H-H2O]+, [2M+H]+	bruker.bsf.mcube.client.ui.model.impl.BucketTableLine@4c11f1a7	218	1.058	-0.4	1.83	109.99	446410	[]	TRUE	20212	LPE 18:1	Spectral Library - 1-MoNA LipidBlast 2022, Lipid Species, Lipid Species	C23H46NO7P		0.119	0.248	745.3	1.7		60.25	446410	456643	466830	37747	53318	56350
2.43	478.293	477.286	[M+H]+, [M+Na]+	bruker.bsf.mcube.client.ui.model.impl.BucketTableLine@de3f5f	212.6	1.032	-1.8	1.11	67	110594	[]	TRUE	20211	LPE 18:2	Lipid Species, Spectral Library - 1-MoNA LipidBlast 2022	C23H44NO7P		0.115	0.241	829.2	5.2		60.22	103099	105409	105706	110594	140586	158738
2.27	478.293	477.286	[M+H]+	bruker.bsf.mcube.client.ui.model.impl.BucketTableLine@16952bdf	213.9	1.038	-1.2	1.58	85.51	29298.4	[]	TRUE	20211	LPE 18:2	Spectral Library - 1-MoNA LipidBlast 2022, Lipid Species	C23H44NO7P		0.021	0.044	975.4	7.5		54.15	30453	29298	29844	10834	15427	14473
1.13	476.277	475.27	[M+H]+	bruker.bsf.mcube.client.ui.model.impl.BucketTableLine@6a858071	217.4	1.055	1.5	4.34	122.59	3607.06	[]	TRUE	20111	LPE 18:3	Spectral Library - 1-MoNA LipidBlast 2022, Lipid Species, Lipid Species	C23H42NO7P		0.197	0.413	813.1	28	CCS outlier	28.22	3607	3699	3991	0	0	0
4.15	496.34	495.333	[M+H]+, [M+Na]+	bruker.bsf.mcube.client.ui.model.impl.BucketTableLine@409c055c	229.7	1.116	2.4	7.82	106.3	11484.1	[]	TRUE	20111	LPE 19:0	Lipid Species, Spectral Library - 1-MoNA LipidBlast 2022, Spectral Library - 1-MoNA LipidBlast 2022, Spectral Library - 1-MoNA LipidBlast 2022, Spectral Library - 1-MoNA LipidBlast 2022, Spectral Library - 1-MoNA LipidBlast 2022, Spectral Library - 1-MoNA LipidBlast 2022, Spectral Library - 1-MoNA LipidBlast 2022, Spectral Library - 1-MoNA LipidBlast 2022, Spectral Library - 1-MoNA LipidBlast 2022	C24H50NO7P		-0.163	-0.328	841.3	15.4		13.59	20555	17399	17576	5942	8169	0
4.56	510.356	509.348	[M+H]+	bruker.bsf.mcube.client.ui.model.impl.BucketTableLine@7b67201a	231.3	1.125	1.6	8.11	120.31	18043.2	[]	TRUE	20111	LPE 20:0	Spectral Library - 1-MoNA LipidBlast 2022, Spectral Library - 1-MoNA LipidBlast 2022, Spectral Library - 1-MoNA LipidBlast 2022, Spectral Library - 1-MoNA LipidBlast 2022, Spectral Library - 1-MoNA LipidBlast 2022, Spectral Library - 1-MoNA LipidBlast 2022, Spectral Library - 1-MoNA LipidBlast 2022, Spectral Library - 1-MoNA LipidBlast 2022, Lipid Species, Spectral Library - 1-MoNA LipidBlast 202…	C25H52NO7P		0.309	0.605	807.7	47.6		14.84	18043	21950	19546	334	401	471
3.83	508.34	507.333	[M+H]+	bruker.bsf.mcube.client.ui.model.impl.BucketTableLine@191d6f11	226.2	1.1	0.4	0.45	113.06	41536.6	[]	TRUE	20212	LPE 20:1	Spectral Library - 1-MoNA LipidBlast 2022, Spectral Library - 1-MoNA LipidBlast 2022, Lipid Species, Spectral Library - 1-MoNA LipidBlast 2022, Spectral Library - 1-MoNA LipidBlast 2022, Spectral Library - 1-MoNA LipidBlast 2022	C25H50NO7P		0.115	0.226	730.6	1.4		252.71	41832	41537	41987	2912	4198	4128
3.22	506.324	505.317	[M+H]+	bruker.bsf.mcube.client.ui.model.impl.BucketTableLine@13fdd5e3	221.1	1.075	-0.8	0.94	101.76	14162.9	[]	TRUE	20112	LPE 20:2	Lipid Species, Spectral Library - 1-MoNA LipidBlast 2022, Lipid Species	C25H48NO7P		0.231	0.455	634.1	10.4		108.05	14355	14492	14163	1817	3248	3335
2.72	504.308	503.301	[M+H]+	bruker.bsf.mcube.client.ui.model.impl.BucketTableLine@62e23993	216.9	1.054	-1.6	8.24	84.54	5803.92	[]	TRUE	20111	LPE 20:3	Spectral Library - 1-MoNA LipidBlast 2022, Lipid Species	C25H46NO7P		-0.007	-0.015	825.2	25.7		10.27	4786	5633	5804	8040	10149	9626
2.36	502.293	501.286	[M+H]+	bruker.bsf.mcube.client.ui.model.impl.BucketTableLine@1582b207	216	1.05	-0.9	3.12	87.16	72166.8	[]	TRUE	20212	LPE 20:4	Lipid Species, Spectral Library - 1-MoNA LipidBlast 2022, Lipid Species	C25H44NO7P		0.015	0.03	698.5	8		27.93	75300	74889	80165	157799	194121	197621
1.93	500.277	499.27	[M+H]+	bruker.bsf.mcube.client.ui.model.impl.BucketTableLine@5aba84eb	214.3	1.042	-1.3	1.4	82.35	3233.15	[]	TRUE	20211	LPE 20:5	Spectral Library - 1-MoNA LipidBlast 2022, Spectral Library - 1-MoNA LipidBlast 2022	C25H42NO7P	1-MoNA LipidBlast 2022	0.085	0.17	963.9	13.4	MS/MS: Library	58.97	3381	3493	3406	5792	7671	6842
4.61	536.371	535.364	[M+H]+	bruker.bsf.mcube.client.ui.model.impl.BucketTableLine@44fd9eb1	233.4	1.136	0.8	6.67	125.9	9851.13	[]	TRUE	20112	LPE 22:1	Spectral Library - 1-MoNA LipidBlast 2022, Spectral Library - 1-MoNA LipidBlast 2022, Spectral Library - 1-MoNA LipidBlast 2022, Lipid Species, Spectral Library - 1-MoNA LipidBlast 2022, Spectral Library - 1-MoNA LipidBlast 2022, Spectral Library - 1-MoNA LipidBlast 2022, Spectral Library - 1-MoNA LipidBlast 2022, Spectral Library - 1-MoNA LipidBlast 2022, Spectral Library - 1-MoNA LipidBlast 2022	C27H54NO7P		-0.233	-0.434	891.6	25		18.88	10156	9851	11464	0	0	0
3	530.324	529.317	[M+H]+	bruker.bsf.mcube.client.ui.model.impl.BucketTableLine@49993bc6	223.7	1.089	-0.3	10.99	74.97	4782.51	[]	TRUE	20112	LPE 22:4	Spectral Library - 1-MoNA LipidBlast 2022, Lipid Species	C27H48NO7P		-0.247	-0.465	631.3	42.7		6.82	4673	5918	4783	2954	3683	4836
2.51	528.308	527.301	[M+H]+	bruker.bsf.mcube.client.ui.model.impl.BucketTableLine@471c94da	220.4	1.072	-0.4	1.4	84.88	3083.99	[]	TRUE	20212	LPE 22:5	Spectral Library - 1-MoNA LipidBlast 2022	C27H46NO7P	1-MoNA LipidBlast 2022	-0.103	-0.195	966.8	15.1	MS/MS: Library	60.77	3279	3204	3313	5511	7683	7789
2.26	526.293	525.286	[M+H]+	bruker.bsf.mcube.client.ui.model.impl.BucketTableLine@792525a5	219.3	1.067	0	1.18	146.52	7565.77	[]	TRUE	20212	LPE 22:6	Spectral Library - 1-MoNA LipidBlast 2022	C27H44NO7P	1-MoNA LipidBlast 2022	-0.003	-0.005	964.2	10.7	MS/MS: Library	124.43	39844	40030	38961	196180	254497	269513
10.54	778.574	777.567	[M+H]+	bruker.bsf.mcube.client.ui.model.impl.BucketTableLine@541438d9	287.6	1.411	0.4	7.47	94.32	40994.6	[]	TRUE	20212	LPE 40:6	Spectral Library - 1-MoNA LipidBlast 2022, Spectral Library - 1-MoNA LipidBlast 2022, Spectral Library - 1-MoNA LipidBlast 2022, Spectral Library - 1-MoNA LipidBlast 2022, Spectral Library - 1-MoNA LipidBlast 2022, Spectral Library - 1-MoNA LipidBlast 2022	C45H80NO7P	1-MoNA LipidBlast 2022	-0.282	-0.363	401.4	17.7	MS/MS: Library	12.63	48544	42362	40995	9290	16384	15061
3.59	566.382	565.374	[M+H]+	bruker.bsf.mcube.client.ui.model.impl.BucketTableLine@31c962ba	248.4	1.211	0.5	6.38	122.45	34060.8	[]	TRUE	20212	PC 10:0_10:0	Spectral Library - 1-MoNA LipidBlast 2022, Spectral Library - 1-MoNA LipidBlast 2022	C28H56NO8P	1-MoNA LipidBlast 2022	0.059	0.105	425.5	9.6	MS/MS: Library	19.19	34762	34061	39250	0	0	0
4.39	594.413	593.406	[M+H]+	bruker.bsf.mcube.client.ui.model.impl.BucketTableLine@db4f1e3	252.8	1.234	0.2	2.27	122.44	65190.5	[]	TRUE	20212	PC 11:0_11:0	Spectral Library - 1-MoNA LipidBlast 2022, Spectral Library - 1-MoNA LipidBlast 2022, Spectral Library - 1-MoNA LipidBlast 2022	C30H60NO8P	1-MoNA LipidBlast 2022	-0.14	-0.235	805.5	12.1	MS/MS: Library	53.95	68653	65794	65190	0	0	66
4.81	622.444	621.437	[M+H]+	bruker.bsf.mcube.client.ui.model.impl.BucketTableLine@3a05b076	261.6	1.278	0.5	4.68	118.23	51439.4	[]	TRUE	20212	PC 12:0_12:0	Spectral Library - 1-MoNA LipidBlast 2022, Spectral Library - 1-MoNA LipidBlast 2022, Spectral Library - 1-MoNA LipidBlast 2022	C32H64NO8P	1-MoNA LipidBlast 2022	0.151	0.242	923.1	5.5	MS/MS: Library	25.27	51439	57103	56685	0	0	0
6.06	784.586	783.579	[M+H]+	bruker.bsf.mcube.client.ui.model.impl.BucketTableLine@66bf0135	292.9	1.437	1.1	118.42	122.69	0	[]	TRUE	20211	PC 12:0_24:3	Spectral Library - 1-MoNA LipidBlast 2022, Spectral Library - 1-MoNA LipidBlast 2022, Spectral Library - 1-MoNA LipidBlast 2022, Spectral Library - 1-MoNA LipidBlast 2022, Spectral Library - 1-MoNA LipidBlast 2022, Spectral Library - 1-MoNA LipidBlast 2022, Spectral Library - 1-MoNA LipidBlast 2022, Spectral Library - 1-MoNA LipidBlast 2022, Spectral Library - 1-MoNA LipidBlast 2022, Spectral Lib…	C44H82NO8P	1-MoNA LipidBlast 2022	0.734	0.936	473.3	12.3	MS/MS: Library	1.04	0	12212	96622	0	0	0
5.47	650.476	649.468	[M+H]+	bruker.bsf.mcube.client.ui.model.impl.BucketTableLine@32d3ef50	268.2	1.311	1.3	2.77	100.08	45560.5	[]	TRUE	20211	PC 13:0_13:0	Spectral Library - 1-MoNA LipidBlast 2022, Spectral Library - 1-MoNA LipidBlast 2022, Spectral Library - 1-MoNA LipidBlast 2022, Spectral Library - 1-MoNA LipidBlast 2022, Spectral Library - 1-MoNA LipidBlast 2022, Spectral Library - 1-MoNA LipidBlast 2022	C34H68NO8P	1-MoNA LipidBlast 2022	0.113	0.173	633.8	6.9	MS/MS: Library	36.18	47124	45561	48755	0	0	0
9.24	748.587	747.579	[M+H]+	bruker.bsf.mcube.client.ui.model.impl.BucketTableLine@1848c5d9	291.4	1.428	1	2.71	53.27	58894.6	[]	TRUE	20111	PC 14:0_19:0	Spectral Library - 1-MoNA LipidBlast 2022, Spectral Library - 1-MoNA LipidBlast 2022, Spectral Library - 1-MoNA LipidBlast 2022, Spectral Library - 1-MoNA LipidBlast 2022, Spectral Library - 1-MoNA LipidBlast 2022, Spectral Library - 1-MoNA LipidBlast 2022, Spectral Library - 1-MoNA LipidBlast 2022, Spectral Library - 1-MoNA LipidBlast 2022, Spectral Library - 1-MoNA LipidBlast 2022	C41H82NO8P	1-MoNA LipidBlast 2022	1.666	2.226	538.4	31.6	MS/MS: Library	19.67	62783	59969	58895	25749	30642	35286
8.75	734.569	733.562	[M+H]+	bruker.bsf.mcube.client.ui.model.impl.BucketTableLine@172a141c	289.1	1.417	1.1	0.91	88.66	16246121	[]	TRUE	20111	PC 16:0/16:0	Lipid Species, Spectral Library - 1-MoNA LipidBlast 2022, Spectral Library - 1-MoNA LipidBlast 2022, Spectral Library - 1-MoNA LipidBlast 2022, Spectral Library - 1-MoNA LipidBlast 2022, Spectral Library - 1-MoNA LipidBlast 2022, Spectral Library - 1-MoNA LipidBlast 2022, Lipid Species, Spectral Library - 1-MoNA LipidBlast 2022, Spectral Library - 1-MoNA LipidBlast 2022, Spectral Library - 1-MoNA…	C40H80NO8P		-0.37	-0.504	933.7	11.6		97.39	16246121	16416511	16612103	4111142	5372540	5359851
10.58	762.601	761.594	[M+H]+	bruker.bsf.mcube.client.ui.model.impl.BucketTableLine@608ae29a	295.3	1.448	1.1	14.13	93.64	4.0853e+06	[]	TRUE	20111	PC 16:0_18:0	Spectral Library - 1-MoNA LipidBlast 2022, Spectral Library - 1-MoNA LipidBlast 2022, Spectral Library - 1-MoNA LipidBlast 2022, Spectral Library - 1-MoNA LipidBlast 2022, Lipid Species, Spectral Library - 1-MoNA LipidBlast 2022, Spectral Library - 1-MoNA LipidBlast 2022, Spectral Library - 1-MoNA LipidBlast 2022, Lipid Species, Spectral Library - 1-MoNA LipidBlast 2022, Spectral Library - 1-MoNA…	C42H84NO8P		0.281	0.368	829.6	16		6.63	5663484	4085303	5561203	1104677	1608461	1557733
8.93	760.586	759.579	[M+H]+	bruker.bsf.mcube.client.ui.model.impl.BucketTableLine@298d11b2	292.8	1.436	1	0.27	66.43	25549802	[]	TRUE	20111	PC 16:0_18:1	Spectral Library - 1-MoNA LipidBlast 2022, Lipid Species, Spectral Library - 1-MoNA LipidBlast 2022, Spectral Library - 1-MoNA LipidBlast 2022, Spectral Library - 1-MoNA LipidBlast 2022, Spectral Library - 1-MoNA LipidBlast 2022, Spectral Library - 1-MoNA LipidBlast 2022, Spectral Library - 1-MoNA LipidBlast 2022, Spectral Library - 1-MoNA LipidBlast 2022, Spectral Library - 1-MoNA LipidBlast 202…	C42H82NO8P		0.957	1.258	948.6	25.6		247.4	25617134	25717294	25549802	16676228	20063528	20264478
7.78	758.571	757.563	[M+H]+, [2M+H]+	bruker.bsf.mcube.client.ui.model.impl.BucketTableLine@1d53f5de	289.1	1.418	0.4	1.06	64.41	26127292	[]	TRUE	20112	PC 16:0_18:2	Lipid Species, Spectral Library - 1-MoNA LipidBlast 2022, Lipid Species	C42H80NO8P		1.429	1.884	942.2	27.3		60.82	25924748	25753956	26405044	26437562	27547606	27719112
7.6	782.57	781.563	[M+H]+	bruker.bsf.mcube.client.ui.model.impl.BucketTableLine@6cc7c52e	292	1.433	0.7	1.2	78.71	10729670	[]	TRUE	20112	PC 16:0_20:4	Spectral Library - 1-MoNA LipidBlast 2022, Lipid Species, Spectral Library - 1-MoNA LipidBlast 2022, Spectral Library - 1-MoNA LipidBlast 2022, Spectral Library - 1-MoNA LipidBlast 2022, Spectral Library - 1-MoNA LipidBlast 2022, Spectral Library - 1-MoNA LipidBlast 2022, Spectral Library - 1-MoNA LipidBlast 2022, Spectral Library - 1-MoNA LipidBlast 2022, Spectral Library - 1-MoNA LipidBlast 202…	C44H80NO8P		0.495	0.633	967.4	27.4		65.66	10917426	11240642	11113410	19858310	22902894	22521168
7.31	806.569	805.562	[M+H]+	bruker.bsf.mcube.client.ui.model.impl.BucketTableLine@1a3de12b	294.4	1.445	0.9	1.17	120.93	2.677e+06	[]	TRUE	20212	PC 16:0_22:6	Spectral Library - 1-MoNA LipidBlast 2022, Spectral Library - 1-MoNA LipidBlast 2022, Spectral Library - 1-MoNA LipidBlast 2022, Spectral Library - 1-MoNA LipidBlast 2022, Spectral Library - 1-MoNA LipidBlast 2022, Lipid Species, Spectral Library - 1-MoNA LipidBlast 2022, Spectral Library - 1-MoNA LipidBlast 2022, Lipid Species, Spectral Library - 1-MoNA LipidBlast 2022, Spectral Library - 1-MoNA…	C46H80NO8P		-0.097	-0.121	943	8.9		103.76	6418243	6368677	6242624	18149192	20534594	20459746
6.86	762.601	761.593	[M+H]+	bruker.bsf.mcube.client.ui.model.impl.BucketTableLine@3787906b	295.5	1.449	1.8	5.5	122.94	5060.75	[]	TRUE	20111	PC 17:0_17:0	Spectral Library - 1-MoNA LipidBlast 2022, Spectral Library - 1-MoNA LipidBlast 2022, Spectral Library - 1-MoNA LipidBlast 2022, Spectral Library - 1-MoNA LipidBlast 2022, Spectral Library - 1-MoNA LipidBlast 2022, Spectral Library - 1-MoNA LipidBlast 2022, Spectral Library - 1-MoNA LipidBlast 2022, Spectral Library - 1-MoNA LipidBlast 2022, Spectral Library - 1-MoNA LipidBlast 2022, Spectral Lib…	C42H84NO8P	1-MoNA LipidBlast 2022	-0.228	-0.299	407.3	319.9	MS/MS: Library	22.34	5725	5061	5160	0	0	0
8.53	772.586	771.578	[M+H]+, [M+Na]+	bruker.bsf.mcube.client.ui.model.impl.BucketTableLine@22d4f6f7	291.7	1.431	0.3	9.42	101.24	571083	[]	TRUE	20212	PC 17:0_18:2	Lipid Species, Spectral Library - 1-MoNA LipidBlast 2022, Lipid Species, Spectral Library - 1-MoNA LipidBlast 2022, Spectral Library - 1-MoNA LipidBlast 2022	C43H82NO8P		0.599	0.775	982.8	1.6		10.75	603005	605414	733520	1563164	2261866	2384910
5.61	758.57	757.563	[M+H]+	bruker.bsf.mcube.client.ui.model.impl.BucketTableLine@75be220f	291.4	1.429	2.1	2.32	122.57	84806.9	[]	TRUE	20111	PC 17:1_17:1	Spectral Library - 1-MoNA LipidBlast 2022, Spectral Library - 1-MoNA LipidBlast 2022, Spectral Library - 1-MoNA LipidBlast 2022, Spectral Library - 1-MoNA LipidBlast 2022, Spectral Library - 1-MoNA LipidBlast 2022, Spectral Library - 1-MoNA LipidBlast 2022, Spectral Library - 1-MoNA LipidBlast 2022, Spectral Library - 1-MoNA LipidBlast 2022, Spectral Library - 1-MoNA LipidBlast 2022, Spectral Lib…	C42H80NO8P	1-MoNA LipidBlast 2022	0.563	0.742	812.6	246.4	MS/MS: Library	52.76	89150	84993	84807	0	0	0
10.81	788.617	787.609	[M+H]+, [M+Na]+, [M+K]+	bruker.bsf.mcube.client.ui.model.impl.BucketTableLine@c29cea3	298.3	1.464	0.8	1.31	94.77	20529084	[]	TRUE	20112	PC 18:0_18:1	Spectral Library - 1-MoNA LipidBlast 2022, Lipid Species, Lipid Species	C44H86NO8P		0.808	1.024	941.3	18.7		72.28	20529084	21171708	21018914	3933105	5524675	5398058
9.35	786.602	785.595	[M+H]+	bruker.bsf.mcube.client.ui.model.impl.BucketTableLine@1ed8a8d	295.2	1.449	0.4	0.96	64.86	25609088	[]	TRUE	20112	PC 18:0_18:2	Spectral Library - 1-MoNA LipidBlast 2022, Lipid Species, Spectral Library - 1-MoNA LipidBlast 2022, Spectral Library - 1-MoNA LipidBlast 2022, Spectral Library - 1-MoNA LipidBlast 2022, Spectral Library - 1-MoNA LipidBlast 2022, Spectral Library - 1-MoNA LipidBlast 2022, Spectral Library - 1-MoNA LipidBlast 2022, Spectral Library - 1-MoNA LipidBlast 2022, Spectral Library - 1-MoNA LipidBlast 202…	C44H84NO8P		1.739	2.211	944.6	26.2		67.35	25019382	25236196	25609088	25069992	26076518	26186208
9.14	810.601	809.593	[M+H]+, [M+Na]+, [M+K]+	bruker.bsf.mcube.client.ui.model.impl.BucketTableLine@f9e1d39	298.3	1.465	0.8	2.28	70.67	12113942	[]	TRUE	20112	PC 18:0_20:4	Spectral Library - 1-MoNA LipidBlast 2022, Lipid Species, Lipid Species, Spectral Library - 1-MoNA LipidBlast 2022, Spectral Library - 1-MoNA LipidBlast 2022, Spectral Library - 1-MoNA LipidBlast 2022, Spectral Library - 1-MoNA LipidBlast 2022, Spectral Library - 1-MoNA LipidBlast 2022, Spectral Library - 1-MoNA LipidBlast 2022, Spectral Library - 1-MoNA LipidBlast 2022, Spectral Library - 1-MoNA…	C46H84NO8P		0.091	0.113	960.9	26.8		31	11484413	11639624	12113942	17241412	19801850	19958038
8.72	834.6	833.593	[M+H]+	bruker.bsf.mcube.client.ui.model.impl.BucketTableLine@4ba3c505	300.3	1.475	0.8	1.25	133.67	1.07311e+06	[]	TRUE	20212	PC 18:0_22:6	Spectral Library - 1-MoNA LipidBlast 2022, Lipid Species, Spectral Library - 1-MoNA LipidBlast 2022, Spectral Library - 1-MoNA LipidBlast 2022, Spectral Library - 1-MoNA LipidBlast 2022, Lipid Species, Spectral Library - 1-MoNA LipidBlast 2022, Spectral Library - 1-MoNA LipidBlast 2022, Spectral Library - 1-MoNA LipidBlast 2022, Spectral Library - 1-MoNA LipidBlast 2022, Spectral Library - 1-MoNA…	C48H84NO8P		-0.313	-0.374	956.7	2.9		106.63	2277349	2343077	2287645	11031724	14781905	13981846
6.99	782.57	781.562	[M+H]+	bruker.bsf.mcube.client.ui.model.impl.BucketTableLine@11da72fa	289.1	1.419	-0.3	0.49	126.1	877547	[]	TRUE	20212	PC 18:2/18:2	Lipid Species, Spectral Library - 1-MoNA LipidBlast 2022, Spectral Library - 1-MoNA LipidBlast 2022, Spectral Library - 1-MoNA LipidBlast 2022, Spectral Library - 1-MoNA LipidBlast 2022, Lipid Species, Spectral Library - 1-MoNA LipidBlast 2022, Spectral Library - 1-MoNA LipidBlast 2022, Spectral Library - 1-MoNA LipidBlast 2022, Spectral Library - 1-MoNA LipidBlast 2022, Spectral Library - 1-MoNA…	C44H80NO8P		0.28	0.358	939	7.2		257.83	1297303	1310798	1310914	5624527	7798269	7851294
6.59	830.569	829.562	[M+H]+	bruker.bsf.mcube.client.ui.model.impl.BucketTableLine@df0ef80	295.4	1.451	0.5	0.58	130.17	56539.1	[]	TRUE	20212	PC 18:2_22:6	Lipid Species, Spectral Library - 1-MoNA LipidBlast 2022, Lipid Species, Spectral Library - 1-MoNA LipidBlast 2022	C48H80NO8P		-0.303	-0.364	950.9	2.2		224.23	115614	117139	116938	378299	586998	586649
11.76	892.679	891.672	[M+H]+	bruker.bsf.mcube.client.ui.model.impl.BucketTableLine@26d28b7f	314.9	1.548	1.8	NaN	155.94	0	[]	TRUE	20111	PC 20:0_24:5	Spectral Library - 1-MoNA LipidBlast 2022, Spectral Library - 1-MoNA LipidBlast 2022, Spectral Library - 1-MoNA LipidBlast 2022, Spectral Library - 1-MoNA LipidBlast 2022, Spectral Library - 1-MoNA LipidBlast 2022, Spectral Library - 1-MoNA LipidBlast 2022, Spectral Library - 1-MoNA LipidBlast 2022, Spectral Library - 1-MoNA LipidBlast 2022, Spectral Library - 1-MoNA LipidBlast 2022, Spectral Lib…	C52H94NO8P	1-MoNA LipidBlast 2022	-0.112	-0.126	736.1	21.9	MS/MS: Library	NaN	0	0	0	38416	57075	56743
10.46	838.632	837.624	[M+H]+	bruker.bsf.mcube.client.ui.model.impl.BucketTableLine@3a80267a	305.8	1.502	2.3	0.37	88.88	550667	[]	TRUE	20211	PC 20:2_20:2	Spectral Library - 1-MoNA LipidBlast 2022, Spectral Library - 1-MoNA LipidBlast 2022, Spectral Library - 1-MoNA LipidBlast 2022, Spectral Library - 1-MoNA LipidBlast 2022, Spectral Library - 1-MoNA LipidBlast 2022, Spectral Library - 1-MoNA LipidBlast 2022, Spectral Library - 1-MoNA LipidBlast 2022, Spectral Library - 1-MoNA LipidBlast 2022, Spectral Library - 1-MoNA LipidBlast 2022, Spectral Lib…	C48H88NO8P	1-MoNA LipidBlast 2022	-0.267	-0.318	811	1.3	MS/MS: Library	237.28	552436	555670	550667	151873	230649	231017
5.82	852.554	851.547	[M+H]+	bruker.bsf.mcube.client.ui.model.impl.BucketTableLine@4ae70be9	294.5	1.447	0.6	NaN	155.04	0	[]	TRUE	20112	PC 20:5_22:6	Spectral Library - 1-MoNA LipidBlast 2022, Spectral Library - 1-MoNA LipidBlast 2022, Spectral Library - 1-MoNA LipidBlast 2022	C50H78NO8P	1-MoNA LipidBlast 2022	0.247	0.29	571.2	29.7	MS/MS: Library	NaN	0	0	0	7670	10334	10862
6.22	678.507	677.5	[M+H]+	bruker.bsf.mcube.client.ui.model.impl.BucketTableLine@3b042869	276.6	1.354	1	3.74	81.95	16171.7	[]	TRUE	20111	PC 28:0	Lipid Species, Spectral Library - 1-MoNA LipidBlast 2022, Spectral Library - 1-MoNA LipidBlast 2022, Spectral Library - 1-MoNA LipidBlast 2022, Spectral Library - 1-MoNA LipidBlast 2022, Spectral Library - 1-MoNA LipidBlast 2022, Spectral Library - 1-MoNA LipidBlast 2022, Spectral Library - 1-MoNA LipidBlast 2022	C36H72NO8P		0.429	0.633	906.1	10.4		21.89	22361	22622	20766	2510	3758	3314
4.48	674.476	673.468	[M+H]+	bruker.bsf.mcube.client.ui.model.impl.BucketTableLine@73afc502	267.6	1.309	-0.8	2.77	122.38	23063.8	[]	TRUE	20112	PC 28:2	Spectral Library - 1-MoNA LipidBlast 2022, Spectral Library - 1-MoNA LipidBlast 2022, Spectral Library - 1-MoNA LipidBlast 2022, Lipid Species, Spectral Library - 1-MoNA LipidBlast 2022, Spectral Library - 1-MoNA LipidBlast 2022, Spectral Library - 1-MoNA LipidBlast 2022, Spectral Library - 1-MoNA LipidBlast 2022	C36H68NO8P		0.224	0.332	726.5	18.5		44.25	24185	23064	24641	0	0	0
7.36	728.521	705.531	[M+Na]+	bruker.bsf.mcube.client.ui.model.impl.BucketTableLine@315e0d3f	284.3	1.393		7.1	57.96	20800.6	[]	TRUE	20110	PC 30:0	Lipid Species, Spectral Library - 1-MoNA LipidBlast 2022	C38H76NO8P		0.464	0.637	972.1	69.1		8.16	20006	23453	20540	8170	0	0
8.76	756.553	733.564	[M+Na]+	bruker.bsf.mcube.client.ui.model.impl.BucketTableLine@41590fa8	293.1	1.438		3.38	55.95	117042	[]	TRUE	20110	PC 32:0	Lipid Species, Spectral Library - 1-MoNA LipidBlast 2022	C40H80NO8P		1.366	1.806	890.5	30.3		16.53	140294	132409	143606	121955	110864	119901
9.55	734.569	733.561	[M+H]+	bruker.bsf.mcube.client.ui.model.impl.BucketTableLine@32960971	289.7	1.42	1.3	1.62	115.45	57789.6	[]	TRUE	20111	PC 32:0	Lipid Species, Spectral Library - 1-MoNA LipidBlast 2022, Spectral Library - 1-MoNA LipidBlast 2022, Spectral Library - 1-MoNA LipidBlast 2022, Spectral Library - 1-MoNA LipidBlast 2022, Spectral Library - 1-MoNA LipidBlast 2022, Spectral Library - 1-MoNA LipidBlast 2022, Spectral Library - 1-MoNA LipidBlast 2022, Spectral Library - 1-MoNA LipidBlast 2022, Spectral Library - 1-MoNA LipidBlast 2022	C40H80NO8P		-0.897	-1.222	907.6	39.8	Retention time outlier	71.1	57790	60074	58500	0	10946	0
7.47	732.554	731.546	[M+H]+, [M+K]+, [M+Na]+	bruker.bsf.mcube.client.ui.model.impl.BucketTableLine@6a3dd221	284.9	1.396	0.4	2.03	94.77	5780468	[]	TRUE	20212	PC 32:1	Spectral Library - 1-MoNA LipidBlast 2022, Lipid Species, Spectral Library - 1-MoNA LipidBlast 2022, Spectral Library - 1-MoNA LipidBlast 2022, Spectral Library - 1-MoNA LipidBlast 2022	C40H78NO8P		0.066	0.09	921.8	4.9		46.77	5780468	5820519	6051022	1143782	1440379	1438322
6.59	730.539	729.531	[M+H]+, [M+Na]+	bruker.bsf.mcube.client.ui.model.impl.BucketTableLine@6f31448	281.8	1.381	0	1.11	62.17	223853	[]	TRUE	20212	PC 32:2	Lipid Species, Spectral Library - 1-MoNA LipidBlast 2022, Spectral Library - 1-MoNA LipidBlast 2022, Spectral Library - 1-MoNA LipidBlast 2022	C40H76NO8P		0.544	0.745	887.4	3.7		56.08	223853	217914	221651	144874	229288	227931
8.17	746.569	745.562	[M+H]+	bruker.bsf.mcube.client.ui.model.impl.BucketTableLine@59e9f51d	288	1.412	0.4	3.3	63.07	221701	[]	TRUE	20112	PC 33:1	Spectral Library - 1-MoNA LipidBlast 2022, Lipid Species, Spectral Library - 1-MoNA LipidBlast 2022, Spectral Library - 1-MoNA LipidBlast 2022	C41H80NO8P		-0.025	-0.033	745.4	29.6		19.13	231201	213276	221701	170896	219981	224396
7.16	766.535	743.546	[M+Na]+	bruker.bsf.mcube.client.ui.model.impl.BucketTableLine@524713a6	287.8	1.412		141.42	159.55	0	[]	TRUE	20110	PC 33:2	Lipid Species, Spectral Library - 1-MoNA LipidBlast 2022	C41H78NO8P		-0.394	-0.514	708.3	40.2		1.13	0	3621	0	22233	39612	42925
7.16	744.554	743.546	[M+H]+	bruker.bsf.mcube.client.ui.model.impl.BucketTableLine@7f47c488	284.4	1.394	-0.2	1.25	88.55	177940	[]	TRUE	20212	PC 33:2	Spectral Library - 1-MoNA LipidBlast 2022, Spectral Library - 1-MoNA LipidBlast 2022, Spectral Library - 1-MoNA LipidBlast 2022, Spectral Library - 1-MoNA LipidBlast 2022, Spectral Library - 1-MoNA LipidBlast 2022, Spectral Library - 1-MoNA LipidBlast 2022, Spectral Library - 1-MoNA LipidBlast 2022, Lipid Species, Spectral Library - 1-MoNA LipidBlast 2022, Spectral Library - 1-MoNA LipidBlast 202…	C41H78NO8P		-0.074	-0.1	968.3	3.7		70.8	211140	207530	204793	302829	512555	498671
8.87	782.567	759.578	[M+Na]+, [M+K]+	bruker.bsf.mcube.client.ui.model.impl.BucketTableLine@3bc260a0	296.1	1.453		3.68	82.96	164029	[]	TRUE	20110	PC 34:1	Spectral Library - 1-MoNA LipidBlast 2022, Lipid Species	C42H82NO8P		0.122	0.155	973.5	10.5		22.54	177198	177682	191658	470714	404248	380720
7.73	780.551	757.562	[M+Na]+	bruker.bsf.mcube.client.ui.model.impl.BucketTableLine@2fbbab2d	293.4	1.44		1.67	64.14	186302	[]	TRUE	20110	PC 34:2	Lipid Species, Spectral Library - 1-MoNA LipidBlast 2022	C42H80NO8P		-0.14	-0.179	661.7	77.3		38.39	213152	205436	212601	273702	228539	209914
7.87	780.551	757.562	[M+Na]+	bruker.bsf.mcube.client.ui.model.impl.BucketTableLine@4e684e7c	292.5	1.435		2.99	74.42	179688	[]	TRUE	20110	PC 34:2	Lipid Species, Spectral Library - 1-MoNA LipidBlast 2022	C42H80NO8P		-0.565	-0.724	860.6	74.8		24.86	221843	211016	226778	346378	275289	279434
8.26	780.55	757.561	[M+Na]+	bruker.bsf.mcube.client.ui.model.impl.BucketTableLine@7723bc1d	290.9	1.427		70.95	116.27	10202.6	[]	TRUE	20110	PC 34:2	Spectral Library - 1-MoNA LipidBlast 2022, Lipid Species	C42H80NO8P		-0.884	-1.132	936.2	109.2		1.64	11543	12688	0	29674	29018	31683
6.93	778.535	755.546	[M+Na]+	bruker.bsf.mcube.client.ui.model.impl.BucketTableLine@1bc1f3ee	288	1.413		8.17	100.84	11400	[]	TRUE	20110	PC 34:3	Lipid Species, Spectral Library - 1-MoNA LipidBlast 2022	C42H78NO8P		-0.428	-0.549	688.9	77.6		12.34	10670	9959	12103	21348	44957	47909
7.13	756.554	755.546	[M+H]+, [M+Na]+	bruker.bsf.mcube.client.ui.model.impl.BucketTableLine@69b998d6	287.3	1.409	0.5	2.01	86.62	911904	[]	TRUE	20212	PC 34:3	Lipid Species, Spectral Library - 1-MoNA LipidBlast 2022	C42H78NO8P		-0.198	-0.261	962.6	2.8		42.99	911904	955885	922502	256577	400700	392153
6.96	756.554	755.547	[M+H]+	bruker.bsf.mcube.client.ui.model.impl.BucketTableLine@4042aab3	284.9	1.397	-0.3	1.28	67.2	705730	[]	TRUE	20212	PC 34:3	Lipid Species, Spectral Library - 1-MoNA LipidBlast 2022, Spectral Library - 1-MoNA LipidBlast 2022, Spectral Library - 1-MoNA LipidBlast 2022, Spectral Library - 1-MoNA LipidBlast 2022, Spectral Library - 1-MoNA LipidBlast 2022, Spectral Library - 1-MoNA LipidBlast 2022, Spectral Library - 1-MoNA LipidBlast 2022, Spectral Library - 1-MoNA LipidBlast 2022, Spectral Library - 1-MoNA LipidBlast 2022	C42H78NO8P		0.473	0.625	944.5	2.7		52.63	705730	728134	717897	498428	696700	684501
6.76	756.554	755.547	[M+H]+	bruker.bsf.mcube.client.ui.model.impl.BucketTableLine@14b746c0	285.3	1.399	-0.2	0.87	66.59	446548	[]	TRUE	20212	PC 34:3	Spectral Library - 1-MoNA LipidBlast 2022, Spectral Library - 1-MoNA LipidBlast 2022, Spectral Library - 1-MoNA LipidBlast 2022, Spectral Library - 1-MoNA LipidBlast 2022, Spectral Library - 1-MoNA LipidBlast 2022, Spectral Library - 1-MoNA LipidBlast 2022, Spectral Library - 1-MoNA LipidBlast 2022, Spectral Library - 1-MoNA LipidBlast 2022, Lipid Species	C42H78NO8P		0.242	0.32	764.7	1.2		76.87	352822	352614	346278	446548	623251	655561
6.45	754.538	753.531	[M+H]+	bruker.bsf.mcube.client.ui.model.impl.BucketTableLine@57135381	284.3	1.394	0.2	1.24	66.25	34725.5	[]	TRUE	20112	PC 34:4	Spectral Library - 1-MoNA LipidBlast 2022, Lipid Species, Spectral Library - 1-MoNA LipidBlast 2022, Spectral Library - 1-MoNA LipidBlast 2022, Spectral Library - 1-MoNA LipidBlast 2022, Spectral Library - 1-MoNA LipidBlast 2022, Spectral Library - 1-MoNA LipidBlast 2022, Spectral Library - 1-MoNA LipidBlast 2022, Spectral Library - 1-MoNA LipidBlast 2022, Spectral Library - 1-MoNA LipidBlast 202…	C42H76NO8P		-0.287	-0.38	718.5	17.7		53.39	35797	34726	35258	29853	49611	49989
6.15	752.524	751.517	[M+H]+	bruker.bsf.mcube.client.ui.model.impl.BucketTableLine@7c9f41a6	282.9	1.387	0.4	5.69	125.02	4170.2	[]	TRUE	20112	PC 34:5	Spectral Library - 1-MoNA LipidBlast 2022, Spectral Library - 1-MoNA LipidBlast 2022, Spectral Library - 1-MoNA LipidBlast 2022, Spectral Library - 1-MoNA LipidBlast 2022, Spectral Library - 1-MoNA LipidBlast 2022, Spectral Library - 1-MoNA LipidBlast 2022, Spectral Library - 1-MoNA LipidBlast 2022, Spectral Library - 1-MoNA LipidBlast 2022, Spectral Library - 1-MoNA LipidBlast 2022, Spectral Lib…	C42H74NO8P		1.312	1.743	640	295.7	Retention time outlier	21.96	4281	4170	4748	0	0	0
11.36	776.616	775.609	[M+H]+	bruker.bsf.mcube.client.ui.model.impl.BucketTableLine@6ea64289	297.9	1.461	1	3.79	91.11	34318.4	[]	TRUE	20212	PC 35:0	Spectral Library - 1-MoNA LipidBlast 2022, Spectral Library - 1-MoNA LipidBlast 2022, Spectral Library - 1-MoNA LipidBlast 2022, Spectral Library - 1-MoNA LipidBlast 2022, Lipid Species, Spectral Library - 1-MoNA LipidBlast 2022, Spectral Library - 1-MoNA LipidBlast 2022, Spectral Library - 1-MoNA LipidBlast 2022, Spectral Library - 1-MoNA LipidBlast 2022, Spectral Library - 1-MoNA LipidBlast 202…	C43H86NO8P		-0.37	-0.476	944.9	7.1		24.06	34318	37618	35612	44054	70073	70295
9.8	796.583	773.594	[M+Na]+	bruker.bsf.mcube.client.ui.model.impl.BucketTableLine@376d764c	296.4	1.455		NaN	155.81	0	[]	TRUE	20110	PC 35:1	Lipid Species, Spectral Library - 1-MoNA LipidBlast 2022	C43H84NO8P		0.246	0.309	619.6	81.5		NaN	0	0	0	22332	32535	33039
9.5	808.582	785.593	[M+Na]+	bruker.bsf.mcube.client.ui.model.impl.BucketTableLine@bd4c897	298.7	1.467		NaN	152.77	0	[]	TRUE	20110	PC 36:2	Spectral Library - 1-MoNA LipidBlast 2022, Lipid Species	C44H84NO8P		-0.743	-0.919	938.4	78.3		NaN	0	0	0	558308	573304	555062
11.75	786.6	785.593	[M+H]+	bruker.bsf.mcube.client.ui.model.impl.BucketTableLine@2ea30920	294	1.443	0	NaN	148.65	0	[]	TRUE	20112	PC 36:2	Spectral Library - 1-MoNA LipidBlast 2022, Spectral Library - 1-MoNA LipidBlast 2022, Spectral Library - 1-MoNA LipidBlast 2022, Spectral Library - 1-MoNA LipidBlast 2022, Lipid Species, Spectral Library - 1-MoNA LipidBlast 2022, Spectral Library - 1-MoNA LipidBlast 2022, Spectral Library - 1-MoNA LipidBlast 2022, Spectral Library - 1-MoNA LipidBlast 2022, Spectral Library - 1-MoNA LipidBlast 202…	C44H84NO8P		-0.411	-0.522	577.3	112.7	Retention time outlier	NaN	0	0	0	40605	47139	49274
9.13	786.602	785.595	[M+H]+	bruker.bsf.mcube.client.ui.model.impl.BucketTableLine@369348f0	295	1.448	0.3	2.28	91.45	2.61352e+06	[]	TRUE	20112	PC 36:2	Spectral Library - 1-MoNA LipidBlast 2022, Spectral Library - 1-MoNA LipidBlast 2022, Spectral Library - 1-MoNA LipidBlast 2022, Spectral Library - 1-MoNA LipidBlast 2022, Spectral Library - 1-MoNA LipidBlast 2022, Lipid Species, Spectral Library - 1-MoNA LipidBlast 2022, Spectral Library - 1-MoNA LipidBlast 2022, Spectral Library - 1-MoNA LipidBlast 2022, Spectral Library - 1-MoNA LipidBlast 202…	C44H84NO8P		1.76	2.237	971.1	12.2		40.12	4331225	4464166	4579975	2074959	2613516	2569884
5.83	784.585	783.578	[M+H]+, [M+H+H]2+	bruker.bsf.mcube.client.ui.model.impl.BucketTableLine@116c64f3	291.2	1.429	-0.2	1.74	122.5	211829	[]	TRUE	20212	PC 36:3	Lipid Species, Spectral Library - 1-MoNA LipidBlast 2022, Spectral Library - 1-MoNA LipidBlast 2022, Spectral Library - 1-MoNA LipidBlast 2022, Spectral Library - 1-MoNA LipidBlast 2022, Spectral Library - 1-MoNA LipidBlast 2022, Spectral Library - 1-MoNA LipidBlast 2022, Spectral Library - 1-MoNA LipidBlast 2022, Spectral Library - 1-MoNA LipidBlast 2022, Spectral Library - 1-MoNA LipidBlast 202…	C44H82NO8P		0.249	0.317	648.5	9.3	Retention time outlier	70.5	214586	211829	220793	0	0	0
8.6	784.585	783.578	[M+H]+	bruker.bsf.mcube.client.ui.model.impl.BucketTableLine@104081da	295	1.448	1.1	2.55	122.48	794678	[]	TRUE	20211	PC 36:3	Spectral Library - 1-MoNA LipidBlast 2022, Lipid Species, Spectral Library - 1-MoNA LipidBlast 2022, Spectral Library - 1-MoNA LipidBlast 2022, Spectral Library - 1-MoNA LipidBlast 2022, Spectral Library - 1-MoNA LipidBlast 2022, Spectral Library - 1-MoNA LipidBlast 2022, Spectral Library - 1-MoNA LipidBlast 2022, Spectral Library - 1-MoNA LipidBlast 2022, Spectral Library - 1-MoNA LipidBlast 202…	C44H82NO8P		0.072	0.092	954.1	1.3		47.97	794678	828118	845255	0	0	0
5.58	784.585	783.578	[M+H]+, [M+H+H]2+	bruker.bsf.mcube.client.ui.model.impl.BucketTableLine@5ecbe2f8	290.4	1.425	-0.5	2.24	122.45	210370	[]	TRUE	20212	PC 36:3	Spectral Library - 1-MoNA LipidBlast 2022, Spectral Library - 1-MoNA LipidBlast 2022, Spectral Library - 1-MoNA LipidBlast 2022, Lipid Species, Spectral Library - 1-MoNA LipidBlast 2022, Spectral Library - 1-MoNA LipidBlast 2022, Spectral Library - 1-MoNA LipidBlast 2022, Spectral Library - 1-MoNA LipidBlast 2022, Spectral Library - 1-MoNA LipidBlast 2022, Spectral Library - 1-MoNA LipidBlast 202…	C44H82NO8P		0.104	0.133	639.8	9.8	Retention time outlier	54.75	210370	213656	221822	0	179	0
7.93	784.585	783.578	[M+H]+	bruker.bsf.mcube.client.ui.model.impl.BucketTableLine@7030bc6d	293.4	1.44	0.5	1.95	83.68	5117497	[]	TRUE	20112	PC 36:3	Spectral Library - 1-MoNA LipidBlast 2022, Spectral Library - 1-MoNA LipidBlast 2022, Spectral Library - 1-MoNA LipidBlast 2022, Spectral Library - 1-MoNA LipidBlast 2022, Spectral Library - 1-MoNA LipidBlast 2022, Lipid Species, Spectral Library - 1-MoNA LipidBlast 2022, Spectral Library - 1-MoNA LipidBlast 2022, Spectral Library - 1-MoNA LipidBlast 2022, Spectral Library - 1-MoNA LipidBlast 202…	C44H82NO8P		-0.048	-0.062	939.9	10.1		43.02	5493667	5611043	5350134	9266118	13124163	12725250
8.18	784.585	783.577	[M+H]+	bruker.bsf.mcube.client.ui.model.impl.BucketTableLine@3ba7ecb2	293.5	1.44	0.5	2.24	76.47	3805441	[]	TRUE	20212	PC 36:3	Spectral Library - 1-MoNA LipidBlast 2022, Spectral Library - 1-MoNA LipidBlast 2022, Spectral Library - 1-MoNA LipidBlast 2022, Spectral Library - 1-MoNA LipidBlast 2022, Spectral Library - 1-MoNA LipidBlast 2022, Lipid Species, Spectral Library - 1-MoNA LipidBlast 2022, Spectral Library - 1-MoNA LipidBlast 2022, Spectral Library - 1-MoNA LipidBlast 2022, Spectral Library - 1-MoNA LipidBlast 202…	C44H82NO8P		-0.308	-0.393	958	0.8		34.09	3919181	3711235	3841236	5607898	7239072	7834459
6.84	780.554	779.547	[M+H]+, [M+Na]+	bruker.bsf.mcube.client.ui.model.impl.BucketTableLine@20cc3dd6	288.8	1.417	0.3	1.44	93.11	748312	[]	TRUE	20212	PC 36:5	Spectral Library - 1-MoNA LipidBlast 2022, Lipid Species, Spectral Library - 1-MoNA LipidBlast 2022	C44H78NO8P		0.428	0.548	935	3.4		64.51	726974	740484	714779	1830873	2529566	2696655
6.58	780.554	779.546	[M+H]+, [M+Na]+	bruker.bsf.mcube.client.ui.model.impl.BucketTableLine@69837c86	288.2	1.414	0.1	2.38	79.43	91406.1	[]	TRUE	20212	PC 36:5	Spectral Library - 1-MoNA LipidBlast 2022, Spectral Library - 1-MoNA LipidBlast 2022, Lipid Species, Spectral Library - 1-MoNA LipidBlast 2022, Spectral Library - 1-MoNA LipidBlast 2022, Spectral Library - 1-MoNA LipidBlast 2022	C44H78NO8P		-0.177	-0.226	977	3.5		33.36	95803	92572	98118	124876	200735	197756
6.3	780.554	779.546	[M+H]+	bruker.bsf.mcube.client.ui.model.impl.BucketTableLine@cf9fee0	285.5	1.401	-0.8	1.56	122.97	32209.5	[]	TRUE	20212	PC 36:5	Spectral Library - 1-MoNA LipidBlast 2022, Spectral Library - 1-MoNA LipidBlast 2022, Spectral Library - 1-MoNA LipidBlast 2022, Lipid Species, Spectral Library - 1-MoNA LipidBlast 2022, Spectral Library - 1-MoNA LipidBlast 2022, Spectral Library - 1-MoNA LipidBlast 2022, Spectral Library - 1-MoNA LipidBlast 2022, Spectral Library - 1-MoNA LipidBlast 2022, Spectral Library - 1-MoNA LipidBlast 202…	C44H78NO8P		-0.018	-0.023	922.5	6.2		79.07	65906	63472	64374	183493	268899	267576
11.45	802.632	801.625	[M+H]+	bruker.bsf.mcube.client.ui.model.impl.BucketTableLine@360c758e	300.7	1.476	0.6	4.76	66.98	158318	[]	TRUE	20112	PC 37:1	Lipid Species, Spectral Library - 1-MoNA LipidBlast 2022, Spectral Library - 1-MoNA LipidBlast 2022, Spectral Library - 1-MoNA LipidBlast 2022, Spectral Library - 1-MoNA LipidBlast 2022, Spectral Library - 1-MoNA LipidBlast 2022, Spectral Library - 1-MoNA LipidBlast 2022, Spectral Library - 1-MoNA LipidBlast 2022, Spectral Library - 1-MoNA LipidBlast 2022, Spectral Library - 1-MoNA LipidBlast 202…	C45H88NO8P		-0.04	-0.049	969.7	11.7		14.08	159483	158318	143417	125020	197396	187848
10.31	800.616	799.609	[M+H]+, [M+Na]+	bruker.bsf.mcube.client.ui.model.impl.BucketTableLine@582f8fdd	298	1.463	0.3	2.18	95.31	242181	[]	TRUE	20212	PC 37:2	Lipid Species, Spectral Library - 1-MoNA LipidBlast 2022, Spectral Library - 1-MoNA LipidBlast 2022	C45H86NO8P		-0.109	-0.136	898.8	1.5		43.72	295227	310053	297282	550494	806680	830784
11.7	816.647	815.64	[M+H]+	bruker.bsf.mcube.client.ui.model.impl.BucketTableLine@5b7ee8cf	303	1.488	0.3	3.77	70.15	505958	[]	TRUE	20212	PC 38:1	Spectral Library - 1-MoNA LipidBlast 2022, Spectral Library - 1-MoNA LipidBlast 2022, Lipid Species	C46H90NO8P		-0.6	-0.735	414	5.8		18.62	505958	554870	529491	304696	402514	413616
9.64	814.631	813.624	[M+H]+	bruker.bsf.mcube.client.ui.model.impl.BucketTableLine@1844c5f0	302.1	1.483	0.7	NaN	152.98	0	[]	TRUE	20112	PC 38:2	Lipid Species, Spectral Library - 1-MoNA LipidBlast 2022, Spectral Library - 1-MoNA LipidBlast 2022, Spectral Library - 1-MoNA LipidBlast 2022, Spectral Library - 1-MoNA LipidBlast 2022, Spectral Library - 1-MoNA LipidBlast 2022, Spectral Library - 1-MoNA LipidBlast 2022, Spectral Library - 1-MoNA LipidBlast 2022, Spectral Library - 1-MoNA LipidBlast 2022, Spectral Library - 1-MoNA LipidBlast 202…	C46H88NO8P		-1.137	-1.396	783.2	38.4		NaN	0	0	0	71794	104745	96240
11.1	814.632	813.624	[M+H]+, [M+Na]+, [M+K]+	bruker.bsf.mcube.client.ui.model.impl.BucketTableLine@77194706	301.4	1.48	0.5	1.02	73.01	1.49962e+06	[]	TRUE	20212	PC 38:2	Spectral Library - 1-MoNA LipidBlast 2022, Lipid Species, Spectral Library - 1-MoNA LipidBlast 2022	C46H88NO8P		-0.013	-0.016	921.4	2.3		71.31	1499619	1534257	1530802	789984	1107222	1107223
10.44	812.617	811.609	[M+H]+, [M+Na]+	bruker.bsf.mcube.client.ui.model.impl.BucketTableLine@7f0a7c39	301.2	1.479	1.1	3.62	106.72	1.17071e+06	[]	TRUE	20211	PC 38:3	Spectral Library - 1-MoNA LipidBlast 2022, Spectral Library - 1-MoNA LipidBlast 2022, Spectral Library - 1-MoNA LipidBlast 2022, Spectral Library - 1-MoNA LipidBlast 2022, Spectral Library - 1-MoNA LipidBlast 2022, Lipid Species, Spectral Library - 1-MoNA LipidBlast 2022, Spectral Library - 1-MoNA LipidBlast 2022, Spectral Library - 1-MoNA LipidBlast 2022, Spectral Library - 1-MoNA LipidBlast 202…	C46H86NO8P		0.224	0.276	941.9	6.5		29.49	1175175	1265275	1170706	140613	205323	202050
9.87	812.617	811.608	[M+H]+, [M+K]+, [M+Na]+	bruker.bsf.mcube.client.ui.model.impl.BucketTableLine@434b31b4	299.5	1.471	0.5	0.69	67.13	4515221	[]	TRUE	20212	PC 38:3	Spectral Library - 1-MoNA LipidBlast 2022, Spectral Library - 1-MoNA LipidBlast 2022, Spectral Library - 1-MoNA LipidBlast 2022, Spectral Library - 1-MoNA LipidBlast 2022, Spectral Library - 1-MoNA LipidBlast 2022, Spectral Library - 1-MoNA LipidBlast 2022, Spectral Library - 1-MoNA LipidBlast 2022, Lipid Species, Spectral Library - 1-MoNA LipidBlast 2022, Spectral Library - 1-MoNA LipidBlast 202…	C46H86NO8P		0.184	0.227	931.8	3.9		97.56	4515221	4439956	4482760	3445820	5639720	5230296
8.64	810.601	809.593	[M+H]+	bruker.bsf.mcube.client.ui.model.impl.BucketTableLine@1d423db6	297.5	1.46	0.5	1.68	68.67	505288	[]	TRUE	20212	PC 38:4	Lipid Species, Spectral Library - 1-MoNA LipidBlast 2022	C46H84NO8P		0.006	0.008	928.2	1.7		40.77	525444	509718	505288	319368	426214	423434
8.34	810.601	809.594	[M+H]+	bruker.bsf.mcube.client.ui.model.impl.BucketTableLine@37d4a044	297.7	1.461	0.6	2.26	112.32	173762	[]	TRUE	20112	PC 38:4	Spectral Library - 1-MoNA LipidBlast 2022, Spectral Library - 1-MoNA LipidBlast 2022, Spectral Library - 1-MoNA LipidBlast 2022, Spectral Library - 1-MoNA LipidBlast 2022, Spectral Library - 1-MoNA LipidBlast 2022, Spectral Library - 1-MoNA LipidBlast 2022, Lipid Species, Spectral Library - 1-MoNA LipidBlast 2022, Spectral Library - 1-MoNA LipidBlast 2022, Spectral Library - 1-MoNA LipidBlast 202…	C46H84NO8P		0.552	0.681	910.6	17.7		49.72	247975	246626	259287	674600	990806	1007469
7.68	830.566	807.577	[M+Na]+	bruker.bsf.mcube.client.ui.model.impl.BucketTableLine@22b93d0f	298	1.464		2.08	121.09	16090.5	[]	TRUE	20110	PC 38:5	Lipid Species, Spectral Library - 1-MoNA LipidBlast 2022	C46H82NO8P		-0.83	-0.999	790.7	92.7		58.1	25893	24793	25949	128542	106760	115416
8.14	808.585	807.577	[M+H]+	bruker.bsf.mcube.client.ui.model.impl.BucketTableLine@6c7ac94d	296.6	1.456	0.9	0.78	66.14	1.07355e+06	[]	TRUE	20112	PC 38:5	Spectral Library - 1-MoNA LipidBlast 2022, Lipid Species, Spectral Library - 1-MoNA LipidBlast 2022, Spectral Library - 1-MoNA LipidBlast 2022, Spectral Library - 1-MoNA LipidBlast 2022, Spectral Library - 1-MoNA LipidBlast 2022, Spectral Library - 1-MoNA LipidBlast 2022, Spectral Library - 1-MoNA LipidBlast 2022, Spectral Library - 1-MoNA LipidBlast 2022, Spectral Library - 1-MoNA LipidBlast 202…	C46H82NO8P		-0.57	-0.705	912.5	47.1		84.41	981637	974867	993509	1120275	1287312	1317522
7.7	808.585	807.578	[M+H]+	bruker.bsf.mcube.client.ui.model.impl.BucketTableLine@36db00cf	296.5	1.456	0.9	0.64	93.39	1.56451e+06	[]	TRUE	20212	PC 38:5	Spectral Library - 1-MoNA LipidBlast 2022, Spectral Library - 1-MoNA LipidBlast 2022, Spectral Library - 1-MoNA LipidBlast 2022, Spectral Library - 1-MoNA LipidBlast 2022, Spectral Library - 1-MoNA LipidBlast 2022, Spectral Library - 1-MoNA LipidBlast 2022, Spectral Library - 1-MoNA LipidBlast 2022, Spectral Library - 1-MoNA LipidBlast 2022, Spectral Library - 1-MoNA LipidBlast 2022, Spectral Lib…	C46H82NO8P		-0.178	-0.22	987.6	6.1		145.89	1851311	1871695	1843524	3631176	5273316	4828193
7.23	828.55	805.561	[M+Na]+, [M+K]+	bruker.bsf.mcube.client.ui.model.impl.BucketTableLine@44a6fc73	300.3	1.475		NaN	153.54	0	[]	TRUE	20210	PC 38:6	Lipid Species, Spectral Library - 1-MoNA LipidBlast 2022	C46H80NO8P		-0.912	-1.1	897.4	8.6		NaN	0	0	0	284313	240119	236951
6.83	806.569	805.562	[M+H]+, [M+K]+, [M+Na]+	bruker.bsf.mcube.client.ui.model.impl.BucketTableLine@44db6220	293.1	1.439	0.4	1.65	123.95	203351	[]	TRUE	20212	PC 38:6	Spectral Library - 1-MoNA LipidBlast 2022, Spectral Library - 1-MoNA LipidBlast 2022, Spectral Library - 1-MoNA LipidBlast 2022, Spectral Library - 1-MoNA LipidBlast 2022, Lipid Species	C46H80NO8P		0.014	0.017	949.2	4		75.26	296649	305653	294209	1186164	1663613	1748511
6.44	826.535	803.546	[M+Na]+	bruker.bsf.mcube.client.ui.model.impl.BucketTableLine@107d2bc8	297	1.459		NaN	155.07	0	[]	TRUE	20110	PC 38:7	Lipid Species, Spectral Library - 1-MoNA LipidBlast 2022	C46H78NO8P		-0.592	-0.716	666.6	15		NaN	0	0	0	10368	14784	13846
6.35	826.535	803.546	[M+Na]+	bruker.bsf.mcube.client.ui.model.impl.BucketTableLine@5e7dcc63	293.8	1.443		NaN	157.96	0	[]	TRUE	20110	PC 38:7	Spectral Library - 1-MoNA LipidBlast 2022, Lipid Species	C46H78NO8P		-0.701	-0.849	637.1	21.7		NaN	0	0	0	15301	26057	25252
6.35	804.554	803.546	[M+H]+	bruker.bsf.mcube.client.ui.model.impl.BucketTableLine@257e8f99	290.8	1.428	0.3	70.72	153.4	5204.91	[]	TRUE	20212	PC 38:7	Spectral Library - 1-MoNA LipidBlast 2022, Spectral Library - 1-MoNA LipidBlast 2022, Spectral Library - 1-MoNA LipidBlast 2022, Spectral Library - 1-MoNA LipidBlast 2022, Lipid Species, Spectral Library - 1-MoNA LipidBlast 2022, Spectral Library - 1-MoNA LipidBlast 2022	C46H78NO8P		-0.222	-0.275	947.9	1.4		2.17	0	29191	28724	126729	214650	200440
11.57	828.647	827.64	[M+H]+	bruker.bsf.mcube.client.ui.model.impl.BucketTableLine@22d2957f	305	1.498	0.7	73.96	90.45	11509.4	[]	TRUE	20112	PC 39:2	Lipid Species	C47H90NO8P		-0.441	-0.533	829.3	16.9		1.22	16458	0	11509	15708	23365	25058
7.71	820.584	819.577	[M+H]+	bruker.bsf.mcube.client.ui.model.impl.BucketTableLine@2c12caf4	298.7	1.467	1.3	13.61	155.09	0	[]	TRUE	20111	PC 39:6	Spectral Library - 1-MoNA LipidBlast 2022, Spectral Library - 1-MoNA LipidBlast 2022, Spectral Library - 1-MoNA LipidBlast 2022, Spectral Library - 1-MoNA LipidBlast 2022, Spectral Library - 1-MoNA LipidBlast 2022, Spectral Library - 1-MoNA LipidBlast 2022, Spectral Library - 1-MoNA LipidBlast 2022, Spectral Library - 1-MoNA LipidBlast 2022, Spectral Library - 1-MoNA LipidBlast 2022, Lipid Specie…	C47H82NO8P		-0.82	-0.999	883.9	45.8		11.4	15575	21170	16659	105002	142261	149295
12.04	844.679	843.672	[M+H]+	bruker.bsf.mcube.client.ui.model.impl.BucketTableLine@31adcd92	308.1	1.514	0	141.42	79.28	23359.8	[]	TRUE	20112	PC 40:1	Spectral Library - 1-MoNA LipidBlast 2022, Spectral Library - 1-MoNA LipidBlast 2022, Lipid Species, Spectral Library - 1-MoNA LipidBlast 2022, Spectral Library - 1-MoNA LipidBlast 2022, Spectral Library - 1-MoNA LipidBlast 2022, Spectral Library - 1-MoNA LipidBlast 2022, Spectral Library - 1-MoNA LipidBlast 2022, Spectral Library - 1-MoNA LipidBlast 2022, Spectral Library - 1-MoNA LipidBlast 2022	C48H94NO8P		0.103	0.122	739.6	54.3		0.56	0	0	23496	37678	54043	60125
10.46	860.613	837.624	[M+Na]+	bruker.bsf.mcube.client.ui.model.impl.BucketTableLine@3f991d6a	307.9	1.513		1.7	75.73	13569.3	[]	TRUE	20110	PC 40:4	Lipid Species, Spectral Library - 1-MoNA LipidBlast 2022	C48H88NO8P		-0.799	-0.929	828.8	103.3		44.47	14188	14027	14604	11561	22645	23735
11.03	838.631	837.624	[M+H]+, [M+Na]+	bruker.bsf.mcube.client.ui.model.impl.BucketTableLine@863dcf7	305	1.498	1	2.61	89.5	35305.7	[]	TRUE	20112	PC 40:4	Spectral Library - 1-MoNA LipidBlast 2022, Spectral Library - 1-MoNA LipidBlast 2022, Spectral Library - 1-MoNA LipidBlast 2022, Spectral Library - 1-MoNA LipidBlast 2022, Spectral Library - 1-MoNA LipidBlast 2022, Spectral Library - 1-MoNA LipidBlast 2022, Spectral Library - 1-MoNA LipidBlast 2022, Lipid Species, Spectral Library - 1-MoNA LipidBlast 2022, Spectral Library - 1-MoNA LipidBlast 202…	C48H88NO8P		-0.81	-0.966	794.7	26.7		34.29	40977	41532	39063	69106	102517	104046
9.84	836.616	835.608	[M+H]+, [M+Na]+	bruker.bsf.mcube.client.ui.model.impl.BucketTableLine@5c7ef4e6	304.2	1.494	1.4	2.66	68.38	453385	[]	TRUE	20111	PC 40:5	Spectral Library - 1-MoNA LipidBlast 2022, Spectral Library - 1-MoNA LipidBlast 2022, Spectral Library - 1-MoNA LipidBlast 2022, Spectral Library - 1-MoNA LipidBlast 2022, Spectral Library - 1-MoNA LipidBlast 2022, Spectral Library - 1-MoNA LipidBlast 2022, Lipid Species, Spectral Library - 1-MoNA LipidBlast 2022, Spectral Library - 1-MoNA LipidBlast 2022, Spectral Library - 1-MoNA LipidBlast 202…	C48H86NO8P		-0.806	-0.964	616.5	10.4		25.72	449296	477787	472682	299324	453385	445065
8.67	856.582	833.593	[M+Na]+, [M+K]+	bruker.bsf.mcube.client.ui.model.impl.BucketTableLine@6f09bc32	306.2	1.504		73.66	150.2	5103.59	[]	TRUE	20210	PC 40:6	Spectral Library - 1-MoNA LipidBlast 2022, Lipid Species	C48H84NO8P		-0.588	-0.686	974.5	4.4		2.04	11790	16566	0	406246	374224	379746
6.66	834.601	833.593	[M+H]+	bruker.bsf.mcube.client.ui.model.impl.BucketTableLine@25cdd124	301.8	1.483	1.3	NaN	155.85	0	[]	TRUE	20111	PC 40:6	Spectral Library - 1-MoNA LipidBlast 2022, Spectral Library - 1-MoNA LipidBlast 2022, Spectral Library - 1-MoNA LipidBlast 2022, Spectral Library - 1-MoNA LipidBlast 2022, Spectral Library - 1-MoNA LipidBlast 2022, Spectral Library - 1-MoNA LipidBlast 2022, Spectral Library - 1-MoNA LipidBlast 2022, Spectral Library - 1-MoNA LipidBlast 2022, Spectral Library - 1-MoNA LipidBlast 2022, Lipid Specie…	C48H84NO8P		0.011	0.013	550.3	34.4		NaN	0	0	0	6571	9429	9863
7.42	832.585	831.578	[M+H]+, [M+Na]+	bruker.bsf.mcube.client.ui.model.impl.BucketTableLine@224340ba	298.9	1.468	1	1.75	150.51	47817.2	[]	TRUE	20212	PC 40:7	Spectral Library - 1-MoNA LipidBlast 2022, Spectral Library - 1-MoNA LipidBlast 2022, Spectral Library - 1-MoNA LipidBlast 2022, Spectral Library - 1-MoNA LipidBlast 2022, Spectral Library - 1-MoNA LipidBlast 2022, Spectral Library - 1-MoNA LipidBlast 2022, Spectral Library - 1-MoNA LipidBlast 2022, Spectral Library - 1-MoNA LipidBlast 2022, Spectral Library - 1-MoNA LipidBlast 2022, Spectral Lib…	C48H82NO8P		-0.026	-0.031	978.5	1.2		85.78	581587	591578	566804	4014549	4655244	4804281
6.58	852.551	829.562	[M+Na]+, [M+K]+	bruker.bsf.mcube.client.ui.model.impl.BucketTableLine@53fe18e3	299.3	1.471		16.69	158.94	0	[]	TRUE	20110	PC 40:8	Lipid Species, Spectral Library - 1-MoNA LipidBlast 2022	C48H80NO8P		-0.657	-0.771	975.6	19.4		9.53	1230	1430	1831	37831	64045	69138
9.58	848.616	847.609	[M+H]+, [M+Na]+	bruker.bsf.mcube.client.ui.model.impl.BucketTableLine@d6eec3c	303.6	1.492	0.9	2.93	150.09	3465.45	[]	TRUE	20112	PC 41:6	Spectral Library - 1-MoNA LipidBlast 2022, Spectral Library - 1-MoNA LipidBlast 2022, Spectral Library - 1-MoNA LipidBlast 2022, Spectral Library - 1-MoNA LipidBlast 2022, Spectral Library - 1-MoNA LipidBlast 2022, Spectral Library - 1-MoNA LipidBlast 2022, Spectral Library - 1-MoNA LipidBlast 2022, Lipid Species, Spectral Library - 1-MoNA LipidBlast 2022, Spectral Library - 1-MoNA LipidBlast 202…	C49H86NO8P		-0.84	-0.99	693.3	19.6		51.21	24360	22824	23003	108532	155569	156607
6.52	846.6	845.593	[M+H]+	bruker.bsf.mcube.client.ui.model.impl.BucketTableLine@1975621e	300.2	1.475	0.4	NaN	156.34	0	[]	TRUE	20112	PC 41:7	Spectral Library - 1-MoNA LipidBlast 2022, Spectral Library - 1-MoNA LipidBlast 2022, Lipid Species	C49H84NO8P		-0.79	-0.933	797.1	31.1		NaN	0	0	0	26989	41781	40153
12.33	872.71	871.703	[M+H]+	bruker.bsf.mcube.client.ui.model.impl.BucketTableLine@6bc299d3	316.5	1.556	0.8	NaN	156.32	0	[]	TRUE	20112	PC 42:1	Spectral Library - 1-MoNA LipidBlast 2022, Spectral Library - 1-MoNA LipidBlast 2022, Spectral Library - 1-MoNA LipidBlast 2022, Spectral Library - 1-MoNA LipidBlast 2022, Lipid Species, Spectral Library - 1-MoNA LipidBlast 2022, Spectral Library - 1-MoNA LipidBlast 2022, Spectral Library - 1-MoNA LipidBlast 2022, Spectral Library - 1-MoNA LipidBlast 2022, Spectral Library - 1-MoNA LipidBlast 202…	C50H98NO8P		0.045	0.052	886.4	15.6		NaN	0	0	0	21418	33238	31615
11.76	866.663	865.656	[M+H]+	bruker.bsf.mcube.client.ui.model.impl.BucketTableLine@7fcab694	311.9	1.533	1.2	72.31	149.35	0	[]	TRUE	20111	PC 42:4	Spectral Library - 1-MoNA LipidBlast 2022, Spectral Library - 1-MoNA LipidBlast 2022, Spectral Library - 1-MoNA LipidBlast 2022, Spectral Library - 1-MoNA LipidBlast 2022, Spectral Library - 1-MoNA LipidBlast 2022, Spectral Library - 1-MoNA LipidBlast 2022, Spectral Library - 1-MoNA LipidBlast 2022, Spectral Library - 1-MoNA LipidBlast 2022, Spectral Library - 1-MoNA LipidBlast 2022, Spectral Lib…	C50H92NO8P		0.051	0.059	588.7	138.9		2.07	6123	0	4776	38021	58587	56533
3.32	552.366	551.359	[M+H]+	bruker.bsf.mcube.client.ui.model.impl.BucketTableLine@3ff2b412	242.6	1.182	0.4	1.23	122.55	9131.7	[]	TRUE	20112	PC 8:0_11:0	Spectral Library - 1-MoNA LipidBlast 2022	C27H54NO8P	1-MoNA LipidBlast 2022	0.038	0.068	693.6	37.5	MS/MS: Library	99.85	9132	9408	9243	0	0	0
1.55	510.319	509.312	[M+H]+	bruker.bsf.mcube.client.ui.model.impl.BucketTableLine@26450ea3	228.7	1.112	-2.5	4.3	122.88	4217.06	[]	TRUE	20111	PC 8:0_8:0	Spectral Library - 1-MoNA LipidBlast 2022	C24H48NO8P	1-MoNA LipidBlast 2022	0.04	0.078	563.3	53.6	MS/MS: Library	28.56	4670	4353	4217	0	0	0
6.38	870.6	869.593	[M+H]+	bruker.bsf.mcube.client.ui.model.impl.BucketTableLine@57d597d8	302.5	1.487	1.2	70.99	155.8	0	[]	TRUE	20211	PC 9:0_34:9	Spectral Library - 1-MoNA LipidBlast 2022, Spectral Library - 1-MoNA LipidBlast 2022, Spectral Library - 1-MoNA LipidBlast 2022, Spectral Library - 1-MoNA LipidBlast 2022	C51H84NO8P	1-MoNA LipidBlast 2022	-0.639	-0.734	960	10.6	MS/MS: Library	2.19	4111	4555	0	22933	33395	33870
1.71	538.35	537.343	[M+H]+, [M+Na]+	bruker.bsf.mcube.client.ui.model.impl.BucketTableLine@1d9c5029	235.3	1.145	-2.5	0.78	122.19	66327.2	[]	TRUE	20211	PC 9:0_9:0	Spectral Library - 1-MoNA LipidBlast 2022, Spectral Library - 1-MoNA LipidBlast 2022	C26H52NO8P	1-MoNA LipidBlast 2022	0.114	0.211	411.8	4.4	MS/MS: Library	155.78	66327	66825	67603	139	150	175
2.06	538.35	537.343	[M+H]+	bruker.bsf.mcube.client.ui.model.impl.BucketTableLine@636a29d4	236.1	1.15	-2.2	3.2	122.48	7356.98	[]	TRUE	20111	PC 9:0_9:0	Spectral Library - 1-MoNA LipidBlast 2022, Spectral Library - 1-MoNA LipidBlast 2022	C26H52NO8P	1-MoNA LipidBlast 2022	0.127	0.236	401.7	53.6	MS/MS: Library	38.24	7726	7357	7954	0	0	0
2.51	538.35	537.343	[M+H]+	bruker.bsf.mcube.client.ui.model.impl.BucketTableLine@347612cb	238.5	1.161	-1.2	3.77	122.52	3393.38	[]	TRUE	20111	PC 9:0_9:0	Spectral Library - 1-MoNA LipidBlast 2022, Spectral Library - 1-MoNA LipidBlast 2022	C26H52NO8P	1-MoNA LipidBlast 2022	0	-0.001	419.8	203.1	MS/MS: Library	32.52	3609	3717	3393	0	0	0
3.98	496.34	495.333	[M+H]+	bruker.bsf.mcube.client.ui.model.impl.BucketTableLine@14567d08	232.9	1.132	0.2	141.42	128.44	543.737	[]	TRUE	20212	PC O-16:0	Spectral Library - 1-MoNA LipidBlast 2022	C24H50NO7P	1-MoNA LipidBlast 2022	0.042	0.084	490	5.3	MS/MS: Library	0.91	0	16288	0	7971	12142	0
3.21	510.355	509.348	[M+H]+, [M+Na]+	bruker.bsf.mcube.client.ui.model.impl.BucketTableLine@7e2c1403	238.9	1.162	-0.1	2.19	95.6	216597	[]	TRUE	20212	PC O-17:0	Spectral Library - 1-MoNA LipidBlast 2022	C25H52NO7P	1-MoNA LipidBlast 2022	0.037	0.072	472.2	0.9	MS/MS: Library	43.62	251682	265533	257944	504723	746880	728114
2.53	508.34	507.333	[M+H]+, [M+Na]+	bruker.bsf.mcube.client.ui.model.impl.BucketTableLine@2322a20f	232.2	1.129	0.7	0.71	85.25	24716.2	[]	TRUE	20212	PC O-17:1	Spectral Library - 1-MoNA LipidBlast 2022	C25H50NO7P	1-MoNA LipidBlast 2022	0.247	0.486	459	3.8	MS/MS: Library	120.25	26853	26427	26799	47768	65599	66554
3.96	524.371	523.363	[M+H]+	bruker.bsf.mcube.client.ui.model.impl.BucketTableLine@510bc186	241.1	1.173	-0.1	NaN	198.72	0	[]	TRUE	20212	PC O-18:0	Spectral Library - 1-MoNA LipidBlast 2022	C26H54NO7P	1-MoNA LipidBlast 2022	-0.512	-0.976	499.2	2.2	MS/MS: Library	NaN	0	0	0	98172	128741	0
2.38	520.341	519.332	[M+H]+, [M+Na]+, [M+K]+, [2M+H]+, [M+H-H2O]+	bruker.bsf.mcube.client.ui.model.impl.BucketTableLine@3d37c84a	230.3	1.12	0.2	3.4	105.77	3.14614e+06	[]	TRUE	20112	PC O-18:2	Spectral Library - 1-MoNA LipidBlast 2022	C26H50NO7P	1-MoNA LipidBlast 2022	0.731	1.406	532.8	26.4	MS/MS: Library	31.09	5055543	4799841	5214772	12624695	13492107	14326140
3.34	536.371	535.364	[M+H]+	bruker.bsf.mcube.client.ui.model.impl.BucketTableLine@34ee7fc0	240	1.169	-0.2	1.54	89.91	25564.6	[]	TRUE	20212	PC O-19:1	Spectral Library - 1-MoNA LipidBlast 2022	C27H54NO7P	1-MoNA LipidBlast 2022	0.262	0.489	603.8	7.7	MS/MS: Library	58.48	27174	26933	27921	53208	73392	74138
3.75	550.387	549.38	[M+H]+, [M+K]+, [M+Na]+	bruker.bsf.mcube.client.ui.model.impl.BucketTableLine@4c6d7f25	243	1.184	0.4	3.14	67.18	368069	[]	TRUE	20212	PC O-20:1	Spectral Library - 1-MoNA LipidBlast 2022	C28H56NO7P	1-MoNA LipidBlast 2022	-0.041	-0.074	520.6	1.2	MS/MS: Library	21.38	358236	386781	375517	316491	479385	447224
3.95	576.402	575.395	[M+H]+	bruker.bsf.mcube.client.ui.model.impl.BucketTableLine@375cff6f	246.4	1.202	0.3	3.29	86.31	4410.25	[]	TRUE	20212	PC O-22:2	Spectral Library - 1-MoNA LipidBlast 2022	C30H58NO7P	1-MoNA LipidBlast 2022	-0.12	-0.208	416	15	MS/MS: Library	26.27	4654	4750	5026	7890	10842	11320
9.86	720.59	719.583	[M+H]+, [M+Na]+, [M+K]+	bruker.bsf.mcube.client.ui.model.impl.BucketTableLine@280f1d5c	290.7	1.425	1.3	1.38	113.48	5.40233e+06	[]	TRUE	20211	PC O-32:0	Spectral Library - 1-MoNA LipidBlast 2022, Spectral Library - 1-MoNA LipidBlast 2022, Lipid Species, Spectral Library - 1-MoNA LipidBlast 2022	C40H82NO7P		0.192	0.266	944.3	8.4		82.45	5587572	5402326	5494127	308466	492331	493244
8.37	718.575	717.567	[M+H]+, [M+Na]+	bruker.bsf.mcube.client.ui.model.impl.BucketTableLine@252d83b8	286.8	1.405	0.5	0.78	110.02	410061	[]	TRUE	20212	PC O-32:1	Lipid Species, Spectral Library - 1-MoNA LipidBlast 2022, Spectral Library - 1-MoNA LipidBlast 2022, Spectral Library - 1-MoNA LipidBlast 2022	C40H80NO7P		0.192	0.268	977.6	1.1		141.63	410870	410061	417231	35806	54180	56008
9.6	718.575	717.567	[M+H]+	bruker.bsf.mcube.client.ui.model.impl.BucketTableLine@549c9b33	287.5	1.409	0.8	2.5	84.4	303589	[]	TRUE	20112	PC O-32:1	Lipid Species, Spectral Library - 1-MoNA LipidBlast 2022, Spectral Library - 1-MoNA LipidBlast 2022, Spectral Library - 1-MoNA LipidBlast 2022	C40H80NO7P		0.071	0.1	563.7	10.5		33.82	303589	314313	322707	104296	149251	142751
7.11	714.543	713.536	[M+H]+	bruker.bsf.mcube.client.ui.model.impl.BucketTableLine@312d7d88	279.9	1.371	-0.6	70.71	85.09	2641.01	[]	TRUE	20112	PC O-32:3	Spectral Library - 1-MoNA LipidBlast 2022, Lipid Species, Spectral Library - 1-MoNA LipidBlast 2022, Spectral Library - 1-MoNA LipidBlast 2022	C40H76NO7P		0.134	0.187	666.7	75.8		1.2	2641	0	2626	3543	5974	5952
10.01	746.606	745.599	[M+H]+	bruker.bsf.mcube.client.ui.model.impl.BucketTableLine@4aba761a	294.6	1.444	1.2	10.15	79.03	1.51748e+06	[]	TRUE	20211	PC O-34:1	Spectral Library - 1-MoNA LipidBlast 2022, Spectral Library - 1-MoNA LipidBlast 2022, Spectral Library - 1-MoNA LipidBlast 2022, Lipid Species	C42H84NO7P		0.463	0.62	960.3	5.4		7.79	1538807	1882092	1517478	598950	878098	893891
8.73	744.59	743.582	[M+H]+	bruker.bsf.mcube.client.ui.model.impl.BucketTableLine@42746011	291.3	1.428	1.8	0.21	68.88	735336	[]	TRUE	20211	PC O-34:2	Spectral Library - 1-MoNA LipidBlast 2022, Spectral Library - 1-MoNA LipidBlast 2022, Spectral Library - 1-MoNA LipidBlast 2022	C42H82NO7P	1-MoNA LipidBlast 2022	-0.6	-0.805	567.8	19.1	MS/MS: Library	323.35	735336	739153	737664	473019	633774	575652
8.5	742.575	741.567	[M+H]+, [M+Na]+	bruker.bsf.mcube.client.ui.model.impl.BucketTableLine@3da4b075	286.5	1.404	-0.3	7	93.22	77030.6	[]	TRUE	20112	PC O-34:3	Lipid Species, Spectral Library - 1-MoNA LipidBlast 2022	C42H80NO7P		0.388	0.523	720.6	106.4		13.31	78735	77031	89962	176717	252124	270516
6.5	738.543	737.536	[M+H]+	bruker.bsf.mcube.client.ui.model.impl.BucketTableLine@2951e217	283.8	1.391	0	73	158.19	0	[]	TRUE	20112	PC O-34:5	Spectral Library - 1-MoNA LipidBlast 2022, Spectral Library - 1-MoNA LipidBlast 2022, Spectral Library - 1-MoNA LipidBlast 2022, Lipid Species	C42H76NO7P		0.065	0.088	585.4	29		2.17	0	2172	1612	12410	19615	21916
10.25	772.621	771.614	[M+H]+	bruker.bsf.mcube.client.ui.model.impl.BucketTableLine@1731879c	297	1.457	1.8	1.48	92.82	167285	[]	TRUE	20211	PC O-36:2	Spectral Library - 1-MoNA LipidBlast 2022, Spectral Library - 1-MoNA LipidBlast 2022, Spectral Library - 1-MoNA LipidBlast 2022	C44H86NO7P	1-MoNA LipidBlast 2022	0.015	0.019	490.1	3.9	MS/MS: Library	62.6	172878	172411	167285	41417	62182	61173
9.72	770.606	769.599	[M+H]+	bruker.bsf.mcube.client.ui.model.impl.BucketTableLine@66b23117	296.2	1.453	2.3	5.51	122.87	39476.9	[]	TRUE	20111	PC O-36:3	Spectral Library - 1-MoNA LipidBlast 2022, Spectral Library - 1-MoNA LipidBlast 2022, Spectral Library - 1-MoNA LipidBlast 2022	C44H84NO7P	1-MoNA LipidBlast 2022	0.148	0.192	665.6	29.7	MS/MS: Library	22.29	42176	45182	39477	0	0	0
10.27	770.606	769.598	[M+H]+	bruker.bsf.mcube.client.ui.model.impl.BucketTableLine@30830151	294.3	1.444	0.4	2.6	84.12	31439.3	[]	TRUE	20112	PC O-36:3	Spectral Library - 1-MoNA LipidBlast 2022, Spectral Library - 1-MoNA LipidBlast 2022, Spectral Library - 1-MoNA LipidBlast 2022, Lipid Species	C44H84NO7P		-0.291	-0.377	636.7	78		32.32	32152	30184	31439	28544	44835	43500
8.24	766.574	765.567	[M+H]+	bruker.bsf.mcube.client.ui.model.impl.BucketTableLine@74616283	289.7	1.421	0	1.41	140.39	31064	[]	TRUE	20112	PC O-36:5	Spectral Library - 1-MoNA LipidBlast 2022, Spectral Library - 1-MoNA LipidBlast 2022, Lipid Species	C44H80NO7P		-0.42	-0.547	850.3	11.3		99.85	87688	85046	85209	403009	547059	588152
12.24	804.684	803.677	[M+H]+	bruker.bsf.mcube.client.ui.model.impl.BucketTableLine@147c86f5	309.1	1.517	1.5	NaN	155.97	0	[]	TRUE	20211	PC O-38:0	Spectral Library - 1-MoNA LipidBlast 2022, Spectral Library - 1-MoNA LipidBlast 2022, Spectral Library - 1-MoNA LipidBlast 2022, Lipid Species	C46H94NO7P		0.086	0.107	849.2	5.9		NaN	0	0	0	23410	35616	33520
11.6	798.637	797.629	[M+H]+	bruker.bsf.mcube.client.ui.model.impl.BucketTableLine@7924b855	301.3	1.479	2.2	NaN	156.6	0	[]	TRUE	20111	PC O-38:3	Spectral Library - 1-MoNA LipidBlast 2022	C46H88NO7P	1-MoNA LipidBlast 2022	-0.391	-0.489	731.8	84.9	MS/MS: Library	NaN	0	0	0	22937	35475	35513
11.12	798.638	797.63	[M+H]+	bruker.bsf.mcube.client.ui.model.impl.BucketTableLine@45431829	300.9	1.477	0.6	3.41	74.36	61593.4	[]	TRUE	20112	PC O-38:3	Spectral Library - 1-MoNA LipidBlast 2022, Lipid Species	C46H88NO7P		0.41	0.513	401.9	30.7		21.79	66079	66454	61593	31825	46571	43208
9.73	796.621	795.614	[M+H]+	bruker.bsf.mcube.client.ui.model.impl.BucketTableLine@634e26ce	299.5	1.47	0.7	1.85	73.72	165717	[]	TRUE	20112	PC O-38:4	Lipid Species, Spectral Library - 1-MoNA LipidBlast 2022, Spectral Library - 1-MoNA LipidBlast 2022, Spectral Library - 1-MoNA LipidBlast 2022	C46H86NO7P		-0.03	-0.038	499.3	11.9		39.9	171384	173059	165717	80707	114345	116415
10.28	796.622	795.614	[M+H]+, [M+Na]+	bruker.bsf.mcube.client.ui.model.impl.BucketTableLine@480bb57e	299.8	1.471	0.8	0.86	69.21	309697	[]	TRUE	20212	PC O-38:4	Lipid Species, Spectral Library - 1-MoNA LipidBlast 2022, Spectral Library - 1-MoNA LipidBlast 2022, Spectral Library - 1-MoNA LipidBlast 2022	C46H86NO7P		0.087	0.109	968	3.5		80.28	302890	296658	298841	315721	468914	464610
8.6	794.606	793.597	[M+H]+, [M+Na]+	bruker.bsf.mcube.client.ui.model.impl.BucketTableLine@445ddc30	297.5	1.46	0.7	3.52	111.79	206348	[]	TRUE	20212	PC O-38:5	Lipid Species	C46H84NO7P		-0.311	-0.391	626	4.2		31.73	274977	284961	299559	750183	1124315	1137207
9.94	794.606	793.598	[M+H]+	bruker.bsf.mcube.client.ui.model.impl.BucketTableLine@1d1e34dd	296.6	1.456	0.4	2.39	111.86	28171	[]	TRUE	20112	PC O-38:5	Spectral Library - 1-MoNA LipidBlast 2022, Spectral Library - 1-MoNA LipidBlast 2022, Lipid Species, Spectral Library - 1-MoNA LipidBlast 2022	C46H84NO7P		-0.186	-0.235	803	93.7		46.73	37152	39290	38837	99620	152210	146050
7.67	792.59	791.583	[M+H]+	bruker.bsf.mcube.client.ui.model.impl.BucketTableLine@18c62004	294.8	1.447	0.4	NaN	154.77	0	[]	TRUE	20112	PC O-38:6	Lipid Species, Spectral Library - 1-MoNA LipidBlast 2022, Spectral Library - 1-MoNA LipidBlast 2022, Spectral Library - 1-MoNA LipidBlast 2022	C46H82NO7P		-0.035	-0.044	673.5	51.4		NaN	0	0	0	44500	60048	60857
12.25	830.701	829.693	[M+H]+	bruker.bsf.mcube.client.ui.model.impl.BucketTableLine@42bdaf1	312.1	1.533	1.1	141.42	156.24	0	[]	TRUE	20211	PC O-40:1	Lipid Species, Spectral Library - 1-MoNA LipidBlast 2022, Spectral Library - 1-MoNA LipidBlast 2022, Spectral Library - 1-MoNA LipidBlast 2022	C48H96NO7P		0.8	0.963	988.2	2.3	Retention time outlier	1.1	0	8687	0	63566	98298	92885
11.79	826.668	825.66	[M+H]+	bruker.bsf.mcube.client.ui.model.impl.BucketTableLine@3845ca94	306	1.503	0.4	NaN	155.56	0	[]	TRUE	20212	PC O-40:3	Spectral Library - 1-MoNA LipidBlast 2022, Lipid Species, Spectral Library - 1-MoNA LipidBlast 2022, Spectral Library - 1-MoNA LipidBlast 2022	C48H92NO7P		-0.714	-0.864	773.7	8.6	Retention time outlier	NaN	0	0	0	52637	76646	75125
11.42	824.653	823.646	[M+H]+	bruker.bsf.mcube.client.ui.model.impl.BucketTableLine@395f0846	304.2	1.494	0.4	5	69.79	76584	[]	TRUE	20112	PC O-40:4	Spectral Library - 1-MoNA LipidBlast 2022, Lipid Species, Spectral Library - 1-MoNA LipidBlast 2022, Spectral Library - 1-MoNA LipidBlast 2022	C48H90NO7P		0.139	0.169	445.9	13		13.95	77128	81397	87128	45510	68285	68950
11.54	822.638	821.63	[M+H]+	bruker.bsf.mcube.client.ui.model.impl.BucketTableLine@3696d8a7	303.5	1.491	0.7	71.17	123.65	17023.9	[]	TRUE	20112	PC O-40:5	Spectral Library - 1-MoNA LipidBlast 2022, Lipid Species, Spectral Library - 1-MoNA LipidBlast 2022, Spectral Library - 1-MoNA LipidBlast 2022	C48H88NO7P		0.522	0.634	891	40.6		1.74	17024	0	19426	82599	129291	125106
9.78	820.621	819.613	[M+H]+, [M+Na]+	bruker.bsf.mcube.client.ui.model.impl.BucketTableLine@df6073	303	1.488	1.2	2.57	149.15	12854.5	[]	TRUE	20111	PC O-40:6	Spectral Library - 1-MoNA LipidBlast 2022, Spectral Library - 1-MoNA LipidBlast 2022, Lipid Species, Spectral Library - 1-MoNA LipidBlast 2022	C48H86NO7P		-0.546	-0.666	939.8	29.9		58.02	67442	71190	71324	312655	491118	487009
8.24	818.606	817.598	[M+H]+	bruker.bsf.mcube.client.ui.model.impl.BucketTableLine@358449ae	300.4	1.475	0.9	6.86	154.05	5008.87	[]	TRUE	20212	PC O-40:7	Lipid Species	C48H84NO7P		-0.15	-0.183	516.2	8	Retention time outlier	22.45	57486	52539	48617	292952	405705	407374
9.5	818.606	817.599	[M+H]+	bruker.bsf.mcube.client.ui.model.impl.BucketTableLine@46a6da6d	300.9	1.477	1.1	7.29	154.2	2757.75	[]	TRUE	20111	PC O-40:7	Lipid Species, Spectral Library - 1-MoNA LipidBlast 2022, Spectral Library - 1-MoNA LipidBlast 2022, Spectral Library - 1-MoNA LipidBlast 2022	C48H84NO7P		0.146	0.178	658.6	29.3		21.15	24152	21504	20316	145891	211191	198565
12.54	858.731	857.724	[M+H]+	bruker.bsf.mcube.client.ui.model.impl.BucketTableLine@7e193439	320	1.572	1.7	NaN	155.77	0	[]	TRUE	20111	PC O-42:1	Spectral Library - 1-MoNA LipidBlast 2022, Lipid Species, Spectral Library - 1-MoNA LipidBlast 2022	C50H100NO7P		0.057	0.067	577.6	23.4		NaN	0	0	0	8565	12706	12349
12.24	856.715	855.708	[M+H]+	bruker.bsf.mcube.client.ui.model.impl.BucketTableLine@7d73deb8	315.8	1.552	1	NaN	155.88	0	[]	TRUE	20111	PC O-42:2	Spectral Library - 1-MoNA LipidBlast 2022, Spectral Library - 1-MoNA LipidBlast 2022, Lipid Species, Spectral Library - 1-MoNA LipidBlast 2022	C50H98NO7P		0.052	0.061	660.7	10.9		NaN	0	0	0	31450	45914	46824
11.77	850.667	849.66	[M+H]+	bruker.bsf.mcube.client.ui.model.impl.BucketTableLine@608798a6	312	1.533	1.6	NaN	155.23	0	[]	TRUE	20111	PC O-42:5	Lipid Species, Spectral Library - 1-MoNA LipidBlast 2022, Spectral Library - 1-MoNA LipidBlast 2022, Spectral Library - 1-MoNA LipidBlast 2022	C50H92NO7P		-1.203	-1.415	633.5	108.2		NaN	0	0	0	26725	32758	38877
11.93	850.669	849.662	[M+H]+	bruker.bsf.mcube.client.ui.model.impl.BucketTableLine@bad2881	311.2	1.529	2.3	10.72	88.83	14848.5	[]	TRUE	20111	PC O-42:5	Spectral Library - 1-MoNA LipidBlast 2022, Spectral Library - 1-MoNA LipidBlast 2022, Spectral Library - 1-MoNA LipidBlast 2022	C50H92NO7P	1-MoNA LipidBlast 2022	0.45	0.529	747.8	101.1	MS/MS: Library	8.29	30825	23656	27524	15475	25528	22096
11.45	848.653	847.645	[M+H]+, [M+K]+, [M+Na]+	bruker.bsf.mcube.client.ui.model.impl.BucketTableLine@69841303	308.6	1.516	1.1	1.94	156.18	0	[]	TRUE	20211	PC O-42:6	Spectral Library - 1-MoNA LipidBlast 2022, Spectral Library - 1-MoNA LipidBlast 2022, Spectral Library - 1-MoNA LipidBlast 2022, Lipid Species	C50H90NO7P		-0.236	-0.278	972.2	5.3		80.35	48287	50155	48022	405816	609656	612317
11.84	874.668	873.66	[M+H]+	bruker.bsf.mcube.client.ui.model.impl.BucketTableLine@4b5b1613	314.2	1.544	1.6	NaN	155.94	0	[]	TRUE	20111	PC O-44:7	Spectral Library - 1-MoNA LipidBlast 2022, Spectral Library - 1-MoNA LipidBlast 2022, Lipid Species, Spectral Library - 1-MoNA LipidBlast 2022	C52H92NO7P		-0.676	-0.772	417.6	77.9		NaN	0	0	0	23276	33330	35300
11.99	904.714	903.707	[M+H]+	bruker.bsf.mcube.client.ui.model.impl.BucketTableLine@24f40351	320.3	1.575	2.2	NaN	118.09	0	[]	TRUE	20111	PC O-46:6	Spectral Library - 1-MoNA LipidBlast 2022	C54H98NO7P	1-MoNA LipidBlast 2022	-1.143	-1.263	464.2	125.4	MS/MS: Library	NaN	0	0	0	8994	15263	14993
9.06	692.522	691.515	[M+H]+	bruker.bsf.mcube.client.ui.model.impl.BucketTableLine@71400876	276.5	1.353	2.9	0.77	119.71	85675.6	[]	TRUE	20111	PE 16:0/16:0	Spectral Library - 1-MoNA LipidBlast 2022, Lipid Species, Spectral Library - 1-MoNA LipidBlast 2022, Spectral Library - 1-MoNA LipidBlast 2022, Lipid Species, Spectral Library - 1-MoNA LipidBlast 2022, Spectral Library - 1-MoNA LipidBlast 2022, Spectral Library - 1-MoNA LipidBlast 2022, Spectral Library - 1-MoNA LipidBlast 2022, Spectral Library - 1-MoNA LipidBlast 2022	C37H74NO8P		-0.4	-0.578	968	34.3		156.23	86710	85676	87278	0	0	0
8.07	716.522	715.515	[M+H]+, [M+Na]+	bruker.bsf.mcube.client.ui.model.impl.BucketTableLine@1d1ce81e	275.3	1.349	1.6	2.9	119.69	2.56493e+06	[]	TRUE	20211	PE 16:0_18:2	Spectral Library - 1-MoNA LipidBlast 2022, Spectral Library - 1-MoNA LipidBlast 2022, Spectral Library - 1-MoNA LipidBlast 2022, Spectral Library - 1-MoNA LipidBlast 2022, Lipid Species, Spectral Library - 1-MoNA LipidBlast 2022, Spectral Library - 1-MoNA LipidBlast 2022, Spectral Library - 1-MoNA LipidBlast 2022, Spectral Library - 1-MoNA LipidBlast 2022, Lipid Species, Spectral Library - 1-MoNA…	C39H74NO8P		-0.011	-0.016	942.1	1.2		41.21	2564926	2612682	2746189	27022	22848	35147
11.16	746.57	745.562	[M+H]+, [M+Na]+	bruker.bsf.mcube.client.ui.model.impl.BucketTableLine@7e3b8f6a	285.4	1.399	2.2	1.41	119.75	2390486	[]	TRUE	20211	PE 18:0_18:1	Spectral Library - 1-MoNA LipidBlast 2022, Lipid Species, Spectral Library - 1-MoNA LipidBlast 2022, Spectral Library - 1-MoNA LipidBlast 2022, Spectral Library - 1-MoNA LipidBlast 2022, Lipid Species, Spectral Library - 1-MoNA LipidBlast 2022, Spectral Library - 1-MoNA LipidBlast 2022, Spectral Library - 1-MoNA LipidBlast 2022, Spectral Library - 1-MoNA LipidBlast 2022, Spectral Library - 1-MoNA…	C41H80NO8P		0.303	0.406	936	6.4		84.72	2390486	2474034	2442198	12051	16407	18316
9.72	744.554	743.547	[M+H]+, [M+Na]+	bruker.bsf.mcube.client.ui.model.impl.BucketTableLine@46d29c2a	282.6	1.385	1.9	12.22	120.95	5.36736e+06	[]	TRUE	20111	PE 18:0_18:2	Spectral Library - 1-MoNA LipidBlast 2022, Spectral Library - 1-MoNA LipidBlast 2022, Spectral Library - 1-MoNA LipidBlast 2022, Spectral Library - 1-MoNA LipidBlast 2022, Spectral Library - 1-MoNA LipidBlast 2022, Spectral Library - 1-MoNA LipidBlast 2022, Lipid Species, Spectral Library - 1-MoNA LipidBlast 2022, Spectral Library - 1-MoNA LipidBlast 2022, Spectral Library - 1-MoNA LipidBlast 202…	C41H78NO8P		0.647	0.868	914.1	23		9.9	5532178	6988628	5367362	41003	53964	60162
10.25	770.57	769.562	[M+H]+	bruker.bsf.mcube.client.ui.model.impl.BucketTableLine@77229a31	287.2	1.409	1.9	1.42	121.82	741724	[]	TRUE	20211	PE 18:0_20:3	Lipid Species, Lipid Species, Spectral Library - 1-MoNA LipidBlast 2022	C43H80NO8P		0.299	0.388	962.3	2.5		85.63	750959	767628	741724	2778	3661	4601
9.46	768.554	767.546	[M+H]+	bruker.bsf.mcube.client.ui.model.impl.BucketTableLine@63390a45	285.7	1.402	2.1	1.44	119.77	6625350	[]	TRUE	20211	PE 18:0_20:4	Spectral Library - 1-MoNA LipidBlast 2022, Spectral Library - 1-MoNA LipidBlast 2022, Spectral Library - 1-MoNA LipidBlast 2022, Spectral Library - 1-MoNA LipidBlast 2022, Spectral Library - 1-MoNA LipidBlast 2022, Spectral Library - 1-MoNA LipidBlast 2022, Lipid Species, Spectral Library - 1-MoNA LipidBlast 2022, Spectral Library - 1-MoNA LipidBlast 2022, Spectral Library - 1-MoNA LipidBlast 202…	C43H78NO8P		-0.062	-0.08	918.3	3.1		83.38	6857893	6784329	6625350	106602	151258	148643
6.31	768.553	767.546	[M+H]+	bruker.bsf.mcube.client.ui.model.impl.BucketTableLine@503ef6df	289.5	1.42	2.7	2.46	120.52	15049	[]	TRUE	20111	PE 19:2_19:2	Spectral Library - 1-MoNA LipidBlast 2022, Spectral Library - 1-MoNA LipidBlast 2022, Spectral Library - 1-MoNA LipidBlast 2022, Spectral Library - 1-MoNA LipidBlast 2022, Spectral Library - 1-MoNA LipidBlast 2022, Spectral Library - 1-MoNA LipidBlast 2022, Spectral Library - 1-MoNA LipidBlast 2022, Spectral Library - 1-MoNA LipidBlast 2022, Spectral Library - 1-MoNA LipidBlast 2022, Spectral Lib…	C43H78NO8P	1-MoNA LipidBlast 2022	-0.725	-0.943	713.5	40.2	MS/MS: Library	48.91	15912	15049	15183	0	801	0
5.12	740.525	739.517	[M+H]+	bruker.bsf.mcube.client.ui.model.impl.BucketTableLine@1d83fe7c	279.3	1.369	1.7	70.72	122.97	0	[]	TRUE	10111	PE 20:0_16:4	Spectral Library - 1-MoNA LipidBlast 2022, Spectral Library - 1-MoNA LipidBlast 2022, Spectral Library - 1-MoNA LipidBlast 2022, Spectral Library - 1-MoNA LipidBlast 2022, Spectral Library - 1-MoNA LipidBlast 2022, Spectral Library - 1-MoNA LipidBlast 2022, Spectral Library - 1-MoNA LipidBlast 2022, Spectral Library - 1-MoNA LipidBlast 2022, Spectral Library - 1-MoNA LipidBlast 2022, Spectral Lib…	C41H74NO8P	1-MoNA LipidBlast 2022	2.073	2.8	567.5	96.8	MS/MS: Library	1.74	7333	7201	0	0	0	0
6.21	726.506	703.517	[M+Na]+	bruker.bsf.mcube.client.ui.model.impl.BucketTableLine@5090b40e	280	1.372		10.56	122.6	5983.32	[]	TRUE	20110	PE 33:1	Lipid Species	C38H74NO8P		1.907	2.625	536.1	76.6		11.61	6752	5983	7744	0	0	0
8.46	704.523	703.516	[M+H]+	bruker.bsf.mcube.client.ui.model.impl.BucketTableLine@7c5d2aed	275.2	1.348	2	5.97	103.64	5763.92	[]	TRUE	20111	PE 33:1	Spectral Library - 1-MoNA LipidBlast 2022, Spectral Library - 1-MoNA LipidBlast 2022, Spectral Library - 1-MoNA LipidBlast 2022, Spectral Library - 1-MoNA LipidBlast 2022, Spectral Library - 1-MoNA LipidBlast 2022, Spectral Library - 1-MoNA LipidBlast 2022, Spectral Library - 1-MoNA LipidBlast 2022, Spectral Library - 1-MoNA LipidBlast 2022, Spectral Library - 1-MoNA LipidBlast 2022, Lipid Specie…	C38H74NO8P		0.576	0.818	808.2	58.1		17.35	6673	5764	6200	0	0	0
10.98	720.553	719.546	[M+H]+	bruker.bsf.mcube.client.ui.model.impl.BucketTableLine@3abac06f	282.7	1.385	2.8	5.74	118.18	80325.5	[]	TRUE	20111	PE 34:0	Spectral Library - 1-MoNA LipidBlast 2022, Spectral Library - 1-MoNA LipidBlast 2022, Spectral Library - 1-MoNA LipidBlast 2022, Spectral Library - 1-MoNA LipidBlast 2022, Spectral Library - 1-MoNA LipidBlast 2022, Spectral Library - 1-MoNA LipidBlast 2022, Spectral Library - 1-MoNA LipidBlast 2022, Spectral Library - 1-MoNA LipidBlast 2022, Spectral Library - 1-MoNA LipidBlast 2022, Lipid Species	C39H78NO8P		-1	-1.388	970.7	25.1		20.6	91365	80326	82034	1084	1970	2754
9.23	740.52	717.531	[M+Na]+	bruker.bsf.mcube.client.ui.model.impl.BucketTableLine@328fe37	284.1	1.393		3.28	106.61	38937.2	[]	TRUE	20110	PE 34:1	Lipid Species, Spectral Library - 1-MoNA LipidBlast 2022	C39H76NO8P		0.001	0.001	554.6	30.5		32.54	39289	42047	39221	0	0	0
9.25	718.538	717.531	[M+H]+	bruker.bsf.mcube.client.ui.model.impl.BucketTableLine@6fc2257c	278.5	1.364	2	2.46	118.96	2.30146e+06	[]	TRUE	20211	PE 34:1	Spectral Library - 1-MoNA LipidBlast 2022, Spectral Library - 1-MoNA LipidBlast 2022, Spectral Library - 1-MoNA LipidBlast 2022, Spectral Library - 1-MoNA LipidBlast 2022, Spectral Library - 1-MoNA LipidBlast 2022, Spectral Library - 1-MoNA LipidBlast 2022, Spectral Library - 1-MoNA LipidBlast 2022, Lipid Species, Spectral Library - 1-MoNA LipidBlast 2022, Spectral Library - 1-MoNA LipidBlast 202…	C39H76NO8P		-0.321	-0.447	978.2	2.3		48.44	2301465	2416107	2433378	18749	21918	25550
5.05	714.507	713.5	[M+H]+	bruker.bsf.mcube.client.ui.model.impl.BucketTableLine@39b433a5	276.3	1.354	2.7	5.62	122.85	15865.9	[]	TRUE	20111	PE 34:3	Spectral Library - 1-MoNA LipidBlast 2022, Lipid Species, Spectral Library - 1-MoNA LipidBlast 2022, Spectral Library - 1-MoNA LipidBlast 2022, Spectral Library - 1-MoNA LipidBlast 2022, Spectral Library - 1-MoNA LipidBlast 2022, Spectral Library - 1-MoNA LipidBlast 2022, Spectral Library - 1-MoNA LipidBlast 2022	C39H72NO8P		0.001	0.001	724.1	63.6		21.85	16218	15866	18010	0	0	0
5.26	714.507	713.5	[M+H]+	bruker.bsf.mcube.client.ui.model.impl.BucketTableLine@61b1923d	276.2	1.353	2.6	2.97	122.34	148943	[]	TRUE	20111	PE 34:3	Spectral Library - 1-MoNA LipidBlast 2022, Lipid Species, Spectral Library - 1-MoNA LipidBlast 2022, Spectral Library - 1-MoNA LipidBlast 2022, Spectral Library - 1-MoNA LipidBlast 2022, Spectral Library - 1-MoNA LipidBlast 2022, Spectral Library - 1-MoNA LipidBlast 2022, Spectral Library - 1-MoNA LipidBlast 2022	C39H72NO8P		-0.055	-0.077	936.4	11.5		41.24	159730	157202	148943	168	0	109
7.19	714.507	713.5	[M+H]+	bruker.bsf.mcube.client.ui.model.impl.BucketTableLine@7d1dd030	273	1.338	1.4	1.89	120.65	119749	[]	TRUE	20211	PE 34:3	Spectral Library - 1-MoNA LipidBlast 2022, Spectral Library - 1-MoNA LipidBlast 2022, Lipid Species, Spectral Library - 1-MoNA LipidBlast 2022, Spectral Library - 1-MoNA LipidBlast 2022, Spectral Library - 1-MoNA LipidBlast 2022, Spectral Library - 1-MoNA LipidBlast 2022, Spectral Library - 1-MoNA LipidBlast 2022, Spectral Library - 1-MoNA LipidBlast 2022, Spectral Library - 1-MoNA LipidBlast 202…	C39H72NO8P		0.021	0.029	924.4	8		63.91	119749	120892	125101	0	0	0
5.34	714.507	713.5	[M+H]+	bruker.bsf.mcube.client.ui.model.impl.BucketTableLine@303cb29f	276.3	1.354	2.7	4.49	122.51	140991	[]	TRUE	20211	PE 34:3	Spectral Library - 1-MoNA LipidBlast 2022, Spectral Library - 1-MoNA LipidBlast 2022, Spectral Library - 1-MoNA LipidBlast 2022, Spectral Library - 1-MoNA LipidBlast 2022, Lipid Species, Spectral Library - 1-MoNA LipidBlast 2022, Spectral Library - 1-MoNA LipidBlast 2022, Spectral Library - 1-MoNA LipidBlast 2022	C39H72NO8P		0.044	0.062	918.4	4.4		27.26	140991	154779	155849	0	192	0
10.2	732.554	731.546	[M+H]+	bruker.bsf.mcube.client.ui.model.impl.BucketTableLine@7d727770	281.6	1.38	2	1.84	117.08	27067.1	[]	TRUE	20111	PE 35:1	Spectral Library - 1-MoNA LipidBlast 2022, Spectral Library - 1-MoNA LipidBlast 2022, Lipid Species, Spectral Library - 1-MoNA LipidBlast 2022, Spectral Library - 1-MoNA LipidBlast 2022, Spectral Library - 1-MoNA LipidBlast 2022, Spectral Library - 1-MoNA LipidBlast 2022, Spectral Library - 1-MoNA LipidBlast 2022, Spectral Library - 1-MoNA LipidBlast 2022, Spectral Library - 1-MoNA LipidBlast 202…	C40H78NO8P		-0.127	-0.174	987.4	11		63.54	27227	27067	28213	0	0	351
7.96	766.538	743.548	[M+Na]+, [M+H]+	bruker.bsf.mcube.client.ui.model.impl.BucketTableLine@75d49bac	281.6	1.381		1.81	107.69	244122	[]	TRUE	10210	PE 36:2	Lipid Species, Spectral Library - 1-MoNA LipidBlast 2022	C41H78NO8P		2.219	2.895	981.6	10	Retention time outlier	59.61	245981	244122	254425	21779	34102	34067
9.49	744.554	743.547	[M+H]+	bruker.bsf.mcube.client.ui.model.impl.BucketTableLine@5941a32b	281.3	1.379	1.4	1.2	95.04	314699	[]	TRUE	20111	PE 36:2	Spectral Library - 1-MoNA LipidBlast 2022, Lipid Species	C41H78NO8P		0.103	0.138	980.1	19.4		79.28	316540	314699	323554	6504	11964	9743
8.21	742.539	741.532	[M+H]+	bruker.bsf.mcube.client.ui.model.impl.BucketTableLine@f784560	278.1	1.363	0.9	2.55	97.23	264297	[]	TRUE	20212	PE 36:3	Lipid Species, Spectral Library - 1-MoNA LipidBlast 2022, Spectral Library - 1-MoNA LipidBlast 2022, Spectral Library - 1-MoNA LipidBlast 2022, Spectral Library - 1-MoNA LipidBlast 2022	C41H76NO8P		1.192	1.605	983.4	7.5		38.06	280920	264297	276211	15813	21356	20016
6.09	742.538	741.531	[M+H]+	bruker.bsf.mcube.client.ui.model.impl.BucketTableLine@50292d8a	283.3	1.389	2.8	2.75	122.48	276784	[]	TRUE	20211	PE 36:3	Lipid Species, Spectral Library - 1-MoNA LipidBlast 2022, Spectral Library - 1-MoNA LipidBlast 2022, Spectral Library - 1-MoNA LipidBlast 2022, Spectral Library - 1-MoNA LipidBlast 2022, Spectral Library - 1-MoNA LipidBlast 2022	C41H76NO8P		0.05	0.068	947.5	1.3	Retention time outlier	44.49	276784	278413	294073	234	0	0
8.52	742.538	741.531	[M+H]+	bruker.bsf.mcube.client.ui.model.impl.BucketTableLine@3a07b1ad	280.1	1.373	1.7	3.47	117.94	185724	[]	TRUE	20211	PE 36:3	Lipid Species, Spectral Library - 1-MoNA LipidBlast 2022, Spectral Library - 1-MoNA LipidBlast 2022, Spectral Library - 1-MoNA LipidBlast 2022, Spectral Library - 1-MoNA LipidBlast 2022, Spectral Library - 1-MoNA LipidBlast 2022, Spectral Library - 1-MoNA LipidBlast 2022, Spectral Library - 1-MoNA LipidBlast 2022, Spectral Library - 1-MoNA LipidBlast 2022, Spectral Library - 1-MoNA LipidBlast 202…	C41H76NO8P		-0.208	-0.28	971.2	4		34	185724	187531	200618	0	2888	0
5.71	742.538	741.531	[M+H]+	bruker.bsf.mcube.client.ui.model.impl.BucketTableLine@338e2175	283.4	1.389	2.9	2.95	119.88	35935.4	[]	TRUE	20111	PE 36:3	Spectral Library - 1-MoNA LipidBlast 2022, Spectral Library - 1-MoNA LipidBlast 2022, Spectral Library - 1-MoNA LipidBlast 2022, Lipid Species, Spectral Library - 1-MoNA LipidBlast 2022, Spectral Library - 1-MoNA LipidBlast 2022	C41H76NO8P		0.137	0.184	830.9	11.7	Retention time outlier	40.57	35935	38346	38220	662	1002	1015
5.42	740.522	739.515	[M+H]+	bruker.bsf.mcube.client.ui.model.impl.BucketTableLine@7dc3b318	279.3	1.369	2.1	8.21	122.94	19741.7	[]	TRUE	20111	PE 36:4	Spectral Library - 1-MoNA LipidBlast 2022, Spectral Library - 1-MoNA LipidBlast 2022, Spectral Library - 1-MoNA LipidBlast 2022, Lipid Species, Spectral Library - 1-MoNA LipidBlast 2022, Spectral Library - 1-MoNA LipidBlast 2022, Spectral Library - 1-MoNA LipidBlast 2022, Spectral Library - 1-MoNA LipidBlast 2022, Spectral Library - 1-MoNA LipidBlast 2022, Spectral Library - 1-MoNA LipidBlast 202…	C41H74NO8P		-0.246	-0.332	629.7	42.1	Retention time outlier	14.97	19742	21983	24160	0	0	0
7.24	740.523	739.516	[M+H]+	bruker.bsf.mcube.client.ui.model.impl.BucketTableLine@738d6ed4	275.9	1.352	0.8	6.8	60.43	31259.1	[]	TRUE	20112	PE 36:4	Spectral Library - 1-MoNA LipidBlast 2022, Spectral Library - 1-MoNA LipidBlast 2022, Spectral Library - 1-MoNA LipidBlast 2022, Spectral Library - 1-MoNA LipidBlast 2022, Spectral Library - 1-MoNA LipidBlast 2022, Lipid Species, Spectral Library - 1-MoNA LipidBlast 2022, Spectral Library - 1-MoNA LipidBlast 2022	C41H74NO8P		0.753	1.017	979.7	13.9		8.89	24261	28649	27034	1831	2315	2444
7.86	740.522	739.515	[M+H]+	bruker.bsf.mcube.client.ui.model.impl.BucketTableLine@69d4c82b	278.8	1.367	1.9	1.63	118.26	1.25253e+06	[]	TRUE	20211	PE 36:4	Spectral Library - 1-MoNA LipidBlast 2022, Spectral Library - 1-MoNA LipidBlast 2022, Spectral Library - 1-MoNA LipidBlast 2022, Spectral Library - 1-MoNA LipidBlast 2022, Spectral Library - 1-MoNA LipidBlast 2022, Spectral Library - 1-MoNA LipidBlast 2022, Lipid Species, Spectral Library - 1-MoNA LipidBlast 2022, Spectral Library - 1-MoNA LipidBlast 2022, Spectral Library - 1-MoNA LipidBlast 202…	C41H74NO8P		-0.15	-0.203	914.2	4.5		72.57	1293507	1252528	1299555	28416	46422	46119
7.04	738.507	737.499	[M+H]+	bruker.bsf.mcube.client.ui.model.impl.BucketTableLine@5b21271f	276.8	1.357	1.9	3.72	112.42	64840	[]	TRUE	20111	PE 36:5	Spectral Library - 1-MoNA LipidBlast 2022, Spectral Library - 1-MoNA LipidBlast 2022, Spectral Library - 1-MoNA LipidBlast 2022, Spectral Library - 1-MoNA LipidBlast 2022, Spectral Library - 1-MoNA LipidBlast 2022, Spectral Library - 1-MoNA LipidBlast 2022, Spectral Library - 1-MoNA LipidBlast 2022, Spectral Library - 1-MoNA LipidBlast 2022, Spectral Library - 1-MoNA LipidBlast 2022, Spectral Lib…	C41H72NO8P		-0.128	-0.173	936.4	15.6		30.19	66045	64840	70645	2877	4697	5188
11.56	760.585	759.578	[M+H]+	bruker.bsf.mcube.client.ui.model.impl.BucketTableLine@5bf31bf8	289.2	1.418	2.4	70.8	122.96	0	[]	TRUE	20111	PE 37:1	Spectral Library - 1-MoNA LipidBlast 2022, Spectral Library - 1-MoNA LipidBlast 2022, Lipid Species, Spectral Library - 1-MoNA LipidBlast 2022, Spectral Library - 1-MoNA LipidBlast 2022, Spectral Library - 1-MoNA LipidBlast 2022, Spectral Library - 1-MoNA LipidBlast 2022, Spectral Library - 1-MoNA LipidBlast 2022, Spectral Library - 1-MoNA LipidBlast 2022, Spectral Library - 1-MoNA LipidBlast 202…	C42H82NO8P		0.057	0.075	430.3	97.9		1.74	29773	0	31524	0	0	0
8.6	754.538	753.53	[M+H]+	bruker.bsf.mcube.client.ui.model.impl.BucketTableLine@695e6669	283	1.388	2.3	3.65	120.42	20985.8	[]	TRUE	20111	PE 37:4	Spectral Library - 1-MoNA LipidBlast 2022, Spectral Library - 1-MoNA LipidBlast 2022, Spectral Library - 1-MoNA LipidBlast 2022, Spectral Library - 1-MoNA LipidBlast 2022, Spectral Library - 1-MoNA LipidBlast 2022, Spectral Library - 1-MoNA LipidBlast 2022, Spectral Library - 1-MoNA LipidBlast 2022, Lipid Species, Spectral Library - 1-MoNA LipidBlast 2022, Spectral Library - 1-MoNA LipidBlast 202…	C42H76NO8P		-0.38	-0.504	898.1	35.5		33.01	20986	22915	21684	1062	0	0
11.78	774.6	773.593	[M+H]+	bruker.bsf.mcube.client.ui.model.impl.BucketTableLine@1b37564f	291.2	1.429	2	4.04	120.92	185938	[]	TRUE	20111	PE 38:1	Spectral Library - 1-MoNA LipidBlast 2022, Lipid Species, Spectral Library - 1-MoNA LipidBlast 2022	C43H84NO8P		-0.467	-0.603	899	13		29.93	185938	203468	188234	2354	0	5202
11.32	772.585	771.577	[M+H]+	bruker.bsf.mcube.client.ui.model.impl.BucketTableLine@56efe82c	288.4	1.415	1.7	0.85	121.52	146774	[]	TRUE	20211	PE 38:2	Spectral Library - 1-MoNA LipidBlast 2022, Spectral Library - 1-MoNA LipidBlast 2022, Spectral Library - 1-MoNA LipidBlast 2022, Lipid Species, Spectral Library - 1-MoNA LipidBlast 2022, Spectral Library - 1-MoNA LipidBlast 2022, Spectral Library - 1-MoNA LipidBlast 2022	C43H82NO8P		-0.468	-0.605	982.9	1.8		143.6	148484	146774	149843	1344	0	2258
10.25	792.551	769.562	[M+Na]+	bruker.bsf.mcube.client.ui.model.impl.BucketTableLine@d0cc773	293.4	1.44		3.47	122.39	27147.3	[]	TRUE	20110	PE 38:3	Spectral Library - 1-MoNA LipidBlast 2022, Lipid Species	C43H80NO8P		-0.232	-0.292	724.2	79.6		35.23	29503	27147	27931	0	0	0
10.87	770.569	769.562	[M+H]+	bruker.bsf.mcube.client.ui.model.impl.BucketTableLine@6c5bb14d	287.9	1.412	2.1	2.82	122.3	441368	[]	TRUE	20111	PE 38:3	Spectral Library - 1-MoNA LipidBlast 2022, Spectral Library - 1-MoNA LipidBlast 2022, Spectral Library - 1-MoNA LipidBlast 2022, Spectral Library - 1-MoNA LipidBlast 2022, Spectral Library - 1-MoNA LipidBlast 2022, Spectral Library - 1-MoNA LipidBlast 2022, Spectral Library - 1-MoNA LipidBlast 2022, Spectral Library - 1-MoNA LipidBlast 2022, Spectral Library - 1-MoNA LipidBlast 2022, Spectral Lib…	C43H80NO8P		-0.604	-0.784	954.4	20.4		43.37	472605	441368	453542	1150	0	0
9.5	790.536	767.546	[M+Na]+	bruker.bsf.mcube.client.ui.model.impl.BucketTableLine@22c3e310	291	1.428		3.49	116.28	64134	[]	TRUE	20110	PE 38:4	Lipid Species	C43H78NO8P		-0.178	-0.225	474.2	30.3		33.34	69297	74323	68890	3903	4951	0
8.99	768.552	767.545	[M+H]+	bruker.bsf.mcube.client.ui.model.impl.BucketTableLine@77ce321f	284.4	1.395	1.6	4.81	122.32	94091.8	[]	TRUE	20111	PE 38:4	Spectral Library - 1-MoNA LipidBlast 2022, Spectral Library - 1-MoNA LipidBlast 2022, Spectral Library - 1-MoNA LipidBlast 2022, Spectral Library - 1-MoNA LipidBlast 2022, Lipid Species, Spectral Library - 1-MoNA LipidBlast 2022, Spectral Library - 1-MoNA LipidBlast 2022	C43H78NO8P		-1.34	-1.743	979	25.5		25.46	95231	104600	94092	0	0	0
8.4	766.539	765.531	[M+H]+, [M+Na]+	bruker.bsf.mcube.client.ui.model.impl.BucketTableLine@60f85145	283.2	1.389	1.9	0.78	121.26	427282	[]	TRUE	20211	PE 38:5	Spectral Library - 1-MoNA LipidBlast 2022, Spectral Library - 1-MoNA LipidBlast 2022, Spectral Library - 1-MoNA LipidBlast 2022, Lipid Species	C43H76NO8P		0.451	0.589	936.9	1.6		155.86	427282	435466	432089	3090	5198	4480
6.51	766.538	765.531	[M+H]+	bruker.bsf.mcube.client.ui.model.impl.BucketTableLine@31ac104e	286.4	1.405	3	0.87	106.07	51055.5	[]	TRUE	20110	PE 38:5	Spectral Library - 1-MoNA LipidBlast 2022, Spectral Library - 1-MoNA LipidBlast 2022, Spectral Library - 1-MoNA LipidBlast 2022, Spectral Library - 1-MoNA LipidBlast 2022, Spectral Library - 1-MoNA LipidBlast 2022, Spectral Library - 1-MoNA LipidBlast 2022, Spectral Library - 1-MoNA LipidBlast 2022, Spectral Library - 1-MoNA LipidBlast 2022, Spectral Library - 1-MoNA LipidBlast 2022, Spectral Lib…	C43H76NO8P		0.058	0.076	714.8	43	Retention time outlier	121.69	51472	52146	51056	6594	9764	9247
7.54	764.522	763.515	[M+H]+	bruker.bsf.mcube.client.ui.model.impl.BucketTableLine@dc703b3	280.8	1.377	1.7	1.36	110.55	1211073	[]	TRUE	20211	PE 38:6	Spectral Library - 1-MoNA LipidBlast 2022, Spectral Library - 1-MoNA LipidBlast 2022, Spectral Library - 1-MoNA LipidBlast 2022, Spectral Library - 1-MoNA LipidBlast 2022, Spectral Library - 1-MoNA LipidBlast 2022, Spectral Library - 1-MoNA LipidBlast 2022, Spectral Library - 1-MoNA LipidBlast 2022, Spectral Library - 1-MoNA LipidBlast 2022, Lipid Species, Spectral Library - 1-MoNA LipidBlast 202…	C43H74NO8P		-0.133	-0.174	962.6	0.9		81.18	1211073	1247778	1213922	108342	137747	135092
10.41	782.569	781.562	[M+H]+	bruker.bsf.mcube.client.ui.model.impl.BucketTableLine@41d583d	289.7	1.422	2.3	2.21	122.74	10988.3	[]	TRUE	20111	PE 39:4	Spectral Library - 1-MoNA LipidBlast 2022, Spectral Library - 1-MoNA LipidBlast 2022, Spectral Library - 1-MoNA LipidBlast 2022, Spectral Library - 1-MoNA LipidBlast 2022, Spectral Library - 1-MoNA LipidBlast 2022, Spectral Library - 1-MoNA LipidBlast 2022, Spectral Library - 1-MoNA LipidBlast 2022, Spectral Library - 1-MoNA LipidBlast 2022, Spectral Library - 1-MoNA LipidBlast 2022, Spectral Lib…	C44H80NO8P		-0.264	-0.337	735.8	72.8		55.47	10988	11089	11558	0	0	0
10.88	796.585	795.578	[M+H]+	bruker.bsf.mcube.client.ui.model.impl.BucketTableLine@7a3b34d3	290.9	1.428	1.6	2.21	121.31	277361	[]	TRUE	20111	PE 40:4	Spectral Library - 1-MoNA LipidBlast 2022, Spectral Library - 1-MoNA LipidBlast 2022, Spectral Library - 1-MoNA LipidBlast 2022, Spectral Library - 1-MoNA LipidBlast 2022, Spectral Library - 1-MoNA LipidBlast 2022, Spectral Library - 1-MoNA LipidBlast 2022, Spectral Library - 1-MoNA LipidBlast 2022, Spectral Library - 1-MoNA LipidBlast 2022, Spectral Library - 1-MoNA LipidBlast 2022, Spectral Lib…	C45H82NO8P		-0.261	-0.327	985.7	26.5		54.99	292423	277361	282335	1572	2845	3436
10.23	794.569	793.562	[M+H]+	bruker.bsf.mcube.client.ui.model.impl.BucketTableLine@8e10425	291.6	1.431	2.5	1.22	122.2	194019	[]	TRUE	20211	PE 40:5	Lipid Species, Spectral Library - 1-MoNA LipidBlast 2022, Spectral Library - 1-MoNA LipidBlast 2022	C45H80NO8P		-0.219	-0.276	963.4	1.1		100.24	199728	198131	194019	0	1065	1099
9.59	794.569	793.562	[M+H]+	bruker.bsf.mcube.client.ui.model.impl.BucketTableLine@3d22f576	289.5	1.421	1.8	1.97	120.55	262325	[]	TRUE	20211	PE 40:5	Lipid Species, Spectral Library - 1-MoNA LipidBlast 2022, Spectral Library - 1-MoNA LipidBlast 2022, Spectral Library - 1-MoNA LipidBlast 2022, Spectral Library - 1-MoNA LipidBlast 2022, Spectral Library - 1-MoNA LipidBlast 2022, Spectral Library - 1-MoNA LipidBlast 2022, Spectral Library - 1-MoNA LipidBlast 2022, Spectral Library - 1-MoNA LipidBlast 2022, Spectral Library - 1-MoNA LipidBlast 202…	C45H80NO8P		-0.111	-0.139	976.7	5.5		61.12	262325	274856	265824	3675	3700	4915
9.04	792.553	791.546	[M+H]+	bruker.bsf.mcube.client.ui.model.impl.BucketTableLine@40df0342	287.4	1.41	1.7	1.1	114.95	725255	[]	TRUE	20211	PE 40:6	Spectral Library - 1-MoNA LipidBlast 2022, Spectral Library - 1-MoNA LipidBlast 2022, Lipid Species, Spectral Library - 1-MoNA LipidBlast 2022, Spectral Library - 1-MoNA LipidBlast 2022, Spectral Library - 1-MoNA LipidBlast 2022, Spectral Library - 1-MoNA LipidBlast 2022, Spectral Library - 1-MoNA LipidBlast 2022, Spectral Library - 1-MoNA LipidBlast 2022, Spectral Library - 1-MoNA LipidBlast 202…	C45H78NO8P		-0.299	-0.377	974.1	8		104.5	744335	739508	725255	38372	54197	54197
5.65	738.507	737.499	[M+H]+	bruker.bsf.mcube.client.ui.model.impl.BucketTableLine@7c4f9a4e	280.2	1.373	2.5	6.14	122.73	9762.3	[]	TRUE	20111	PE 8:0_28:5	Spectral Library - 1-MoNA LipidBlast 2022, Spectral Library - 1-MoNA LipidBlast 2022, Spectral Library - 1-MoNA LipidBlast 2022, Spectral Library - 1-MoNA LipidBlast 2022	C41H72NO8P	1-MoNA LipidBlast 2022	-0.322	-0.437	859.8	199.6	MS/MS: Library	19.98	9762	10792	11337	0	111	0
1.74	496.303	495.296	[M+H]+	bruker.bsf.mcube.client.ui.model.impl.BucketTableLine@77e25c3b	222.9	1.083	-0.1	4.23	122.53	6076.24	[]	TRUE	20112	PE 9:0_9:0	Spectral Library - 1-MoNA LipidBlast 2022, Spectral Library - 1-MoNA LipidBlast 2022	C23H46NO8P	1-MoNA LipidBlast 2022	0.051	0.103	981.7	28.4	MS/MS: Library	28.98	6726	6076	6301	0	0	0
8.5	674.512	673.504	[M+H]+	bruker.bsf.mcube.client.ui.model.impl.BucketTableLine@401e37af	270	1.321	2.2	1.5	118.73	17079.6	[]	TRUE	20211	PE O-16:1_16:1	Spectral Library - 1-MoNA LipidBlast 2022	C37H72NO7P	1-MoNA LipidBlast 2022	-0.245	-0.363	970.9	15.7	MS/MS: Library	79.09	17719	17080	17384	0	0	0
10.24	702.543	701.536	[M+H]+, [M+Na]+	bruker.bsf.mcube.client.ui.model.impl.BucketTableLine@6989da5b	277.2	1.358	2.5	1.72	116.9	238792	[]	TRUE	20211	PE O-16:1_18:1	Spectral Library - 1-MoNA LipidBlast 2022, Spectral Library - 1-MoNA LipidBlast 2022, Spectral Library - 1-MoNA LipidBlast 2022, Spectral Library - 1-MoNA LipidBlast 2022, Spectral Library - 1-MoNA LipidBlast 2022, Spectral Library - 1-MoNA LipidBlast 2022, Spectral Library - 1-MoNA LipidBlast 2022, Spectral Library - 1-MoNA LipidBlast 2022, Spectral Library - 1-MoNA LipidBlast 2022, Spectral Lib…	C39H76NO7P	1-MoNA LipidBlast 2022	-0.213	-0.303	937.3	0.9	MS/MS: Library	67.87	248507	240843	238792	6399	11286	10699
8.84	700.528	699.52	[M+H]+	bruker.bsf.mcube.client.ui.model.impl.BucketTableLine@a59a993	272.8	1.336	1.8	1.81	99.05	112789	[]	TRUE	20111	PE O-16:1_18:2	Spectral Library - 1-MoNA LipidBlast 2022	C39H74NO7P	1-MoNA LipidBlast 2022	-0.02	-0.029	971.3	58.5	MS/MS: Library	54.78	113082	117316	112789	14336	22139	24305
9.84	726.543	725.536	[M+H]+	bruker.bsf.mcube.client.ui.model.impl.BucketTableLine@4d2eeca7	278.4	1.364	2.4	2.47	122.62	8185.61	[]	TRUE	20111	PE O-16:1_20:3	Spectral Library - 1-MoNA LipidBlast 2022, Spectral Library - 1-MoNA LipidBlast 2022, Spectral Library - 1-MoNA LipidBlast 2022, Spectral Library - 1-MoNA LipidBlast 2022, Spectral Library - 1-MoNA LipidBlast 2022, Spectral Library - 1-MoNA LipidBlast 2022, Spectral Library - 1-MoNA LipidBlast 2022, Spectral Library - 1-MoNA LipidBlast 2022, Spectral Library - 1-MoNA LipidBlast 2022, Spectral Lib…	C41H76NO7P	1-MoNA LipidBlast 2022	-0.32	-0.441	837.2	87.1	MS/MS: Library	49.67	8513	8690	8186	0	0	0
8.58	724.527	723.52	[M+H]+	bruker.bsf.mcube.client.ui.model.impl.BucketTableLine@3f94e3c2	276.8	1.356	2.7	6.27	78.61	164408	[]	TRUE	20211	PE O-16:1_20:4	Spectral Library - 1-MoNA LipidBlast 2022	C41H74NO7P	1-MoNA LipidBlast 2022	-0.239	-0.329	960	3.9	MS/MS: Library	12.54	164408	171477	190456	68492	119963	126179
9.87	752.559	751.551	[M+H]+	bruker.bsf.mcube.client.ui.model.impl.BucketTableLine@12fe872e	283.3	1.389	1.8	8.52	100.21	44550	[]	TRUE	20111	PE O-16:1_22:4	Spectral Library - 1-MoNA LipidBlast 2022	C43H78NO7P	1-MoNA LipidBlast 2022	-0.344	-0.457	868.3	32.6	MS/MS: Library	11.76	45897	44550	53842	6996	13710	13860
8.21	748.527	747.52	[M+H]+	bruker.bsf.mcube.client.ui.model.impl.BucketTableLine@59b3f1c4	279.8	1.372	2.6	2.07	124.69	35393.7	[]	TRUE	20111	PE O-16:1_22:6	Spectral Library - 1-MoNA LipidBlast 2022	C43H74NO7P	1-MoNA LipidBlast 2022	-0.513	-0.686	978.7	30	MS/MS: Library	60.14	62645	65532	62828	202887	288040	286629
11.53	704.559	703.552	[M+H]+	bruker.bsf.mcube.client.ui.model.impl.BucketTableLine@5946db1	281	1.376	3	2.49	105.24	26461.2	[]	TRUE	20111	PE O-18:1_16:0	Spectral Library - 1-MoNA LipidBlast 2022	C39H78NO7P	1-MoNA LipidBlast 2022	0.181	0.257	897.6	26.3	MS/MS: Library	42.34	36308	35068	34175	2883	4206	4468
11.59	730.574	729.567	[M+H]+	bruker.bsf.mcube.client.ui.model.impl.BucketTableLine@3b7a68a6	283.5	1.389	2.3	2.2	112.63	388204	[]	TRUE	20211	PE O-18:1_18:1	Spectral Library - 1-MoNA LipidBlast 2022, Spectral Library - 1-MoNA LipidBlast 2022	C41H80NO7P	1-MoNA LipidBlast 2022	-0.421	-0.577	873.3	5	MS/MS: Library	51.27	388204	407960	405546	19171	30140	30179
10.73	728.558	727.551	[M+H]+	bruker.bsf.mcube.client.ui.model.impl.BucketTableLine@64df24af	279.6	1.37	2	5.77	106.29	171687	[]	TRUE	20211	PE O-18:1_18:2	Spectral Library - 1-MoNA LipidBlast 2022	C41H78NO7P	1-MoNA LipidBlast 2022	-0.403	-0.553	955.7	12.5	MS/MS: Library	18.41	197845	171687	185791	18607	29478	29245
11.96	758.605	757.598	[M+H]+	bruker.bsf.mcube.client.ui.model.impl.BucketTableLine@2fcc68da	289.8	1.421	2.1	3.39	100.8	61565.2	[]	TRUE	20111	PE O-18:1_20:1	Spectral Library - 1-MoNA LipidBlast 2022	C43H84NO7P	1-MoNA LipidBlast 2022	-0.604	-0.797	933.1	25.6	MS/MS: Library	29.75	62109	66365	61565	8859	13148	14154
11.21	754.574	753.567	[M+H]+	bruker.bsf.mcube.client.ui.model.impl.BucketTableLine@39d089b4	285.5	1.4	2.3	6.32	113.69	40498.5	[]	TRUE	20111	PE O-18:1_20:3	Spectral Library - 1-MoNA LipidBlast 2022	C43H80NO7P	1-MoNA LipidBlast 2022	-0.393	-0.521	957.1	34	MS/MS: Library	17.98	40498	46653	41419	2340	3922	4275
11.46	754.574	753.567	[M+H]+	bruker.bsf.mcube.client.ui.model.impl.BucketTableLine@4521e5a1	285.7	1.401	2.4	6.63	123.16	31248.1	[]	TRUE	20211	PE O-18:1_20:3	Spectral Library - 1-MoNA LipidBlast 2022	C43H80NO7P	1-MoNA LipidBlast 2022	-0.32	-0.424	863.5	12.7	MS/MS: Library	18.58	36527	35474	31248	0	0	0
10.39	752.559	751.551	[M+H]+, [M+Na]+	bruker.bsf.mcube.client.ui.model.impl.BucketTableLine@219c7cb1	283.7	1.391	2	2.35	105.38	385688	[]	TRUE	20211	PE O-18:1_20:4	Spectral Library - 1-MoNA LipidBlast 2022	C43H78NO7P	1-MoNA LipidBlast 2022	-0.103	-0.137	968	2.9	MS/MS: Library	44.76	385688	407386	403130	50495	83291	82259
9.19	750.543	749.535	[M+H]+	bruker.bsf.mcube.client.ui.model.impl.BucketTableLine@2d558e5f	281.7	1.381	1.7	5.07	68.86	32458.8	[]	TRUE	20111	PE O-18:1_20:5	Spectral Library - 1-MoNA LipidBlast 2022	C43H76NO7P	1-MoNA LipidBlast 2022	-0.622	-0.829	908.3	62.9	MS/MS: Library	13.58	34891	32459	36755	12012	19749	19383
11.47	780.59	779.583	[M+H]+	bruker.bsf.mcube.client.ui.model.impl.BucketTableLine@6bdaa717	290	1.423	1.3	4.11	106.25	135139	[]	TRUE	20211	PE O-18:1_22:4	Spectral Library - 1-MoNA LipidBlast 2022	C45H82NO7P	1-MoNA LipidBlast 2022	-0.145	-0.185	927.6	8.8	MS/MS: Library	25.85	149286	140630	135139	15414	25145	25085
11.14	778.574	777.567	[M+H]+	bruker.bsf.mcube.client.ui.model.impl.BucketTableLine@3322491b	290.4	1.425	2.4	1.57	85.62	18997.6	[]	TRUE	20111	PE O-18:1_22:5	Spectral Library - 1-MoNA LipidBlast 2022	C45H80NO7P	1-MoNA LipidBlast 2022	-0.589	-0.756	944.7	88.8	MS/MS: Library	54.7	19663	19054	18998	6060	9836	8609
9.91	776.558	775.551	[M+H]+	bruker.bsf.mcube.client.ui.model.impl.BucketTableLine@7ecd1f5a	285.8	1.402	1.3	3.36	94.21	71634.9	[]	TRUE	20211	PE O-18:1_22:6	Spectral Library - 1-MoNA LipidBlast 2022	C45H78NO7P	1-MoNA LipidBlast 2022	-0.644	-0.83	973	16.4	MS/MS: Library	28.07	87786	80904	85235	134698	229317	228625
8.72	750.543	749.536	[M+H]+	bruker.bsf.mcube.client.ui.model.impl.BucketTableLine@62890e6c	280.3	1.374	2	19.15	95.69	21273.7	[]	TRUE	20111	PE O-18:2_20:4	Spectral Library - 1-MoNA LipidBlast 2022, Spectral Library - 1-MoNA LipidBlast 2022	C43H76NO7P	1-MoNA LipidBlast 2022	-0.097	-0.129	793	65.3	MS/MS: Library	5	17465	26859	27495	46189	74634	73670
11.71	756.59	755.583	[M+H]+	bruker.bsf.mcube.client.ui.model.impl.BucketTableLine@4088cd7c	286.4	1.405	1.9	11.15	69.18	22974	[]	TRUE	20111	PE O-20:1_18:2	Spectral Library - 1-MoNA LipidBlast 2022	C43H82NO7P	1-MoNA LipidBlast 2022	0.024	0.032	936.3	60.5	MS/MS: Library	6.2	23434	18509	18792	23923	37603	27697
11.63	780.59	779.583	[M+H]+	bruker.bsf.mcube.client.ui.model.impl.BucketTableLine@39057287	290.1	1.423	0.7	6.81	97.82	31261.4	[]	TRUE	20112	PE O-20:1_20:4	Spectral Library - 1-MoNA LipidBlast 2022	C45H82NO7P	1-MoNA LipidBlast 2022	0.163	0.209	962.6	28.4	MS/MS: Library	14.36	29664	32243	35056	82740	117397	114633
11.48	804.59	803.583	[M+H]+	bruker.bsf.mcube.client.ui.model.impl.BucketTableLine@33fa21cd	293.1	1.439	1.3	12.81	151.64	2792.35	[]	TRUE	20111	PE O-20:1_22:6	Spectral Library - 1-MoNA LipidBlast 2022	C47H82NO7P	1-MoNA LipidBlast 2022	0.083	0.103	961.4	35.5	MS/MS: Library	11.84	17761	21074	15427	90024	134794	137164
11.48	830.606	829.599	[M+H]+	bruker.bsf.mcube.client.ui.model.impl.BucketTableLine@2f679b69	297	1.459	1.4	141.42	156.48	0	[]	TRUE	20111	PE O-22:2_22:6	Spectral Library - 1-MoNA LipidBlast 2022	C49H84NO7P	1-MoNA LipidBlast 2022	0.017	0.021	966.3	39	MS/MS: Library	1.11	0	2242	0	13001	19948	19959
11.9	858.638	857.631	[M+H]+	bruker.bsf.mcube.client.ui.model.impl.BucketTableLine@14786e8f	301.7	1.483	2.1	NaN	153.79	0	[]	TRUE	20211	PE O-24:2_22:6	Spectral Library - 1-MoNA LipidBlast 2022, Spectral Library - 1-MoNA LipidBlast 2022, Spectral Library - 1-MoNA LipidBlast 2022, Spectral Library - 1-MoNA LipidBlast 2022, Spectral Library - 1-MoNA LipidBlast 2022, Spectral Library - 1-MoNA LipidBlast 2022, Spectral Library - 1-MoNA LipidBlast 2022, Spectral Library - 1-MoNA LipidBlast 2022, Spectral Library - 1-MoNA LipidBlast 2022, Spectral Lib…	C51H88NO7P	1-MoNA LipidBlast 2022	1.045	1.217	783	8.8	MS/MS: Library	NaN	0	0	0	7567	9193	9530
10.51	704.559	703.551	[M+H]+	bruker.bsf.mcube.client.ui.model.impl.BucketTableLine@71449264	279.3	1.368	2.4	2.24	110.65	33640.8	[]	TRUE	20111	PE O-34:1	Spectral Library - 1-MoNA LipidBlast 2022, Spectral Library - 1-MoNA LipidBlast 2022, Lipid Species, Spectral Library - 1-MoNA LipidBlast 2022, Spectral Library - 1-MoNA LipidBlast 2022, Spectral Library - 1-MoNA LipidBlast 2022, Spectral Library - 1-MoNA LipidBlast 2022, Spectral Library - 1-MoNA LipidBlast 2022, Spectral Library - 1-MoNA LipidBlast 2022, Spectral Library - 1-MoNA LipidBlast 202…	C39H78NO7P		-0.274	-0.388	986.2	27.1		49.33	33641	34172	35479	2257	3863	3920
11.66	732.589	731.582	[M+H]+	bruker.bsf.mcube.client.ui.model.impl.BucketTableLine@22c2cb6c	285.3	1.398	2.2	2.85	66.63	63882.6	[]	TRUE	20111	PE O-36:1	Spectral Library - 1-MoNA LipidBlast 2022, Spectral Library - 1-MoNA LipidBlast 2022, Spectral Library - 1-MoNA LipidBlast 2022, Spectral Library - 1-MoNA LipidBlast 2022, Spectral Library - 1-MoNA LipidBlast 2022, Spectral Library - 1-MoNA LipidBlast 2022, Spectral Library - 1-MoNA LipidBlast 2022, Spectral Library - 1-MoNA LipidBlast 2022, Spectral Library - 1-MoNA LipidBlast 2022, Spectral Lib…	C41H82NO7P		-0.752	-1.027	887.8	37.1		23.35	61324	62891	65691	51076	64075	67258
11.02	730.574	729.567	[M+H]+, [M+Na]+	bruker.bsf.mcube.client.ui.model.impl.BucketTableLine@38cf4e2d	281.8	1.381	1.6	2	70.95	70978.4	[]	TRUE	20111	PE O-36:2	Spectral Library - 1-MoNA LipidBlast 2022, Spectral Library - 1-MoNA LipidBlast 2022, Spectral Library - 1-MoNA LipidBlast 2022, Spectral Library - 1-MoNA LipidBlast 2022, Spectral Library - 1-MoNA LipidBlast 2022, Lipid Species, Spectral Library - 1-MoNA LipidBlast 2022, Spectral Library - 1-MoNA LipidBlast 2022, Spectral Library - 1-MoNA LipidBlast 2022, Spectral Library - 1-MoNA LipidBlast 202…	C41H80NO7P		-0.573	-0.785	989	16.7		35.41	74102	70978	71103	35036	57914	56999
12.01	760.621	759.614	[M+H]+, [M+Na]+	bruker.bsf.mcube.client.ui.model.impl.BucketTableLine@22c4295e	291.9	1.431	2.2	4.72	114.06	20301.1	[]	TRUE	20111	PE O-38:1	Spectral Library - 1-MoNA LipidBlast 2022, Spectral Library - 1-MoNA LipidBlast 2022, Spectral Library - 1-MoNA LipidBlast 2022, Spectral Library - 1-MoNA LipidBlast 2022, Spectral Library - 1-MoNA LipidBlast 2022, Spectral Library - 1-MoNA LipidBlast 2022, Spectral Library - 1-MoNA LipidBlast 2022, Spectral Library - 1-MoNA LipidBlast 2022, Spectral Library - 1-MoNA LipidBlast 2022, Spectral Lib…	C43H86NO7P		-0.517	-0.679	985.1	19.6		24.18	22659	20301	22227	70343	106743	115499
11.77	758.605	757.598	[M+H]+, [M+Na]+	bruker.bsf.mcube.client.ui.model.impl.BucketTableLine@319cbbd6	288.5	1.415	1.7	6.04	115.86	31377.7	[]	TRUE	20111	PE O-38:2	Spectral Library - 1-MoNA LipidBlast 2022, Spectral Library - 1-MoNA LipidBlast 2022, Spectral Library - 1-MoNA LipidBlast 2022, Spectral Library - 1-MoNA LipidBlast 2022, Spectral Library - 1-MoNA LipidBlast 2022, Spectral Library - 1-MoNA LipidBlast 2022, Spectral Library - 1-MoNA LipidBlast 2022, Spectral Library - 1-MoNA LipidBlast 2022, Spectral Library - 1-MoNA LipidBlast 2022, Spectral Lib…	C43H84NO7P		-0.471	-0.621	946.2	74.8		19.18	41969	36394	38004	126788	183731	177411
11.37	756.589	755.582	[M+H]+	bruker.bsf.mcube.client.ui.model.impl.BucketTableLine@29ec35d	286.9	1.407	1.8	70.72	156.54	0	[]	TRUE	20111	PE O-38:3	Spectral Library - 1-MoNA LipidBlast 2022, Spectral Library - 1-MoNA LipidBlast 2022, Spectral Library - 1-MoNA LipidBlast 2022, Spectral Library - 1-MoNA LipidBlast 2022, Spectral Library - 1-MoNA LipidBlast 2022, Spectral Library - 1-MoNA LipidBlast 2022, Spectral Library - 1-MoNA LipidBlast 2022, Spectral Library - 1-MoNA LipidBlast 2022, Spectral Library - 1-MoNA LipidBlast 2022, Lipid Specie…	C43H82NO7P		-0.875	-1.157	946.7	84.8		2.21	0	5963	5868	5822	9330	7941
10.74	754.574	753.567	[M+H]+	bruker.bsf.mcube.client.ui.model.impl.BucketTableLine@4e3205b0	285.3	1.399	1.9	3.53	134.3	10471.3	[]	TRUE	20111	PE O-38:4	Spectral Library - 1-MoNA LipidBlast 2022, Spectral Library - 1-MoNA LipidBlast 2022, Spectral Library - 1-MoNA LipidBlast 2022, Lipid Species, Spectral Library - 1-MoNA LipidBlast 2022, Spectral Library - 1-MoNA LipidBlast 2022, Spectral Library - 1-MoNA LipidBlast 2022, Spectral Library - 1-MoNA LipidBlast 2022, Spectral Library - 1-MoNA LipidBlast 2022, Spectral Library - 1-MoNA LipidBlast 202…	C43H80NO7P		-0.475	-0.63	971.4	36.8		38.04	19342	18254	17786	53371	88447	88502
10.15	754.574	753.567	[M+H]+	bruker.bsf.mcube.client.ui.model.impl.BucketTableLine@56646cb2	285	1.398	1.8	5.62	108.96	14229	[]	TRUE	20111	PE O-38:4	Spectral Library - 1-MoNA LipidBlast 2022, Spectral Library - 1-MoNA LipidBlast 2022, Spectral Library - 1-MoNA LipidBlast 2022, Spectral Library - 1-MoNA LipidBlast 2022, Spectral Library - 1-MoNA LipidBlast 2022, Spectral Library - 1-MoNA LipidBlast 2022, Spectral Library - 1-MoNA LipidBlast 2022, Spectral Library - 1-MoNA LipidBlast 2022, Spectral Library - 1-MoNA LipidBlast 2022, Spectral Lib…	C43H80NO7P		-0.484	-0.642	845.2	29.3		19.4	14379	16074	14229	1967	0	3992
8.45	750.543	749.536	[M+H]+	bruker.bsf.mcube.client.ui.model.impl.BucketTableLine@70459727	282.2	1.384	2.1	1.24	133.26	10292.7	[]	TRUE	20111	PE O-38:6	Spectral Library - 1-MoNA LipidBlast 2022, Lipid Species	C43H76NO7P		-0.072	-0.095	986.8	16.5	Retention time outlier	107.46	20829	20760	20255	58802	109854	106046
11.42	768.59	767.583	[M+H]+	bruker.bsf.mcube.client.ui.model.impl.BucketTableLine@5889a824	289.3	1.419	2.2	NaN	156.11	0	[]	TRUE	20111	PE O-39:4	Spectral Library - 1-MoNA LipidBlast 2022, Spectral Library - 1-MoNA LipidBlast 2022, Spectral Library - 1-MoNA LipidBlast 2022, Lipid Species, Spectral Library - 1-MoNA LipidBlast 2022, Spectral Library - 1-MoNA LipidBlast 2022, Spectral Library - 1-MoNA LipidBlast 2022, Spectral Library - 1-MoNA LipidBlast 2022, Spectral Library - 1-MoNA LipidBlast 2022, Spectral Library - 1-MoNA LipidBlast 202…	C44H82NO7P		-0.001	-0.001	941.7	38.4		NaN	0	0	0	4161	6303	6162
12.28	788.653	787.645	[M+H]+	bruker.bsf.mcube.client.ui.model.impl.BucketTableLine@7182f261	299.7	1.471	2.7	NaN	156.15	0	[]	TRUE	20211	PE O-40:1	Spectral Library - 1-MoNA LipidBlast 2022, Spectral Library - 1-MoNA LipidBlast 2022, Spectral Library - 1-MoNA LipidBlast 2022, Spectral Library - 1-MoNA LipidBlast 2022, Spectral Library - 1-MoNA LipidBlast 2022, Spectral Library - 1-MoNA LipidBlast 2022, Spectral Library - 1-MoNA LipidBlast 2022, Spectral Library - 1-MoNA LipidBlast 2022, Spectral Library - 1-MoNA LipidBlast 2022, Spectral Lib…	C45H90NO7P		-0.115	-0.146	701.7	4.7		NaN	0	0	0	10841	15997	16524
12.07	786.636	785.629	[M+H]+	bruker.bsf.mcube.client.ui.model.impl.BucketTableLine@14c5da4a	294.9	1.447	1.7	NaN	159.4	0	[]	TRUE	20111	PE O-40:2	Spectral Library - 1-MoNA LipidBlast 2022, Spectral Library - 1-MoNA LipidBlast 2022, Spectral Library - 1-MoNA LipidBlast 2022, Spectral Library - 1-MoNA LipidBlast 2022, Spectral Library - 1-MoNA LipidBlast 2022, Spectral Library - 1-MoNA LipidBlast 2022, Spectral Library - 1-MoNA LipidBlast 2022, Spectral Library - 1-MoNA LipidBlast 2022, Spectral Library - 1-MoNA LipidBlast 2022, Spectral Lib…	C45H88NO7P		-0.893	-1.136	933.5	94.2		NaN	0	0	0	26429	45744	49540
11.87	784.622	783.614	[M+H]+	bruker.bsf.mcube.client.ui.model.impl.BucketTableLine@7ec3f912	294.1	1.443	2	NaN	143.89	0	[]	TRUE	20111	PE O-40:3	Spectral Library - 1-MoNA LipidBlast 2022, Spectral Library - 1-MoNA LipidBlast 2022, Spectral Library - 1-MoNA LipidBlast 2022, Spectral Library - 1-MoNA LipidBlast 2022, Spectral Library - 1-MoNA LipidBlast 2022, Spectral Library - 1-MoNA LipidBlast 2022, Lipid Species, Spectral Library - 1-MoNA LipidBlast 2022, Spectral Library - 1-MoNA LipidBlast 2022, Spectral Library - 1-MoNA LipidBlast 202…	C45H86NO7P		0.116	0.148	959.5	79.8		NaN	0	0	0	16957	24635	25357
11.56	782.605	781.598	[M+H]+	bruker.bsf.mcube.client.ui.model.impl.BucketTableLine@76389ec1	292.1	1.433	2	7.04	67.04	49023.9	[]	TRUE	20111	PE O-40:4	Spectral Library - 1-MoNA LipidBlast 2022, Spectral Library - 1-MoNA LipidBlast 2022, Spectral Library - 1-MoNA LipidBlast 2022, Spectral Library - 1-MoNA LipidBlast 2022, Spectral Library - 1-MoNA LipidBlast 2022, Lipid Species, Spectral Library - 1-MoNA LipidBlast 2022, Spectral Library - 1-MoNA LipidBlast 2022, Spectral Library - 1-MoNA LipidBlast 2022, Spectral Library - 1-MoNA LipidBlast 202…	C45H84NO7P		-0.605	-0.774	948.5	81.1		9.52	43138	49610	50805	36240	55841	54321
11.72	782.605	781.598	[M+H]+, [M+Na]+	bruker.bsf.mcube.client.ui.model.impl.BucketTableLine@ea39c51	291.8	1.432	1.9	6.32	154.12	0	[]	TRUE	20111	PE O-40:4	Spectral Library - 1-MoNA LipidBlast 2022, Spectral Library - 1-MoNA LipidBlast 2022, Spectral Library - 1-MoNA LipidBlast 2022, Spectral Library - 1-MoNA LipidBlast 2022, Spectral Library - 1-MoNA LipidBlast 2022, Spectral Library - 1-MoNA LipidBlast 2022, Spectral Library - 1-MoNA LipidBlast 2022, Spectral Library - 1-MoNA LipidBlast 2022, Spectral Library - 1-MoNA LipidBlast 2022, Spectral Lib…	C45H84NO7P		-0.371	-0.474	936.7	18.4		24.39	21601	24695	21714	222511	266213	293623
10.85	780.59	779.583	[M+H]+	bruker.bsf.mcube.client.ui.model.impl.BucketTableLine@2ca2671	289.2	1.419	1.6	5.59	91.49	20086	[]	TRUE	20111	PE O-40:5	Spectral Library - 1-MoNA LipidBlast 2022, Spectral Library - 1-MoNA LipidBlast 2022, Spectral Library - 1-MoNA LipidBlast 2022, Spectral Library - 1-MoNA LipidBlast 2022, Spectral Library - 1-MoNA LipidBlast 2022, Spectral Library - 1-MoNA LipidBlast 2022, Spectral Library - 1-MoNA LipidBlast 2022, Spectral Library - 1-MoNA LipidBlast 2022, Spectral Library - 1-MoNA LipidBlast 2022, Spectral Lib…	C45H82NO7P		-0.139	-0.178	965.2	49.6	Retention time outlier	16.36	19839	20894	22703	21790	37294	35914
10.22	778.574	777.567	[M+H]+	bruker.bsf.mcube.client.ui.model.impl.BucketTableLine@14be7568	289.4	1.42	2.4	3.61	136.96	10386.7	[]	TRUE	20111	PE O-40:6	Spectral Library - 1-MoNA LipidBlast 2022, Spectral Library - 1-MoNA LipidBlast 2022, Spectral Library - 1-MoNA LipidBlast 2022, Spectral Library - 1-MoNA LipidBlast 2022, Spectral Library - 1-MoNA LipidBlast 2022, Spectral Library - 1-MoNA LipidBlast 2022, Spectral Library - 1-MoNA LipidBlast 2022, Spectral Library - 1-MoNA LipidBlast 2022, Spectral Library - 1-MoNA LipidBlast 2022, Spectral Lib…	C45H80NO7P		-0.075	-0.097	983.8	17.6	Retention time outlier	37.89	37678	34506	35821	81443	138337	134766
8.55	776.558	775.55	[M+H]+	bruker.bsf.mcube.client.ui.model.impl.BucketTableLine@44575c0d	285.1	1.399	1.5	15.81	157.55	0	[]	TRUE	20111	PE O-40:7	Spectral Library - 1-MoNA LipidBlast 2022, Spectral Library - 1-MoNA LipidBlast 2022, Spectral Library - 1-MoNA LipidBlast 2022, Spectral Library - 1-MoNA LipidBlast 2022, Spectral Library - 1-MoNA LipidBlast 2022, Spectral Library - 1-MoNA LipidBlast 2022, Spectral Library - 1-MoNA LipidBlast 2022, Spectral Library - 1-MoNA LipidBlast 2022, Spectral Library - 1-MoNA LipidBlast 2022, Spectral Lib…	C45H78NO7P		-1.136	-1.463	832.2	12.5	Retention time outlier	9.97	1614	1865	2354	7361	11685	12353
11.95	810.637	809.63	[M+H]+	bruker.bsf.mcube.client.ui.model.impl.BucketTableLine@10c820e	299.5	1.471	2.3	141.42	155.57	0	[]	TRUE	20111	PE O-42:4	Spectral Library - 1-MoNA LipidBlast 2022, Spectral Library - 1-MoNA LipidBlast 2022, Spectral Library - 1-MoNA LipidBlast 2022, Spectral Library - 1-MoNA LipidBlast 2022, Spectral Library - 1-MoNA LipidBlast 2022, Spectral Library - 1-MoNA LipidBlast 2022, Spectral Library - 1-MoNA LipidBlast 2022, Spectral Library - 1-MoNA LipidBlast 2022, Spectral Library - 1-MoNA LipidBlast 2022, Spectral Lib…	C47H88NO7P		0.027	0.033	970.3	22		1.1	0	0	3270	33384	47406	48858
12.03	810.637	809.63	[M+H]+	bruker.bsf.mcube.client.ui.model.impl.BucketTableLine@40b6ac15	298	1.463	1.8	141.42	155.9	0	[]	TRUE	20111	PE O-42:4	Spectral Library - 1-MoNA LipidBlast 2022, Spectral Library - 1-MoNA LipidBlast 2022, Spectral Library - 1-MoNA LipidBlast 2022, Spectral Library - 1-MoNA LipidBlast 2022, Spectral Library - 1-MoNA LipidBlast 2022, Spectral Library - 1-MoNA LipidBlast 2022, Spectral Library - 1-MoNA LipidBlast 2022, Spectral Library - 1-MoNA LipidBlast 2022, Spectral Library - 1-MoNA LipidBlast 2022, Spectral Lib…	C47H88NO7P		-0.325	-0.401	929	44.7		1.1	0	2453	0	43275	64989	62643
11.73	808.621	807.614	[M+H]+	bruker.bsf.mcube.client.ui.model.impl.BucketTableLine@76fe45df	296.3	1.455	1.9	70.71	155.73	0	[]	TRUE	20111	PE O-42:5	Spectral Library - 1-MoNA LipidBlast 2022, Lipid Species	C47H86NO7P		-0.56	-0.692	983.3	101.6		2.2	6014	6030	0	46833	68341	68434
11.58	806.606	805.599	[M+H]+, [M+Na]+	bruker.bsf.mcube.client.ui.model.impl.BucketTableLine@7d92327b	296.1	1.453	2.4	6.99	155.19	3136.57	[]	TRUE	20211	PE O-42:6	Spectral Library - 1-MoNA LipidBlast 2022, Spectral Library - 1-MoNA LipidBlast 2022, Spectral Library - 1-MoNA LipidBlast 2022, Spectral Library - 1-MoNA LipidBlast 2022, Spectral Library - 1-MoNA LipidBlast 2022, Spectral Library - 1-MoNA LipidBlast 2022, Spectral Library - 1-MoNA LipidBlast 2022, Spectral Library - 1-MoNA LipidBlast 2022, Spectral Library - 1-MoNA LipidBlast 2022, Spectral Lib…	C47H84NO7P		-0.14	-0.174	950.4	4.1		22.21	23701	20702	24396	144069	219003	219946
12.02	836.652	835.645	[M+H]+	bruker.bsf.mcube.client.ui.model.impl.BucketTableLine@1561f54b	301.9	1.483	1.5	NaN	158.57	0	[]	TRUE	20211	PE O-44:5	Spectral Library - 1-MoNA LipidBlast 2022, Spectral Library - 1-MoNA LipidBlast 2022, Spectral Library - 1-MoNA LipidBlast 2022, Spectral Library - 1-MoNA LipidBlast 2022, Spectral Library - 1-MoNA LipidBlast 2022, Spectral Library - 1-MoNA LipidBlast 2022, Spectral Library - 1-MoNA LipidBlast 2022, Spectral Library - 1-MoNA LipidBlast 2022, Spectral Library - 1-MoNA LipidBlast 2022, Spectral Lib…	C49H90NO7P		-0.742	-0.886	927.7	7.3		NaN	0	0	0	12195	21437	20921
11.97	834.637	833.63	[M+H]+	bruker.bsf.mcube.client.ui.model.impl.BucketTableLine@28aee057	301.8	1.483	2.2	NaN	157.14	0	[]	TRUE	20111	PE O-44:6	Spectral Library - 1-MoNA LipidBlast 2022, Spectral Library - 1-MoNA LipidBlast 2022, Spectral Library - 1-MoNA LipidBlast 2022, Spectral Library - 1-MoNA LipidBlast 2022, Lipid Species, Spectral Library - 1-MoNA LipidBlast 2022, Spectral Library - 1-MoNA LipidBlast 2022, Spectral Library - 1-MoNA LipidBlast 2022, Spectral Library - 1-MoNA LipidBlast 2022, Spectral Library - 1-MoNA LipidBlast 202…	C49H88NO7P		0.129	0.155	598	34.6		NaN	0	0	0	15064	23799	24373
11.58	832.621	831.614	[M+H]+	bruker.bsf.mcube.client.ui.model.impl.BucketTableLine@7861d1d8	299.4	1.471	2	NaN	156.05	0	[]	TRUE	20111	PE O-44:7	Spectral Library - 1-MoNA LipidBlast 2022, Spectral Library - 1-MoNA LipidBlast 2022, Spectral Library - 1-MoNA LipidBlast 2022, Spectral Library - 1-MoNA LipidBlast 2022, Spectral Library - 1-MoNA LipidBlast 2022, Spectral Library - 1-MoNA LipidBlast 2022, Spectral Library - 1-MoNA LipidBlast 2022, Spectral Library - 1-MoNA LipidBlast 2022, Spectral Library - 1-MoNA LipidBlast 2022, Spectral Lib…	C49H86NO7P		-0.554	-0.665	832.8	93		NaN	0	0	0	7460	11447	10650
10.49	728.559	727.551	[M+H]+	bruker.bsf.mcube.client.ui.model.impl.BucketTableLine@7095568b	280	1.372	1	2.2	117.12	16709.7	[]	TRUE	20112	PE O-8:0_28:3	Spectral Library - 1-MoNA LipidBlast 2022	C41H78NO7P	1-MoNA LipidBlast 2022	-0.111	-0.153	404.2	55.5	MS/MS: Library	53.2	17629	16710	17281	2016	0	0
7.01	766.56	748.526	[M+NH4]+	bruker.bsf.mcube.client.ui.model.impl.BucketTableLine@1ac45346	292.7	1.436		1.84	123.03	352272	[]	TRUE	20210	PG 16:0_18:1	Lipid Species, Lipid Species, Lipid Species, Lipid Species	C40H77O10P		0.308	0.402	896.4	3.5		66.7	352272	360596	368557	2641	4925	4762
6.16	788.543	770.509	[M+NH4]+	bruker.bsf.mcube.client.ui.model.impl.BucketTableLine@3f3d08f9	290.8	1.427		1.01	122.71	40291.5	[]	TRUE	20110	PG 16:0_20:4	Lipid Species, Lipid Species, Lipid Species, Lipid Species, Spectral Library - 1-MoNA LipidBlast 2022	C42H75O10P		-0.352	-0.446	863.5	85.5		122.03	40291	41036	41250	0	0	0
5.66	764.542	746.509	[M+NH4]+	bruker.bsf.mcube.client.ui.model.impl.BucketTableLine@75aaeec7	286.3	1.404		9.11	122.6	6771.46	[]	TRUE	20110	PG 16:1_18:1	Spectral Library - 1-MoNA LipidBlast 2022, Lipid Species, Lipid Species, Lipid Species	C40H75O10P		-1.236	-1.617	634.4	82.3		13.46	6803	6771	8188	0	0	0
5.61	762.527	744.494	[M+NH4]+	bruker.bsf.mcube.client.ui.model.impl.BucketTableLine@2bd8f56f	284	1.393		3.46	122.9	19932.7	[]	TRUE	20110	PG 16:1_18:2	Spectral Library - 1-MoNA LipidBlast 2022, Spectral Library - 1-MoNA LipidBlast 2022, Spectral Library - 1-MoNA LipidBlast 2022, Spectral Library - 1-MoNA LipidBlast 2022, Lipid Species, Lipid Species, Spectral Library - 1-MoNA LipidBlast 2022, Lipid Species, Lipid Species, Spectral Library - 1-MoNA LipidBlast 2022, Spectral Library - 1-MoNA LipidBlast 2022, Spectral Library - 1-MoNA LipidBlast 2…	C40H73O10P		-0.498	-0.653	859.6	30.6		35.54	21418	19933	21517	0	0	0
7.33	792.575	774.541	[M+NH4]+, [M+H]+	bruker.bsf.mcube.client.ui.model.impl.BucketTableLine@33104b83	295	1.448		3.48	121.74	260035	[]	TRUE	20210	PG 18:0_18:2	Lipid Species, Lipid Species, Lipid Species, Lipid Species	C42H79O10P		-0.325	-0.41	933.2	9	Retention time outlier	35	278396	281620	260035	0	0	0
6.33	792.575	774.541	[M+NH4]+, [M+Na]+, [M+H-H2O]+, [M+H]+	bruker.bsf.mcube.client.ui.model.impl.BucketTableLine@69d65ea	294.8	1.447		30.3	135.03	89032.3	[]	TRUE	20110	PG 18:1/18:1	Lipid Species, Lipid Species, Lipid Species	C42H79O10P		-0.142	-0.179	949	74.9		4.46	193481	89032	183491	603	0	0
7.21	792.576	774.542	[M+NH4]+, [M+H]+	bruker.bsf.mcube.client.ui.model.impl.BucketTableLine@2b9754c5	295.4	1.45		1.45	122.89	94638.8	[]	TRUE	20110	PG 18:1/18:1	Lipid Species, Lipid Species, Lipid Species, Lipid Species	C42H79O10P		0.95	1.198	721.3	35.3	Retention time outlier	84.85	94639	97251	97866	0	0	0
6.46	792.575	774.541	[M+NH4]+, [M+Na]+	bruker.bsf.mcube.client.ui.model.impl.BucketTableLine@470f3366	293.6	1.441		1.1	131.87	137218	[]	TRUE	20210	PG 18:1/18:1	Lipid Species, Lipid Species, Spectral Library - 1-MoNA LipidBlast 2022, Lipid Species	C42H79O10P		-0.303	-0.382	920.9	1		119.86	251228	246994	244645	0	0	0
5.74	790.559	772.526	[M+NH4]+	bruker.bsf.mcube.client.ui.model.impl.BucketTableLine@5392a7e1	290.5	1.426		2.81	121.62	34017.8	[]	TRUE	20110	PG 18:1_18:2	Lipid Species, Lipid Species, Lipid Species, Spectral Library - 1-MoNA LipidBlast 2022	C42H77O10P		0.167	0.211	819.7	12		43.26	34018	36211	36039	0	0	839
5.84	790.559	772.525	[M+NH4]+	bruker.bsf.mcube.client.ui.model.impl.BucketTableLine@7e18559f	289.4	1.42		5.95	122.14	52527.5	[]	TRUE	20110	PG 18:1_18:2	Lipid Species, Lipid Species, Lipid Species, Spectral Library - 1-MoNA LipidBlast 2022	C42H77O10P		-0.374	-0.473	805.4	22.8		20.54	52527	54164	60219	0	574	0
5.95	790.559	772.525	[M+NH4]+	bruker.bsf.mcube.client.ui.model.impl.BucketTableLine@22f12737	287.9	1.413		9.65	122.59	40834.1	[]	TRUE	20110	PG 18:1_18:2	Lipid Species, Lipid Species, Lipid Species, Spectral Library - 1-MoNA LipidBlast 2022	C42H77O10P		-0.426	-0.539	501.7	20.3	CCS outlier	12.7	40834	41152	49995	0	0	0
5.78	788.543	770.51	[M+NH4]+, [M+H]+	bruker.bsf.mcube.client.ui.model.impl.BucketTableLine@140c95c3	287.1	1.409		1.75	122.19	84395.4	[]	TRUE	20110	PG 18:2/18:2	Spectral Library - 1-MoNA LipidBlast 2022, Lipid Species, Spectral Library - 1-MoNA LipidBlast 2022, Spectral Library - 1-MoNA LipidBlast 2022, Spectral Library - 1-MoNA LipidBlast 2022, Spectral Library - 1-MoNA LipidBlast 2022, Spectral Library - 1-MoNA LipidBlast 2022, Lipid Species, Lipid Species, Spectral Library - 1-MoNA LipidBlast 2022, Lipid Species, Spectral Library - 1-MoNA LipidBlast 2…	C42H75O10P		-0.201	-0.255	949.6	51.8	Retention time outlier	69.72	86163	88095	84395	0	568	0
6.1	738.527	720.494	[M+NH4]+	bruker.bsf.mcube.client.ui.model.impl.BucketTableLine@229535d6	284.9	1.397		11.18	121.3	7554.24	[]	TRUE	20110	PG 32:1	Lipid Species, Lipid Species	C38H73O10P		-0.635	-0.86	760.8	37.5		10.85	8000	7554	9739	0	0	301
8.26	794.591	776.557	[M+NH4]+, [M+H]+	bruker.bsf.mcube.client.ui.model.impl.BucketTableLine@61d09729	299.2	1.469		0.89	122.49	85384	[]	TRUE	20110	PG 36:1	Lipid Species, Lipid Species	C42H81O10P		0.108	0.136	976.6	319.2	Retention time outlier	137.95	85384	86175	87253	0	0	0
8.53	820.606	802.572	[M+NH4]+	bruker.bsf.mcube.client.ui.model.impl.BucketTableLine@3c567ed0	301.7	1.481		7.88	122.71	6614.58	[]	TRUE	20110	PG 38:2	Lipid Species, Lipid Species	C44H83O10P		0.091	0.111	601.2	96		15.56	7920	6615	6884	0	0	0
7.17	816.575	798.541	[M+NH4]+	bruker.bsf.mcube.client.ui.model.impl.BucketTableLine@3228da63	298.2	1.464		2.46	122.64	79448.9	[]	TRUE	20110	PG 38:4	Lipid Species, Spectral Library - 1-MoNA LipidBlast 2022, Lipid Species	C44H79O10P		0.292	0.357	925.6	20.5		49.9	81422	79449	84340	0	0	0
7.42	816.574	798.54	[M+NH4]+	bruker.bsf.mcube.client.ui.model.impl.BucketTableLine@20b9be81	298.3	1.465		5.86	124.02	16833.5	[]	TRUE	20110	PG 38:4	Spectral Library - 1-MoNA LipidBlast 2022, Lipid Species, Lipid Species	C44H79O10P		-0.699	-0.856	490.6	244.3		21.18	18929	19258	16834	0	0	0
6.83	854.575	836.542	[M+NH4]+, [M+H]+	bruker.bsf.mcube.client.ui.model.impl.BucketTableLine@146122d1	302.9	1.488	1.5	5.33	91.48	32941.9	[]	TRUE	20111	PI 34:1	Lipid Species	C43H81O13P		0.024	0.028	875.3	27		17.17	32942	37546	35406	11060	17263	17633
6.13	852.56	834.526	[M+NH4]+, [M+Na]+, [M+H]+	bruker.bsf.mcube.client.ui.model.impl.BucketTableLine@4dc3ba29	298.6	1.467	0.6	0.6	68.4	36929.3	[]	TRUE	20112	PI 34:2	Lipid Species	C43H79O13P		-0.136	-0.16	950.2	16.3		113.08	35922	35436	35862	37891	55959	54410
8.03	882.606	864.572	[M+NH4]+, [M+H]+	bruker.bsf.mcube.client.ui.model.impl.BucketTableLine@1196803c	306.6	1.507	0.9	2.24	69.24	33302	[]	TRUE	20112	PI 36:1	Lipid Species	C45H85O13P		-0.722	-0.818	988.8	23.3		30.9	34540	35151	33302	11426	15480	18998
7.12	880.591	862.557	[M+NH4]+, [M+2Na-H]+, [M+H]+, [M+Na]+	bruker.bsf.mcube.client.ui.model.impl.BucketTableLine@bf1f914	304.2	1.496	0.7	2.96	69.32	169443	[]	TRUE	20212	PI 36:2	Lipid Species	C45H83O13P		-0.019	-0.021	960.9	4.5		23.44	169443	174954	182119	93683	149504	149560
6.37	878.575	860.541	[M+NH4]+	bruker.bsf.mcube.client.ui.model.impl.BucketTableLine@6c479a80	303.6	1.492	1	2.6	69.47	22701.3	[]	TRUE	20111	PI 36:3	Lipid Species	C45H81O13P		-0.72	-0.82	944.2	16.5		26.75	22267	23687	22701	18481	29660	31073
6.02	876.559	858.526	[M+NH4]+, [M+H]+, [M+Na]+, [M+2Na-H]+	bruker.bsf.mcube.client.ui.model.impl.BucketTableLine@7e6fc66d	303.1	1.49	1.4	1.28	130.63	19392.3	[]	TRUE	20211	PI 36:4	Lipid Species	C45H79O13P		-0.267	-0.304	886.5	10	Retention time outlier	101.68	49286	49722	48221	138777	192053	215231
6.47	890.575	872.541	[M+NH4]+	bruker.bsf.mcube.client.ui.model.impl.BucketTableLine@165d8da	304.9	1.499	1.1	9.9	158.88	0	[]	TRUE	20211	PI 37:4	Lipid Species	C46H81O13P		0.012	0.013	918.2	5.3		16.05	4306	3402	4125	16783	28452	30507
7.43	906.606	888.572	[M+NH4]+, [M+Na]+	bruker.bsf.mcube.client.ui.model.impl.BucketTableLine@440382b6	308	1.515	0.8	2.97	66.96	163926	[]	TRUE	20112	PI 38:3	Lipid Species	C47H85O13P		-0.788	-0.869	958.9	19.5		22.54	168085	163803	156378	200996	224711	250533
7.84	906.606	888.572	[M+NH4]+	bruker.bsf.mcube.client.ui.model.impl.BucketTableLine@2561037a	308.8	1.519	1	7.5	85.08	62864.7	[]	TRUE	20111	PI 38:3	Lipid Species	C47H85O13P		-0.76	-0.838	972.5	64.8	Retention time outlier	11.35	62865	70186	75593	25405	35831	31213
6.48	904.591	886.557	[M+NH4]+	bruker.bsf.mcube.client.ui.model.impl.BucketTableLine@4e9f53e0	305.4	1.502	0.4	NaN	145.13	0	[]	TRUE	20112	PI 38:4	Lipid Species	C47H83O13P		0.012	0.014	961.4	40.9		NaN	0	0	0	5276	8003	8350
6.97	904.591	886.557	[M+NH4]+	bruker.bsf.mcube.client.ui.model.impl.BucketTableLine@16e7bab0	308.2	1.516	1.3	0.72	131.1	318326	[]	TRUE	20211	PI 38:4	Lipid Species	C47H83O13P		-0.177	-0.195	918.1	2.2		182.11	625943	636767	629147	2366508	3395730	3445909
6.97	909.545	886.556	[M+Na]+	bruker.bsf.mcube.client.ui.model.impl.BucketTableLine@330627b6	304.9	1.5		1.72	122.47	12395.2	[]	TRUE	20110	PI 38:4	Lipid Species, Spectral Library - 1-MoNA LipidBlast 2022	C47H83O13P		-0.897	-0.986	506.7	19.9		71.39	26726	27872	27365	88934	92555	92125
6.11	902.575	884.541	[M+NH4]+, [M+Na]+	bruker.bsf.mcube.client.ui.model.impl.BucketTableLine@541f8b66	305.2	1.501	0.9	7.77	140.74	2969.27	[]	TRUE	20212	PI 38:5	Lipid Species	C47H81O13P		-0.446	-0.494	924.3	7.5		18.11	13442	15621	13178	42229	61565	58895
6.35	902.575	884.541	[M+NH4]+	bruker.bsf.mcube.client.ui.model.impl.BucketTableLine@3f886331	306	1.505	1.2	4.16	126.69	3286.11	[]	TRUE	20111	PI 38:5	Lipid Species	C47H81O13P		-0.54	-0.598	937.5	27.8		30.42	7084	6446	7010	18832	29941	28270
5.84	900.56	882.525	[M+NH4]+, [M+Na]+	bruker.bsf.mcube.client.ui.model.impl.BucketTableLine@1a8ac9b1	304.9	1.499	1.3	10.11	157.15	0	[]	TRUE	20111	PI 38:6	Lipid Species	C47H79O13P		-0.069	-0.077	953.2	24.3		15.54	5123	6575	5982	31924	50474	51663
7.54	918.607	900.573	[M+NH4]+	bruker.bsf.mcube.client.ui.model.impl.BucketTableLine@3e14602b	309.6	1.523	0.9	141.42	144.9	0	[]	TRUE	20112	PI 39:4	Lipid Species	C48H85O13P		0.378	0.411	877.5	59.4		1.02	0	3400	0	15952	20960	14472
7.05	930.606	912.572	[M+NH4]+	bruker.bsf.mcube.client.ui.model.impl.BucketTableLine@3a0a6746	311	1.53	1.1	2.55	83.88	8748.42	[]	TRUE	20111	PI 40:5	Lipid Species	C49H85O13P		-0.394	-0.423	949.7	105.9		32.93	9251	8748	8791	12027	20511	19730
6.74	928.59	910.556	[M+NH4]+, [M+Na]+	bruker.bsf.mcube.client.ui.model.impl.BucketTableLine@44c30e73	310.5	1.528	1.4	5.12	141.77	4248.45	[]	TRUE	20211	PI 40:6	Lipid Species	C49H83O13P		-0.737	-0.793	931.9	8.4		27.7	13418	12856	11846	59226	84286	86367
6.34	760.512	759.504	[M+H]+	bruker.bsf.mcube.client.ui.model.impl.BucketTableLine@6ea61923	281.2	1.379	0.9	22.33	121.79	7077.6	[]	TRUE	20112	PS 17:1_17:1	Spectral Library - 1-MoNA LipidBlast 2022, Spectral Library - 1-MoNA LipidBlast 2022, Spectral Library - 1-MoNA LipidBlast 2022, Spectral Library - 1-MoNA LipidBlast 2022, Spectral Library - 1-MoNA LipidBlast 2022, Spectral Library - 1-MoNA LipidBlast 2022, Spectral Library - 1-MoNA LipidBlast 2022, Spectral Library - 1-MoNA LipidBlast 2022, Spectral Library - 1-MoNA LipidBlast 2022, Spectral Lib…	C40H74NO10P	1-MoNA LipidBlast 2022	-0.589	-0.775	645.7	79.2	MS/MS: Library	5.45	7078	7652	11472	191	0	0
5.07	786.528	785.521	[M+H]+	bruker.bsf.mcube.client.ui.model.impl.BucketTableLine@705bff8b	286.3	1.405	0.8	7.09	122.88	21496.8	[]	TRUE	20112	PS 20:0_16:3	Spectral Library - 1-MoNA LipidBlast 2022, Spectral Library - 1-MoNA LipidBlast 2022, Spectral Library - 1-MoNA LipidBlast 2022, Spectral Library - 1-MoNA LipidBlast 2022	C42H76NO10P	1-MoNA LipidBlast 2022	0.238	0.303	456.2	76.3	MS/MS: Library	17.32	24955	21497	21589	0	0	0
7.08	762.528	761.521	[M+H]+	bruker.bsf.mcube.client.ui.model.impl.BucketTableLine@401d57a3	284.6	1.396	1.8	21.05	121.92	26828.1	[]	TRUE	20111	PS 34:1	Lipid Species, Spectral Library - 1-MoNA LipidBlast 2022, Spectral Library - 1-MoNA LipidBlast 2022	C40H76NO10P		-0.164	-0.215	983.9	17.7		5.79	26828	32650	44344	854	0	0
7.22	812.543	789.554	[M+Na]+	bruker.bsf.mcube.client.ui.model.impl.BucketTableLine@266648e6	294.1	1.444	1.2	16.78	118.08	49852.6	[]	TRUE	20211	PS 36:1	Lipid Species, Spectral Library - 1-MoNA LipidBlast 2022	C42H80NO10P		1.949	2.399	956.3	8.9	Retention time outlier	7.04	49853	55521	73318	0	2994	4711
8.41	790.561	789.554	[M+H]+	bruker.bsf.mcube.client.ui.model.impl.BucketTableLine@73fc2fb7	293.2	1.439	2.7	16.64	68.84	117223	[]	TRUE	10211	PS 36:1	Spectral Library - 1-MoNA LipidBlast 2022, Spectral Library - 1-MoNA LipidBlast 2022, Spectral Library - 1-MoNA LipidBlast 2022, Spectral Library - 1-MoNA LipidBlast 2022, Lipid Species, Spectral Library - 1-MoNA LipidBlast 2022, Spectral Library - 1-MoNA LipidBlast 2022, Spectral Library - 1-MoNA LipidBlast 2022, Spectral Library - 1-MoNA LipidBlast 2022, Spectral Library - 1-MoNA LipidBlast 202…	C42H80NO10P		2.038	2.577	962.8	3.4	Retention time outlier	4.14	92594	101341	134909	94211	117223	143108
7.54	788.543	787.536	[M+H]+	bruker.bsf.mcube.client.ui.model.impl.BucketTableLine@5f9f9e16	287.7	1.412	1.5	0.93	117.3	75429.8	[]	TRUE	20111	PS 36:2	Spectral Library - 1-MoNA LipidBlast 2022, Spectral Library - 1-MoNA LipidBlast 2022, Lipid Species, Spectral Library - 1-MoNA LipidBlast 2022, Spectral Library - 1-MoNA LipidBlast 2022, Spectral Library - 1-MoNA LipidBlast 2022, Spectral Library - 1-MoNA LipidBlast 2022, Spectral Library - 1-MoNA LipidBlast 2022, Spectral Library - 1-MoNA LipidBlast 2022	C42H78NO10P		-0.599	-0.759	933.8	31.8		126.62	76537	77138	75430	0	3718	5951
7.71	814.559	813.552	[M+H]+	bruker.bsf.mcube.client.ui.model.impl.BucketTableLine@55502a9d	295.1	1.449	2.7	76.21	122.77	0	[]	TRUE	20111	PS 38:3	Spectral Library - 1-MoNA LipidBlast 2022, Spectral Library - 1-MoNA LipidBlast 2022, Spectral Library - 1-MoNA LipidBlast 2022, Spectral Library - 1-MoNA LipidBlast 2022, Spectral Library - 1-MoNA LipidBlast 2022, Spectral Library - 1-MoNA LipidBlast 2022, Spectral Library - 1-MoNA LipidBlast 2022, Spectral Library - 1-MoNA LipidBlast 2022, Spectral Library - 1-MoNA LipidBlast 2022, Spectral Lib…	C44H80NO10P		-0.339	-0.416	803.9	36.3		1.61	0	22846	36659	0	0	0
7	836.544	835.536	[M+H]+	bruker.bsf.mcube.client.ui.model.impl.BucketTableLine@1470c26	294.9	1.449	2.6	15.71	98.28	9205.55	[]	TRUE	20111	PS 40:6	Lipid Species, Spectral Library - 1-MoNA LipidBlast 2022, Spectral Library - 1-MoNA LipidBlast 2022, Spectral Library - 1-MoNA LipidBlast 2022, Spectral Library - 1-MoNA LipidBlast 2022, Spectral Library - 1-MoNA LipidBlast 2022, Spectral Library - 1-MoNA LipidBlast 2022, Spectral Library - 1-MoNA LipidBlast 2022, Spectral Library - 1-MoNA LipidBlast 2022, Spectral Library - 1-MoNA LipidBlast 202…	C46H78NO10P		-0.041	-0.049	872.9	42.5		6.25	9206	10604	13389	2300	3338	4317
6.12	801.59	800.583	[M+H]+	bruker.bsf.mcube.client.ui.model.impl.BucketTableLine@6d318e8e	295.6	1.451	0.1	1.17	122.05	1735147	[]	TRUE	20212	SM 12:0;2O/30:8	Spectral Library - 1-MoNA LipidBlast 2022, Spectral Library - 1-MoNA LipidBlast 2022, Spectral Library - 1-MoNA LipidBlast 2022, Spectral Library - 1-MoNA LipidBlast 2022, Spectral Library - 1-MoNA LipidBlast 2022, Spectral Library - 1-MoNA LipidBlast 2022, Spectral Library - 1-MoNA LipidBlast 2022, Spectral Library - 1-MoNA LipidBlast 2022, Spectral Library - 1-MoNA LipidBlast 2022	C47H81N2O6P	1-MoNA LipidBlast 2022	-0.651	-0.812	523.9	18.2	MS/MS: Library	104.07	1735147	1778895	1779189	4198	5867	5781
6.18	675.544	674.536	[M+H]+, [M+Na]+	bruker.bsf.mcube.client.ui.model.impl.BucketTableLine@6493f008	282	1.38	2.8	5.11	99.08	37615.2	[]	TRUE	20111	SM 18:1;O2/14:0	Spectral Library - 1-MoNA LipidBlast 2022, Spectral Library - 1-MoNA LipidBlast 2022, Spectral Library - 1-MoNA LipidBlast 2022, Spectral Library - 1-MoNA LipidBlast 2022, Spectral Library - 1-MoNA LipidBlast 2022, Spectral Library - 1-MoNA LipidBlast 2022, Spectral Library - 1-MoNA LipidBlast 2022, Spectral Library - 1-MoNA LipidBlast 2022, Spectral Library - 1-MoNA LipidBlast 2022, Spectral Lib…	C37H75N2O6P		0.502	0.743	889.4	16.8		19.4	67129	76040	71039	162136	231619	221515
7.29	703.575	702.568	[M+H]+	bruker.bsf.mcube.client.ui.model.impl.BucketTableLine@897b4c5	288.1	1.411	2.6	1.47	65.72	11240792	[]	TRUE	20211	SM 18:1;O2/16:0	Spectral Library - 1-MoNA LipidBlast 2022, Spectral Library - 1-MoNA LipidBlast 2022, Spectral Library - 1-MoNA LipidBlast 2022, Lipid Species, Lipid Species	C39H79N2O6P		0.065	0.093	874.6	6		44.57	11628624	11240792	11561414	8035271	9636010	9906321
11.66	813.684	812.679	[M+H]+, [M+Na]+	bruker.bsf.mcube.client.ui.model.impl.BucketTableLine@7db9bc5	308.8	1.516	1.4	0.29	112.49	2.47938e+06	[]	TRUE	20211	SM 18:1;O2/24:1	Spectral Library - 1-MoNA LipidBlast 2022, Spectral Library - 1-MoNA LipidBlast 2022, Spectral Library - 1-MoNA LipidBlast 2022, Spectral Library - 1-MoNA LipidBlast 2022, Spectral Library - 1-MoNA LipidBlast 2022, Spectral Library - 1-MoNA LipidBlast 2022, Spectral Library - 1-MoNA LipidBlast 2022, Spectral Library - 1-MoNA LipidBlast 2022, Spectral Library - 1-MoNA LipidBlast 2022, Spectral Lib…	C47H93N2O6P		-0.13	-0.159	849.8	7.2		381.35	3145465	3166396	3148138	11933912	14420244	14443878
6.34	701.559	700.551	[M+H]+, [M+Na]+	bruker.bsf.mcube.client.ui.model.impl.BucketTableLine@1a11a2dc	284.6	1.394	2.2	4.52	156.28	3906.26	[]	TRUE	20211	SM 18:2;O2/16:0	Lipid Species, Spectral Library - 1-MoNA LipidBlast 2022, Spectral Library - 1-MoNA LipidBlast 2022, Lipid Species, Spectral Library - 1-MoNA LipidBlast 2022	C39H77N2O6P		-0.305	-0.435	892.1	2.4		34.54	174737	157795	160478	683611	1125734	1113715
6.66	711.541	688.552	[M+Na]+	bruker.bsf.mcube.client.ui.model.impl.BucketTableLine@3e5d4874	288.1	1.411		12.75	156.31	823.583	[]	TRUE	20210	SM 33:1;O2	Lipid Species	C38H77N2O6P		0.305	0.429	975.5	6.9		12.26	1533	2101	1905	17347	30809	29420
6.68	689.559	688.552	[M+H]+	bruker.bsf.mcube.client.ui.model.impl.BucketTableLine@15ceea	285	1.395	2.7	1.18	137.5	24468.5	[]	TRUE	20111	SM 33:1;O2	Spectral Library - 1-MoNA LipidBlast 2022, Spectral Library - 1-MoNA LipidBlast 2022, Spectral Library - 1-MoNA LipidBlast 2022, Spectral Library - 1-MoNA LipidBlast 2022, Spectral Library - 1-MoNA LipidBlast 2022, Spectral Library - 1-MoNA LipidBlast 2022, Spectral Library - 1-MoNA LipidBlast 2022, Spectral Library - 1-MoNA LipidBlast 2022, Spectral Library - 1-MoNA LipidBlast 2022, Spectral Lib…	C38H77N2O6P		0.205	0.297	891.8	24.6		116.48	102326	100208	103039	357928	515274	508345
6.33	705.554	704.547	[M+H]+, [M+Na]+	bruker.bsf.mcube.client.ui.model.impl.BucketTableLine@3d4194c4	292.7	1.434	1.4	10.67	156.56	0	[]	TRUE	20211	SM 33:1;O3	Lipid Species	C38H77N2O7P		0.089	0.127	970.3	7.9		14.67	12407	9558	11536	54686	83945	84783
7.09	703.575	702.568	[M+H]+	bruker.bsf.mcube.client.ui.model.impl.BucketTableLine@185ce5da	288.5	1.413	2.8	NaN	101.45	0	[]	TRUE	20211	SM 34:1;O2	Spectral Library - 1-MoNA LipidBlast 2022, Spectral Library - 1-MoNA LipidBlast 2022, Spectral Library - 1-MoNA LipidBlast 2022, Spectral Library - 1-MoNA LipidBlast 2022, Spectral Library - 1-MoNA LipidBlast 2022, Spectral Library - 1-MoNA LipidBlast 2022, Spectral Library - 1-MoNA LipidBlast 2022, Spectral Library - 1-MoNA LipidBlast 2022, Spectral Library - 1-MoNA LipidBlast 2022, Spectral Lib…	C39H79N2O6P		0.619	0.88	954.9	6.6		NaN	0	0	0	47336	77183	76773
6	717.554	716.547	[M+H]+	bruker.bsf.mcube.client.ui.model.impl.BucketTableLine@23c8e45b	290.5	1.423	0.3	1.02	157.28	0	[]	TRUE	20212	SM 34:2;O3	Lipid Species, Spectral Library - 1-MoNA LipidBlast 2022	C39H77N2O7P		-0.154	-0.215	860.9	4.6		153.59	3796	3831	3737	19079	29911	31452
6.86	715.575	714.568	[M+H]+	bruker.bsf.mcube.client.ui.model.impl.BucketTableLine@6bd9c846	287.2	1.407	1.9	141.42	118.6	0	[]	TRUE	20111	SM 35:2;O2	Spectral Library - 1-MoNA LipidBlast 2022, Spectral Library - 1-MoNA LipidBlast 2022, Spectral Library - 1-MoNA LipidBlast 2022, Spectral Library - 1-MoNA LipidBlast 2022, Spectral Library - 1-MoNA LipidBlast 2022, Spectral Library - 1-MoNA LipidBlast 2022, Spectral Library - 1-MoNA LipidBlast 2022, Spectral Library - 1-MoNA LipidBlast 2022, Spectral Library - 1-MoNA LipidBlast 2022, Spectral Lib…	C40H79N2O6P		0.186	0.26	812.4	50		0.84	0	2241	0	9602	15124	16023
8.75	731.606	730.599	[M+H]+	bruker.bsf.mcube.client.ui.model.impl.BucketTableLine@393f08fc	295.5	1.448	2.9	0.79	65.65	1682946	[]	TRUE	20211	SM 36:1;O2	Spectral Library - 1-MoNA LipidBlast 2022, Spectral Library - 1-MoNA LipidBlast 2022, Spectral Library - 1-MoNA LipidBlast 2022, Spectral Library - 1-MoNA LipidBlast 2022, Spectral Library - 1-MoNA LipidBlast 2022, Spectral Library - 1-MoNA LipidBlast 2022, Spectral Library - 1-MoNA LipidBlast 2022, Spectral Library - 1-MoNA LipidBlast 2022, Spectral Library - 1-MoNA LipidBlast 2022, Spectral Lib…	C41H83N2O6P		0.183	0.25	930.7	4.9		82.58	1669664	1702289	1682946	1408185	1927347	1941792
6.6	727.575	726.567	[M+H]+	bruker.bsf.mcube.client.ui.model.impl.BucketTableLine@2b237481	287.2	1.407	1.6	10.8	157.99	0	[]	TRUE	20111	SM 36:3;O2	Spectral Library - 1-MoNA LipidBlast 2022, Spectral Library - 1-MoNA LipidBlast 2022, Lipid Species, Spectral Library - 1-MoNA LipidBlast 2022, Spectral Library - 1-MoNA LipidBlast 2022, Spectral Library - 1-MoNA LipidBlast 2022, Spectral Library - 1-MoNA LipidBlast 2022, Spectral Library - 1-MoNA LipidBlast 2022, Spectral Library - 1-MoNA LipidBlast 2022, Spectral Library - 1-MoNA LipidBlast 202…	C41H79N2O6P		-0.103	-0.142	908.5	19.1		14.63	3445	4397	4354	14821	24097	25528
11.26	761.653	760.646	[M+H]+	bruker.bsf.mcube.client.ui.model.impl.BucketTableLine@702406e9	301.9	1.481	2	4.44	51.74	52172.4	[]	TRUE	20111	SM 38:0;O2	Lipid Species, Spectral Library - 1-MoNA LipidBlast 2022	C43H89N2O6P		0.035	0.047	662.2	36.4		11.66	57467	57358	52172	11159	17056	17772
10.61	759.638	758.631	[M+H]+	bruker.bsf.mcube.client.ui.model.impl.BucketTableLine@68350ac	301	1.476	2.5	3.54	83.55	956950	[]	TRUE	20211	SM 38:1;O2	Spectral Library - 1-MoNA LipidBlast 2022, Spectral Library - 1-MoNA LipidBlast 2022, Spectral Library - 1-MoNA LipidBlast 2022, Spectral Library - 1-MoNA LipidBlast 2022, Spectral Library - 1-MoNA LipidBlast 2022, Spectral Library - 1-MoNA LipidBlast 2022, Spectral Library - 1-MoNA LipidBlast 2022, Spectral Library - 1-MoNA LipidBlast 2022, Spectral Library - 1-MoNA LipidBlast 2022, Spectral Lib…	C43H87N2O6P		0.398	0.524	973.2	2		23.57	1036518	956950	1028172	257036	381622	389791
9.01	757.622	756.615	[M+H]+	bruker.bsf.mcube.client.ui.model.impl.BucketTableLine@6f3a1390	296.9	1.456	1.9	18.82	154.81	0	[]	TRUE	20111	SM 38:2;O2	Spectral Library - 1-MoNA LipidBlast 2022, Lipid Species, Spectral Library - 1-MoNA LipidBlast 2022	C43H85N2O6P		0.229	0.303	850.6	77.8		8.23	12301	8865	14234	94794	133376	119881
11.38	773.654	772.646	[M+H]+, [M+Na]+	bruker.bsf.mcube.client.ui.model.impl.BucketTableLine@9b9dd1b	301.7	1.48	1.6	2.58	20.84	186218	[]	TRUE	20111	SM 39:1;O2	Spectral Library - 1-MoNA LipidBlast 2022, Spectral Library - 1-MoNA LipidBlast 2022, Lipid Species, Spectral Library - 1-MoNA LipidBlast 2022, Spectral Library - 1-MoNA LipidBlast 2022, Spectral Library - 1-MoNA LipidBlast 2022, Spectral Library - 1-MoNA LipidBlast 2022, Spectral Library - 1-MoNA LipidBlast 2022, Spectral Library - 1-MoNA LipidBlast 2022, Spectral Library - 1-MoNA LipidBlast 202…	C44H89N2O6P		0.847	1.095	958.6	12.7		8.06	220619	218380	207839	145677	223212	229292
11.34	805.679	804.672	[M+H]+	bruker.bsf.mcube.client.ui.model.impl.BucketTableLine@4db8a781	308	1.512	1.6	3.58	107.41	126324	[]	TRUE	20211	SM 40:0;3O	Spectral Library - 1-MoNA LipidBlast 2022	C45H93N2O7P	1-MoNA LipidBlast 2022	-0.478	-0.594	638.9	10.2	MS/MS: Library	30.01	129647	126324	137519	11554	17906	17530
11.84	789.685	788.678	[M+H]+	bruker.bsf.mcube.client.ui.model.impl.BucketTableLine@1c399f92	307	1.506	1.5	5.88	49.35	124429	[]	TRUE	20111	SM 40:0;O2	Spectral Library - 1-MoNA LipidBlast 2022, Spectral Library - 1-MoNA LipidBlast 2022, Spectral Library - 1-MoNA LipidBlast 2022, Spectral Library - 1-MoNA LipidBlast 2022, Spectral Library - 1-MoNA LipidBlast 2022, Spectral Library - 1-MoNA LipidBlast 2022, Spectral Library - 1-MoNA LipidBlast 2022, Spectral Library - 1-MoNA LipidBlast 2022, Spectral Library - 1-MoNA LipidBlast 2022, Spectral Lib…	C45H93N2O6P		0.692	0.876	441.4	30.7		8.39	178614	170503	154817	64092	91954	95368
11.69	787.67	786.662	[M+H]+	bruker.bsf.mcube.client.ui.model.impl.BucketTableLine@98ac8c8	304.8	1.496	1.5	2.04	58.18	3.49493e+06	[]	TRUE	20211	SM 40:1;O2	Spectral Library - 1-MoNA LipidBlast 2022, Spectral Library - 1-MoNA LipidBlast 2022, Spectral Library - 1-MoNA LipidBlast 2022, Spectral Library - 1-MoNA LipidBlast 2022, Spectral Library - 1-MoNA LipidBlast 2022, Spectral Library - 1-MoNA LipidBlast 2022, Spectral Library - 1-MoNA LipidBlast 2022, Spectral Library - 1-MoNA LipidBlast 2022, Spectral Library - 1-MoNA LipidBlast 2022, Spectral Lib…	C45H91N2O6P		0.86	1.092	831.3	2.3		28.58	3632343	3678746	3505086	3249601	4257312	4134843
11.47	803.663	802.656	[M+H]+	bruker.bsf.mcube.client.ui.model.impl.BucketTableLine@363ff831	309.6	1.52	1.6	4.2	106.5	247522	[]	TRUE	20111	SM 40:1;O3	Lipid Species	C45H91N2O7P		-0.223	-0.277	917.8	10.9		25.37	304309	279035	278441	21047	29977	32596
10.62	785.653	784.647	[M+H]+, [M+Na]+	bruker.bsf.mcube.client.ui.model.impl.BucketTableLine@50da1c5e	303.3	1.488	1.8	4.26	103.73	71437.8	[]	TRUE	20111	SM 40:2;O2	Lipid Species	C45H89N2O6P		0.211	0.269	617.6	23.7		24.35	108682	102056	113262	220547	321425	331436
10.96	785.654	784.646	[M+H]+, [M+Na]+	bruker.bsf.mcube.client.ui.model.impl.BucketTableLine@3b0d7509	303.2	1.488	1.8	5.52	140.58	14276.6	[]	TRUE	20111	SM 40:2;O2	Lipid Species, Spectral Library - 1-MoNA LipidBlast 2022, Spectral Library - 1-MoNA LipidBlast 2022, Spectral Library - 1-MoNA LipidBlast 2022, Spectral Library - 1-MoNA LipidBlast 2022, Spectral Library - 1-MoNA LipidBlast 2022	C45H89N2O6P		1.153	1.468	928.8	27.4		25.46	47970	54930	51459	210768	328795	324603
11.99	803.699	802.692	[M+H]+	bruker.bsf.mcube.client.ui.model.impl.BucketTableLine@4280c6ed	310.8	1.526	1.7	8.91	107.88	24320.5	[]	TRUE	20111	SM 41:0;O2	Lipid Species	C46H95N2O6P		-0.797	-0.992	603.9	15.8		12.11	41863	36830	33764	24604	42483	40483
11.37	799.669	798.661	[M+H]+, [M+Na]+	bruker.bsf.mcube.client.ui.model.impl.BucketTableLine@43a9d2aa	304.3	1.494	1.1	1.21	135.72	40737.8	[]	TRUE	20111	SM 41:2;O2	Spectral Library - 1-MoNA LipidBlast 2022, Spectral Library - 1-MoNA LipidBlast 2022, Lipid Species, Spectral Library - 1-MoNA LipidBlast 2022, Spectral Library - 1-MoNA LipidBlast 2022, Spectral Library - 1-MoNA LipidBlast 2022, Spectral Library - 1-MoNA LipidBlast 2022, Spectral Library - 1-MoNA LipidBlast 2022, Spectral Library - 1-MoNA LipidBlast 2022, Spectral Library - 1-MoNA LipidBlast 202…	C46H91N2O6P		-0.222	-0.278	863.5	10.9		111.91	110225	107375	107503	396637	615634	642391
9.96	797.653	796.646	[M+H]+	bruker.bsf.mcube.client.ui.model.impl.BucketTableLine@1472e026	304	1.492	1.7	70.75	153.22	0	[]	TRUE	20211	SM 41:3;O2	Spectral Library - 1-MoNA LipidBlast 2022, Spectral Library - 1-MoNA LipidBlast 2022, Spectral Library - 1-MoNA LipidBlast 2022, Spectral Library - 1-MoNA LipidBlast 2022, Spectral Library - 1-MoNA LipidBlast 2022, Spectral Library - 1-MoNA LipidBlast 2022, Spectral Library - 1-MoNA LipidBlast 2022, Spectral Library - 1-MoNA LipidBlast 2022, Spectral Library - 1-MoNA LipidBlast 2022, Spectral Lib…	C46H89N2O6P		-0.255	-0.319	943.3	5.6		2.17	8104	0	8443	33871	52109	51542
12.03	815.7	814.692	[M+H]+, [M+K]+, [M+Na]+	bruker.bsf.mcube.client.ui.model.impl.BucketTableLine@237630be	309.9	1.522	1.1	4.34	96.66	1.34453e+06	[]	TRUE	20111	SM 42:1;O2	Lipid Species, Spectral Library - 1-MoNA LipidBlast 2022, Spectral Library - 1-MoNA LipidBlast 2022, Spectral Library - 1-MoNA LipidBlast 2022, Spectral Library - 1-MoNA LipidBlast 2022	C47H95N2O6P		-0.039	-0.048	907.3	12.1		22.25	1679161	1599156	1509453	3813682	5416052	5540708
11.83	815.698	814.691	[M+H]+, [M+Na]+	bruker.bsf.mcube.client.ui.model.impl.BucketTableLine@5b2c4c98	310.9	1.527	1.4	2.08	117.3	54736.1	[]	TRUE	10211	SM 42:1;O2	Spectral Library - 1-MoNA LipidBlast 2022, Spectral Library - 1-MoNA LipidBlast 2022, Spectral Library - 1-MoNA LipidBlast 2022, Spectral Library - 1-MoNA LipidBlast 2022, Spectral Library - 1-MoNA LipidBlast 2022, Spectral Library - 1-MoNA LipidBlast 2022, Spectral Library - 1-MoNA LipidBlast 2022, Spectral Library - 1-MoNA LipidBlast 2022, Spectral Library - 1-MoNA LipidBlast 2022, Spectral Lib…	C47H95N2O6P		-2.322	-2.847	741.6	4.2	Retention time outlier	56.32	54736	52679	55310	249866	365153	374517
11.33	831.694	830.687	[M+H]+	bruker.bsf.mcube.client.ui.model.impl.BucketTableLine@4836e2ed	310.9	1.527	0.5	1.48	77.65	88698.1	[]	TRUE	20112	SM 42:1;O3	Spectral Library - 1-MoNA LipidBlast 2022, Lipid Species	C47H95N2O7P		-0.472	-0.567	444.4	21.6		52.62	88698	91961	90244	37338	57592	54044
11.45	829.68	828.672	[M+H]+	bruker.bsf.mcube.client.ui.model.impl.BucketTableLine@5c363f8d	312	1.532	1.2	2.07	82.22	70878.9	[]	TRUE	20111	SM 42:2;O3	Spectral Library - 1-MoNA LipidBlast 2022, Lipid Species	C47H93N2O7P		0.243	0.293	475.3	67.2		39.71	74103	71007	70879	24605	35202	34386
10.95	811.669	810.661	[M+H]+, [M+K]+, [M+Na]+	bruker.bsf.mcube.client.ui.model.impl.BucketTableLine@35ea5e0a	306.1	1.503	1.3	2.1	100.48	481786	[]	TRUE	20211	SM 42:3;O2	Spectral Library - 1-MoNA LipidBlast 2022, Spectral Library - 1-MoNA LipidBlast 2022, Spectral Library - 1-MoNA LipidBlast 2022, Spectral Library - 1-MoNA LipidBlast 2022, Spectral Library - 1-MoNA LipidBlast 2022, Spectral Library - 1-MoNA LipidBlast 2022, Spectral Library - 1-MoNA LipidBlast 2022, Spectral Library - 1-MoNA LipidBlast 2022, Spectral Library - 1-MoNA LipidBlast 2022, Spectral Lib…	C47H91N2O6P		0.054	0.066	807.7	1.9		47.83	620333	647375	618473	1213651	1893371	1874202
9.56	809.653	808.646	[M+H]+	bruker.bsf.mcube.client.ui.model.impl.BucketTableLine@345d867a	304.6	1.496	1.6	5.48	125.83	17094.6	[]	TRUE	20011	SM 42:4;O2	Lipid Species	C47H89N2O6P		-0.038	-0.047	623.2	∞		22.95	22743	20461	20145	0	0	50132
11.7	809.652	808.645	[M+H]+	bruker.bsf.mcube.client.ui.model.impl.BucketTableLine@1d9c24d2	304.7	1.496	1.6	141.42	129.72	11863.5	[]	TRUE	20111	SM 42:4;O2	Lipid Species	C47H89N2O6P		-1.257	-1.553	564.6	102.7	Retention time outlier	0.92	19094	0	0	140074	131473	132408
7.49	805.622	804.614	[M+H]+	bruker.bsf.mcube.client.ui.model.impl.BucketTableLine@2d5ac15b	301.2	1.479	2	NaN	153.24	0	[]	TRUE	20011	SM 42:6;O2	Spectral Library - 1-MoNA LipidBlast 2022, Spectral Library - 1-MoNA LipidBlast 2022, Spectral Library - 1-MoNA LipidBlast 2022, Spectral Library - 1-MoNA LipidBlast 2022, Spectral Library - 1-MoNA LipidBlast 2022, Spectral Library - 1-MoNA LipidBlast 2022, Spectral Library - 1-MoNA LipidBlast 2022, Spectral Library - 1-MoNA LipidBlast 2022, Spectral Library - 1-MoNA LipidBlast 2022, Spectral Lib…	C47H85N2O6P		-0.269	-0.334	590.1	∞		NaN	0	0	0	127005	142763	149133
6.53	803.605	802.598	[M+H]+	bruker.bsf.mcube.client.ui.model.impl.BucketTableLine@20aa808	298	1.463	1.7	1.88	126.13	100881	[]	TRUE	20111	SM 42:7;O2	Lipid Species, Spectral Library - 1-MoNA LipidBlast 2022, Spectral Library - 1-MoNA LipidBlast 2022, Spectral Library - 1-MoNA LipidBlast 2022, Spectral Library - 1-MoNA LipidBlast 2022, Spectral Library - 1-MoNA LipidBlast 2022, Spectral Library - 1-MoNA LipidBlast 2022, Spectral Library - 1-MoNA LipidBlast 2022, Spectral Library - 1-MoNA LipidBlast 2022, Spectral Library - 1-MoNA LipidBlast 202…	C47H83N2O6P		-1.001	-1.245	919.4	96.6		67.04	206796	211878	216550	6730	10902	10791
6.97	803.605	802.598	[M+H]+	bruker.bsf.mcube.client.ui.model.impl.BucketTableLine@32fb6ae4	298.8	1.467	2	NaN	149.04	0	[]	TRUE	20111	SM 42:7;O2	Lipid Species, Spectral Library - 1-MoNA LipidBlast 2022, Spectral Library - 1-MoNA LipidBlast 2022, Spectral Library - 1-MoNA LipidBlast 2022, Spectral Library - 1-MoNA LipidBlast 2022, Spectral Library - 1-MoNA LipidBlast 2022, Spectral Library - 1-MoNA LipidBlast 2022, Spectral Library - 1-MoNA LipidBlast 2022, Spectral Library - 1-MoNA LipidBlast 2022, Spectral Library - 1-MoNA LipidBlast 2022	C47H83N2O6P		-1.028	-1.279	720.7	26.6		NaN	0	0	0	86278	130795	124475
12.17	829.715	828.708	[M+H]+	bruker.bsf.mcube.client.ui.model.impl.BucketTableLine@d684b8b	312.1	1.533	0.7	6.95	108.4	31379.3	[]	TRUE	20112	SM 43:1;O2	Spectral Library - 1-MoNA LipidBlast 2022, Spectral Library - 1-MoNA LipidBlast 2022, Spectral Library - 1-MoNA LipidBlast 2022, Spectral Library - 1-MoNA LipidBlast 2022, Lipid Species, Spectral Library - 1-MoNA LipidBlast 2022, Spectral Library - 1-MoNA LipidBlast 2022, Spectral Library - 1-MoNA LipidBlast 2022, Spectral Library - 1-MoNA LipidBlast 2022, Spectral Library - 1-MoNA LipidBlast 202…	C48H97N2O6P		-0.477	-0.575	859.2	23.4		15.61	31379	36722	32341	83573	130752	129488
11.87	827.699	826.692	[M+H]+, [M+Na]+	bruker.bsf.mcube.client.ui.model.impl.BucketTableLine@6ec4819d	311.5	1.53	1.2	14.67	100.87	52781.1	[]	TRUE	20111	SM 43:2;O2	Spectral Library - 1-MoNA LipidBlast 2022, Spectral Library - 1-MoNA LipidBlast 2022, Spectral Library - 1-MoNA LipidBlast 2022, Spectral Library - 1-MoNA LipidBlast 2022, Spectral Library - 1-MoNA LipidBlast 2022, Spectral Library - 1-MoNA LipidBlast 2022, Spectral Library - 1-MoNA LipidBlast 2022, Spectral Library - 1-MoNA LipidBlast 2022, Spectral Library - 1-MoNA LipidBlast 2022, Spectral Lib…	C48H95N2O6P		-0.599	-0.724	841.7	16		6.88	52424	61095	42436	144796	214644	228635
11.49	825.684	824.677	[M+H]+	bruker.bsf.mcube.client.ui.model.impl.BucketTableLine@c42d986	310.5	1.525	1.7	141.42	156.37	0	[]	TRUE	20111	SM 43:3;O2	Lipid Species	C48H93N2O6P		-0.368	-0.446	532.3	10.5		1.11	0	13915	0	16691	25654	25194
13.15	1075.91	1074.91	[M+H]+	bruker.bsf.mcube.client.ui.model.impl.BucketTableLine@589986b9	355.3	1.752	-4.4	70.77	160.3	0	[]	TRUE	20110	SM 60:5;3O	Spectral Library - 1-MoNA LipidBlast 2022	C65H123N2O7P	1-MoNA LipidBlast 2022	-1.256	-1.167	842	78.4	MS/MS: Library; CCS: CCS-Predict	2.27	5354	5108	0	8842	17389	16037
9.99	586.505	568.472	[M+NH4]+, [M+Na]+, [M+K]+	bruker.bsf.mcube.client.ui.model.impl.BucketTableLine@7d89e854	260.6	1.272	2.1	6.73	200	0	[]	TRUE	20211	TG 10:0_10:0_11:0	Spectral Library - 1-MoNA LipidBlast 2022, Spectral Library - 1-MoNA LipidBlast 2022	C34H64O6	1-MoNA LipidBlast 2022	0.392	0.668	447.8	17.1	MS/MS: Library	29.73	44586	43843	38225	0	0	0
12.83	790.692	772.658	[M+NH4]+	bruker.bsf.mcube.client.ui.model.impl.BucketTableLine@579330e5	301.8	1.481	0	2.47	115.52	311327	[]	TRUE	20212	TG 10:0_18:1_18:2	Lipid Species, Spectral Library - 1-MoNA LipidBlast 2022, Spectral Library - 1-MoNA LipidBlast 2022, Spectral Library - 1-MoNA LipidBlast 2022, Spectral Library - 1-MoNA LipidBlast 2022, Lipid Species, Lipid Species, Spectral Library - 1-MoNA LipidBlast 2022, Spectral Library - 1-MoNA LipidBlast 2022	C49H88O6		0.285	0.361	729.6	7.9		46.69	480416	465948	452163	31989	47854	50256
12.59	788.676	770.643	[M+NH4]+	bruker.bsf.mcube.client.ui.model.impl.BucketTableLine@121ed23b	299.4	1.469	-0.3	9.11	136.67	26444.2	[]	TRUE	20112	TG 10:0_18:1_18:3	Lipid Species, Lipid Species, Lipid Species	C49H86O6		0.182	0.231	588.8	43.7		15	50522	44726	40462	13132	20543	20434
12.35	810.661	792.627	[M+NH4]+	bruker.bsf.mcube.client.ui.model.impl.BucketTableLine@b0dc7fe	303.7	1.491	0.5	NaN	156.23	0	[]	TRUE	20112	TG 10:1_18:2_20:4	Lipid Species, Lipid Species	C51H84O6		0.049	0.06	625	19.4		NaN	0	0	0	4013	6107	6010
12.99	804.707	786.673	[M+NH4]+	bruker.bsf.mcube.client.ui.model.impl.BucketTableLine@7c15dd86	305.4	1.499	0.2	3.92	114.09	26029.8	[]	TRUE	20112	TG 11:0_18:1_18:2	Lipid Species, Lipid Species, Spectral Library - 1-MoNA LipidBlast 2022, Spectral Library - 1-MoNA LipidBlast 2022, Lipid Species, Spectral Library - 1-MoNA LipidBlast 2022, Spectral Library - 1-MoNA LipidBlast 2022	C50H90O6		-0.309	-0.384	486.5	20.3		29.08	39816	41501	37697	11076	14757	15083
13.38	794.723	776.689	[M+NH4]+	bruker.bsf.mcube.client.ui.model.impl.BucketTableLine@e597793	306.6	1.505	0.7	3.39	120.98	1.47906e+06	[]	TRUE	20212	TG 12:0_16:0_18:1	Spectral Library - 1-MoNA LipidBlast 2022, Lipid Species, Spectral Library - 1-MoNA LipidBlast 2022, Lipid Species, Lipid Species, Lipid Species, Spectral Library - 1-MoNA LipidBlast 2022	C49H92O6		0.054	0.068	663.7	5		35.66	2614591	2556452	2410738	80551	127031	115872
13.09	792.709	774.675	[M+NH4]+	bruker.bsf.mcube.client.ui.model.impl.BucketTableLine@1345203b	304.6	1.495	0.5	0.92	104.56	1.72606e+06	[]	TRUE	20212	TG 12:0_16:1_18:1	Lipid Species, Lipid Species, Lipid Species, Spectral Library - 1-MoNA LipidBlast 2022, Spectral Library - 1-MoNA LipidBlast 2022, Lipid Species, Lipid Species	C49H90O6		1.031	1.301	492.9	3.8		113.1	2226547	2224621	2182252	69185	111916	100827
13.1	842.724	824.69	[M+NH4]+	bruker.bsf.mcube.client.ui.model.impl.BucketTableLine@289650c9	313.8	1.542	0.8	70.75	29.56	118328	[]	TRUE	20112	TG 12:0_18:1_20:4	Lipid Species, Lipid Species	C53H92O6		0.334	0.396	451.9	105.9		0.42	157605	151769	0	60388	92336	88727
13.31	832.74	814.706	[M+NH4]+, [M+Na]+	bruker.bsf.mcube.client.ui.model.impl.BucketTableLine@2082f100	311.3	1.529	0.1	3.98	53.12	253145	[]	TRUE	20212	TG 13:0_18:1_18:2	Spectral Library - 1-MoNA LipidBlast 2022, Lipid Species, Lipid Species, Spectral Library - 1-MoNA LipidBlast 2022, Spectral Library - 1-MoNA LipidBlast 2022, Spectral Library - 1-MoNA LipidBlast 2022, Spectral Library - 1-MoNA LipidBlast 2022, Spectral Library - 1-MoNA LipidBlast 2022, Lipid Species, Spectral Library - 1-MoNA LipidBlast 2022, Spectral Library - 1-MoNA LipidBlast 2022	C52H94O6		0.768	0.922	427.5	6.9		13.33	267009	256373	242189	32980	58240	56178
12.7	852.707	834.673	[M+NH4]+	bruker.bsf.mcube.client.ui.model.impl.BucketTableLine@727c99f7	310.4	1.525	-0.4	NaN	149.35	0	[]	TRUE	20112	TG 13:0_18:2_20:5	Spectral Library - 1-MoNA LipidBlast 2022, Spectral Library - 1-MoNA LipidBlast 2022, Spectral Library - 1-MoNA LipidBlast 2022, Lipid Species, Spectral Library - 1-MoNA LipidBlast 2022, Lipid Species, Spectral Library - 1-MoNA LipidBlast 2022, Spectral Library - 1-MoNA LipidBlast 2022, Spectral Library - 1-MoNA LipidBlast 2022, Spectral Library - 1-MoNA LipidBlast 2022, Spectral Library - 1-MoNA…	C54H90O6		-0.663	-0.778	514.1	30.5		NaN	0	0	0	16139	22285	22418
12.52	850.692	832.658	[M+NH4]+	bruker.bsf.mcube.client.ui.model.impl.BucketTableLine@4f419b86	310.4	1.525	0.1	NaN	156.82	0	[]	TRUE	20212	TG 13:1_18:2_20:5	Lipid Species, Lipid Species	C54H88O6		-0.161	-0.189	669.6	7.6		NaN	0	0	0	6578	9563	10702
13.39	808.741	790.707	[M+NH4]+	bruker.bsf.mcube.client.ui.model.impl.BucketTableLine@78c8726	316	1.551	2.7	23.11	265.16	7311.24	[]	TRUE	20111	TG 14:0_15:0_18:1	Lipid Species, Lipid Species, Lipid Species, Lipid Species	C50H94O6		1.826	2.257	609.6	68.4		11.47	12823	17011	9592	0	0	0
13.58	808.739	790.706	[M+NH4]+	bruker.bsf.mcube.client.ui.model.impl.BucketTableLine@5c822e5	310.4	1.524	0.9	3.7	142.73	53005.7	[]	TRUE	20112	TG 14:0_15:0_18:1	Spectral Library - 1-MoNA LipidBlast 2022, Spectral Library - 1-MoNA LipidBlast 2022, Spectral Library - 1-MoNA LipidBlast 2022, Spectral Library - 1-MoNA LipidBlast 2022, Spectral Library - 1-MoNA LipidBlast 2022, Lipid Species, Lipid Species, Spectral Library - 1-MoNA LipidBlast 2022, Lipid Species	C50H94O6		0.529	0.655	538.8	38		38.6	140551	152009	140809	20439	26669	25492
13.71	796.739	778.705	[M+NH4]+	bruker.bsf.mcube.client.ui.model.impl.BucketTableLine@249c0fca	308.9	1.516	1	36.71	134.88	51516.6	[]	TRUE	20112	TG 14:0_16:0_16:0	Spectral Library - 1-MoNA LipidBlast 2022, Lipid Species, Lipid Species, Spectral Library - 1-MoNA LipidBlast 2022, Lipid Species, Spectral Library - 1-MoNA LipidBlast 2022, Spectral Library - 1-MoNA LipidBlast 2022, Spectral Library - 1-MoNA LipidBlast 2022, Lipid Species	C49H94O6		0.308	0.386	829.9	39.1		3.67	31818	20721	51517	54135	74885	69833
13.74	822.755	804.722	[M+NH4]+	bruker.bsf.mcube.client.ui.model.impl.BucketTableLine@19234203	312.7	1.536	0.6	3.55	78.07	3.03821e+06	[]	TRUE	20212	TG 14:0_16:0_18:1	Lipid Species, Spectral Library - 1-MoNA LipidBlast 2022, Spectral Library - 1-MoNA LipidBlast 2022, Spectral Library - 1-MoNA LipidBlast 2022, Lipid Species, Lipid Species, Spectral Library - 1-MoNA LipidBlast 2022	C51H96O6		0.871	1.059	855.4	4.2		22.01	3437752	3494471	3216384	307342	384243	422208
13.99	820.739	802.705	[M+NH4]+	bruker.bsf.mcube.client.ui.model.impl.BucketTableLine@3bba566c	310.3	1.524	0.3	33.01	130.4	11434.3	[]	TRUE	20112	TG 14:0_16:0_18:2	Spectral Library - 1-MoNA LipidBlast 2022, Lipid Species, Spectral Library - 1-MoNA LipidBlast 2022, Lipid Species, Spectral Library - 1-MoNA LipidBlast 2022, Lipid Species, Spectral Library - 1-MoNA LipidBlast 2022	C51H94O6		0.043	0.052	463.5	121.1		3.95	25314	15864	11434	0	0	0
12.81	840.707	822.673	[M+NH4]+	bruker.bsf.mcube.client.ui.model.impl.BucketTableLine@e5444f2	310.2	1.524	0.1	11.39	81.51	14113.2	[]	TRUE	20112	TG 14:0_18:2_18:4	Spectral Library - 1-MoNA LipidBlast 2022, Lipid Species, Spectral Library - 1-MoNA LipidBlast 2022, Lipid Species, Lipid Species	C53H90O6		-0.869	-1.034	527.8	32.1		7.15	14903	14113	11331	33432	0	0
12.78	890.723	872.689	[M+NH4]+, [M+Na]+	bruker.bsf.mcube.client.ui.model.impl.BucketTableLine@28bd288b	318	1.564	0	NaN	156.2	0	[]	TRUE	20112	TG 14:0_20:4_20:5	Spectral Library - 1-MoNA LipidBlast 2022, Spectral Library - 1-MoNA LipidBlast 2022, Spectral Library - 1-MoNA LipidBlast 2022, Spectral Library - 1-MoNA LipidBlast 2022, Spectral Library - 1-MoNA LipidBlast 2022, Spectral Library - 1-MoNA LipidBlast 2022, Lipid Species, Lipid Species	C57H92O6		-0.035	-0.039	499.6	121.2		NaN	0	0	0	101598	152998	153351
13.08	806.724	788.69	[M+NH4]+	bruker.bsf.mcube.client.ui.model.impl.BucketTableLine@a196bb4	313.6	1.54	2.4	9.98	263.46	8986.23	[]	TRUE	20011	TG 14:1_15:0_18:1	Lipid Species, Lipid Species	C50H92O6		0.948	1.175	542.2	∞		26.39	15100	17394	13664	0	0	0
13.26	806.724	788.691	[M+NH4]+, [M+Na]+, [M+K]+	bruker.bsf.mcube.client.ui.model.impl.BucketTableLine@7a09820	307.5	1.51	3	5.89	129.94	86172.3	[]	TRUE	20111	TG 14:1_15:0_18:1	Spectral Library - 1-MoNA LipidBlast 2022, Spectral Library - 1-MoNA LipidBlast 2022, Spectral Library - 1-MoNA LipidBlast 2022, Spectral Library - 1-MoNA LipidBlast 2022, Spectral Library - 1-MoNA LipidBlast 2022	C50H92O6	1-MoNA LipidBlast 2022	0.863	1.07	701.8	38	MS/MS: Library	22.05	162575	156558	141111	18471	24285	26344
12.94	778.692	760.658	[M+NH4]+, [M+Na]+, [M+K]+	bruker.bsf.mcube.client.ui.model.impl.BucketTableLine@12410ea4	300.9	1.476	2.2	5.18	141.5	35220.4	[]	TRUE	20211	TG 14:1_15:1_16:0	Spectral Library - 1-MoNA LipidBlast 2022, Spectral Library - 1-MoNA LipidBlast 2022	C48H88O6	1-MoNA LipidBlast 2022	0.484	0.622	553.9	6.5	MS/MS: Library	27.34	102080	101527	91030	6329	8865	8625
13.41	820.739	802.706	[M+NH4]+	bruker.bsf.mcube.client.ui.model.impl.BucketTableLine@4ac70cc3	310.9	1.527	0.5	1.76	61.16	9293498	[]	TRUE	20212	TG 14:1_16:0_18:1	Lipid Species, Spectral Library - 1-MoNA LipidBlast 2022, Spectral Library - 1-MoNA LipidBlast 2022, Spectral Library - 1-MoNA LipidBlast 2022, Spectral Library - 1-MoNA LipidBlast 2022, Spectral Library - 1-MoNA LipidBlast 2022, Lipid Species, Lipid Species, Lipid Species, Spectral Library - 1-MoNA LipidBlast 2022, Spectral Library - 1-MoNA LipidBlast 2022, Spectral Library - 1-MoNA LipidBlast 2…	C51H94O6		0.552	0.672	707.9	7.4		34.81	9231436	9578843	9229634	395158	546465	556734
13.12	818.724	800.69	[M+NH4]+	bruker.bsf.mcube.client.ui.model.impl.BucketTableLine@58296157	309.1	1.518	0.4	2.9	61.34	3.16344e+06	[]	TRUE	20212	TG 14:1_16:1_18:1	Spectral Library - 1-MoNA LipidBlast 2022, Spectral Library - 1-MoNA LipidBlast 2022, Lipid Species, Lipid Species, Lipid Species, Lipid Species, Spectral Library - 1-MoNA LipidBlast 2022, Spectral Library - 1-MoNA LipidBlast 2022, Spectral Library - 1-MoNA LipidBlast 2022	C51H92O6		0.439	0.536	887.8	3.7		21.14	3389652	3328892	3163443	139427	216360	187568
12.88	840.707	822.673	[M+NH4]+, [M+Na]+	bruker.bsf.mcube.client.ui.model.impl.BucketTableLine@76dc90d8	311.2	1.529	0.5	NaN	155.69	0	[]	TRUE	20112	TG 14:1_18:2_18:3	Lipid Species, Spectral Library - 1-MoNA LipidBlast 2022, Lipid Species	C53H90O6		-0.454	-0.54	442.1	330.3		NaN	0	0	0	39485	57778	57149
12.66	864.707	846.674	[M+NH4]+, [M+K]+, [M+Na]+	bruker.bsf.mcube.client.ui.model.impl.BucketTableLine@138fde82	311.9	1.533	2.4	NaN	152.93	0	[]	TRUE	20211	TG 14:1_18:2_20:5	Spectral Library - 1-MoNA LipidBlast 2022, Spectral Library - 1-MoNA LipidBlast 2022, Spectral Library - 1-MoNA LipidBlast 2022, Spectral Library - 1-MoNA LipidBlast 2022	C55H90O6	1-MoNA LipidBlast 2022	-0.281	-0.325	722.9	7.4	MS/MS: Library	NaN	0	0	0	61162	88882	87182
12.45	862.692	844.658	[M+NH4]+, [M+Na]+	bruker.bsf.mcube.client.ui.model.impl.BucketTableLine@56d9d65d	311.9	1.533	0	NaN	155.91	0	[]	TRUE	20212	TG 14:2_18:2_20:5	Lipid Species, Lipid Species	C55H88O6		-0.109	-0.126	517	9.1		NaN	0	0	0	18017	26782	26476
12.29	860.676	842.642	[M+NH4]+	bruker.bsf.mcube.client.ui.model.impl.BucketTableLine@6b93fd74	309.7	1.522	-0.2	NaN	155.61	0	[]	TRUE	20112	TG 14:3_18:2_20:5	Lipid Species, Lipid Species	C55H86O6		-0.719	-0.835	701.9	36.4		NaN	0	0	0	4055	5937	5798
13.06	836.771	818.737	[M+NH4]+	bruker.bsf.mcube.client.ui.model.impl.BucketTableLine@323e8be3	321.6	1.58	2.5	7.89	151.04	1326.54	[]	TRUE	20111	TG 15:0_15:0_19:1	Lipid Species, Lipid Species	C52H98O6		0.85	1.016	422	63.6		19.14	9430	8968	10777	0	0	0
13.93	836.771	818.737	[M+NH4]+	bruker.bsf.mcube.client.ui.model.impl.BucketTableLine@6392bb10	316.3	1.554	0.8	5.77	112.45	238756	[]	TRUE	20112	TG 15:0_16:0_18:1	Lipid Species, Spectral Library - 1-MoNA LipidBlast 2022, Spectral Library - 1-MoNA LipidBlast 2022, Lipid Species, Lipid Species, Spectral Library - 1-MoNA LipidBlast 2022, Spectral Library - 1-MoNA LipidBlast 2022	C52H98O6		1.103	1.318	740.2	16		19.48	370861	328637	329122	67297	94108	77357
13.12	856.74	838.706	[M+NH4]+	bruker.bsf.mcube.client.ui.model.impl.BucketTableLine@8e61f7e	316.3	1.555	0.6	12.8	27.17	35271.3	[]	TRUE	20112	TG 15:1_18:2_18:2	Lipid Species, Lipid Species	C54H94O6		1.387	1.619	590	37.1		2.12	43913	36802	32201	41879	60910	58147
12.8	878.723	860.689	[M+NH4]+, [M+Na]+	bruker.bsf.mcube.client.ui.model.impl.BucketTableLine@25bfa2d7	315.7	1.552	-0.2	NaN	155.88	0	[]	TRUE	20212	TG 15:1_18:2_20:5	Spectral Library - 1-MoNA LipidBlast 2022, Lipid Species, Spectral Library - 1-MoNA LipidBlast 2022, Spectral Library - 1-MoNA LipidBlast 2022, Spectral Library - 1-MoNA LipidBlast 2022, Spectral Library - 1-MoNA LipidBlast 2022, Spectral Library - 1-MoNA LipidBlast 2022, Spectral Library - 1-MoNA LipidBlast 2022, Lipid Species, Spectral Library - 1-MoNA LipidBlast 2022, Spectral Library - 1-MoNA…	C56H92O6		0.026	0.029	663.5	3.5		NaN	0	0	0	41081	60202	60984
12.48	829.726	806.737	[M+Na]+	bruker.bsf.mcube.client.ui.model.impl.BucketTableLine@1050685	309.3	1.519		8.94	111.88	52396.2	[]	TRUE	20110	TG 16:0/16:0/16:0	Spectral Library - 1-MoNA LipidBlast 2022, Lipid Species, Spectral Library - 1-MoNA LipidBlast 2022, Spectral Library - 1-MoNA LipidBlast 2022, Spectral Library - 1-MoNA LipidBlast 2022, Lipid Species	C51H98O6		0.705	0.85	575	45.6	Retention time outlier	12.52	62558	64650	52396	0	0	0
12.71	857.759	834.769	[M+Na]+	bruker.bsf.mcube.client.ui.model.impl.BucketTableLine@5e3ac880	314.3	1.545		2.52	123.57	49371.1	[]	TRUE	20110	TG 16:0_16:0_18:0	Lipid Species, Lipid Species, Spectral Library - 1-MoNA LipidBlast 2022	C53H102O6		1.789	2.086	561.5	55.4	Retention time outlier	49.07	52386	49371	50172	0	0	0
14.54	852.802	834.768	[M+NH4]+	bruker.bsf.mcube.client.ui.model.impl.BucketTableLine@66b32a33	321.5	1.58	1	112.45	68.22	80708	[]	TRUE	20112	TG 16:0_16:0_18:0	Spectral Library - 1-MoNA LipidBlast 2022, Lipid Species, Spectral Library - 1-MoNA LipidBlast 2022, Spectral Library - 1-MoNA LipidBlast 2022, Spectral Library - 1-MoNA LipidBlast 2022, Lipid Species, Spectral Library - 1-MoNA LipidBlast 2022, Spectral Library - 1-MoNA LipidBlast 2022, Spectral Library - 1-MoNA LipidBlast 2022, Spectral Library - 1-MoNA LipidBlast 2022, Spectral Library - 1-MoNA…	C53H102O6		0.421	0.493	969.2	15.7		0.61	0	26198	156974	111075	163214	112874
14.66	850.785	832.751	[M+NH4]+	bruker.bsf.mcube.client.ui.model.impl.BucketTableLine@37a62301	319.5	1.57	0.8	70.76	118.42	10109.6	[]	TRUE	20112	TG 16:0_16:0_18:1	Spectral Library - 1-MoNA LipidBlast 2022, Lipid Species, Spectral Library - 1-MoNA LipidBlast 2022, Spectral Library - 1-MoNA LipidBlast 2022, Lipid Species, Spectral Library - 1-MoNA LipidBlast 2022, Spectral Library - 1-MoNA LipidBlast 2022, Lipid Species, Spectral Library - 1-MoNA LipidBlast 2022	C53H100O6		-0.876	-1.029	612	92		1.67	26962	28192	0	0	0	0
14.12	850.787	832.753	[M+NH4]+	bruker.bsf.mcube.client.ui.model.impl.BucketTableLine@40203097	318.7	1.566	0.6	6.79	35.85	3.85563e+06	[]	TRUE	20212	TG 16:0_16:0_18:1	Spectral Library - 1-MoNA LipidBlast 2022, Spectral Library - 1-MoNA LipidBlast 2022, Spectral Library - 1-MoNA LipidBlast 2022, Spectral Library - 1-MoNA LipidBlast 2022, Lipid Species, Spectral Library - 1-MoNA LipidBlast 2022, Spectral Library - 1-MoNA LipidBlast 2022, Spectral Library - 1-MoNA LipidBlast 2022, Spectral Library - 1-MoNA LipidBlast 2022, Lipid Species	C53H100O6		0.978	1.149	960.3	1		5.28	4980677	4448265	4247272	1389413	1627766	1662700
13.4	901.726	878.736	[M+Na]+, [M+K]+	bruker.bsf.mcube.client.ui.model.impl.BucketTableLine@64906463	322.6	1.587	2.5	NaN	152.78	0	[]	TRUE	20111	TG 16:0_16:0_22:6	Spectral Library - 1-MoNA LipidBlast 2022, Spectral Library - 1-MoNA LipidBlast 2022, Spectral Library - 1-MoNA LipidBlast 2022, Spectral Library - 1-MoNA LipidBlast 2022, Spectral Library - 1-MoNA LipidBlast 2022, Spectral Library - 1-MoNA LipidBlast 2022, Spectral Library - 1-MoNA LipidBlast 2022, Spectral Library - 1-MoNA LipidBlast 2022, Spectral Library - 1-MoNA LipidBlast 2022, Spectral Lib…	C57H98O6	1-MoNA LipidBlast 2022	0.181	0.201	715	36.6	MS/MS: Library	NaN	0	0	0	177129	174429	170911
14.66	848.77	830.736	[M+NH4]+	bruker.bsf.mcube.client.ui.model.impl.BucketTableLine@10493872	317	1.558	0.5	20.59	122.57	34775.2	[]	TRUE	20112	TG 16:0_16:1_18:1	Lipid Species, Spectral Library - 1-MoNA LipidBlast 2022, Lipid Species, Spectral Library - 1-MoNA LipidBlast 2022, Spectral Library - 1-MoNA LipidBlast 2022, Lipid Species, Spectral Library - 1-MoNA LipidBlast 2022, Spectral Library - 1-MoNA LipidBlast 2022, Spectral Library - 1-MoNA LipidBlast 2022, Spectral Library - 1-MoNA LipidBlast 2022, Spectral Library - 1-MoNA LipidBlast 2022, Spectral L…	C53H98O6		-0.421	-0.496	839.6	205.6	Retention time outlier	5.95	34775	53509	36092	0	0	0
13.76	848.771	830.737	[M+NH4]+	bruker.bsf.mcube.client.ui.model.impl.BucketTableLine@2dba53aa	318	1.563	0.8	0.49	54.26	16976612	[]	TRUE	20112	TG 16:0_16:1_18:1	Spectral Library - 1-MoNA LipidBlast 2022, Lipid Species, Spectral Library - 1-MoNA LipidBlast 2022, Spectral Library - 1-MoNA LipidBlast 2022, Lipid Species, Spectral Library - 1-MoNA LipidBlast 2022	C53H98O6		0.852	1.004	952	17.3		110.76	16976612	17180136	17058192	2521091	2986087	3095227
14.32	848.769	830.735	[M+NH4]+	bruker.bsf.mcube.client.ui.model.impl.BucketTableLine@7ecd92d8	316.4	1.555	0.3	6.32	132.97	81504.2	[]	TRUE	20112	TG 16:0_16:1_18:1	Spectral Library - 1-MoNA LipidBlast 2022, Lipid Species, Spectral Library - 1-MoNA LipidBlast 2022, Spectral Library - 1-MoNA LipidBlast 2022, Spectral Library - 1-MoNA LipidBlast 2022, Lipid Species, Spectral Library - 1-MoNA LipidBlast 2022, Spectral Library - 1-MoNA LipidBlast 2022, Spectral Library - 1-MoNA LipidBlast 2022, Spectral Library - 1-MoNA LipidBlast 2022, Spectral Library - 1-MoNA…	C53H98O6		-0.924	-1.088	907.9	106.4		21.03	86901	95016	81504	0	0	0
14.33	846.754	828.72	[M+NH4]+	bruker.bsf.mcube.client.ui.model.impl.BucketTableLine@5696d399	314.1	1.543	0	7.04	158.57	0	[]	TRUE	20112	TG 16:0_16:1_18:2	Lipid Species, Lipid Species, Spectral Library - 1-MoNA LipidBlast 2022, Spectral Library - 1-MoNA LipidBlast 2022, Lipid Species, Spectral Library - 1-MoNA LipidBlast 2022, Spectral Library - 1-MoNA LipidBlast 2022	C53H96O6		-0.865	-1.022	849.6	118.6	Retention time outlier	22.54	18550	21326	18323	0	0	0
13.44	846.755	828.721	[M+NH4]+, [M+K]+, [M+Na]+	bruker.bsf.mcube.client.ui.model.impl.BucketTableLine@2f2aff4	315.6	1.551	0.5	0.86	80.39	17712142	[]	TRUE	20112	TG 16:0_16:1_18:2	Lipid Species, Lipid Species, Spectral Library - 1-MoNA LipidBlast 2022, Spectral Library - 1-MoNA LipidBlast 2022, Spectral Library - 1-MoNA LipidBlast 2022, Spectral Library - 1-MoNA LipidBlast 2022, Spectral Library - 1-MoNA LipidBlast 2022, Spectral Library - 1-MoNA LipidBlast 2022, Lipid Species, Spectral Library - 1-MoNA LipidBlast 2022, Spectral Library - 1-MoNA LipidBlast 2022	C53H96O6		0.5	0.591	790.6	18.1		93.54	17958720	18082610	17712142	1769699	2342547	2374580
12.97	842.723	824.689	[M+NH4]+	bruker.bsf.mcube.client.ui.model.impl.BucketTableLine@e430cad	310.8	1.527	-0.2	2.55	32.25	300896	[]	TRUE	20212	TG 16:0_16:3_18:2	Spectral Library - 1-MoNA LipidBlast 2022, Lipid Species, Spectral Library - 1-MoNA LipidBlast 2022, Spectral Library - 1-MoNA LipidBlast 2022, Lipid Species, Spectral Library - 1-MoNA LipidBlast 2022, Spectral Library - 1-MoNA LipidBlast 2022, Spectral Library - 1-MoNA LipidBlast 2022, Spectral Library - 1-MoNA LipidBlast 2022, Lipid Species, Spectral Library - 1-MoNA LipidBlast 2022, Lipid Spec…	C53H92O6		-0.129	-0.154	507.8	6.1		12.67	319967	313637	300896	114916	160292	165712
14.33	864.802	846.769	[M+NH4]+	bruker.bsf.mcube.client.ui.model.impl.BucketTableLine@67b49cd7	323.2	1.589	1	10.36	80.18	128394	[]	TRUE	20212	TG 16:0_17:0_18:1	Spectral Library - 1-MoNA LipidBlast 2022, Spectral Library - 1-MoNA LipidBlast 2022, Spectral Library - 1-MoNA LipidBlast 2022, Lipid Species, Spectral Library - 1-MoNA LipidBlast 2022, Lipid Species, Lipid Species, Lipid Species, Spectral Library - 1-MoNA LipidBlast 2022	C54H102O6		0.89	1.029	659.3	4.3		7.74	195204	166994	152409	69931	118371	101896
14.31	862.787	844.754	[M+NH4]+, [M+Na]+	bruker.bsf.mcube.client.ui.model.impl.BucketTableLine@1a1b0cf4	319.9	1.572	0.4	12.25	154.5	0	[]	TRUE	20112	TG 16:0_17:1_18:1	Spectral Library - 1-MoNA LipidBlast 2022, Spectral Library - 1-MoNA LipidBlast 2022, Lipid Species, Spectral Library - 1-MoNA LipidBlast 2022, Lipid Species	C54H100O6		0.922	1.069	910.9	134.6		12.61	16485	13689	12316	0	0	0
13.96	862.786	844.752	[M+NH4]+	bruker.bsf.mcube.client.ui.model.impl.BucketTableLine@38ebc7f0	320.5	1.575	0.6	3.01	65.62	1.00479e+06	[]	TRUE	20212	TG 16:0_17:1_18:1	Spectral Library - 1-MoNA LipidBlast 2022, Spectral Library - 1-MoNA LipidBlast 2022, Spectral Library - 1-MoNA LipidBlast 2022, Spectral Library - 1-MoNA LipidBlast 2022, Lipid Species, Spectral Library - 1-MoNA LipidBlast 2022, Spectral Library - 1-MoNA LipidBlast 2022, Lipid Species, Lipid Species, Spectral Library - 1-MoNA LipidBlast 2022, Lipid Species, Lipid Species, Spectral Library - 1-Mo…	C54H100O6		0.082	0.095	746.6	3.6		21.79	1136405	1089859	1056042	288105	363550	388025
13.65	860.772	842.737	[M+NH4]+, [M+Na]+, [M+K]+	bruker.bsf.mcube.client.ui.model.impl.BucketTableLine@542a89fe	318.2	1.564	0.3	5.11	30.1	968084	[]	TRUE	20212	TG 16:0_17:1_18:2	Lipid Species, Spectral Library - 1-MoNA LipidBlast 2022, Lipid Species, Lipid Species, Lipid Species, Lipid Species, Spectral Library - 1-MoNA LipidBlast 2022, Spectral Library - 1-MoNA LipidBlast 2022, Spectral Library - 1-MoNA LipidBlast 2022, Spectral Library - 1-MoNA LipidBlast 2022, Spectral Library - 1-MoNA LipidBlast 2022, Spectral Library - 1-MoNA LipidBlast 2022	C54H98O6		1.377	1.6	514.5	2.3		5.89	1095934	1019617	968084	382921	514797	504428
13.53	884.77	866.736	[M+NH4]+	bruker.bsf.mcube.client.ui.model.impl.BucketTableLine@6a32c9eb	325.1	1.599	1.4	141.42	101.68	0	[]	TRUE	20111	TG 16:0_17:1_20:4	Lipid Species, Lipid Species, Lipid Species	C56H98O6		-0.625	-0.707	569.4	169		0.72	0	6631	0	38049	51245	0
13.35	858.754	840.721	[M+NH4]+	bruker.bsf.mcube.client.ui.model.impl.BucketTableLine@55205c71	318.4	1.565	0.8	5.59	28.23	245197	[]	TRUE	20212	TG 16:0_17:2_18:2	Lipid Species, Lipid Species, Lipid Species, Lipid Species	C54H96O6		-0.092	-0.107	617.1	6.2		5.05	280770	269252	245197	144997	205739	204923
14.98	880.834	862.8	[M+NH4]+, [M+Na]+	bruker.bsf.mcube.client.ui.model.impl.BucketTableLine@62209306	328.8	1.616	1.3	70.96	69.87	29770.5	[]	TRUE	20111	TG 16:0_18:0_18:0	Lipid Species, Lipid Species, Lipid Species, Spectral Library - 1-MoNA LipidBlast 2022, Lipid Species, Lipid Species, Spectral Library - 1-MoNA LipidBlast 2022, Lipid Species, Spectral Library - 1-MoNA LipidBlast 2022	C55H106O6		1.363	1.547	924.2	15.9		0.98	10384	9916	40813	34137	56853	36890
12.97	885.79	862.801	[M+Na]+	bruker.bsf.mcube.client.ui.model.impl.BucketTableLine@48846f24	320	1.573		6.14	123.13	14428.1	[]	TRUE	20110	TG 16:0_18:0_18:0	Spectral Library - 1-MoNA LipidBlast 2022, Lipid Species, Lipid Species, Spectral Library - 1-MoNA LipidBlast 2022, Spectral Library - 1-MoNA LipidBlast 2022, Spectral Library - 1-MoNA LipidBlast 2022, Spectral Library - 1-MoNA LipidBlast 2022, Spectral Library - 1-MoNA LipidBlast 2022	C55H106O6		1.755	1.981	788.9	173.7	Retention time outlier	20.05	16547	14428	16419	0	0	0
14.55	878.818	860.784	[M+NH4]+	bruker.bsf.mcube.client.ui.model.impl.BucketTableLine@705211bb	325.5	1.6	0.7	7.02	67.05	2728213	[]	TRUE	20212	TG 16:0_18:0_18:1	Spectral Library - 1-MoNA LipidBlast 2022, Spectral Library - 1-MoNA LipidBlast 2022, Spectral Library - 1-MoNA LipidBlast 2022, Lipid Species, Lipid Species	C55H104O6		0.7	0.796	968.7	1.9		9.56	3634848	3125426	3161565	637990	798345	756756
15.42	908.865	890.831	[M+NH4]+	bruker.bsf.mcube.client.ui.model.impl.BucketTableLine@449afb47	336.3	1.654	1.6	20.25	58.14	5320.11	[]	TRUE	20111	TG 16:0_18:0_20:0	Lipid Species, Lipid Species, Lipid Species, Lipid Species	C57H110O6		1.035	1.139	884.9	31.4		2.87	4050	3251	5320	7543	10628	7557
15.52	876.8	858.766	[M+NH4]+	bruker.bsf.mcube.client.ui.model.impl.BucketTableLine@1036695	325.2	1.599	1.1	8.38	202.34	0	[]	TRUE	20111	TG 16:0_18:1_18:1	Lipid Species, Lipid Species	C55H102O6		-1.673	-1.908	935.7	18.3	Retention time outlier	24.14	23921	23578	19773	0	0	0
14.15	876.803	858.769	[M+NH4]+	bruker.bsf.mcube.client.ui.model.impl.BucketTableLine@25856da	324.4	1.595	0.8	0.39	36.88	19415486	[]	TRUE	20112	TG 16:0_18:1_18:1	Spectral Library - 1-MoNA LipidBlast 2022, Spectral Library - 1-MoNA LipidBlast 2022, Spectral Library - 1-MoNA LipidBlast 2022, Spectral Library - 1-MoNA LipidBlast 2022, Lipid Species, Lipid Species, Spectral Library - 1-MoNA LipidBlast 2022, Spectral Library - 1-MoNA LipidBlast 2022	C55H102O6		1.091	1.244	930	25.8		94.14	19600408	19533518	19415486	6112798	7351645	7071563
13.83	874.787	856.753	[M+NH4]+, [M+Na]+	bruker.bsf.mcube.client.ui.model.impl.BucketTableLine@5c842086	322.5	1.585	0.7	0.24	40.53	21525488	[]	TRUE	20112	TG 16:0_18:1_18:2	Spectral Library - 1-MoNA LipidBlast 2022, Lipid Species, Lipid Species, Lipid Species, Lipid Species	C55H100O6		1.126	1.287	862.6	25.2		171.08	21794530	21762138	21672738	10895420	13167279	13329826
14.66	874.786	856.752	[M+NH4]+	bruker.bsf.mcube.client.ui.model.impl.BucketTableLine@1dd294a4	320.7	1.577	0.1	74.84	124.34	18122	[]	TRUE	20112	TG 16:0_18:1_18:2	Spectral Library - 1-MoNA LipidBlast 2022, Lipid Species, Spectral Library - 1-MoNA LipidBlast 2022, Spectral Library - 1-MoNA LipidBlast 2022, Spectral Library - 1-MoNA LipidBlast 2022, Spectral Library - 1-MoNA LipidBlast 2022, Lipid Species, Spectral Library - 1-MoNA LipidBlast 2022, Spectral Library - 1-MoNA LipidBlast 2022, Spectral Library - 1-MoNA LipidBlast 2022, Lipid Species, Spectral L…	C55H100O6		-0.22	-0.252	864.7	114.1	Retention time outlier	1.66	71243	106927	0	18122	0	12932
14.3	874.785	856.751	[M+NH4]+	bruker.bsf.mcube.client.ui.model.impl.BucketTableLine@7042c7a3	319.9	1.572	-0.1	10.16	128.78	181463	[]	TRUE	20112	TG 16:0_18:1_18:2	Spectral Library - 1-MoNA LipidBlast 2022, Spectral Library - 1-MoNA LipidBlast 2022, Spectral Library - 1-MoNA LipidBlast 2022, Spectral Library - 1-MoNA LipidBlast 2022, Spectral Library - 1-MoNA LipidBlast 2022, Spectral Library - 1-MoNA LipidBlast 2022, Lipid Species, Spectral Library - 1-MoNA LipidBlast 2022, Spectral Library - 1-MoNA LipidBlast 2022, Lipid Species, Lipid Species, Spectral L…	C55H100O6		-0.512	-0.585	887.5	113.6		12.67	182967	224524	181463	35984	0	0
14.33	872.771	854.738	[M+NH4]+	bruker.bsf.mcube.client.ui.model.impl.BucketTableLine@1ea7808e	318.1	1.564	-0.2	70.86	105.95	9745.84	[]	TRUE	20112	TG 16:0_18:1_18:3	Lipid Species, Spectral Library - 1-MoNA LipidBlast 2022, Spectral Library - 1-MoNA LipidBlast 2022, Lipid Species, Spectral Library - 1-MoNA LipidBlast 2022, Lipid Species	C55H98O6		1.215	1.392	623.5	127.1		1.5	0	28912	26807	9746	0	0
14.34	890.818	872.784	[M+NH4]+	bruker.bsf.mcube.client.ui.model.impl.BucketTableLine@6e85746a	328.6	1.616	1.2	10.5	57.09	565855	[]	TRUE	20211	TG 16:0_18:1_19:1	Lipid Species, Lipid Species, Lipid Species, Lipid Species, Lipid Species, Spectral Library - 1-MoNA LipidBlast 2022, Lipid Species, Lipid Species	C56H104O6		0.787	0.884	665.1	3.1		5.44	725104	655619	559447	143455	233007	211106
13.73	898.786	880.752	[M+NH4]+	bruker.bsf.mcube.client.ui.model.impl.BucketTableLine@41baac3d	326.6	1.606	0.9	NaN	114.92	0	[]	TRUE	20112	TG 16:0_18:1_20:4	Lipid Species, Lipid Species	C57H100O6		0.34	0.379	604.4	45.6		NaN	0	0	0	1206509	1434971	1439082
15.2	920.866	902.832	[M+NH4]+	bruker.bsf.mcube.client.ui.model.impl.BucketTableLine@704db97f	337.2	1.659	1.4	16.58	62.55	6056.91	[]	TRUE	20111	TG 16:0_18:1_21:0	Lipid Species, Lipid Species	C58H110O6		1.685	1.83	601.2	15.7		3.77	6057	4677	4103	6292	10094	7948
13.97	926.817	908.783	[M+NH4]+	bruker.bsf.mcube.client.ui.model.impl.BucketTableLine@5ea8661d	331.9	1.633	0.6	6.32	59.17	174829	[]	TRUE	20212	TG 16:0_18:1_22:4	Lipid Species, Lipid Species, Lipid Species, Lipid Species	C59H104O6		-0.297	-0.32	469.6	3.1		9.37	204134	189302	174829	397100	525134	507124
13.68	924.802	906.768	[M+NH4]+	bruker.bsf.mcube.client.ui.model.impl.BucketTableLine@63ac535c	329.6	1.622	0.3	2.81	136.07	146315	[]	TRUE	20112	TG 16:0_18:1_22:5	Spectral Library - 1-MoNA LipidBlast 2022, Lipid Species, Spectral Library - 1-MoNA LipidBlast 2022, Spectral Library - 1-MoNA LipidBlast 2022, Lipid Species, Lipid Species, Lipid Species, Lipid Species	C59H102O6		0.52	0.563	631.7	21.3		48.34	153178	146315	143242	1068684	0	1270975
13.6	922.784	904.752	[M+NH4]+, [M+K]+, [M+Na]+	bruker.bsf.mcube.client.ui.model.impl.BucketTableLine@6d55053	329.9	1.623	0.9	3	151.53	60238.3	[]	TRUE	20112	TG 16:0_18:1_22:6	Lipid Species, Lipid Species	C59H100O6		-1.557	-1.687	855.4	87.5		50.56	299570	288596	278372	3792671	4752364	4821605
15.2	946.88	928.846	[M+NH4]+, [M+Na]+	bruker.bsf.mcube.client.ui.model.impl.BucketTableLine@173bfa86	339.5	1.671	0.7	25.9	79.66	6180.9	[]	TRUE	20212	TG 16:0_18:1_23:1	Lipid Species, Lipid Species, Lipid Species, Lipid Species, Lipid Species, Lipid Species, Lipid Species	C60H112O6		-0.202	-0.213	768.7	9.2		3.08	10465	7295	5599	5604	7560	6181
15.93	988.927	970.893	[M+NH4]+	bruker.bsf.mcube.client.ui.model.impl.BucketTableLine@6fcdb9e3	346.3	1.706	-0.1	28.6	17.36	4898.2	[]	TRUE	20112	TG 16:0_18:1_26:1	Lipid Species, Lipid Species	C63H118O6		0.491	0.496	852.7	12.6		0.61	8466	6249	4078	3855	4898	4526
13.52	872.77	854.736	[M+NH4]+	bruker.bsf.mcube.client.ui.model.impl.BucketTableLine@2c1fb40b	320.1	1.574	0.4	1.07	68.9	19396422	[]	TRUE	20112	TG 16:0_18:2_18:2	Lipid Species, Lipid Species, Lipid Species, Lipid Species, Spectral Library - 1-MoNA LipidBlast 2022, Lipid Species, Lipid Species, Lipid Species, Lipid Species	C55H98O6		0	0	722.9	29.5		64.21	19770294	19893078	19396422	6808702	8761916	8576293
13.26	870.755	852.721	[M+NH4]+, [M+Na]+, [M+K]+	bruker.bsf.mcube.client.ui.model.impl.BucketTableLine@3159d96c	317.8	1.562	0.1	3.12	84.97	7293315	[]	TRUE	20112	TG 16:0_18:2_18:3	Lipid Species, Spectral Library - 1-MoNA LipidBlast 2022, Lipid Species, Lipid Species, Spectral Library - 1-MoNA LipidBlast 2022, Lipid Species, Lipid Species	C55H96O6		0.131	0.15	814.9	11.4		27.26	7868195	7650347	7293315	1646937	2353340	2250482
13.46	896.772	878.738	[M+NH4]+	bruker.bsf.mcube.client.ui.model.impl.BucketTableLine@2e16d272	324.7	1.597	0.8	141.42	137.16	25752.9	[]	TRUE	20112	TG 16:0_18:2_20:4	Lipid Species, Lipid Species, Lipid Species	C57H98O6		1.853	2.066	738.8	22.2		0.97	0	0	25753	1850491	2510016	2497852
13.27	896.77	878.737	[M+NH4]+, [M+K]+, [M+Na]+	bruker.bsf.mcube.client.ui.model.impl.BucketTableLine@42112407	322.4	1.585	0	1.9	60.12	2.0924e+06	[]	TRUE	20212	TG 16:0_18:2_20:4	Spectral Library - 1-MoNA LipidBlast 2022, Lipid Species, Spectral Library - 1-MoNA LipidBlast 2022, Spectral Library - 1-MoNA LipidBlast 2022, Lipid Species, Lipid Species, Spectral Library - 1-MoNA LipidBlast 2022, Spectral Library - 1-MoNA LipidBlast 2022, Spectral Library - 1-MoNA LipidBlast 2022, Spectral Library - 1-MoNA LipidBlast 2022, Lipid Species, Spectral Library - 1-MoNA LipidBlast 2…	C57H98O6		0.329	0.367	827.8	2.3		31.71	2224083	2163870	2123972	2619753	3778167	3556101
13.17	894.755	876.721	[M+NH4]+, [M+K]+, [M+Na]+	bruker.bsf.mcube.client.ui.model.impl.BucketTableLine@24557a58	322	1.583	0.4	3.9	150.45	53166.4	[]	TRUE	20112	TG 16:0_18:2_20:5	Lipid Species, Lipid Species, Lipid Species	C57H96O6		0.474	0.53	677.5	82.8		38.58	166874	172234	156694	1544783	2285646	2178736
13.3	920.77	902.736	[M+NH4]+	bruker.bsf.mcube.client.ui.model.impl.BucketTableLine@3944d2ae	327.7	1.612	0.6	5.81	154.92	0	[]	TRUE	20112	TG 16:0_18:2_22:6	Lipid Species, Lipid Species, Lipid Species	C59H98O6		-0.26	-0.283	799	26.1		26.68	544677	511958	472300	3997869	5531845	5462152
13.05	868.738	850.705	[M+NH4]+	bruker.bsf.mcube.client.ui.model.impl.BucketTableLine@16cb7267	315.8	1.552	-0.1	3.86	55.6	468600	[]	TRUE	20212	TG 16:0_18:3_18:3	Spectral Library - 1-MoNA LipidBlast 2022, Spectral Library - 1-MoNA LipidBlast 2022, Spectral Library - 1-MoNA LipidBlast 2022, Lipid Species, Lipid Species, Spectral Library - 1-MoNA LipidBlast 2022, Spectral Library - 1-MoNA LipidBlast 2022, Lipid Species, Lipid Species, Spectral Library - 1-MoNA LipidBlast 2022, Spectral Library - 1-MoNA LipidBlast 2022, Spectral Library - 1-MoNA LipidBlast 2…	C55H94O6		-0.469	-0.54	729.5	7.3		14.41	514876	496647	468600	251746	363003	356444
12.88	916.739	898.705	[M+NH4]+, [M+Na]+, [M+K]+	bruker.bsf.mcube.client.ui.model.impl.BucketTableLine@309468c8	322.5	1.587	-0.1	3.06	155.6	2637.93	[]	TRUE	20112	TG 16:0_20:5_20:5	Lipid Species, Spectral Library - 1-MoNA LipidBlast 2022, Lipid Species, Lipid Species	C59H94O6		0.119	0.13	656.4	111.8		50.89	25728	26139	24325	428164	648954	614207
13.99	846.754	828.72	[M+NH4]+	bruker.bsf.mcube.client.ui.model.impl.BucketTableLine@c0c2588	313.9	1.542	-0.1	24.1	128.64	48965.6	[]	TRUE	20112	TG 16:1_16:1_18:1	Spectral Library - 1-MoNA LipidBlast 2022, Spectral Library - 1-MoNA LipidBlast 2022, Spectral Library - 1-MoNA LipidBlast 2022, Spectral Library - 1-MoNA LipidBlast 2022, Spectral Library - 1-MoNA LipidBlast 2022, Spectral Library - 1-MoNA LipidBlast 2022, Spectral Library - 1-MoNA LipidBlast 2022, Spectral Library - 1-MoNA LipidBlast 2022, Spectral Library - 1-MoNA LipidBlast 2022, Lipid Specie…	C53H96O6		-0.387	-0.457	598.6	106.1		5.34	84527	56678	48966	0	0	0
13.19	844.74	826.706	[M+NH4]+, [M+Na]+, [M+K]+	bruker.bsf.mcube.client.ui.model.impl.BucketTableLine@6598a856	313.3	1.539	0.2	3.04	82.48	5.21502e+06	[]	TRUE	20212	TG 16:1_16:1_18:2	Spectral Library - 1-MoNA LipidBlast 2022, Spectral Library - 1-MoNA LipidBlast 2022, Lipid Species, Lipid Species, Spectral Library - 1-MoNA LipidBlast 2022, Spectral Library - 1-MoNA LipidBlast 2022, Spectral Library - 1-MoNA LipidBlast 2022, Spectral Library - 1-MoNA LipidBlast 2022, Lipid Species, Lipid Species, Lipid Species, Spectral Library - 1-MoNA LipidBlast 2022	C53H94O6		0.822	0.973	636	7.1		27.14	5585738	5273074	5215020	575366	815650	801814
13.07	906.755	888.721	[M+NH4]+	bruker.bsf.mcube.client.ui.model.impl.BucketTableLine@5479f9c0	321.8	1.583	-0.2	NaN	156.28	0	[]	TRUE	20112	TG 16:1_17:1_22:6	Spectral Library - 1-MoNA LipidBlast 2022, Spectral Library - 1-MoNA LipidBlast 2022, Lipid Species, Spectral Library - 1-MoNA LipidBlast 2022, Spectral Library - 1-MoNA LipidBlast 2022, Spectral Library - 1-MoNA LipidBlast 2022, Spectral Library - 1-MoNA LipidBlast 2022, Spectral Library - 1-MoNA LipidBlast 2022, Lipid Species, Spectral Library - 1-MoNA LipidBlast 2022, Spectral Library - 1-MoNA…	C58H96O6		0.264	0.291	690.8	31.7		NaN	0	0	0	80402	124459	118338
12.78	916.739	898.705	[M+NH4]+	bruker.bsf.mcube.client.ui.model.impl.BucketTableLine@52d1f22e	321.8	1.583	-0.3	NaN	156.07	0	[]	TRUE	20112	TG 16:1_20:4_20:5	Lipid Species, Spectral Library - 1-MoNA LipidBlast 2022, Spectral Library - 1-MoNA LipidBlast 2022, Lipid Species, Spectral Library - 1-MoNA LipidBlast 2022, Spectral Library - 1-MoNA LipidBlast 2022, Spectral Library - 1-MoNA LipidBlast 2022, Spectral Library - 1-MoNA LipidBlast 2022, Lipid Species, Spectral Library - 1-MoNA LipidBlast 2022, Spectral Library - 1-MoNA LipidBlast 2022	C59H94O6		-0.144	-0.157	420.7	12.2		NaN	0	0	0	169433	255591	250413
12.58	888.708	870.674	[M+NH4]+, [M+Na]+, [M+K]+	bruker.bsf.mcube.client.ui.model.impl.BucketTableLine@ac23a89	319.6	1.571	0.9	NaN	150.16	0	[]	TRUE	20112	TG 16:3_18:2_20:5	Lipid Species, Lipid Species	C57H90O6		0.281	0.316	714.9	70.2		NaN	0	0	0	28325	41860	43377
14.73	892.834	874.8	[M+NH4]+	bruker.bsf.mcube.client.ui.model.impl.BucketTableLine@59b65754	331.3	1.629	1.5	16.97	61.17	25561	[]	TRUE	20211	TG 17:0_18:0_18:1	Lipid Species, Lipid Species, Lipid Species	C56H106O6		0.771	0.863	623.4	9.7		3.61	33989	25561	23069	23405	36550	31963
13.44	934.786	916.752	[M+NH4]+	bruker.bsf.mcube.client.ui.model.impl.BucketTableLine@4c385503	332.6	1.637	1.2	NaN	155.97	0	[]	TRUE	20111	TG 17:0_18:2_22:6	Lipid Species, Lipid Species	C60H100O6		-0.12	-0.128	850.3	105.3		NaN	0	0	0	88271	133751	127301
14.32	888.804	870.77	[M+NH4]+	bruker.bsf.mcube.client.ui.model.impl.BucketTableLine@5b3a5254	324.9	1.597	0.4	16.66	152.82	0	[]	TRUE	10112	TG 17:1_18:1_18:1	Lipid Species, Lipid Species, Spectral Library - 1-MoNA LipidBlast 2022	C56H102O6		2.36	2.656	866.5	121.7		9.17	9075	5983	7937	0	0	0
13.66	886.785	868.75	[M+NH4]+, [M+K]+, [M+Na]+	bruker.bsf.mcube.client.ui.model.impl.BucketTableLine@1e62d5be	324.6	1.596	0.8	5.02	28.89	325113	[]	TRUE	20212	TG 17:1_18:1_18:2	Lipid Species, Lipid Species	C56H100O6		-0.468	-0.528	927.4	8.5		5.75	364098	345638	321913	283596	419774	393570
13.56	910.787	892.753	[M+NH4]+	bruker.bsf.mcube.client.ui.model.impl.BucketTableLine@15572c09	328.3	1.615	0.9	3.14	126.3	7813.7	[]	TRUE	20112	TG 17:1_18:1_20:4	Lipid Species, Lipid Species, Lipid Species	C58H100O6		1.415	1.553	497	126.2		40.26	7814	7383	7268	129515	160635	149500
13.34	884.769	866.736	[M+NH4]+	bruker.bsf.mcube.client.ui.model.impl.BucketTableLine@50e2da1f	322.9	1.588	0.7	2.44	92.8	51424.8	[]	TRUE	20112	TG 17:1_18:2_18:2	Lipid Species, Lipid Species, Lipid Species, Lipid Species, Lipid Species	C56H98O6		-0.808	-0.914	704.5	41.1		37.97	59375	60435	56990	126468	192211	190354
13.16	932.77	914.736	[M+NH4]+	bruker.bsf.mcube.client.ui.model.impl.BucketTableLine@7e85e83	329.5	1.621	0.7	NaN	154.79	0	[]	TRUE	20112	TG 17:1_20:4_20:4	Lipid Species, Lipid Species	C60H98O6		-0.003	-0.004	650.7	75.2		NaN	0	0	0	81905	112002	110929
14.98	906.849	888.815	[M+NH4]+, [M+Na]+, [M+K]+	bruker.bsf.mcube.client.ui.model.impl.BucketTableLine@75d8ab7f	333.4	1.64	1.2	15.65	38.29	194606	[]	TRUE	20111	TG 18:0_18:0_18:1	Lipid Species, Lipid Species, Lipid Species, Lipid Species	C57H108O6		0.709	0.782	831.7	11.1		2.45	343235	239439	264616	98105	151379	124652
14.57	904.833	886.799	[M+NH4]+	bruker.bsf.mcube.client.ui.model.impl.BucketTableLine@583a63ba	330.9	1.627	0.9	5.74	87.11	10046143	[]	TRUE	20112	TG 18:0_18:1_18:1	Lipid Species, Lipid Species, Lipid Species	C57H106O6		0.277	0.306	859.1	21.5		15.18	11553159	11022974	10046143	742079	895512	858008
14.62	909.788	886.799	[M+Na]+, [M+K]+	bruker.bsf.mcube.client.ui.model.impl.BucketTableLine@3ab01af5	327.8	1.612		1.12	78.13	420002	[]	TRUE	20110	TG 18:0_18:1_18:1	Lipid Species, Spectral Library - 1-MoNA LipidBlast 2022, Lipid Species	C57H106O6		-0.266	-0.292	522.7	17.4		70	454507	444852	456356	39511	43316	40510
14.21	902.819	884.785	[M+NH4]+	bruker.bsf.mcube.client.ui.model.impl.BucketTableLine@57245689	329	1.618	0.7	0.89	52.32	13029255	[]	TRUE	20212	TG 18:0_18:1_18:2	Lipid Species, Lipid Species, Lipid Species, Lipid Species	C57H104O6		1.809	2.004	964.6	0.7		58.67	13314440	13029255	13140528	3396926	4227046	4188473
14.77	918.848	900.814	[M+NH4]+, [M+Na]+	bruker.bsf.mcube.client.ui.model.impl.BucketTableLine@2a504cd4	335.8	1.652	1.4	18.39	55.87	61793.9	[]	TRUE	20111	TG 18:0_18:1_19:1	Lipid Species, Lipid Species, Lipid Species, Lipid Species, Lipid Species, Lipid Species	C58H108O6		-0.376	-0.409	613.8	10.3		3.04	83050	63518	53521	22269	30834	28964
15.43	934.88	916.846	[M+NH4]+, [M+Na]+	bruker.bsf.mcube.client.ui.model.impl.BucketTableLine@105f0b1	339.3	1.67	1.1	24.17	29.25	13355.7	[]	TRUE	20211	TG 18:0_18:1_20:0	Lipid Species, Lipid Species, Lipid Species, Lipid Species	C59H112O6		0.014	0.015	571.5	7.7		1.21	20988	13978	12182	15324	21849	17524
14.98	932.865	914.83	[M+NH4]+, [M+Na]+, [M+K]+	bruker.bsf.mcube.client.ui.model.impl.BucketTableLine@4fd300a5	337.9	1.663	1.1	15.87	56.34	270917	[]	TRUE	20111	TG 18:0_18:1_20:1	Lipid Species, Lipid Species, Lipid Species, Lipid Species, Lipid Species	C59H110O6		1.089	1.168	782.1	18.8		3.55	394571	310079	270917	62210	92746	78448
13.97	950.817	932.783	[M+NH4]+	bruker.bsf.mcube.client.ui.model.impl.BucketTableLine@18d8d708	335.3	1.65	0.6	10.73	152.26	3448.85	[]	TRUE	20112	TG 18:0_18:1_22:6	Lipid Species, Lipid Species	C61H104O6		-0.332	-0.349	673.1	137.9		14.19	23883	20249	18504	241071	260210	282613
14.01	966.847	948.814	[M+NH4]+	bruker.bsf.mcube.client.ui.model.impl.BucketTableLine@5657cc5f	339.7	1.672	0.6	NaN	157.03	0	[]	TRUE	20112	TG 18:0_18:1_23:5	Lipid Species, Lipid Species	C62H108O6		-0.968	-1.001	468.1	231.5		NaN	0	0	0	15135	24731	23045
13.87	900.802	882.768	[M+NH4]+	bruker.bsf.mcube.client.ui.model.impl.BucketTableLine@7412a1f9	327.4	1.61	0.7	2.94	44.05	9334381	[]	TRUE	20212	TG 18:1_18:1_18:2	Lipid Species, Lipid Species, Lipid Species, Lipid Species, Lipid Species, Lipid Species	C57H102O6		0.663	0.736	754.7	1.9		14.99	10015809	9334381	9562101	5576831	6998918	6743281
14.59	930.848	912.814	[M+NH4]+	bruker.bsf.mcube.client.ui.model.impl.BucketTableLine@74df7201	335	1.649	0.7	3.96	66.05	719864	[]	TRUE	20112	TG 18:1_18:1_20:1	Lipid Species, Lipid Species, Lipid Species, Lipid Species, Lipid Species, Lipid Species, Lipid Species	C59H108O6		-0.2	-0.214	689	21.3		16.67	759257	793321	719864	247454	303214	289201
14.8	944.864	926.831	[M+NH4]+, [M+Na]+	bruker.bsf.mcube.client.ui.model.impl.BucketTableLine@37a7bd03	338.5	1.666	0.8	20.14	67.81	10540	[]	TRUE	20112	TG 18:1_18:1_21:1	Lipid Species, Lipid Species, Spectral Library - 1-MoNA LipidBlast 2022, Lipid Species	C60H110O6		0	0	776	13.5		3.37	11963	9812	7204	10540	15157	11735
13.6	936.801	918.767	[M+NH4]+	bruker.bsf.mcube.client.ui.model.impl.BucketTableLine@299a4736	333.4	1.64	1	6.54	150.61	2830.22	[]	TRUE	20112	TG 18:1_18:1_21:5	Lipid Species, Lipid Species	C60H102O6		-0.497	-0.531	477.1	254.2		23.03	4664	5244	5457	59776	72695	71499
14.02	952.833	934.798	[M+NH4]+, [M+Na]+	bruker.bsf.mcube.client.ui.model.impl.BucketTableLine@47c61e6a	336.1	1.654	0.4	9.55	148.68	20980.5	[]	TRUE	20112	TG 18:1_18:1_22:4	Lipid Species, Lipid Species, Lipid Species, Lipid Species, Lipid Species, Lipid Species, Lipid Species	C61H106O6		0.101	0.106	555.2	45.3		15.57	22578	22931	18448	155791	0	200975
13.63	948.801	930.767	[M+NH4]+, [M+K]+, [M+Na]+	bruker.bsf.mcube.client.ui.model.impl.BucketTableLine@4c3650bf	334.2	1.645	0.7	0.68	154.59	0	[]	TRUE	20212	TG 18:1_18:1_22:6	Lipid Species, Lipid Species, Lipid Species	C61H102O6		-0.094	-0.099	778.8	8.1		226.57	132392	133352	131147	1721303	2358974	2218487
15.67	974.913	956.879	[M+NH4]+	bruker.bsf.mcube.client.ui.model.impl.BucketTableLine@4dfd155f	343.6	1.692	0	72.65	60.72	1944.5	[]	TRUE	20112	TG 18:1_18:1_23:0	Lipid Species, Lipid Species, Lipid Species, Lipid Species, Lipid Species	C62H116O6		1.949	2	777.1	20.1		0.84	0	2323	1766	1944	2748	2562
15.19	972.897	954.863	[M+NH4]+	bruker.bsf.mcube.client.ui.model.impl.BucketTableLine@2905b50	342.3	1.685	0	141.42	86.4	1847.46	[]	TRUE	20112	TG 18:1_18:1_23:1	Lipid Species, Lipid Species	C62H114O6		1.42	1.459	928.9	15.3		0.61	0	0	1596	3041	4330	3571
13.55	898.785	880.751	[M+NH4]+	bruker.bsf.mcube.client.ui.model.impl.BucketTableLine@66c3b7ad	325.4	1.6	0.5	1.19	52.6	5274400	[]	TRUE	20212	TG 18:1_18:2_18:2	Lipid Species, Lipid Species, Lipid Species, Lipid Species, Lipid Species, Lipid Species	C57H100O6		-0.541	-0.602	896.7	2		44.03	5324868	5423740	5269533	5591839	7230880	6890249
14.38	916.833	898.799	[M+NH4]+	bruker.bsf.mcube.client.ui.model.impl.BucketTableLine@3724dcda	333.1	1.639	1	10.73	28.62	140932	[]	TRUE	20111	TG 18:1_18:2_19:0	Lipid Species, Lipid Species, Lipid Species, Lipid Species, Lipid Species, Lipid Species	C58H106O6		0.426	0.465	717.6	69.2		2.67	170981	154208	131151	53001	83103	75162
14.03	914.818	896.784	[M+NH4]+, [M+Na]+	bruker.bsf.mcube.client.ui.model.impl.BucketTableLine@27a09b95	330.4	1.625	0.7	12.93	24.35	78511.1	[]	TRUE	20112	TG 18:1_18:2_19:1	Lipid Species, Lipid Species, Lipid Species	C58H104O6		0.765	0.836	924	44.3		1.88	100544	89680	72966	78511	114355	106854
14.25	928.832	910.799	[M+NH4]+	bruker.bsf.mcube.client.ui.model.impl.BucketTableLine@4d200404	332.9	1.638	0.5	6.77	57.93	333838	[]	TRUE	20212	TG 18:1_18:2_20:1	Lipid Species, Lipid Species, Lipid Species, Lipid Species, Lipid Species, Lipid Species	C59H106O6		-0.412	-0.444	670.6	6.5		8.56	374896	320320	333838	542155	673581	669183
13.4	922.786	904.752	[M+NH4]+	bruker.bsf.mcube.client.ui.model.impl.BucketTableLine@3eb11d31	327.6	1.612	0.2	141.42	146.36	67825.4	[]	TRUE	20112	TG 18:1_18:2_20:4	Spectral Library - 1-MoNA LipidBlast 2022, Spectral Library - 1-MoNA LipidBlast 2022, Spectral Library - 1-MoNA LipidBlast 2022, Lipid Species, Lipid Species, Spectral Library - 1-MoNA LipidBlast 2022, Spectral Library - 1-MoNA LipidBlast 2022, Lipid Species	C59H100O6		0.136	0.148	604.7	69.8		1.03	0	0	86420	1883253	2565259	2601024
15	958.88	940.846	[M+NH4]+, [M+Na]+	bruker.bsf.mcube.client.ui.model.impl.BucketTableLine@52934978	341.6	1.681	0.7	16.83	26.09	36372.8	[]	TRUE	20112	TG 18:1_18:2_22:0	Lipid Species, Lipid Species, Lipid Species, Lipid Species, Lipid Species, Lipid Species	C61H112O6		0.276	0.288	637.2	11.4		1.55	56405	45923	37257	29242	41370	36373
14.64	956.863	938.829	[M+NH4]+	bruker.bsf.mcube.client.ui.model.impl.BucketTableLine@4fff1f0b	338.6	1.667	0.3	11.58	56.19	26102	[]	TRUE	20112	TG 18:1_18:2_22:1	Lipid Species, Lipid Species, Lipid Species, Lipid Species	C61H110O6		-1.267	-1.324	687.6	24		4.85	33369	28162	25275	46166	59298	55351
13.32	946.786	928.752	[M+NH4]+	bruker.bsf.mcube.client.ui.model.impl.BucketTableLine@e57d6af	331.5	1.631	0.3	4.1	154.22	6479.92	[]	TRUE	20112	TG 18:1_18:2_22:6	Lipid Species, Lipid Species, Lipid Species	C61H100O6		0.13	0.138	802.6	13.3		37.61	293329	282516	265402	2801836	3857641	3743987
15.47	986.911	968.877	[M+NH4]+	bruker.bsf.mcube.client.ui.model.impl.BucketTableLine@56e11a4	345.4	1.701	0	24.01	37.23	5112.95	[]	TRUE	20112	TG 18:1_18:2_24:0	Lipid Species, Lipid Species, Lipid Species	C63H116O6		-0.495	-0.502	633	32.1		1.55	8992	7003	4896	7443	10747	8866
13.97	976.832	958.798	[M+NH4]+	bruker.bsf.mcube.client.ui.model.impl.BucketTableLine@6a4214b9	337.9	1.663	-0.1	17.69	154.34	0	[]	TRUE	20112	TG 18:1_20:1_22:6	Lipid Species, Lipid Species	C63H106O6		-0.794	-0.813	767.2	91.4		8.72	4269	3994	2772	48181	63429	62707
13.36	972.801	954.767	[M+NH4]+	bruker.bsf.mcube.client.ui.model.impl.BucketTableLine@3e1cf274	336.3	1.656	0.3	8.13	154.64	0	[]	TRUE	20212	TG 18:1_20:3_22:6	Lipid Species, Lipid Species	C63H102O6		-0.925	-0.95	632.7	2.4		19.03	14914	12818	15568	197852	270806	259222
13.22	970.785	952.751	[M+NH4]+, [M+K]+, [M+Na]+	bruker.bsf.mcube.client.ui.model.impl.BucketTableLine@5f783f00	334.5	1.647	0.2	2.26	154.55	885.453	[]	TRUE	20112	TG 18:1_20:4_22:6	Lipid Species, Lipid Species, Lipid Species	C63H100O6		-0.988	-1.018	750.2	27.5		68.51	47088	44704	46680	781185	1047797	1048305
13.33	996.801	978.768	[M+NH4]+	bruker.bsf.mcube.client.ui.model.impl.BucketTableLine@13ffd543	339.3	1.671	0.2	70.96	154.59	0	[]	TRUE	20112	TG 18:1_22:5_22:6	Lipid Species, Lipid Species	C65H102O6		0.025	0.025	500	52.4		2.18	0	5813	6400	70977	91554	97145
13.01	894.755	876.721	[M+NH4]+, [M+Na]+, [M+K]+	bruker.bsf.mcube.client.ui.model.impl.BucketTableLine@64016a8	319	1.568	-0.6	5.32	95.19	250538	[]	TRUE	20212	TG 18:2_18:2_18:3	Spectral Library - 1-MoNA LipidBlast 2022, Spectral Library - 1-MoNA LipidBlast 2022, Spectral Library - 1-MoNA LipidBlast 2022, Spectral Library - 1-MoNA LipidBlast 2022, Spectral Library - 1-MoNA LipidBlast 2022, Spectral Library - 1-MoNA LipidBlast 2022, Spectral Library - 1-MoNA LipidBlast 2022, Spectral Library - 1-MoNA LipidBlast 2022, Spectral Library - 1-MoNA LipidBlast 2022, Spectral Lib…	C57H96O6		0.55	0.614	868.1	2.7		17.9	321181	314244	283674	809606	1194758	1159205
12.94	918.755	900.72	[M+NH4]+, [M+Na]+, [M+K]+	bruker.bsf.mcube.client.ui.model.impl.BucketTableLine@15fbe667	323.2	1.59	-0.3	4.1	155.69	3820.35	[]	TRUE	20212	TG 18:2_18:2_20:5	Lipid Species, Spectral Library - 1-MoNA LipidBlast 2022, Spectral Library - 1-MoNA LipidBlast 2022, Lipid Species, Spectral Library - 1-MoNA LipidBlast 2022, Spectral Library - 1-MoNA LipidBlast 2022, Lipid Species, Lipid Species, Spectral Library - 1-MoNA LipidBlast 2022, Spectral Library - 1-MoNA LipidBlast 2022, Lipid Species, Spectral Library - 1-MoNA LipidBlast 2022, Spectral Library - 1-Mo…	C59H96O6		0.273	0.297	684.3	5.1		37.96	61811	62791	57101	945202	1405839	1389416
13.04	932.77	914.736	[M+NH4]+	bruker.bsf.mcube.client.ui.model.impl.BucketTableLine@6d9983a7	326.3	1.606	-0.3	NaN	154.71	0	[]	TRUE	20112	TG 18:2_18:2_21:5	Spectral Library - 1-MoNA LipidBlast 2022, Lipid Species, Spectral Library - 1-MoNA LipidBlast 2022, Spectral Library - 1-MoNA LipidBlast 2022, Spectral Library - 1-MoNA LipidBlast 2022, Spectral Library - 1-MoNA LipidBlast 2022, Spectral Library - 1-MoNA LipidBlast 2022, Lipid Species, Spectral Library - 1-MoNA LipidBlast 2022	C60H98O6		0.103	0.11	467.9	35.4		NaN	0	0	0	29998	41208	39734
14.33	954.846	936.812	[M+NH4]+	bruker.bsf.mcube.client.ui.model.impl.BucketTableLine@577cc273	337.2	1.66	0.3	8.29	86.51	14128.2	[]	TRUE	10112	TG 18:2_18:2_22:1	Lipid Species, Lipid Species, Lipid Species, Lipid Species	C61H108O6		-2.449	-2.565	534.8	17		10.44	13389	14128	11559	51706	71397	65389
13.06	944.771	926.736	[M+NH4]+, [M+Na]+, [M+K]+	bruker.bsf.mcube.client.ui.model.impl.BucketTableLine@50fd1595	329.4	1.621	0.1	2.17	155.47	1872.7	[]	TRUE	20112	TG 18:2_18:2_22:6	Lipid Species, Lipid Species, Lipid Species	C61H98O6		0.406	0.43	658.3	13.5		71.48	135961	140506	133311	1698508	2458173	2432790
12.95	892.739	874.705	[M+NH4]+, [M+Na]+, [M+K]+	bruker.bsf.mcube.client.ui.model.impl.BucketTableLine@5485b434	319.5	1.571	0	4.49	154.91	6838.7	[]	TRUE	20112	TG 18:2_18:3_18:3	Lipid Species, Lipid Species, Lipid Species, Lipid Species	C57H94O6		0.343	0.384	798.3	246.3		34.53	28419	26046	25732	346401	511255	518468
12.59	914.723	896.69	[M+NH4]+, [M+K]+, [M+Na]+	bruker.bsf.mcube.client.ui.model.impl.BucketTableLine@7e2ce50e	322.5	1.587	0.4	NaN	151.47	0	[]	TRUE	20212	TG 18:2_18:4_20:5	Lipid Species, Lipid Species, Lipid Species	C59H92O6		0.09	0.098	484.8	3.7		NaN	0	0	0	53023	76100	74458
12.87	942.755	924.72	[M+NH4]+, [M+Na]+, [M+K]+	bruker.bsf.mcube.client.ui.model.impl.BucketTableLine@4eafebfd	326.8	1.608	-0.2	8.15	155.33	1331.08	[]	TRUE	20112	TG 18:2_20:4_20:5	Spectral Library - 1-MoNA LipidBlast 2022, Lipid Species, Spectral Library - 1-MoNA LipidBlast 2022, Spectral Library - 1-MoNA LipidBlast 2022, Spectral Library - 1-MoNA LipidBlast 2022, Lipid Species, Lipid Species, Spectral Library - 1-MoNA LipidBlast 2022	C61H96O6		0.601	0.637	656	13.9		19.05	92326	78443	77602	1179169	1716933	1631145
12.97	956.77	938.737	[M+NH4]+	bruker.bsf.mcube.client.ui.model.impl.BucketTableLine@5ae38ff8	330.9	1.629	0.1	NaN	157.47	0	[]	TRUE	20112	TG 18:2_20:4_21:5	Lipid Species, Lipid Species	C62H98O6		0.244	0.255	433.4	22.5		NaN	0	0	0	19645	29884	33236
12.97	968.771	950.736	[M+NH4]+, [M+Na]+, [M+K]+	bruker.bsf.mcube.client.ui.model.impl.BucketTableLine@52f3e661	333.3	1.641	0.3	5.25	155.98	0	[]	TRUE	20212	TG 18:2_20:4_22:6	Lipid Species, Lipid Species, Lipid Species	C63H98O6		0.637	0.658	750.7	6.6		29.7	95286	89609	83766	1180288	1765107	1740892
12.65	940.739	922.705	[M+NH4]+, [M+Na]+, [M+K]+	bruker.bsf.mcube.client.ui.model.impl.BucketTableLine@2129eb96	325.1	1.6	-0.3	72.88	155.2	0	[]	TRUE	20212	TG 18:2_20:5_20:5	Lipid Species, Lipid Species, Lipid Species, Spectral Library - 1-MoNA LipidBlast 2022	C61H94O6		-0.147	-0.156	690.6	2.7		2.13	20611	0	15418	685317	960695	964509
12.45	938.724	920.689	[M+NH4]+, [M+K]+, [M+Na]+	bruker.bsf.mcube.client.ui.model.impl.BucketTableLine@163f06a	323.2	1.59	2.9	NaN	155.53	0	[]	TRUE	20211	TG 18:5_20:3_20:5	Spectral Library - 1-MoNA LipidBlast 2022	C61H92O6	1-MoNA LipidBlast 2022	0.367	0.391	573.7	5.3	MS/MS: Library	NaN	0	0	0	36105	52360	51586
11.02	600.521	582.487	[M+NH4]+, [M+K]+, [2M+NH4]+, [M+Na]+	bruker.bsf.mcube.client.ui.model.impl.BucketTableLine@40cdcd8d	264.9	1.293	2.5	1.83	153.12	0	[]	TRUE	20211	TG 8:0_10:0_14:0	Spectral Library - 1-MoNA LipidBlast 2022, Spectral Library - 1-MoNA LipidBlast 2022, Spectral Library - 1-MoNA LipidBlast 2022	C35H66O6	1-MoNA LipidBlast 2022	0.977	1.627	745.2	11.3	MS/MS: Library	83.65	436670	422729	418396	0	0	0
11.53	614.535	596.504	[M+NH4]+, [M+Na]+, [M+K]+	bruker.bsf.mcube.client.ui.model.impl.BucketTableLine@6c06e632	267.2	1.305	2	7.67	300	0	[]	TRUE	20211	TG 8:0_10:0_15:0	Spectral Library - 1-MoNA LipidBlast 2022, Spectral Library - 1-MoNA LipidBlast 2022, Spectral Library - 1-MoNA LipidBlast 2022	C36H68O6	1-MoNA LipidBlast 2022	-0.393	-0.64	714.6	18.5	MS/MS: Library	39.14	219529	210031	182633	0	0	0
11.52	652.552	634.52	[M+NH4]+, [M+K]+, [M+Na]+	bruker.bsf.mcube.client.ui.model.impl.BucketTableLine@40092abc	270.8	1.324	2.3	3.48	153.08	0	[]	TRUE	20211	TG 8:0_10:0_18:2	Spectral Library - 1-MoNA LipidBlast 2022	C39H70O6	1-MoNA LipidBlast 2022	1.014	1.553	416.4	7	MS/MS: Library	43.95	344507	356522	327423	0	0	0
10.56	650.537	632.503	[M+NH4]+, [M+K]+	bruker.bsf.mcube.client.ui.model.impl.BucketTableLine@489226b7	269.4	1.317	2.2	3.58	152.77	0	[]	TRUE	20211	TG 8:0_10:0_18:3	Spectral Library - 1-MoNA LipidBlast 2022	C39H68O6	1-MoNA LipidBlast 2022	1.087	1.672	432.1	14.1	MS/MS: Library	42.65	33683	33872	36405	0	0	0
12.32	670.599	652.566	[M+NH4]+, [M+K]+, [M+Na]+	bruker.bsf.mcube.client.ui.model.impl.BucketTableLine@31b528e3	280.3	1.372	2.3	4.21	154.43	0	[]	TRUE	20211	TG 8:0_13:0_16:0	Spectral Library - 1-MoNA LipidBlast 2022, Spectral Library - 1-MoNA LipidBlast 2022	C40H76O6	1-MoNA LipidBlast 2022	1.023	1.526	435.5	5.8	MS/MS: Library	36.7	383939	376651	347924	0	0	0
12.75	738.661	720.628	[M+NH4]+, [M+Na]+, [M+K]+	bruker.bsf.mcube.client.ui.model.impl.BucketTableLine@166b5ecb	293.7	1.44	2.3	2.64	146.84	314567	[]	TRUE	20211	TG 8:0_16:0_18:1	Spectral Library - 1-MoNA LipidBlast 2022, Spectral Library - 1-MoNA LipidBlast 2022, Spectral Library - 1-MoNA LipidBlast 2022, Spectral Library - 1-MoNA LipidBlast 2022, Spectral Library - 1-MoNA LipidBlast 2022, Spectral Library - 1-MoNA LipidBlast 2022	C45H84O6	1-MoNA LipidBlast 2022	0.563	0.762	870.4	2.1	MS/MS: Library	55.67	1979529	1940684	1857713	9248	19343	12568
6.33	516.427	498.395	[M+NH4]+, [M+Na]+, [M+K]+	bruker.bsf.mcube.client.ui.model.impl.BucketTableLine@2ad1c400	244.1	1.187	2.8	11.68	152.12	1009.95	[]	TRUE	20211	TG 8:0_8:0_10:0	Spectral Library - 1-MoNA LipidBlast 2022	C29H54O6	1-MoNA LipidBlast 2022	1.171	2.268	571.6	8.3	MS/MS: Library	13.03	38230	29442	30943	0	0	0
14.33	808.775	790.741	[M+NH4]+, [M+Na]+	bruker.bsf.mcube.client.ui.model.impl.BucketTableLine@6a445105	312.2	1.533	2.6	5.65	93.78	23486.4	[]	TRUE	20111	TG O-14:0_16:0_18:1	Spectral Library - 1-MoNA LipidBlast 2022, Spectral Library - 1-MoNA LipidBlast 2022, Spectral Library - 1-MoNA LipidBlast 2022, Spectral Library - 1-MoNA LipidBlast 2022, Spectral Library - 1-MoNA LipidBlast 2022, Spectral Library - 1-MoNA LipidBlast 2022, Spectral Library - 1-MoNA LipidBlast 2022, Spectral Library - 1-MoNA LipidBlast 2022	C51H98O5	1-MoNA LipidBlast 2022	-0.242	-0.299	848.5	24.6	MS/MS: Library	16.61	30898	26901	28875	58143	89311	81802
14.76	836.807	818.773	[M+NH4]+, [M+K]+, [M+Na]+	bruker.bsf.mcube.client.ui.model.impl.BucketTableLine@511ee9f8	319.2	1.568	2.5	16.47	125.55	61347.5	[]	TRUE	20211	TG O-16:0_16:0_18:1	Spectral Library - 1-MoNA LipidBlast 2022, Spectral Library - 1-MoNA LipidBlast 2022, Spectral Library - 1-MoNA LipidBlast 2022, Spectral Library - 1-MoNA LipidBlast 2022, Spectral Library - 1-MoNA LipidBlast 2022, Spectral Library - 1-MoNA LipidBlast 2022, Spectral Library - 1-MoNA LipidBlast 2022, Spectral Library - 1-MoNA LipidBlast 2022, Spectral Library - 1-MoNA LipidBlast 2022, Spectral Lib…	C53H102O5	1-MoNA LipidBlast 2022	0.378	0.452	987.7	3.4	MS/MS: Library	7.62	99134	80468	66182	352900	542039	478725
14.39	834.791	816.757	[M+NH4]+, [M+Na]+, [M+K]+	bruker.bsf.mcube.client.ui.model.impl.BucketTableLine@460564c8	316	1.552	1.8	10.51	114.43	113730	[]	TRUE	20211	TG O-16:0_16:0_18:2	Spectral Library - 1-MoNA LipidBlast 2022, Spectral Library - 1-MoNA LipidBlast 2022, Spectral Library - 1-MoNA LipidBlast 2022, Spectral Library - 1-MoNA LipidBlast 2022, Spectral Library - 1-MoNA LipidBlast 2022, Spectral Library - 1-MoNA LipidBlast 2022, Spectral Library - 1-MoNA LipidBlast 2022, Spectral Library - 1-MoNA LipidBlast 2022, Spectral Library - 1-MoNA LipidBlast 2022, Spectral Lib…	C53H100O5	1-MoNA LipidBlast 2022	-0.077	-0.092	952.8	3.4	MS/MS: Library	10.89	171254	149691	132437	485778	674596	592875
15.2	864.838	846.804	[M+NH4]+, [M+K]+, [M+Na]+, [M+H]+	bruker.bsf.mcube.client.ui.model.impl.BucketTableLine@7ab45a86	326.9	1.606	3	17.34	145.74	27923.4	[]	TRUE	20211	TG O-16:0_18:0_18:1	Spectral Library - 1-MoNA LipidBlast 2022	C55H106O5	1-MoNA LipidBlast 2022	0.226	0.261	680.6	2.6	MS/MS: Library	8.4	92328	71007	61233	553944	852878	683014
14.41	860.807	842.773	[M+NH4]+, [M+K]+, [M+Na]+	bruker.bsf.mcube.client.ui.model.impl.BucketTableLine@2bd123ee	319.1	1.568	2.5	10.52	122.25	114980	[]	TRUE	20211	TG O-16:0_18:1_18:2	Spectral Library - 1-MoNA LipidBlast 2022, Spectral Library - 1-MoNA LipidBlast 2022, Spectral Library - 1-MoNA LipidBlast 2022, Spectral Library - 1-MoNA LipidBlast 2022, Spectral Library - 1-MoNA LipidBlast 2022, Spectral Library - 1-MoNA LipidBlast 2022, Spectral Library - 1-MoNA LipidBlast 2022, Spectral Library - 1-MoNA LipidBlast 2022, Spectral Library - 1-MoNA LipidBlast 2022, Spectral Lib…	C55H102O5	1-MoNA LipidBlast 2022	0.065	0.075	955.8	7.8	MS/MS: Library	11.62	200642	184831	154942	684971	912173	810908
14.8	862.823	844.789	[M+NH4]+, [M+Na]+	bruker.bsf.mcube.client.ui.model.impl.BucketTableLine@5ba84c56	323	1.587	2.7	24.44	140.38	72961.3	[]	TRUE	20211	TG O-16:1_18:0_18:1	Spectral Library - 1-MoNA LipidBlast 2022, Spectral Library - 1-MoNA LipidBlast 2022, Spectral Library - 1-MoNA LipidBlast 2022, Spectral Library - 1-MoNA LipidBlast 2022, Spectral Library - 1-MoNA LipidBlast 2022, Spectral Library - 1-MoNA LipidBlast 2022	C55H104O5	1-MoNA LipidBlast 2022	0.35	0.406	628.4	1.9	MS/MS: Library	5.74	198061	167905	105746	999899	1502954	1306737
14.4	910.822	892.788	[M+NH4]+, [M+Na]+, [M+2Na-H]+	bruker.bsf.mcube.client.ui.model.impl.BucketTableLine@3876a39b	329.6	1.621	2.9	5.73	155.3	0	[]	TRUE	20111	TG O-16:1_20:0_20:5	Spectral Library - 1-MoNA LipidBlast 2022, Spectral Library - 1-MoNA LipidBlast 2022, Spectral Library - 1-MoNA LipidBlast 2022	C59H104O5	1-MoNA LipidBlast 2022	-0.47	-0.517	542.9	110.6	MS/MS: Library	27.09	5449	5458	4816	63064	92155	83741
15.2	838.822	820.789	[M+NH4]+, [M+K]+, [M+Na]+	bruker.bsf.mcube.client.ui.model.impl.BucketTableLine@2a7b9811	319.9	1.571	1.9	23.18	155.56	1322.86	[]	TRUE	20211	TG O-18:0_16:0_16:0	Spectral Library - 1-MoNA LipidBlast 2022, Spectral Library - 1-MoNA LipidBlast 2022, Spectral Library - 1-MoNA LipidBlast 2022, Spectral Library - 1-MoNA LipidBlast 2022, Spectral Library - 1-MoNA LipidBlast 2022, Spectral Library - 1-MoNA LipidBlast 2022, Spectral Library - 1-MoNA LipidBlast 2022	C53H104O5	1-MoNA LipidBlast 2022	0.194	0.231	982.3	3.9	MS/MS: Library	6.71	2329	1576	2846	92342	152475	99384
15.68	866.853	848.819	[M+NH4]+, [M+K]+, [M+Na]+	bruker.bsf.mcube.client.ui.model.impl.BucketTableLine@2cd406b9	325.9	1.602	2.5	72.25	155.27	964.662	[]	TRUE	20211	TG O-18:0_16:0_18:0	Spectral Library - 1-MoNA LipidBlast 2022, Spectral Library - 1-MoNA LipidBlast 2022, Spectral Library - 1-MoNA LipidBlast 2022, Spectral Library - 1-MoNA LipidBlast 2022, Spectral Library - 1-MoNA LipidBlast 2022, Spectral Library - 1-MoNA LipidBlast 2022, Spectral Library - 1-MoNA LipidBlast 2022	C55H108O5	1-MoNA LipidBlast 2022	-0.045	-0.052	920.6	14.2	MS/MS: Library	2.15	2203	1727	0	94255	138657	89503
14.71	886.822	868.789	[M+NH4]+, [M+Na]+	bruker.bsf.mcube.client.ui.model.impl.BucketTableLine@e6c4d59	325.9	1.602	2.8	72.01	146.17	2532.8	[]	TRUE	20111	TG O-18:0_16:0_20:4	Spectral Library - 1-MoNA LipidBlast 2022, Spectral Library - 1-MoNA LipidBlast 2022, Spectral Library - 1-MoNA LipidBlast 2022, Spectral Library - 1-MoNA LipidBlast 2022, Spectral Library - 1-MoNA LipidBlast 2022	C57H104O5	1-MoNA LipidBlast 2022	-0.64	-0.722	791	121.1	MS/MS: Library	2.03	9488	7590	0	47564	69939	59148
14.45	886.822	868.788	[M+NH4]+, [M+Na]+	bruker.bsf.mcube.client.ui.model.impl.BucketTableLine@701d79c5	323.9	1.592	2.9	7.9	149.82	12630.1	[]	TRUE	20211	TG O-18:1_18:1_18:2	Spectral Library - 1-MoNA LipidBlast 2022, Spectral Library - 1-MoNA LipidBlast 2022, Spectral Library - 1-MoNA LipidBlast 2022, Spectral Library - 1-MoNA LipidBlast 2022, Spectral Library - 1-MoNA LipidBlast 2022, Spectral Library - 1-MoNA LipidBlast 2022, Spectral Library - 1-MoNA LipidBlast 2022, Spectral Library - 1-MoNA LipidBlast 2022, Spectral Library - 1-MoNA LipidBlast 2022, Spectral Lib…	C57H104O5	1-MoNA LipidBlast 2022	-0.315	-0.355	744.3	18.6	MS/MS: Library	18.96	67982	68153	57263	570027	779023	742159
16.19	894.885	876.851	[M+NH4]+, [M+K]+, [M+Na]+	bruker.bsf.mcube.client.ui.model.impl.BucketTableLine@7802a6d7	332	1.633	3	16.27	153.21	784.849	[]	TRUE	20211	TG O-20:0_16:0_18:0	Spectral Library - 1-MoNA LipidBlast 2022, Spectral Library - 1-MoNA LipidBlast 2022, Spectral Library - 1-MoNA LipidBlast 2022, Spectral Library - 1-MoNA LipidBlast 2022, Spectral Library - 1-MoNA LipidBlast 2022, Spectral Library - 1-MoNA LipidBlast 2022, Spectral Library - 1-MoNA LipidBlast 2022	C57H112O5	1-MoNA LipidBlast 2022	0.096	0.108	986.5	6.5	MS/MS: Library	9.42	1310	928	958	45189	62368	40076
4.15	401.341	400.334	[M+H]+	bruker.bsf.mcube.client.ui.model.impl.BucketTableLine@71ac168b	211.7	1.022	1.1	2.23	123.04	21299	[]	TRUE											55.15	21907	21299	22496	0	0	0
4.47	401.341	400.333	[M+H]+	bruker.bsf.mcube.client.ui.model.impl.BucketTableLine@78027bc9	210.7	1.017	0.6	7.85	123.49	7613.48	[]	TRUE											15.73	8090	7613	9170	0	0	0
4.59	401.342	400.334	[M+H]+	bruker.bsf.mcube.client.ui.model.impl.BucketTableLine@10345e31	214	1.033	2.2	11.54	87.33	11099.4	[]	TRUE											7.57	14095	14540	11099	4482	6103	6099
5.12	401.341	400.334	[M+H]+	bruker.bsf.mcube.client.ui.model.impl.BucketTableLine@6cc4f11a	214	1.033	2.2	2.82	122.48	68213.5	[]	TRUE											43.4	68281	72416	68214	0	0	0
2.81	487.354	486.347	[M+H]+	bruker.bsf.mcube.client.ui.model.impl.BucketTableLine@40573fdc	221.3	1.075		19.85	62.35	11872.2	[]	TRUE											3.14	9423	7248	11872	17768	17716	19755
14.58	642.618	624.584	[M+NH4]+	bruker.bsf.mcube.client.ui.model.impl.BucketTableLine@2a605caa	285.4	1.395		10.27	71.4	16521.3	[]	TRUE											6.95	25608	27746	32641	24873	25548	18714
13.65	638.587	620.553	[M+NH4]+	bruker.bsf.mcube.client.ui.model.impl.BucketTableLine@da1d613	286.3	1.399		NaN	153.09	0	[]	TRUE											NaN	0	0	0	20701	23467	23177
13.92	673.592	650.602	[M+Na]+	bruker.bsf.mcube.client.ui.model.impl.BucketTableLine@29fbb7b4	288.9	1.414		13.45	153.09	0	[]	TRUE											11.38	6973	6585	8887	60681	59260	67189
14.64	666.618	648.584	[M+NH4]+	bruker.bsf.mcube.client.ui.model.impl.BucketTableLine@dfb903	291.6	1.427		NaN	154.44	0	[]	TRUE											NaN	0	0	0	46478	31872	34594
14.06	680.634	662.6	[M+NH4]+	bruker.bsf.mcube.client.ui.model.impl.BucketTableLine@57941f3	296.5	1.451		NaN	154.71	0	[]	TRUE											NaN	0	0	0	18554	15352	13413
13.72	714.618	696.584	[M+NH4]+, [M+Na]+	bruker.bsf.mcube.client.ui.model.impl.BucketTableLine@3fc1160c	296.7	1.453		2.25	153.2	0	[]	TRUE											68.02	368319	364736	349568	5395056	6123618	6257911
10.03	512.503	511.496	[M+H]+	bruker.bsf.mcube.client.ui.model.impl.BucketTableLine@7ec21af7	252.5	1.228		11.87	112.57	1439.32	[]	TRUE											9.48	2501	1942	1983	8938	10963	10727
7.91	524.504	523.496	[M+H]+	bruker.bsf.mcube.client.ui.model.impl.BucketTableLine@1fc4b8b5	254.4	1.238		4.43	122.98	20853.1	[]	TRUE											27.74	20853	22811	23057	0	0	0
9.26	540.535	539.528	[M+H]+	bruker.bsf.mcube.client.ui.model.impl.BucketTableLine@71eef64f	260.6	1.269		2.12	122.11	790896	[]	TRUE											57.71	790896	797256	829834	0	0	7838
11.23	568.566	567.559	[M+H]+	bruker.bsf.mcube.client.ui.model.impl.BucketTableLine@1b0d5982	267.9	1.306		2.69	120.41	122482	[]	TRUE											44.81	128808	130397	122482	0	0	0
7.24	510.488	509.481	[M+H]+	bruker.bsf.mcube.client.ui.model.impl.BucketTableLine@1d5fbd67	250.6	1.218		1.38	121.71	28997.9	[]	TRUE											88.17	29830	29894	28998	0	0	0
8.7	538.52	537.513	[M+H]+	bruker.bsf.mcube.client.ui.model.impl.BucketTableLine@3f49c9cf	259.2	1.262		1.2	121.19	5410645	[]	TRUE											100.96	5548382	5410645	5553110	35680	39581	47158
8.02	536.504	535.497	[M+H]+	bruker.bsf.mcube.client.ui.model.impl.BucketTableLine@45d717d6	259.2	1.262		4.01	122.84	13548.9	[]	TRUE											30.67	13549	13957	14901	0	0	0
9.58	552.535	551.528	[M+H]+, [M+H-H2O]+	bruker.bsf.mcube.client.ui.model.impl.BucketTableLine@581545a8	261.7	1.275		2.16	122.77	72309.8	[]	TRUE											56.8	72310	73392	76109	0	0	0
10.59	566.55	565.544	[M+H]+, [M+H-H2O]+, [2M+H]+	bruker.bsf.mcube.client.ui.model.impl.BucketTableLine@7eefc176	265.6	1.295		12.73	123.73	1.45173e+06	[]	TRUE											9.72	1935806	1451733	1923847	7377	10901	12056
9.7	564.536	563.528	[M+H]+	bruker.bsf.mcube.client.ui.model.impl.BucketTableLine@2690e880	266.1	1.297		11.03	125.05	4721.43	[]	TRUE											11.34	7065	5675	7377	0	0	0
11.71	594.582	593.575	[M+H]+, [M+H-H2O]+	bruker.bsf.mcube.client.ui.model.impl.BucketTableLine@25fab851	273.2	1.333		2.34	118.72	846324	[]	TRUE											50.71	862707	895223	846324	15819	21377	16113
11.95	660.629	659.621	[M+H]+	bruker.bsf.mcube.client.ui.model.impl.BucketTableLine@752d001c	280	1.37		10.28	122.64	22174.6	[]	TRUE											11.93	22344	27493	22175	0	0	0
12.35	676.66	675.653	[M+H]+	bruker.bsf.mcube.client.ui.model.impl.BucketTableLine@29f1701c	287.1	1.405		6.79	120.65	55015	[]	TRUE											17.77	55958	55015	63841	3084	0	0
6.65	536.504	535.497	[M+H]+	bruker.bsf.mcube.client.ui.model.impl.BucketTableLine@3531cb32	259.1	1.261		0.68	122.9	5807.71	[]	TRUE											181.08	5808	5896	5817	0	0	0
7.16	528.463	510.429	[M+NH4]+	bruker.bsf.mcube.client.ui.model.impl.BucketTableLine@338e2f51	245.4	1.194		9.12	103.07	5482.97	[]	TRUE											11.3	10779	10038	8622	0	0	0
10.15	558.51	540.477	[M+NH4]+, [M+H]+, [M+K]+, [M+H-H2O]+, [M+Na]+	bruker.bsf.mcube.client.ui.model.impl.BucketTableLine@3e0b3735	255.8	1.247		5.12	95.06	64439.9	[]	TRUE											18.58	93544	104152	93682	1623	2179	2533
8.55	556.494	538.46	[M+NH4]+	bruker.bsf.mcube.client.ui.model.impl.BucketTableLine@26c502be	251.7	1.227		13.4	69.24	38889.3	[]	TRUE											5.17	38889	42628	53099	0	0	0
7.66	580.492	562.458	[M+NH4]+	bruker.bsf.mcube.client.ui.model.impl.BucketTableLine@edb2700	248.3	1.211		9.14	116.99	13396.8	[]	TRUE											12.8	16557	13397	16159	0	0	0
11.15	572.527	554.493	[M+NH4]+	bruker.bsf.mcube.client.ui.model.impl.BucketTableLine@293e484d	258.1	1.259		3.97	133.18	4075.29	[]	TRUE											33.57	12233	12560	13431	1004	1365	1360
9.94	658.539	640.506	[M+NH4]+	bruker.bsf.mcube.client.ui.model.impl.BucketTableLine@1c1ee7c9	270.2	1.321		9.02	82.8	4964.78	[]	TRUE											9.18	4949	4065	4965	5988	8907	8414
11.49	624.555	606.521	[M+NH4]+	bruker.bsf.mcube.client.ui.model.impl.BucketTableLine@1f51d5b	265.1	1.295		3.55	99.88	7273.1	[]	TRUE											28.13	25346	24561	26754	4319	5729	6055
10.29	636.556	618.522	[M+NH4]+	bruker.bsf.mcube.client.ui.model.impl.BucketTableLine@2ed64e95	267.2	1.306		11.69	123.53	7899.84	[]	TRUE											10.57	7900	8569	10376	0	0	0
12.4	666.64	648.606	[M+NH4]+	bruker.bsf.mcube.client.ui.model.impl.BucketTableLine@3a1e1159	284.3	1.391		NaN	153.75	0	[]	TRUE											NaN	0	0	0	7280	9214	8312
12.18	690.637	672.603	[M+NH4]+	bruker.bsf.mcube.client.ui.model.impl.BucketTableLine@3b27257b	289.2	1.416		NaN	155.09	0	[]	TRUE											NaN	0	0	0	64650	90096	90069
7.2	716.565	715.557	[M+H]+	bruker.bsf.mcube.client.ui.model.impl.BucketTableLine@363c9808	285.1	1.397		1.5	85.38	57382.4	[]	TRUE											56.74	59523	57382	58259	24004	26817	25428
12	828.69	827.683	[M+H]+	bruker.bsf.mcube.client.ui.model.impl.BucketTableLine@7336b10c	308.4	1.515		9.89	95.29	724952	[]	TRUE											9.63	1397252	1202078	1103474	128639	191679	196027
11.17	808.662	807.655	[M+H]+	bruker.bsf.mcube.client.ui.model.impl.BucketTableLine@7416ea9a	303.6	1.49		25.65	106.45	30835.6	[]	TRUE											4.15	44153	32080	23385	20541	32608	32434
2.74	518.322	495.332	[M+Na]+, [M+K]+	bruker.bsf.mcube.client.ui.model.impl.BucketTableLine@4b91e10f	239.7	1.166		3.02	122.48	291830	[]	TRUE											40.5	332089	329695	310212	0	0	0
2.82	518.322	495.332	[M+Na]+	bruker.bsf.mcube.client.ui.model.impl.BucketTableLine@517b0e1	238	1.157		141.42	152.08	0	[]	TRUE											1.08	344960	0	0	515717	483394	491508
3	518.322	495.333	[M+Na]+	bruker.bsf.mcube.client.ui.model.impl.BucketTableLine@6988d8b9	238.1	1.158		3.29	66.66	28291.3	[]	TRUE											20.28	30260	28291	28199	31647	35738	35102
3.09	518.322	495.333	[M+Na]+	bruker.bsf.mcube.client.ui.model.impl.BucketTableLine@7c0bf85b	237.2	1.154		NaN	156.89	0	[]	TRUE											NaN	0	0	0	14002	21760	22315
3.61	546.353	523.364	[M+Na]+, [M+K]+, [M+H-H2O]+	bruker.bsf.mcube.client.ui.model.impl.BucketTableLine@5d6c8dd3	247.6	1.206		2.14	70.71	327703	[]	TRUE											33.09	392729	372851	380878	498133	494333	498568
3.68	546.353	523.364	[M+Na]+	bruker.bsf.mcube.client.ui.model.impl.BucketTableLine@695abf4d	244.6	1.192		5.83	82.62	390562	[]	TRUE											14.17	479019	441208	415824	889324	872862	863284
3.2	544.337	521.348	[M+Na]+	bruker.bsf.mcube.client.ui.model.impl.BucketTableLine@32ff2df2	240.3	1.17		1.78	104.69	25304.2	[]	TRUE											58.69	25304	26401	26101	8869	5487	0
2.96	548.371	547.364	[M+H]+	bruker.bsf.mcube.client.ui.model.impl.BucketTableLine@4f5f9100	239.5	1.166		1.08	82.34	24890.3	[]	TRUE											76.47	25190	24890	24535	46517	62433	53195
1.76	542.324	541.317	[M+H]+, [M+Na]+	bruker.bsf.mcube.client.ui.model.impl.BucketTableLine@429dee42	230.9	1.124		1.04	95	21447.9	[]	TRUE											91.53	26712	26049	26296	59085	72792	74304
2.08	568.34	567.332	[M+H]+, [M+K]+, [M+Na]+	bruker.bsf.mcube.client.ui.model.impl.BucketTableLine@251ceff1	237.1	1.156		0.12	145.83	28888.3	[]	TRUE											1231.09	189697	190124	189609	797756	1024381	1034582
2.62	452.277	451.27	[M+H]+	bruker.bsf.mcube.client.ui.model.impl.BucketTableLine@15059dca	220.1	1.067		5.57	122.86	3629.55	[]	TRUE											22.06	3630	4159	3955	0	0	0
2.83	480.308	479.301	[M+H]+	bruker.bsf.mcube.client.ui.model.impl.BucketTableLine@11b6642e	220.6	1.071		3.91	114.51	41210	[]	TRUE											29.26	41210	41360	44808	3338	0	4830
3.49	480.309	479.302	[M+H]+	bruker.bsf.mcube.client.ui.model.impl.BucketTableLine@3580d129	226.5	1.099		6.94	123.44	6470.67	[]	TRUE											17.77	6471	7532	7523	0	0	0
2.22	502.293	501.285	[M+H]+	bruker.bsf.mcube.client.ui.model.impl.BucketTableLine@1bed12b	217.7	1.058		2.87	73.02	28500.3	[]	TRUE											25.49	28500	30441	28887	19181	22429	23168
2.14	526.293	525.286	[M+H]+	bruker.bsf.mcube.client.ui.model.impl.BucketTableLine@2dcf93d5	220.8	1.075		3.45	125.04	2850.23	[]	TRUE											36.23	5375	5242	5690	19237	25151	25779
6.01	828.553	827.546	[M+H]+	bruker.bsf.mcube.client.ui.model.impl.BucketTableLine@a0535f1	292.1	1.435		5.74	119.02	5518.35	[]	TRUE											20.74	5518	6341	6079	13991	22125	22466
6.37	854.569	853.562	[M+H]+, [M+Na]+	bruker.bsf.mcube.client.ui.model.impl.BucketTableLine@359d32f0	298.1	1.465		2.35	141.4	11796.4	[]	TRUE											60.2	38256	39158	36975	147778	227145	230189
6.73	692.525	691.517	[M+H]+	bruker.bsf.mcube.client.ui.model.impl.BucketTableLine@1dc44e58	279.3	1.367		141.42	124.44	958.17	[]	TRUE											0.88	3811	0	0	958	1170	1289
7.31	706.539	705.532	[M+H]+	bruker.bsf.mcube.client.ui.model.impl.BucketTableLine@19319c42	281.8	1.38		0.88	50.19	673921	[]	TRUE											57.24	685967	687173	673921	165871	178947	188823
6.36	704.523	703.515	[M+H]+	bruker.bsf.mcube.client.ui.model.impl.BucketTableLine@7e579387	279.5	1.369		1.68	85.42	36112.9	[]	TRUE											50.9	36113	37609	36670	4170	5924	6887
5.07	702.506	701.498	[M+H]+	bruker.bsf.mcube.client.ui.model.impl.BucketTableLine@1b6f4067	273.9	1.341		5.21	122.64	20665	[]	TRUE											23.53	20665	20989	23200	0	0	0
7.96	720.554	719.547	[M+H]+	bruker.bsf.mcube.client.ui.model.impl.BucketTableLine@7727de41	284.8	1.395		0.27	56.81	187075	[]	TRUE											212.04	188271	187075	187422	78961	121258	123734
8.49	734.569	733.562	[M+H]+	bruker.bsf.mcube.client.ui.model.impl.BucketTableLine@1e0daf91	289.6	1.419		NaN	120.58	0	[]	TRUE											NaN	0	0	0	27804	37614	46912
9.6	748.585	747.578	[M+H]+	bruker.bsf.mcube.client.ui.model.impl.BucketTableLine@7f9d90b2	291.4	1.429		2.38	81.48	222371	[]	TRUE											34.24	235540	222371	227259	66812	102343	101116
10.24	762.6	761.593	[M+H]+	bruker.bsf.mcube.client.ui.model.impl.BucketTableLine@1fa00de8	294.4	1.444		NaN	145.28	0	[]	TRUE											NaN	0	0	0	11211	16768	17504
10.56	784.582	761.593	[M+Na]+, [M+K]+	bruker.bsf.mcube.client.ui.model.impl.BucketTableLine@4073dc3	299.2	1.468		6.92	81.66	82739.3	[]	TRUE											11.8	98390	83344	94457	127768	200374	199291
9.48	760.585	759.578	[M+H]+	bruker.bsf.mcube.client.ui.model.impl.BucketTableLine@62ace308	290.2	1.423		NaN	149.87	0	[]	TRUE											NaN	0	0	0	99450	118706	123722
6.14	754.538	753.531	[M+H]+	bruker.bsf.mcube.client.ui.model.impl.BucketTableLine@737f18b	283	1.388		6.42	85.01	5480.89	[]	TRUE											13.24	5312	6152	5481	6160	9264	8909
9.51	774.602	773.594	[M+H]+	bruker.bsf.mcube.client.ui.model.impl.BucketTableLine@4dc5b18	294.8	1.446		141.42	133.61	5817.6	[]	TRUE											0.94	0	21828	0	49532	58317	66995
9.82	774.601	773.593	[M+H]+	bruker.bsf.mcube.client.ui.model.impl.BucketTableLine@7a055978	295.2	1.448		2.07	67.41	434671	[]	TRUE											32.6	429335	449817	447426	261820	434671	414145
8.29	772.585	771.578	[M+H]+	bruker.bsf.mcube.client.ui.model.impl.BucketTableLine@6cfccb3d	292.2	1.434		1.06	153.86	4460.09	[]	TRUE											145.61	105992	103475	105623	375205	527462	527820
7.34	770.569	769.561	[M+H]+	bruker.bsf.mcube.client.ui.model.impl.BucketTableLine@2fcb6115	289.6	1.42		8.94	122.36	23267.7	[]	TRUE											13.68	37081	41361	33213	134802	162578	174423
6.98	768.554	767.547	[M+H]+	bruker.bsf.mcube.client.ui.model.impl.BucketTableLine@526317d9	286.9	1.407		70.77	114.98	25619.9	[]	TRUE											1.62	30747	32241	0	116456	162290	160415
6.32	766.539	765.531	[M+H]+	bruker.bsf.mcube.client.ui.model.impl.BucketTableLine@792e3ae7	287.3	1.409		3.34	121.34	8264.98	[]	TRUE											36.29	31636	30441	33035	4525	7490	8265
11.67	790.632	789.625	[M+H]+	bruker.bsf.mcube.client.ui.model.impl.BucketTableLine@4fbe3e08	300.5	1.475		2.44	68.01	669555	[]	TRUE											27.82	717385	732071	689995	774976	961334	990186
6.74	784.585	783.577	[M+H]+	bruker.bsf.mcube.client.ui.model.impl.BucketTableLine@674b75f3	296.5	1.455		71.38	70.82	6787.9	[]	TRUE											0.99	0	7181	8428	5343	5803	6788
7.95	806.566	783.576	[M+Na]+, [M+K]+	bruker.bsf.mcube.client.ui.model.impl.BucketTableLine@2359568e	296.6	1.456		1.49	113.24	95674.2	[]	TRUE											75.9	140195	137150	135209	537339	518576	537923
8.22	806.567	783.577	[M+Na]+, [M+K]+	bruker.bsf.mcube.client.ui.model.impl.BucketTableLine@785d89c0	296.5	1.455		1.36	103.36	76157.3	[]	TRUE											75.82	97717	95662	98873	307598	307833	309331
7.01	804.552	781.562	[M+Na]+	bruker.bsf.mcube.client.ui.model.impl.BucketTableLine@4582672d	292.9	1.438		3.77	134.06	23416.2	[]	TRUE											35.6	30931	33881	32052	310761	309856	315658
7.58	804.551	781.562	[M+Na]+, [M+K]+	bruker.bsf.mcube.client.ui.model.impl.BucketTableLine@2d6d1197	296.5	1.455		2.66	105.61	148170	[]	TRUE											39.7	203626	209723	196492	667787	610701	597490
5.98	778.538	777.531	[M+H]+	bruker.bsf.mcube.client.ui.model.impl.BucketTableLine@e471cd9	285.1	1.399		70.83	102.78	3740.89	[]	TRUE											1.45	4401	4705	0	7127	11938	11892
6.23	778.538	777.531	[M+H]+	bruker.bsf.mcube.client.ui.model.impl.BucketTableLine@23af512c	286.9	1.408		4.17	141.46	3251.3	[]	TRUE											33.93	8057	8896	8683	28502	44007	40935
9.95	800.616	799.609	[M+H]+	bruker.bsf.mcube.client.ui.model.impl.BucketTableLine@15574032	297.8	1.462		4.88	94.33	46325.2	[]	TRUE											19.31	52230	47538	46861	93559	134036	149580
8.62	798.6	797.593	[M+H]+	bruker.bsf.mcube.client.ui.model.impl.BucketTableLine@cbe893a	296	1.453		5.57	132.54	16690.9	[]	TRUE											23.79	35401	40439	37056	137484	200032	192243
8.98	798.601	797.593	[M+H]+	bruker.bsf.mcube.client.ui.model.impl.BucketTableLine@1d88353c	296.9	1.457		14.69	140.61	10896.2	[]	TRUE											9.57	14678	20944	19699	94811	147640	143335
8.08	796.584	795.576	[M+H]+	bruker.bsf.mcube.client.ui.model.impl.BucketTableLine@24ab5b11	296.1	1.453		5.73	154.07	0	[]	TRUE											26.89	15401	15046	13471	80006	76697	98004
8.31	796.585	795.578	[M+H]+	bruker.bsf.mcube.client.ui.model.impl.BucketTableLine@2c672652	295.8	1.452		1.6	122.45	105112	[]	TRUE											76.39	181133	176373	174355	574927	817166	831145
7.15	794.569	793.562	[M+H]+	bruker.bsf.mcube.client.ui.model.impl.BucketTableLine@d6fedd0	294	1.443		7.47	103.91	20265.9	[]	TRUE											13.92	17548	20266	20925	38605	61483	58854
7.42	794.57	793.563	[M+H]+	bruker.bsf.mcube.client.ui.model.impl.BucketTableLine@7c7d4b13	292.4	1.435		NaN	155.76	0	[]	TRUE											NaN	0	0	0	42670	58335	64545
6.72	792.554	791.546	[M+H]+	bruker.bsf.mcube.client.ui.model.impl.BucketTableLine@415ab1d4	291.5	1.431		3.73	154.38	0	[]	TRUE											41.34	8597	7904	8528	42033	53672	56284
9.47	812.615	811.608	[M+H]+	bruker.bsf.mcube.client.ui.model.impl.BucketTableLine@53f6b273	299.6	1.471		5.78	97.4	231165	[]	TRUE											16.86	306838	274308	270183	647298	854707	824340
7.37	828.551	805.561	[M+Na]+	bruker.bsf.mcube.client.ui.model.impl.BucketTableLine@53e1c7f9	298.7	1.467		2.42	135.88	56610.1	[]	TRUE											56.07	154528	151835	145792	775225	796742	855295
6.18	804.554	803.546	[M+H]+, [M+Na]+	bruker.bsf.mcube.client.ui.model.impl.BucketTableLine@77f1b2a	289	1.419		14.88	121.07	20949.6	[]	TRUE											8.13	29170	42177	35683	102835	151404	145441
6.64	804.554	803.547	[M+H]+, [M+Na]+	bruker.bsf.mcube.client.ui.model.impl.BucketTableLine@7ed9376c	291.6	1.432		3.16	142.59	6414.38	[]	TRUE											45.07	18653	19728	20110	75162	116234	111317
10.5	826.631	825.624	[M+H]+	bruker.bsf.mcube.client.ui.model.impl.BucketTableLine@14d2c6fa	304.3	1.494		NaN	154.85	0	[]	TRUE											NaN	0	0	0	6419	8727	8822
10.01	824.616	823.608	[M+H]+, [M+Na]+	bruker.bsf.mcube.client.ui.model.impl.BucketTableLine@4ff687c6	303.5	1.491		2.47	124.18	29682.8	[]	TRUE											50.3	52772	55725	55535	167471	245211	248053
10	822.598	821.59	[M+H]+	bruker.bsf.mcube.client.ui.model.impl.BucketTableLine@8e33c7	302.7	1.487		NaN	150.19	0	[]	TRUE											NaN	0	0	0	7594	10011	12809
7.96	820.585	819.577	[M+H]+, [M+Na]+	bruker.bsf.mcube.client.ui.model.impl.BucketTableLine@1da29ee3	298.9	1.468		3.47	150.06	11298.5	[]	TRUE											43.25	83359	76894	78412	409975	566664	589529
12.31	846.695	845.688	[M+H]+	bruker.bsf.mcube.client.ui.model.impl.BucketTableLine@26cb67c7	313.5	1.541		NaN	155.79	0	[]	TRUE											NaN	0	0	0	23476	34838	33931
11.82	842.663	841.656	[M+H]+	bruker.bsf.mcube.client.ui.model.impl.BucketTableLine@39356746	306.6	1.506		6.68	72.74	50386.5	[]	TRUE											10.9	45939	49994	54119	61575	88754	90913
11.23	840.647	839.64	[M+H]+	bruker.bsf.mcube.client.ui.model.impl.BucketTableLine@344e76ba	305.8	1.502		NaN	121.41	0	[]	TRUE											NaN	0	0	0	40624	63404	60183
11.36	840.647	839.64	[M+H]+	bruker.bsf.mcube.client.ui.model.impl.BucketTableLine@22cc5cfa	303.9	1.493		2.26	122.87	58032.7	[]	TRUE											54.3	58033	61253	59042	0	0	0
9.22	836.616	835.609	[M+H]+	bruker.bsf.mcube.client.ui.model.impl.BucketTableLine@df9646a	302.4	1.485		0.38	69.96	725571	[]	TRUE											186.17	714527	720311	714675	776686	1147235	1141498
7.95	834.6	833.593	[M+H]+	bruker.bsf.mcube.client.ui.model.impl.BucketTableLine@25324123	299.1	1.469		4.15	117.77	29424.4	[]	TRUE											28.36	48454	48871	44513	144817	187773	204172
8.48	834.6	833.593	[M+H]+	bruker.bsf.mcube.client.ui.model.impl.BucketTableLine@66851064	302	1.484		2.21	156.08	0	[]	TRUE											70.71	25006	23899	23845	119680	173751	182812
7.12	832.585	831.578	[M+H]+	bruker.bsf.mcube.client.ui.model.impl.BucketTableLine@4d38ddd8	296.7	1.457		6.41	116.87	16362.9	[]	TRUE											18.22	20539	23693	23525	61465	98429	96723
12.12	870.694	869.687	[M+H]+	bruker.bsf.mcube.client.ui.model.impl.BucketTableLine@6f726ff2	313.4	1.541		141.42	157.1	0	[]	TRUE											1.11	0	0	9335	67837	108301	108264
10.54	862.631	861.624	[M+H]+	bruker.bsf.mcube.client.ui.model.impl.BucketTableLine@626d1d3b	308	1.514		70.85	140.8	3681.82	[]	TRUE											1.99	7733	0	7196	33204	50527	50796
1.9	538.35	537.343	[M+H]+	bruker.bsf.mcube.client.ui.model.impl.BucketTableLine@136ef107	235.1	1.145		1.73	122.57	9103.8	[]	TRUE											71.04	9104	9140	9458	0	0	0
2.78	496.342	495.333	[M+H]+, [2M+H]+	bruker.bsf.mcube.client.ui.model.impl.BucketTableLine@1c33ebd8	233.2	1.133		0.49	65.77	14830554	[]	TRUE											133.71	14830554	14929847	14751463	12481480	14781220	15096900
5.83	608.465	607.458	[M+H]+	bruker.bsf.mcube.client.ui.model.impl.BucketTableLine@45a3fc44	262.1	1.28		NaN	155.43	0	[]	TRUE											NaN	0	0	0	10120	14902	13675
6.06	634.48	633.473	[M+H]+	bruker.bsf.mcube.client.ui.model.impl.BucketTableLine@40afe5c7	264.9	1.295		73.64	155.2	0	[]	TRUE											2.11	1439	2020	0	6927	9579	9859
8.16	692.558	691.551	[M+H]+	bruker.bsf.mcube.client.ui.model.impl.BucketTableLine@44d2a050	283	1.386		9.28	92.93	48572.8	[]	TRUE											10.01	55246	61060	48573	19757	17045	17880
11.48	748.622	747.614	[M+H]+, [M+Na]+	bruker.bsf.mcube.client.ui.model.impl.BucketTableLine@69e4c505	296.4	1.453		1.6	95.06	810008	[]	TRUE											59.42	841527	832447	810008	144822	225220	226999
7.1	740.559	739.552	[M+H]+	bruker.bsf.mcube.client.ui.model.impl.BucketTableLine@573b11f5	285.5	1.399		2.53	155.24	1152.52	[]	TRUE											61.42	7250	7695	7590	33301	54767	49953
6.93	738.544	737.536	[M+H]+	bruker.bsf.mcube.client.ui.model.impl.BucketTableLine@4475d73c	281.5	1.38		9.77	157.49	0	[]	TRUE											16.12	934	1181	1021	6600	11097	10299
11.93	776.652	775.645	[M+H]+	bruker.bsf.mcube.client.ui.model.impl.BucketTableLine@7730d6f5	302.2	1.483		4.03	120.99	22079.8	[]	TRUE											30.02	28603	30189	27360	103765	157765	154679
11.55	774.637	773.63	[M+H]+, [M+Na]+	bruker.bsf.mcube.client.ui.model.impl.BucketTableLine@7b336448	299.7	1.47		2.78	67.42	325141	[]	TRUE											24.22	329633	319734	307903	267988	412083	409130
10.58	772.621	771.614	[M+H]+, [M+Na]+	bruker.bsf.mcube.client.ui.model.impl.BucketTableLine@73658255	297.6	1.46		5.22	69.62	294190	[]	TRUE											13.34	305830	273640	306829	294190	442226	435111
8.83	770.605	769.598	[M+H]+	bruker.bsf.mcube.client.ui.model.impl.BucketTableLine@465de0c2	295.8	1.451		8.35	72.62	111994	[]	TRUE											8.7	99324	121994	112110	150772	193210	199886
9.19	770.605	769.598	[M+H]+	bruker.bsf.mcube.client.ui.model.impl.BucketTableLine@4e045c77	292.6	1.435		2.53	79.63	132330	[]	TRUE											31.47	140791	132330	136409	55949	75335	74899
8.49	768.591	767.583	[M+H]+	bruker.bsf.mcube.client.ui.model.impl.BucketTableLine@694d12a9	294	1.442		9.06	70.82	762908	[]	TRUE											7.82	633339	632622	762908	880721	1195964	1292383
10.62	798.637	797.63	[M+H]+	bruker.bsf.mcube.client.ui.model.impl.BucketTableLine@3273f2f5	301.2	1.479		7.97	103.73	20072.3	[]	TRUE											13.02	23250	19440	20072	21443	33639	28345
7.49	792.59	791.583	[M+H]+	bruker.bsf.mcube.client.ui.model.impl.BucketTableLine@477ddc85	294	1.443		NaN	153.97	0	[]	TRUE											NaN	0	0	0	97351	121696	124186
8.13	792.589	791.582	[M+H]+	bruker.bsf.mcube.client.ui.model.impl.BucketTableLine@24b53b86	296.1	1.453		5.03	138.69	23715.4	[]	TRUE											27.58	75574	78901	69803	328402	388264	413811
6.95	790.574	789.567	[M+H]+	bruker.bsf.mcube.client.ui.model.impl.BucketTableLine@1d0d7143	294.8	1.447		NaN	154.5	0	[]	TRUE											NaN	0	0	0	16011	21315	21208
7.89	790.574	789.567	[M+H]+	bruker.bsf.mcube.client.ui.model.impl.BucketTableLine@132420a	294.1	1.444		6.32	153.68	0	[]	TRUE											24.3	40348	42940	36767	239532	292213	294375
11.6	824.655	823.648	[M+H]+	bruker.bsf.mcube.client.ui.model.impl.BucketTableLine@72592fec	303.7	1.491		2.35	136.04	40714.8	[]	TRUE											57.91	62979	60726	64290	361224	551509	540301
11.05	822.636	821.629	[M+H]+	bruker.bsf.mcube.client.ui.model.impl.BucketTableLine@7497baa0	304.4	1.495		70.72	134.74	0	[]	TRUE											1.91	0	12811	12604	23504	33652	35849
8.77	820.621	819.614	[M+H]+	bruker.bsf.mcube.client.ui.model.impl.BucketTableLine@1085f233	299.5	1.471		NaN	150.5	0	[]	TRUE											NaN	0	0	0	53808	75753	75893
12.01	854.698	853.691	[M+H]+	bruker.bsf.mcube.client.ui.model.impl.BucketTableLine@5c3da522	313.9	1.542		141.42	156.31	0	[]	TRUE											1.11	20567	0	0	65565	95715	102126
9.84	846.637	845.629	[M+H]+	bruker.bsf.mcube.client.ui.model.impl.BucketTableLine@6881e636	306.5	1.506		141.42	155.57	0	[]	TRUE											1.1	3821	0	0	24110	33965	35449
11.3	846.637	845.629	[M+H]+	bruker.bsf.mcube.client.ui.model.impl.BucketTableLine@2762f4e9	305.5	1.501		4.48	155.86	0	[]	TRUE											34.83	15136	15133	16618	133011	201850	186263
11.97	878.699	877.692	[M+H]+, [M+Na]+	bruker.bsf.mcube.client.ui.model.impl.BucketTableLine@45aaafe4	317.3	1.56		NaN	156.54	0	[]	TRUE											NaN	0	0	0	72706	112031	112044
11.65	876.683	875.676	[M+H]+	bruker.bsf.mcube.client.ui.model.impl.BucketTableLine@439ed560	314.9	1.548		NaN	154.62	0	[]	TRUE											NaN	0	0	0	29467	40798	36157
11.44	874.668	873.661	[M+H]+, [M+Na]+	bruker.bsf.mcube.client.ui.model.impl.BucketTableLine@49650152	313.4	1.541		141.42	155.66	0	[]	TRUE											1.1	0	9701	0	85153	123720	123693
4.5	552.366	551.359	[M+H]+	bruker.bsf.mcube.client.ui.model.impl.BucketTableLine@3949d071	238.6	1.162		12.28	122.8	6963.17	[]	TRUE											10	6963	7946	9384	0	0	0
8.82	730.538	729.531	[M+H]+	bruker.bsf.mcube.client.ui.model.impl.BucketTableLine@c7ea82c	278.3	1.364		7.39	119.59	32281.8	[]	TRUE											16.18	38588	32282	34657	0	0	0
5.53	726.507	725.5	[M+H]+	bruker.bsf.mcube.client.ui.model.impl.BucketTableLine@b4f8e1e	280.2	1.373		8.7	122.61	5949.72	[]	TRUE											14.09	5950	6781	7371	0	0	0
5.64	726.506	725.499	[M+H]+	bruker.bsf.mcube.client.ui.model.impl.BucketTableLine@13ee658c	279.5	1.37		4.93	122.52	6129.03	[]	TRUE											24.84	6578	6129	6917	0	0	0
8.81	742.537	741.53	[M+H]+	bruker.bsf.mcube.client.ui.model.impl.BucketTableLine@5de32b27	280.2	1.374		4.3	123.85	50227.1	[]	TRUE											28.77	50227	51428	55496	0	0	0
6.08	766.538	765.531	[M+H]+	bruker.bsf.mcube.client.ui.model.impl.BucketTableLine@2b715b6c	288.8	1.417		3.68	122.39	73019.7	[]	TRUE											33.29	73020	76441	79904	0	314	0
12.1	802.632	801.625	[M+H]+	bruker.bsf.mcube.client.ui.model.impl.BucketTableLine@4344b45c	296.9	1.457		1.91	119.99	38957	[]	TRUE											62.77	40096	39569	41404	0	0	2860
7.69	790.536	789.529	[M+H]+	bruker.bsf.mcube.client.ui.model.impl.BucketTableLine@86f52a5	283.6	1.392		141.42	155.66	0	[]	TRUE											1.1	7547	0	0	17551	26114	24597
10.28	678.542	677.535	[M+H]+	bruker.bsf.mcube.client.ui.model.impl.BucketTableLine@2d6cf0c4	277.1	1.356		9.53	113.63	5451.76	[]	TRUE											11.92	6810	5813	5452	260	0	544
11.61	706.574	705.567	[M+H]+	bruker.bsf.mcube.client.ui.model.impl.BucketTableLine@7a8b55b4	283.3	1.387		15.81	78.75	7296.88	[]	TRUE											4.98	9946	10941	7401	9835	13705	14595
9.1	702.544	701.536	[M+H]+	bruker.bsf.mcube.client.ui.model.impl.BucketTableLine@283230da	274.8	1.346		13.09	78.53	16564.1	[]	TRUE											6	22895	16564	19787	6368	10706	10058
11.98	734.605	733.598	[M+H]+	bruker.bsf.mcube.client.ui.model.impl.BucketTableLine@586ae688	290.4	1.423		NaN	157.66	0	[]	TRUE											NaN	0	0	0	8984	14844	14797
11.31	780.59	779.582	[M+H]+	bruker.bsf.mcube.client.ui.model.impl.BucketTableLine@11e0c4d	290.6	1.426		15.86	157.56	0	[]	TRUE											9.93	6542	8803	6246	18198	27536	31021
6.29	764.544	746.51	[M+NH4]+	bruker.bsf.mcube.client.ui.model.impl.BucketTableLine@14f32333	287.9	1.412		9.39	124.96	157208	[]	TRUE											13.31	177640	157208	198066	1368	2134	0
6.19	878.571	860.537	[M+NH4]+	bruker.bsf.mcube.client.ui.model.impl.BucketTableLine@506e63c8	301.4	1.482		8.14	154.62	528.558	[]	TRUE											18.99	5946	7251	6502	31832	49497	46886
7.46	930.606	912.573	[M+NH4]+	bruker.bsf.mcube.client.ui.model.impl.BucketTableLine@33abfb62	312.3	1.536		141.42	153.93	0	[]	TRUE											1.09	2909	0	0	14768	19003	17858
6.5	786.526	763.537	[M+Na]+	bruker.bsf.mcube.client.ui.model.impl.BucketTableLine@5c66c53e	281.9	1.383		5.04	58.65	5905.57	[]	TRUE											11.63	5438	5241	5906	20259	19494	18276
7.33	788.545	787.538	[M+H]+	bruker.bsf.mcube.client.ui.model.impl.BucketTableLine@38bc0fac	288.1	1.414		25.03	97.69	65871.2	[]	TRUE											3.9	65871	81475	118807	0	0	0
7.42	788.544	787.536	[M+H]+	bruker.bsf.mcube.client.ui.model.impl.BucketTableLine@31455029	287.8	1.413		13.71	116.94	102379	[]	TRUE											8.53	102379	122316	143601	8248	0	0
5.74	661.528	660.52	[M+H]+	bruker.bsf.mcube.client.ui.model.impl.BucketTableLine@bcda2e5	278.7	1.363		141.42	132.06	1093.68	[]	TRUE											0.93	0	0	1497	6233	9549	10145
6.55	677.56	676.553	[M+H]+	bruker.bsf.mcube.client.ui.model.impl.BucketTableLine@982f4be	285.3	1.396		4.57	98.82	6023.54	[]	TRUE											21.62	5475	6024	6060	4344	6248	6347
5.85	691.538	690.531	[M+H]+	bruker.bsf.mcube.client.ui.model.impl.BucketTableLine@126ebfe8	288.2	1.411		141.42	155.31	0	[]	TRUE											1.1	2199	0	0	15885	23217	21188
5.47	673.528	672.521	[M+H]+	bruker.bsf.mcube.client.ui.model.impl.BucketTableLine@35e5e0fa	278.5	1.363		NaN	153.71	0	[]	TRUE											NaN	0	0	0	7079	10427	10582
7.78	705.591	704.583	[M+H]+	bruker.bsf.mcube.client.ui.model.impl.BucketTableLine@3e68a3ca	294.3	1.441		4.58	86.47	692951	[]	TRUE											18.87	692951	756844	770865	217350	245305	257537
6.64	721.585	720.578	[M+H]+, [M+Na]+	bruker.bsf.mcube.client.ui.model.impl.BucketTableLine@7c1575e9	291.9	1.43		2.56	83.96	20367.8	[]	TRUE											32.83	22203	20871	21371	29803	49467	46978
7.26	725.557	702.568	[M+Na]+, [M+K]+	bruker.bsf.mcube.client.ui.model.impl.BucketTableLine@1b103970	291	1.426		70.79	74.03	172174	[]	TRUE											1.05	183693	0	173824	224617	189696	205000
7.37	725.557	702.568	[M+Na]+	bruker.bsf.mcube.client.ui.model.impl.BucketTableLine@5895c57e	289.1	1.417		2.49	65.38	202888	[]	TRUE											26.31	204701	202888	214615	233609	221827	255965
6.86	719.57	718.562	[M+H]+, [M+Na]+	bruker.bsf.mcube.client.ui.model.impl.BucketTableLine@6eded770	295.6	1.448		1.39	105.17	44586.7	[]	TRUE											75.6	52944	54778	53934	136848	204080	202998
7.95	717.59	716.583	[M+H]+	bruker.bsf.mcube.client.ui.model.impl.BucketTableLine@3a1b261e	291.6	1.429		0.74	85.67	71040.4	[]	TRUE											115.12	74167	72962	73061	134472	195983	203695
9.4	733.621	732.614	[M+H]+	bruker.bsf.mcube.client.ui.model.impl.BucketTableLine@353ae2fd	299.4	1.468		2.98	88.87	70024.6	[]	TRUE											29.81	71382	71978	76280	20555	21716	24542
7.48	729.59	728.583	[M+H]+, [M+Na]+	bruker.bsf.mcube.client.ui.model.impl.BucketTableLine@4b9b0633	290.7	1.425		4.17	149.79	7292.05	[]	TRUE											35.9	57814	64039	60888	461575	580022	576242
6.5	727.575	726.568	[M+H]+	bruker.bsf.mcube.client.ui.model.impl.BucketTableLine@79fd188a	286.5	1.404		141.42	158.73	0	[]	TRUE											1.12	0	449	0	11972	20732	21221
9.62	745.622	744.614	[M+H]+	bruker.bsf.mcube.client.ui.model.impl.BucketTableLine@4fe8df7f	298.7	1.464		2.98	63.29	50150.5	[]	TRUE											21.24	51934	51115	54773	47526	66134	65223
8.79	753.587	752.58	[M+H]+	bruker.bsf.mcube.client.ui.model.impl.BucketTableLine@61f51f77	295	1.447		141.42	131.93	583.684	[]	TRUE											0.93	10335	0	0	50746	46615	48771
11.63	775.673	774.665	[M+H]+	bruker.bsf.mcube.client.ui.model.impl.BucketTableLine@5f35b52f	304.2	1.493		16.57	139.35	3632.86	[]	TRUE											8.41	12801	8481	11514	2273	3267	3633
11.27	787.667	786.66	[M+H]+	bruker.bsf.mcube.client.ui.model.impl.BucketTableLine@5822c687	304.7	1.495		70.95	138.85	0	[]	TRUE											1.96	5894	0	5356	9798	16677	15528
9.12	783.637	782.629	[M+H]+	bruker.bsf.mcube.client.ui.model.impl.BucketTableLine@78d09538	301.6	1.48		4.72	121.9	15552.9	[]	TRUE											25.83	21648	22445	24219	84673	102218	107318
10.58	781.62	780.613	[M+H]+	bruker.bsf.mcube.client.ui.model.impl.BucketTableLine@6ee2d430	301.9	1.481		8.43	104.94	11685.7	[]	TRUE											12.45	14380	11686	13108	37159	58977	56800
6.33	775.574	774.568	[M+H]+, [M+Na]+	bruker.bsf.mcube.client.ui.model.impl.BucketTableLine@65547699	293.3	1.439		NaN	157.73	0	[]	TRUE											NaN	0	0	0	18747	30410	31588
11.5	799.67	798.662	[M+H]+, [M+Na]+	bruker.bsf.mcube.client.ui.model.impl.BucketTableLine@6d48ecb5	304.8	1.496		7.63	143.84	16360.8	[]	TRUE											18.85	48754	40750	42999	210246	327279	319394
11.86	833.71	832.703	[M+H]+	bruker.bsf.mcube.client.ui.model.impl.BucketTableLine@6e51c312	314	1.542		2.71	67.86	48087.6	[]	TRUE											25.03	64770	61726	60810	31324	48088	45950
11.42	813.684	812.676	[M+H]+	bruker.bsf.mcube.client.ui.model.impl.BucketTableLine@49bd8d31	307.1	1.508		5.96	90.51	19219.7	[]	TRUE											15.19	22249	19220	20817	36201	56147	58450
11.71	835.665	812.676	[M+Na]+	bruker.bsf.mcube.client.ui.model.impl.BucketTableLine@daff3cd	308.1	1.514		NaN	153	0	[]	TRUE											NaN	0	0	0	470686	434945	420099
10.19	827.664	826.657	[M+H]+	bruker.bsf.mcube.client.ui.model.impl.BucketTableLine@28275984	309.5	1.52		70.75	73.98	5581.78	[]	TRUE											1.05	0	6935	7219	3522	5574	5582
12.17	851.697	828.708	[M+Na]+	bruker.bsf.mcube.client.ui.model.impl.BucketTableLine@15bf53f4	316.1	1.553		NaN	154.78	0	[]	TRUE											NaN	0	0	0	7737	9934	10831
12.02	841.716	840.708	[M+H]+	bruker.bsf.mcube.client.ui.model.impl.BucketTableLine@71d59e49	313.3	1.539		11.49	108.84	18674.1	[]	TRUE											9.47	17264	22772	19311	62786	93738	98621
11.75	839.699	838.692	[M+H]+	bruker.bsf.mcube.client.ui.model.impl.BucketTableLine@24c97b2d	312.8	1.537		1.93	106.36	14838.3	[]	TRUE											55.12	14838	15351	15533	43206	63279	66413
11.47	835.67	834.663	[M+H]+	bruker.bsf.mcube.client.ui.model.impl.BucketTableLine@1a606a4a	306.6	1.506		141.42	159.13	0	[]	TRUE											1.13	0	0	22176	3887	7180	6637
12.49	832.702	814.668	[M+NH4]+, [M+Na]+	bruker.bsf.mcube.client.ui.model.impl.BucketTableLine@546855d7	326.1	1.602		NaN	155.8	0	[]	TRUE											NaN	0	0	0	8936	12284	13552
11.14	631.494	608.505	[M+Na]+, [M+K]+	bruker.bsf.mcube.client.ui.model.impl.BucketTableLine@3fbd586a	262.1	1.281		73.41	152.84	0	[]	TRUE											2.08	4742	3427	0	0	0	0
12.34	760.647	742.614	[M+NH4]+, [M+Na]+	bruker.bsf.mcube.client.ui.model.impl.BucketTableLine@78bc176e	292.3	1.434		6.58	151.62	4184.24	[]	TRUE											23.05	16931	17253	14829	1675	2722	2380
14.11	824.771	806.738	[M+NH4]+	bruker.bsf.mcube.client.ui.model.impl.BucketTableLine@3bd39367	315.2	1.548		141.42	78.59	80121.2	[]	TRUE											0.56	0	0	87686	158360	190138	176524
14.3	838.788	820.755	[M+NH4]+	bruker.bsf.mcube.client.ui.model.impl.BucketTableLine@3fdd5d5e	318.8	1.566		32.82	95.97	10533.6	[]	TRUE											2.92	6636	4772	10534	15114	23618	17684
13.26	856.742	838.708	[M+NH4]+	bruker.bsf.mcube.client.ui.model.impl.BucketTableLine@71bde38c	318.2	1.564		NaN	104.02	0	[]	TRUE											NaN	0	0	0	21684	29184	24315
14.68	866.821	848.787	[M+NH4]+	bruker.bsf.mcube.client.ui.model.impl.BucketTableLine@634f5641	324.9	1.597		21.21	125.53	2209.06	[]	TRUE											5.92	1941	2209	3144	2110	10663	3432
13.28	908.773	890.739	[M+NH4]+	bruker.bsf.mcube.client.ui.model.impl.BucketTableLine@5cb17872	325.2	1.6		78	149.23	4620.58	[]	TRUE											1.91	0	11739	20367	148034	205377	198140
14.29	900.8	882.766	[M+NH4]+	bruker.bsf.mcube.client.ui.model.impl.BucketTableLine@2a2ab6b1	325	1.599		13.56	135.76	38684.1	[]	TRUE											10.01	44893	53819	38684	0	0	0
13.18	920.774	902.739	[M+NH4]+, [M+K]+, [M+Na]+	bruker.bsf.mcube.client.ui.model.impl.BucketTableLine@10fd96cb	326.1	1.604		1.13	154.13	22104.8	[]	TRUE											136.92	163508	163423	159594	1764875	2590340	2465624
14.37	980.862	962.828	[M+NH4]+	bruker.bsf.mcube.client.ui.model.impl.BucketTableLine@31c95f47	342.3	1.685		24.38	137.71	1279.85	[]	TRUE											5.65	2391	2050	1280	10823	17508	15999
12.7	717.603	694.614	[M+Na]+, [M+K]+	bruker.bsf.mcube.client.ui.model.impl.BucketTableLine@719beb4	285.3	1.398		16.44	149.33	7161.58	[]	TRUE											9.08	15017	19020	12817	4192	7162	5656
14.75	810.791	792.757	[M+NH4]+, [M+Na]+	bruker.bsf.mcube.client.ui.model.impl.BucketTableLine@4137b23d	314.6	1.544		8.67	152.27	1963.7	[]	TRUE											17.56	2348	1964	2398	61294	105030	79759
0.78	665.42	1328.83	[M+H+H]2+	bruker.bsf.mcube.client.ui.model.impl.BucketTableLine@3496c9b3	466.2	1.152		6.6	91.99	1327.38	[]	TRUE											13.93	1443	1327	1561	3900	5985	5365
0.78	621.393	1240.77	[M+H+H]2+	bruker.bsf.mcube.client.ui.model.impl.BucketTableLine@f119ccd	447.2	1.104		5.82	89.57	1522.12	[]	TRUE											15.39	2020	1755	1941	4676	7070	7391
0.78	643.407	1284.8	[M+H+H]2+	bruker.bsf.mcube.client.ui.model.impl.BucketTableLine@23b05dd4	457.1	1.129		6	88.27	1416.14	[]	TRUE											14.71	1617	1416	1609	4184	6136	5887
0.78	533.341	1064.67	[M+H+H]2+	bruker.bsf.mcube.client.ui.model.impl.BucketTableLine@23f1a962	405.7	1		6.38	73.51	3043.39	[]	TRUE											11.51	3500	3043	3090	6776	9907	10082
0.78	599.381	1196.75	[M+H+H]2+	bruker.bsf.mcube.client.ui.model.impl.BucketTableLine@21a837fe	437.4	1.08		5.66	81.82	2201.13	[]	TRUE											14.45	2506	2263	2201	6045	8190	8128
0.78	555.354	1108.69	[M+H+H]2+	bruker.bsf.mcube.client.ui.model.impl.BucketTableLine@225c30f2	417.3	1.029		9.86	74.05	2697.98	[]	TRUE											7.51	3311	3130	2609	6880	9196	9340
0.78	577.368	1152.72	[M+H+H]2+	bruker.bsf.mcube.client.ui.model.impl.BucketTableLine@3239790	427.2	1.054		70.82	88.12	2308.43	[]	TRUE											1.24	0	2526	2698	6276	9387	8974
0.79	445.289	888.564	[M+H+H]2+	bruker.bsf.mcube.client.ui.model.impl.BucketTableLine@2db7942f	365.5	0.899		8.18	55.75	3098.53	[]	TRUE											6.82	3851	3538	3149	6327	8623	7881
0.79	489.315	976.615	[M+H+H]2+	bruker.bsf.mcube.client.ui.model.impl.BucketTableLine@4dc041a0	385.9	0.95		6.15	67.52	3719.12	[]	TRUE											10.97	4163	3719	3621	6969	9889	10060
0.79	423.276	844.537	[M+H+H]2+	bruker.bsf.mcube.client.ui.model.impl.BucketTableLine@ed8334a	354.4	0.871		4.89	52.51	2640.02	[]	TRUE											10.74	3059	2714	2918	5404	7096	7069
0.79	467.302	932.589	[M+H+H]2+	bruker.bsf.mcube.client.ui.model.impl.BucketTableLine@1158aa16	375.3	0.923		3.01	60.8	3483.65	[]	TRUE											20.2	3484	3540	3736	6631	9348	9168
0.79	447.199	446.192	[M+H]+	bruker.bsf.mcube.client.ui.model.impl.BucketTableLine@df42fe	202.9	0.983		5.44	119.27	4329.92	[]	TRUE											21.91	4330	4701	4947	167	252	0
0.79	784.491	783.484	[M+H]+	bruker.bsf.mcube.client.ui.model.impl.BucketTableLine@4f5dce04	266	1.305		1.21	53.36	2122.31	[]	TRUE											44.18	2673	2595	2643	3807	5091	5312
0.8	696.437	695.43	[M+H]+	bruker.bsf.mcube.client.ui.model.impl.BucketTableLine@50e6c6	248	1.214		3.62	41.13	4619.23	[]	TRUE											11.37	5307	5456	4999	6486	8763	8235
0.8	520.333	519.326	[M+H]+	bruker.bsf.mcube.client.ui.model.impl.BucketTableLine@540cf4c0	209.8	1.021		9.43	19.61	18477.5	[]	TRUE											2.08	25674	21027	21269	19786	27497	26610
0.8	564.359	563.352	[M+H]+	bruker.bsf.mcube.client.ui.model.impl.BucketTableLine@2e3e840d	218.8	1.067		9.02	24.58	14996.1	[]	TRUE											2.73	20563	17285	16893	16944	24009	22558
0.8	476.307	475.3	[M+H]+	bruker.bsf.mcube.client.ui.model.impl.BucketTableLine@fb25220	200.2	0.972		11.17	18.37	23016.6	[]	TRUE											1.64	30455	24857	23723	23099	31114	30197
0.8	432.281	431.273	[M+H]+	bruker.bsf.mcube.client.ui.model.impl.BucketTableLine@853e3c6	191.7	0.928		10.18	21.84	23271	[]	TRUE											2.15	28470	23271	22936	24373	31387	31229
0.82	307.12	306.113	[M+H]+	bruker.bsf.mcube.client.ui.model.impl.BucketTableLine@3bcaacf8	163.2	0.78		12.26	141.52	318.439	[]	TRUE											11.55	297	318	393	4393	5939	5842
0.86	305.131	304.123	[M+H]+	bruker.bsf.mcube.client.ui.model.impl.BucketTableLine@618e4960	163.6	0.782		14.96	150.41	185.669	[]	TRUE											10.06	5234	5273	7117	1791	2550	2947
0.86	430.316	429.309	[M+H]+	bruker.bsf.mcube.client.ui.model.impl.BucketTableLine@7c302423	211.9	1.026		1.35	122.57	10345.6	[]	TRUE											91.06	10346	10691	10494	0	0	0
0.86	343.31	342.303	[M+H]+	bruker.bsf.mcube.client.ui.model.impl.BucketTableLine@6b6ab5b0	191.8	0.921		4.08	122.5	14104.2	[]	TRUE											30.05	15473	14344	14104	0	0	0
0.87	421.162	420.155	[M+H]+	bruker.bsf.mcube.client.ui.model.impl.BucketTableLine@5297949	199.5	0.965		3.86	122.65	4227.91	[]	FALSE											31.74	4648	4228	4458	0	0	0
0.9	357.326	356.319	[M+H]+	bruker.bsf.mcube.client.ui.model.impl.BucketTableLine@167fe5c5	197.5	0.95		2.24	122.52	9578.15	[]	TRUE											54.63	10106	9749	9578	0	0	0
0.94	759.428	758.421	[M+H]+	bruker.bsf.mcube.client.ui.model.impl.BucketTableLine@6b93ca15	275.2	1.35		2.04	122.57	6436.57	[]	TRUE											60.12	6772	6972	7118	0	0	0
0.95	289.179	288.172	[M+H]+	bruker.bsf.mcube.client.ui.model.impl.BucketTableLine@556a25e2	169.2	0.807		1.22	122	8421.94	[]	TRUE											100.25	8422	8636	8650	0	0	0
0.97	322.191	321.183	[M+H]+	bruker.bsf.mcube.client.ui.model.impl.BucketTableLine@1b47ed37	182.6	0.874		2.94	122.56	12602.9	[]	TRUE											41.71	13468	13368	12603	0	0	0
1	607.284	606.276	[M+H]+	bruker.bsf.mcube.client.ui.model.impl.BucketTableLine@72ff7257	231.4	1.13		NaN	155.92	0	[]	TRUE											NaN	0	0	0	6160	9435	7832
1	610.257	609.25	[M+H]+	bruker.bsf.mcube.client.ui.model.impl.BucketTableLine@749cd7f	226.9	1.108		2.97	152.88	0	[]	TRUE											51.39	5198	4856	5149	213485	225972	208018
1.01	445.234	444.226	[M+H]+	bruker.bsf.mcube.client.ui.model.impl.BucketTableLine@388ad41	202.3	0.98		NaN	154.47	0	[]	TRUE											NaN	0	0	0	16337	15030	11993
1.02	624.272	623.265	[M+H]+	bruker.bsf.mcube.client.ui.model.impl.BucketTableLine@2782d652	231	1.129		141.42	152.97	0	[]	TRUE											1.08	287	0	0	60140	65703	59570
1.03	811.309	810.301	[M+H]+	bruker.bsf.mcube.client.ui.model.impl.BucketTableLine@2ee6753f	254.9	1.252		NaN	157.29	0	[]	TRUE											NaN	0	0	0	8898	14651	14001
1.03	398.326	397.319	[M+H]+	bruker.bsf.mcube.client.ui.model.impl.BucketTableLine@670d67a9	209	1.009		1.53	122.49	19305.9	[]	TRUE											79.87	19306	20045	19680	0	0	0
1.05	706.429	705.421	[M+H]+	bruker.bsf.mcube.client.ui.model.impl.BucketTableLine@21a93cac	265	1.298		4.96	122.52	2022.23	[]	TRUE											24.71	2251	2022	2251	0	0	0
1.05	545.304	544.297	[M+H]+	bruker.bsf.mcube.client.ui.model.impl.BucketTableLine@10a85e8d	230	1.12		24.61	NaN	0	[]	TRUE											NaN	15995	17235	27047	0	0	0
1.06	497.174	496.166	[M+H]+	bruker.bsf.mcube.client.ui.model.impl.BucketTableLine@dfa8e2a	215.2	1.046		NaN	152.76	0	[]	TRUE											NaN	0	0	0	27677	28103	27412
1.09	867.371	866.364	[M+H]+	bruker.bsf.mcube.client.ui.model.impl.BucketTableLine@1468013	267.7	1.316		NaN	157.86	0	[]	TRUE											NaN	0	0	0	5767	9209	9903
1.1	652.303	651.296	[M+H]+	bruker.bsf.mcube.client.ui.model.impl.BucketTableLine@69e290cb	238.9	1.168		4.92	153.03	0	[]	TRUE											31.09	26986	24946	24000	191578	204767	216885
1.1	446.255	445.248	[M+H]+	bruker.bsf.mcube.client.ui.model.impl.BucketTableLine@3b6ce74c	207.1	1.003		141.42	113.52	314.66	[]	TRUE											0.8	315	0	0	3414	2596	3042
1.11	656.307	655.3	[M+H]+	bruker.bsf.mcube.client.ui.model.impl.BucketTableLine@62beb5d5	238.4	1.166		6.96	153.22	0	[]	FALSE											22.01	798	819	696	6351	6568	7380
1.12	225.196	224.189	[M+H]+	bruker.bsf.mcube.client.ui.model.impl.BucketTableLine@57cde789	160.7	0.757		NaN	140.24	0	[]	TRUE											NaN	0	0	0	497	497	306
1.12	492.272	491.265	[M+H]+	bruker.bsf.mcube.client.ui.model.impl.BucketTableLine@2a544173	222.1	1.079		1.97	122.49	10468.4	[]	TRUE											62.07	10468	10771	10985	0	0	0
1.12	263.081	262.074	[M+H]+	bruker.bsf.mcube.client.ui.model.impl.BucketTableLine@765e85f2	155.9	0.74		77.62	141.39	1010.87	[]	TRUE											1.82	6186	1235	1428	908	1011	876
1.13	412.278	411.271	[M+H]+	bruker.bsf.mcube.client.ui.model.impl.BucketTableLine@61d996f1	207	1		10.23	75.41	1428.98	[]	TRUE											7.37	1827	1420	1668	3585	5510	5514
1.14	997.627	996.62	[M+H]+	bruker.bsf.mcube.client.ui.model.impl.BucketTableLine@5910c4ec	324.6	1.599		6.67	122.6	8145.15	[]	TRUE											18.37	8145	9304	9506	0	0	0
1.16	624.285	623.278	[M+H]+	bruker.bsf.mcube.client.ui.model.impl.BucketTableLine@51474964	246.2	1.203		74.3	155.42	0	[]	TRUE											2.09	732	0	502	15343	22157	21621
1.17	979.645	978.638	[M+H]+	bruker.bsf.mcube.client.ui.model.impl.BucketTableLine@533427ab	325.1	1.601		6.92	122.55	11385.9	[]	TRUE											17.71	11386	13267	11621	0	0	0
1.17	372.243	371.236	[M+H]+	bruker.bsf.mcube.client.ui.model.impl.BucketTableLine@7ef75d22	205.9	0.992		1.47	119.73	69390.2	[]	TRUE											81.66	71714	69701	69390	1084	1191	1235
1.18	1005.66	1004.65	[M+H]+	bruker.bsf.mcube.client.ui.model.impl.BucketTableLine@211fd1b4	327.4	1.613		4.87	122.5	5884.21	[]	TRUE											25.14	5884	6629	6228	0	0	0
1.2	588.374	587.367	[M+H]+	bruker.bsf.mcube.client.ui.model.impl.BucketTableLine@4a78b09a	237.3	1.158		2.58	122.55	5691.27	[]	TRUE											47.46	5691	5774	6044	0	0	0
1.25	347.125	346.118	[M+H]+	bruker.bsf.mcube.client.ui.model.impl.BucketTableLine@3883cf01	186.7	0.897		11.48	99.33	382.316	[]	TRUE											8.65	291	321	382	7346	7679	8202
1.43	594.16	593.153	[M+H]+	bruker.bsf.mcube.client.ui.model.impl.BucketTableLine@7cd98b7e	222.8	1.087		5.69	57.73	3759.12	[]	TRUE											10.14	3759	4289	4206	5069	6338	6401
1.48	299.174	298.167	[M+H]+	bruker.bsf.mcube.client.ui.model.impl.BucketTableLine@23947720	179.9	0.859		70.97	79.75	1623.51	[]	TRUE											1.12	4909	0	4446	1383	1624	1348
1.49	301.284	300.277	[M+H]+	bruker.bsf.mcube.client.ui.model.impl.BucketTableLine@2ce7efa8	188.6	0.901		NaN	83.27	0	[]	TRUE											NaN	0	0	0	4592	5736	5849
1.53	230.247	229.24	[M+H]+	bruker.bsf.mcube.client.ui.model.impl.BucketTableLine@abac6f2	174.7	0.824		NaN	153.27	0	[]	TRUE											NaN	0	0	0	7572	8843	8742
1.57	638.444	637.437	[M+H]+	bruker.bsf.mcube.client.ui.model.impl.BucketTableLine@3a083ea0	273	1.334		3.4	122.5	8979.86	[]	FALSE											36.03	8980	9202	9734	0	0	0
1.58	293.174	292.167	[M+H]+	bruker.bsf.mcube.client.ui.model.impl.BucketTableLine@3aa563b6	168.1	0.802		4.76	75.61	1812.19	[]	TRUE											15.88	1710	1613	1812	5992	7724	7307
1.6	949.639	948.632	[M+H]+	bruker.bsf.mcube.client.ui.model.impl.BucketTableLine@29ac41e5	319.7	1.573		6.87	122.53	5614.15	[]	TRUE											17.82	5614	6262	6642	0	0	0
1.6	928.662	927.655	[M+H]+	bruker.bsf.mcube.client.ui.model.impl.BucketTableLine@75fd9f74	313.5	1.542		4.53	122.59	4928.59	[]	FALSE											27.04	4929	5466	5397	0	0	0
1.61	362.326	361.319	[M+H]+	bruker.bsf.mcube.client.ui.model.impl.BucketTableLine@e7b4255	202.7	0.975		11.02	153.95	0	[]	TRUE											13.97	962	781	756	6665	8534	8249
1.61	931.658	930.651	[M+H]+	bruker.bsf.mcube.client.ui.model.impl.BucketTableLine@1f5238ff	322.5	1.587		4.62	122.49	7372.35	[]	TRUE											26.53	8130	7372	7394	0	0	0
1.63	930.647	929.639	[M+H]+	bruker.bsf.mcube.client.ui.model.impl.BucketTableLine@54baf199	320.9	1.579		5.95	122.71	7291.94	[]	FALSE											20.63	8105	8410	7292	0	0	0
1.63	929.642	928.635	[M+H]+	bruker.bsf.mcube.client.ui.model.impl.BucketTableLine@4da5c245	321.1	1.58		3.63	122.55	14240.5	[]	TRUE											33.74	14241	15349	15439	0	0	0
1.66	396.311	395.304	[M+H]+	bruker.bsf.mcube.client.ui.model.impl.BucketTableLine@1998484e	206.3	0.996		4.49	150.16	343.096	[]	TRUE											33.42	824	740	799	5632	7201	6701
1.69	284.294	283.286	[M+H]+	bruker.bsf.mcube.client.ui.model.impl.BucketTableLine@17831e42	180.5	0.86		8.72	87.95	984.271	[]	TRUE											10.09	984	795	882	4199	6294	6347
1.73	506.144	505.137	[M+H]+	bruker.bsf.mcube.client.ui.model.impl.BucketTableLine@14360312	226.2	1.1		4.93	153.46	0	[]	TRUE											31.12	1386	1229	1296	10447	12203	12640
1.75	621.376	620.368	[M+H]+	bruker.bsf.mcube.client.ui.model.impl.BucketTableLine@2ce3b0b1	253.6	1.239		NaN	158.61	0	[]	TRUE											NaN	0	0	0	7461	13070	12907
1.79	301.142	300.134	[M+H]+	bruker.bsf.mcube.client.ui.model.impl.BucketTableLine@231dda61	182	0.87		11.69	81.86	1615.3	[]	TRUE											7	1477	1615	1211	46858	44982	43324
1.8	304.3	303.292	[M+H]+	bruker.bsf.mcube.client.ui.model.impl.BucketTableLine@7976383	194.5	0.929		7.6	70.45	3917.44	[]	TRUE											9.27	4341	3838	3628	11473	12979	12962
1.8	579.294	578.287	[M+H]+	bruker.bsf.mcube.client.ui.model.impl.BucketTableLine@62f1f4ce	246.1	1.201		14.5	84.78	602.263	[]	TRUE											5.85	602	430	590	21524	30793	31446
1.8	849.568	848.561	[M+H]+	bruker.bsf.mcube.client.ui.model.impl.BucketTableLine@5326b619	293.7	1.443		0.72	122.69	4005.1	[]	TRUE											170.75	4005	4007	4068	0	0	0
1.83	521.348	520.341	[M+H]+	bruker.bsf.mcube.client.ui.model.impl.BucketTableLine@1e25a0ce	232	1.129		3.07	122.49	5713.3	[]	TRUE											39.9	5713	6009	6153	0	0	0
1.86	267.186	266.179	[M+H]+	bruker.bsf.mcube.client.ui.model.impl.BucketTableLine@229243f2	172.7	0.821		4.51	87.12	88372.3	[]	TRUE											19.32	88372	84770	79155	1001130	800644	867304
1.86	181.076	180.069	[M+H]+	bruker.bsf.mcube.client.ui.model.impl.BucketTableLine@4fa884ea	135.4	0.629		4.65	95.67	2599.6	[]	TRUE											20.57	2600	2348	2593	7502	8175	8873
1.86	182.084	181.076	[M+H]+	bruker.bsf.mcube.client.ui.model.impl.BucketTableLine@29587578	135.2	0.628		3.77	90.81	4457.56	[]	TRUE											24.1	4458	4096	4423	15134	15451	16295
1.86	183.091	182.084	[M+H]+	bruker.bsf.mcube.client.ui.model.impl.BucketTableLine@1ac8934d	136.2	0.633		3.38	88.92	4515.5	[]	TRUE											26.33	4462	4178	4515	26573	22774	25832
1.87	457.306	456.299	[M+H]+	bruker.bsf.mcube.client.ui.model.impl.BucketTableLine@2a75ce35	216.5	1.05		73.65	120.41	431.492	[]	FALSE											1.63	0	431	606	3776	0	5212
1.87	401.111	400.104	[M+H]+	bruker.bsf.mcube.client.ui.model.impl.BucketTableLine@21719045	189.1	0.913		11.64	66.71	2864.87	[]	TRUE											5.73	3530	3127	2647	5425	6290	5708
1.88	739.293	738.285	[M+H]+	bruker.bsf.mcube.client.ui.model.impl.BucketTableLine@4be8c2a6	269.9	1.323		19.71	112.01	1225.73	[]	TRUE											5.68	1226	897	775	5496	6985	6156
1.92	412.321	411.314	[M+H]+	bruker.bsf.mcube.client.ui.model.impl.BucketTableLine@15e4726d	210.4	1.017		0.72	153.81	307.509	[]	TRUE											212.9	28039	28239	27747	168685	216355	211315
1.94	933.676	932.669	[M+H]+	bruker.bsf.mcube.client.ui.model.impl.BucketTableLine@11640282	325.2	1.6		3.38	122.52	10230.1	[]	TRUE											36.25	10230	11079	10464	0	0	0
1.96	935.691	934.683	[M+H]+	bruker.bsf.mcube.client.ui.model.impl.BucketTableLine@3cba4b53	328.5	1.617		1.93	122.49	10733.7	[]	TRUE											63.39	11034	11253	10734	0	0	0
1.99	184.1	183.092	[M+H]+	bruker.bsf.mcube.client.ui.model.impl.BucketTableLine@70b38de	139.9	0.651		NaN	82.1	0	[]	TRUE											NaN	0	0	0	8407	7196	7439
1.99	269.2	268.193	[M+H]+	bruker.bsf.mcube.client.ui.model.impl.BucketTableLine@364a5aaf	176.3	0.838		NaN	82.6	0	[]	TRUE											NaN	0	0	0	50290	49888	48616
2.02	300.991	299.984	[M+H]+	bruker.bsf.mcube.client.ui.model.impl.BucketTableLine@58446fe6	161.2	0.77		0.55	68.63	6587.69	[]	TRUE											125.05	7614	7560	7512	16412	18916	19094
2.05	488.359	487.351	[M+H]+	bruker.bsf.mcube.client.ui.model.impl.BucketTableLine@3b7161bd	221.3	1.075		6.32	147.25	222.975	[]	TRUE											23.3	936	874	801	5336	6637	6530
2.06	604.386	603.378	[M+H]+	bruker.bsf.mcube.client.ui.model.impl.BucketTableLine@65e263c5	232.6	1.135		2.23	50.91	4463.61	[]	TRUE											22.85	4227	4464	4353	7100	9170	8544
2.09	717.455	716.448	[M+H]+	bruker.bsf.mcube.client.ui.model.impl.BucketTableLine@119d2f4	272.2	1.334		2.6	122.53	4890.89	[]	TRUE											47.06	4891	5186	4934	0	0	0
2.13	850.579	849.572	[M+H]+	bruker.bsf.mcube.client.ui.model.impl.BucketTableLine@7ad9b66e	296.3	1.456		7.93	122.51	7828.07	[]	TRUE											15.44	8270	7828	9429	0	0	0
2.19	849.987	1697.96	[M+H+H]2+	bruker.bsf.mcube.client.ui.model.impl.BucketTableLine@4a155c01	457.8	1.134		NaN	152.92	0	[]	FALSE											NaN	0	0	0	14665	13435	13631
2.19	873.987	1745.96	[M+H+H]2+	bruker.bsf.mcube.client.ui.model.impl.BucketTableLine@3c9fe2cd	464.4	1.15		NaN	155.74	0	[]	TRUE											NaN	0	0	0	8335	7359	10851
2.2	1122.66	2243.31	[M+H+H]2+	bruker.bsf.mcube.client.ui.model.impl.BucketTableLine@73de19d8	531.6	1.319		NaN	159.13	0	[]	FALSE											NaN	0	0	0	5059	9351	7118
2.21	1133.66	2265.3	[M+H+H]2+	bruker.bsf.mcube.client.ui.model.impl.BucketTableLine@4483ab0b	530.1	1.316		NaN	152.99	0	[]	TRUE											NaN	0	0	0	8159	8044	8931
2.21	874.491	873.484	[M+H]+	bruker.bsf.mcube.client.ui.model.impl.BucketTableLine@249612ce	233.2	1.146		NaN	158.55	0	[]	TRUE											NaN	0	0	0	11357	8864	6315
2.27	825.988	1649.96	[M+H+H]2+	bruker.bsf.mcube.client.ui.model.impl.BucketTableLine@67dc151b	453.9	1.124		70.92	153.25	0	[]	FALSE											2.16	1381	0	1263	9493	10075	8536
2.29	837.987	1673.96	[M+H+H]2+	bruker.bsf.mcube.client.ui.model.impl.BucketTableLine@64cfc0e1	454.5	1.125		NaN	155.77	0	[]	FALSE											NaN	0	0	0	26620	18374	19746
2.29	1109.65	2217.29	[M+H+H]2+	bruker.bsf.mcube.client.ui.model.impl.BucketTableLine@3dcdf480	527	1.308		NaN	153.41	0	[]	TRUE											NaN	0	0	0	16815	13888	15595
2.32	362.222	361.215	[M+H]+	bruker.bsf.mcube.client.ui.model.impl.BucketTableLine@29599195	199.4	0.959		7.69	122.94	3726.89	[]	TRUE											15.99	4484	3727	4000	0	0	0
2.33	1045.63	1044.62	[M+H]+	bruker.bsf.mcube.client.ui.model.impl.BucketTableLine@2e2a3d68	324.8	1.601		71.61	153.62	678.816	[]	TRUE											2.15	1990	0	2395	9897	19362	21016
2.33	478.322	477.314	[M+H]+	bruker.bsf.mcube.client.ui.model.impl.BucketTableLine@34782884	240.4	1.167		11.06	123.39	4238.38	[]	TRUE											11.16	5393	5439	4238	0	0	0
2.36	914.608	913.6	[M+H]+	bruker.bsf.mcube.client.ui.model.impl.BucketTableLine@6643b37f	310.6	1.528		17.15	122.81	3891.36	[]	TRUE											7.16	5513	3891	3907	0	0	0
2.36	524.362	1046.71	[M+H+H]2+	bruker.bsf.mcube.client.ui.model.impl.BucketTableLine@3f3531b	402.1	0.991		6.29	103.57	2083.37	[]	TRUE											16.47	3168	2936	2715	0	0	0
2.36	1021.62	1020.62	[M+H]+	bruker.bsf.mcube.client.ui.model.impl.BucketTableLine@7ccdef70	321.4	1.584		16.47	126.24	9531.88	[]	TRUE											7.67	14764	12084	18116	61519	88539	84455
2.36	798.979	1595.94	[M+H+H]2+	bruker.bsf.mcube.client.ui.model.impl.BucketTableLine@904c465	443.6	1.098		141.42	136.15	1195.63	[]	FALSE											0.96	0	4691	0	18010	16768	16119
2.37	502.35	1002.69	[M+H+H]2+	bruker.bsf.mcube.client.ui.model.impl.BucketTableLine@72a75671	392.3	0.966		16.01	96.1	2499.12	[]	FALSE											6	3717	2604	2793	0	0	0
2.38	942.636	941.628	[M+H]+	bruker.bsf.mcube.client.ui.model.impl.BucketTableLine@6b55b8b5	305.7	1.504		20.2	87.27	1917.24	[]	TRUE											4.32	2287	3000	1835	0	0	0
2.38	539.314	1076.61	[M+H+H]2+	bruker.bsf.mcube.client.ui.model.impl.BucketTableLine@78707cc0	377.3	0.93		13.33	100.11	5659.15	[]	TRUE											7.51	8210	6066	8147	15944	16630	16177
2.39	801.988	1601.96	[M+H+H]2+	bruker.bsf.mcube.client.ui.model.impl.BucketTableLine@5778b847	443	1.097		12.84	124.55	4731.37	[]	FALSE											9.7	17544	16472	12854	40158	29198	25104
2.39	1061.65	2121.3	[M+H+H]2+	bruker.bsf.mcube.client.ui.model.impl.BucketTableLine@1f247807	517.5	1.284		73.16	153.63	0	[]	TRUE											2.1	6339	4655	0	26346	28837	23102
2.39	898.61	897.603	[M+H]+	bruker.bsf.mcube.client.ui.model.impl.BucketTableLine@59f2fb46	297.9	1.465		15.5	59.05	5196.38	[]	TRUE											3.81	7131	5376	5070	0	5196	8518
2.4	458.324	914.634	[M+H+H]2+	bruker.bsf.mcube.client.ui.model.impl.BucketTableLine@229f1ac4	369.6	0.909		3.99	89.17	2350.05	[]	FALSE											22.35	3372	3061	3263	0	0	0
2.4	610.308	609.301	[M+H]+	bruker.bsf.mcube.client.ui.model.impl.BucketTableLine@30b73450	238.9	1.167		24.35	90.28	5353.51	[]	TRUE											3.71	5654	6106	9524	12168	14365	13159
2.4	407.256	406.248	[M+H]+	bruker.bsf.mcube.client.ui.model.impl.BucketTableLine@c6f9601	210.5	1.017		4.08	122.89	16300.8	[]	TRUE											30.1	16301	16552	17874	0	0	0
2.4	854.584	853.577	[M+H]+	bruker.bsf.mcube.client.ui.model.impl.BucketTableLine@42897401	290.6	1.428		3.78	49.36	7905.43	[]	TRUE											13.08	7905	8229	7502	6414	7965	11081
2.42	810.557	809.549	[M+H]+	bruker.bsf.mcube.client.ui.model.impl.BucketTableLine@189a1fae	282.5	1.387		9.99	48.17	12741.4	[]	TRUE											4.82	12741	15205	12115	7788	13442	14876
2.42	874.579	873.572	[M+H]+	bruker.bsf.mcube.client.ui.model.impl.BucketTableLine@1106ad59	299.6	1.473		3.06	122.74	4655.16	[]	TRUE											40.11	4973	4655	4672	0	0	0
2.42	766.531	765.523	[M+H]+	bruker.bsf.mcube.client.ui.model.impl.BucketTableLine@61a9eee6	274.4	1.346		4.54	46.98	17665.4	[]	TRUE											10.35	19371	19576	17665	14050	20081	13391
2.43	722.504	721.497	[M+H]+	bruker.bsf.mcube.client.ui.model.impl.BucketTableLine@6809b7ae	266.1	1.304		1.37	45.27	21490.3	[]	TRUE											33.01	21490	20951	21631	14712	22573	22335
2.44	814.472	813.465	[M+H]+	bruker.bsf.mcube.client.ui.model.impl.BucketTableLine@2026a26e	280.7	1.378		6.43	122.8	3583.09	[]	TRUE											19.1	3583	3800	4183	0	0	0
2.44	678.479	677.471	[M+H]+	bruker.bsf.mcube.client.ui.model.impl.BucketTableLine@46ebf56	257.4	1.26		3.92	37.9	22077.2	[]	TRUE											9.67	22737	25021	23762	16862	21107	22077
2.45	634.452	633.445	[M+H]+	bruker.bsf.mcube.client.ui.model.impl.BucketTableLine@2a9eafe3	248.6	1.215		4.73	33.8	22868.5	[]	TRUE											7.15	21728	23400	24383	16231	23218	22869
2.47	590.427	589.419	[M+H]+	bruker.bsf.mcube.client.ui.model.impl.BucketTableLine@f8fc9d9	241.5	1.179		1.25	37.41	18163.2	[]	TRUE											29.82	18729	19305	19104	13073	17883	19147
2.5	313.227	312.219	[M+H]+	bruker.bsf.mcube.client.ui.model.impl.BucketTableLine@1a2f2f94	187	0.894		141.42	106.03	229.375	[]	TRUE											0.75	229	0	0	5714	5003	5107
2.52	340.32	339.313	[M+H]+	bruker.bsf.mcube.client.ui.model.impl.BucketTableLine@6b4aa788	199.8	0.959		2.19	122.57	8221.01	[]	TRUE											55.87	8675	8221	8471	0	0	0
2.52	332.331	331.323	[M+H]+	bruker.bsf.mcube.client.ui.model.impl.BucketTableLine@34f4fcb5	204.2	0.979		5.81	23.72	7155.95	[]	TRUE											4.09	7836	7737	6869	7402	8808	9626
2.54	477.453	476.446	[M+H]+	bruker.bsf.mcube.client.ui.model.impl.BucketTableLine@45443af3	230	1.116		1.8	122.65	6471.44	[]	TRUE											67.99	6745	6471	6701	0	0	0
2.54	664.43	663.423	[M+H]+	bruker.bsf.mcube.client.ui.model.impl.BucketTableLine@26f4ee40	271	1.326		0.69	54.25	4450.47	[]	TRUE											78.39	4383	4389	4450	5393	7874	8633
2.55	219.174	218.167	[M+H]+	bruker.bsf.mcube.client.ui.model.impl.BucketTableLine@18bc6bf1	154.9	0.728		NaN	99.06	0	[]	TRUE											NaN	0	0	0	5682	7122	6923
2.56	505.446	504.439	[M+H]+	bruker.bsf.mcube.client.ui.model.impl.BucketTableLine@b3e3d07	240.4	1.169		5.49	122.54	3426.11	[]	TRUE											22.32	3911	3426	3767	0	0	0
2.6	385.153	384.146	[M+H]+	bruker.bsf.mcube.client.ui.model.impl.BucketTableLine@6fc90d31	199.3	0.961		5.56	47.71	4540.43	[]	TRUE											8.58	4821	5440	5436	1445	0	1644
2.6	251.046	250.039	[M+H]+	bruker.bsf.mcube.client.ui.model.impl.BucketTableLine@6e4e6866	154.4	0.731		2.33	64.6	54149.6	[]	TRUE											27.69	54606	57085	54150	13303	18065	17268
2.61	339.229	676.443	[M+H+H]2+	bruker.bsf.mcube.client.ui.model.impl.BucketTableLine@15d665bd	313	0.766		5.43	122.63	4053.27	[]	TRUE											22.57	4053	4310	4629	0	0	0
2.62	439.364	438.357	[M+H]+	bruker.bsf.mcube.client.ui.model.impl.BucketTableLine@6ffab405	221.3	1.071		6.89	123.26	4993.44	[]	TRUE											17.9	4993	5902	5358	0	0	0
2.62	346.98	345.973	[M+H]+	bruker.bsf.mcube.client.ui.model.impl.BucketTableLine@487d8c4e	171.4	0.823		18.54	71.72	3212.8	[]	FALSE											3.87	2450	3610	2523	6907	7771	8450
2.65	371.1	370.093	[M+H]+	bruker.bsf.mcube.client.ui.model.impl.BucketTableLine@556dc07f	178.7	0.86		19.57	51.07	4215.33	[]	TRUE											2.61	4748	4482	2946	6222	7924	4215
2.65	281.051	280.044	[M+H]+	bruker.bsf.mcube.client.ui.model.impl.BucketTableLine@7330ace2	161.4	0.769		21.39	35.5	3656.23	[]	TRUE											1.66	7193	5666	4212	3394	3247	0
2.66	355.07	354.063	[M+H]+	bruker.bsf.mcube.client.ui.model.impl.BucketTableLine@4950641d	171.2	0.823		20.89	100.61	4129.36	[]	TRUE											4.82	6604	4129	4622	0	0	0
2.66	720.301	719.294	[M+H]+	bruker.bsf.mcube.client.ui.model.impl.BucketTableLine@6d6b8e85	252.9	1.239		11.5	87.07	1567.09	[]	TRUE											7.57	2753	2916	2210	4303	6685	5231
2.7	715.312	714.305	[M+H]+	bruker.bsf.mcube.client.ui.model.impl.BucketTableLine@56bed56f	279.1	1.367		8.25	74.25	1996.95	[]	TRUE											9	1910	1997	2309	4112	5131	5750
2.71	700.332	699.325	[M+H]+	bruker.bsf.mcube.client.ui.model.impl.BucketTableLine@201f24e6	260.4	1.275		8.62	87.31	1464.07	[]	TRUE											10.12	2160	2068	1758	4670	6653	5862
2.71	620.204	619.197	[M+H]+	bruker.bsf.mcube.client.ui.model.impl.BucketTableLine@6aa5dc74	221	1.08		10.6	62.22	2558.7	[]	TRUE											5.87	2038	2559	2594	5053	6032	6101
2.73	779.498	1556.98	[M+H+H]2+	bruker.bsf.mcube.client.ui.model.impl.BucketTableLine@5b8b7803	444.4	1.1		70.94	91.36	2516.04	[]	FALSE											1.29	3705	4065	0	0	5281	5101
2.74	282.208	281.201	[M+H]+	bruker.bsf.mcube.client.ui.model.impl.BucketTableLine@7bbedbb0	175.9	0.838		NaN	102.9	0	[]	FALSE											NaN	0	0	0	5358	8214	8271
2.74	198.114	197.107	[M+H]+	bruker.bsf.mcube.client.ui.model.impl.BucketTableLine@225fe835	143.6	0.671		NaN	120.26	0	[]	TRUE											NaN	0	0	0	10729	13708	14787
2.77	1013.65	2025.29	[M+H+H]2+	bruker.bsf.mcube.client.ui.model.impl.BucketTableLine@66ddd676	508.2	1.26		4.09	83.4	18792.1	[]	TRUE											20.41	23157	21816	20976	47519	35087	33117
2.77	762.978	1523.94	[M+H+H]2+	bruker.bsf.mcube.client.ui.model.impl.BucketTableLine@6616e1ce	441.1	1.091		4.9	70.26	13027.2	[]	TRUE											14.33	13027	13528	12013	17431	17809	19193
2.77	1016.66	1015.65	[M+H]+	bruker.bsf.mcube.client.ui.model.impl.BucketTableLine@6b78d5e7	327.5	1.614		22.78	83.05	6108.65	[]	FALSE											3.65	8084	4528	6582	14409	10035	10719
2.77	1002.66	2003.31	[M+H+H]2+	bruker.bsf.mcube.client.ui.model.impl.BucketTableLine@36bb86fd	507.5	1.258		10.19	69.89	34143.7	[]	TRUE											6.86	34144	42220	34344	42707	48831	42990
2.77	1261.82	1260.82	[M+H]+	bruker.bsf.mcube.client.ui.model.impl.BucketTableLine@3edd983a	287.2	1.419		1.75	86.38	17171	[]	FALSE											49.36	17171	17920	17492	21186	22980	18581
2.77	1010.65	2019.28	[M+H+H]2+	bruker.bsf.mcube.client.ui.model.impl.BucketTableLine@6f1406be	505.4	1.253		12.11	87.86	12144.7	[]	TRUE											7.25	13664	10788	14439	12962	17259	22301
2.77	515.314	1028.61	[M+H+H]2+	bruker.bsf.mcube.client.ui.model.impl.BucketTableLine@426e3156	375.9	0.926		11.19	68.92	12306.3	[]	TRUE											6.16	12306	11675	9407	14780	18569	19506
2.8	688.526	687.519	[M+H]+	bruker.bsf.mcube.client.ui.model.impl.BucketTableLine@2888cb88	263.8	1.291		91.38	70.82	4018.55	[]	TRUE											0.77	11219	0	4019	4775	8605	0
2.81	644.496	643.489	[M+H]+	bruker.bsf.mcube.client.ui.model.impl.BucketTableLine@7ac68aeb	255.2	1.248		51.69	69.44	7259.65	[]	TRUE											1.34	18329	7072	6383	14742	12019	16267
2.82	600.471	599.463	[M+H]+	bruker.bsf.mcube.client.ui.model.impl.BucketTableLine@352842fb	246.9	1.205		62.87	68.31	10080.2	[]	TRUE											1.09	26410	7943	7589	19515	26263	24069
2.82	326.38	325.373	[M+H]+	bruker.bsf.mcube.client.ui.model.impl.BucketTableLine@67f2189	210.2	1.008		NaN	98.02	0	[]	TRUE											NaN	0	0	0	5215	6184	6413
2.83	1089.71	1088.7	[M+H]+	bruker.bsf.mcube.client.ui.model.impl.BucketTableLine@68456e45	337.8	1.666		18.83	126.28	3952.83	[]	FALSE											6.71	3953	5785	3968	0	0	0
2.86	1078.75	1077.75	[M+H]+	bruker.bsf.mcube.client.ui.model.impl.BucketTableLine@261a2074	340.2	1.677		8.87	122.71	5676.54	[]	TRUE											13.84	5677	6976	6796	0	0	0
2.87	607.383	606.375	[M+H]+	bruker.bsf.mcube.client.ui.model.impl.BucketTableLine@2e5e911c	247.2	1.207		71	123.18	0	[]	FALSE											1.73	4146	0	4603	0	0	0
2.87	411.326	410.319	[M+H]+	bruker.bsf.mcube.client.ui.model.impl.BucketTableLine@6d2af5d4	207.8	1.004		4.72	153.76	0	[]	TRUE											32.6	3794	4091	3656	0	0	0
2.89	733.374	732.366	[M+H]+	bruker.bsf.mcube.client.ui.model.impl.BucketTableLine@1a447185	268.6	1.316		3.02	154.18	0	[]	TRUE											51.04	12097	11525	12399	89067	117686	109959
2.89	1175.84	1174.83	[M+H]+	bruker.bsf.mcube.client.ui.model.impl.BucketTableLine@5fdd9f3a	353.8	1.746		6.43	122.66	5841.58	[]	TRUE											19.08	7092	7299	6274	0	0	0
2.9	284.331	283.324	[M+H]+	bruker.bsf.mcube.client.ui.model.impl.BucketTableLine@55123ac	195.9	0.933		8.07	71.61	31686.2	[]	TRUE											8.87	31686	35511	38650	85025	105700	106476
2.92	812.056	1622.1	[M+H+H]2+	bruker.bsf.mcube.client.ui.model.impl.BucketTableLine@3949164e	450.9	1.116		NaN	153.08	0	[]	FALSE											NaN	0	0	0	17692	15474	16404
2.93	1049.74	1048.73	[M+H]+	bruker.bsf.mcube.client.ui.model.impl.BucketTableLine@3a3cf0	332.1	1.637		10.33	89.33	9012.99	[]	FALSE											8.64	8703	11169	9638	13348	25186	24440
2.94	808.536	1615.06	[M+H+H]2+	bruker.bsf.mcube.client.ui.model.impl.BucketTableLine@6c252fbd	450.9	1.116		NaN	153.43	0	[]	TRUE											NaN	0	0	0	22950	18908	21100
2.95	805.014	1608.01	[M+H+H]2+	bruker.bsf.mcube.client.ui.model.impl.BucketTableLine@6f07daf	449.6	1.113		NaN	154.8	0	[]	TRUE											NaN	0	0	0	16814	18399	13113
2.97	1187.78	1186.77	[M+H]+	bruker.bsf.mcube.client.ui.model.impl.BucketTableLine@23c712d5	351.8	1.736		4.77	123.8	3041.1	[]	TRUE											25.96	3041	3282	3415	0	0	0
2.98	279.231	278.224	[M+H]+	bruker.bsf.mcube.client.ui.model.impl.BucketTableLine@665a89d7	174.7	0.832		16.05	122.93	11235.7	[]	TRUE											7.66	16737	11236	14017	0	0	0
2.98	1166.78	1165.77	[M+H]+	bruker.bsf.mcube.client.ui.model.impl.BucketTableLine@63428db6	353.1	1.743		10.52	123.45	3318.88	[]	TRUE											11.74	3622	4261	3319	0	0	0
2.98	453.453	452.446	[M+H]+	bruker.bsf.mcube.client.ui.model.impl.BucketTableLine@4acec9f3	229.3	1.111		18.9	123.04	9982.17	[]	TRUE											6.51	11949	9982	15698	0	0	0
3	1145.73	1144.73	[M+H]+	bruker.bsf.mcube.client.ui.model.impl.BucketTableLine@51843bc5	344	1.697		4.97	123.86	3784.34	[]	TRUE											24.9	4126	3784	4265	0	0	0
3.01	420.333	419.325	[M+H]+	bruker.bsf.mcube.client.ui.model.impl.BucketTableLine@63a20413	211	1.02		12.39	66.97	5769.1	[]	TRUE											5.41	7718	6317	5777	6037	5260	6514
3.01	800.457	799.45	[M+H]+	bruker.bsf.mcube.client.ui.model.impl.BucketTableLine@147a0aec	279	1.369		9.88	122.84	4709.27	[]	TRUE											12.43	4709	5991	5252	0	0	0
3.02	1187.68	1186.67	[M+H]+	bruker.bsf.mcube.client.ui.model.impl.BucketTableLine@2847d8c1	359.3	1.774		11.26	114.69	1708.95	[]	TRUE											10.19	1355	1709	1765	3038	5967	6119
3.02	830.467	829.46	[M+H]+	bruker.bsf.mcube.client.ui.model.impl.BucketTableLine@58ed841f	283.7	1.394		6.72	122.54	8751.73	[]	TRUE											18.25	10313	9455	8752	0	0	0
3.03	964.582	963.575	[M+H]+	bruker.bsf.mcube.client.ui.model.impl.BucketTableLine@2b9c918d	338.8	1.668		4.59	123.26	6344.56	[]	TRUE											26.88	9844	9961	10893	0	0	0
3.03	1116.61	1115.6	[M+H]+	bruker.bsf.mcube.client.ui.model.impl.BucketTableLine@6f75c378	351	1.731		5.11	122.9	6948.71	[]	TRUE											24.07	10300	9642	10929	0	0	0
3.04	977.437	1952.86	[M+H+H]2+	bruker.bsf.mcube.client.ui.model.impl.BucketTableLine@79629f87	514.2	1.275		NaN	127.35	0	[]	TRUE											NaN	0	0	0	11928	14895	14399
3.04	659.288	1316.56	[M+H+H]2+	bruker.bsf.mcube.client.ui.model.impl.BucketTableLine@4d9b31c8	427.1	1.055		NaN	107.28	0	[]	FALSE											NaN	0	0	0	10093	8213	6659
3.05	974.959	1947.9	[M+H+H]2+	bruker.bsf.mcube.client.ui.model.impl.BucketTableLine@2c4c10f	513	1.272		NaN	148.08	0	[]	FALSE											NaN	0	0	0	11957	21032	20030
3.05	972.481	1942.95	[M+H+H]2+	bruker.bsf.mcube.client.ui.model.impl.BucketTableLine@436bbc2c	515.8	1.279		7.83	154.41	2959.03	[]	FALSE											19.72	5697	5225	4699	21391	49729	47104
3.05	681.342	680.335	[M+H]+	bruker.bsf.mcube.client.ui.model.impl.BucketTableLine@2e188d61	285.9	1.399		6.76	94.67	1866.06	[]	FALSE											14	1866	1802	2104	7677	8211	7190
3.05	654.332	1306.65	[M+H+H]2+	bruker.bsf.mcube.client.ui.model.impl.BucketTableLine@3a19fc1b	430.8	1.064		NaN	116.45	0	[]	TRUE											NaN	0	0	0	13555	20871	19185
3.05	695.359	694.352	[M+H]+	bruker.bsf.mcube.client.ui.model.impl.BucketTableLine@1e719eee	288.9	1.415		3.56	71.86	79226.5	[]	TRUE											20.17	82312	79391	86570	188810	229959	230454
3.05	656.81	1311.61	[M+H+H]2+	bruker.bsf.mcube.client.ui.model.impl.BucketTableLine@e5cbd0	428.6	1.059		4.56	115.66	2339.83	[]	FALSE											25.38	2338	2340	2120	13890	18985	19058
3.06	1013.56	1012.56	[M+H]+	bruker.bsf.mcube.client.ui.model.impl.BucketTableLine@6afc3d28	339.2	1.671		7.77	129.44	4283.29	[]	TRUE											16.67	10071	11276	9349	42035	42930	46370
3.1	717.418	716.41	[M+H]+	bruker.bsf.mcube.client.ui.model.impl.BucketTableLine@1f70ed48	259.4	1.271		141.42	153.14	0	[]	TRUE											1.08	659	0	0	7486	8626	7841
3.12	479.469	478.461	[M+H]+	bruker.bsf.mcube.client.ui.model.impl.BucketTableLine@d6486a6	233.4	1.133		0.27	122.63	13735.4	[]	TRUE											454.48	13785	13735	13826	0	0	0
3.13	920.575	919.568	[M+H]+	bruker.bsf.mcube.client.ui.model.impl.BucketTableLine@23f16791	305	1.501		NaN	157.23	0	[]	TRUE											NaN	0	0	0	3960	6072	6561
3.2	293.178	292.171	[M+H]+	bruker.bsf.mcube.client.ui.model.impl.BucketTableLine@30eda952	173.4	0.827		3.39	100.8	5514.07	[]	TRUE											29.7	5741	5514	5992	984	1056	1102
3.2	829.541	828.534	[M+H]+	bruker.bsf.mcube.client.ui.model.impl.BucketTableLine@31f07903	294	1.444		2.43	200.36	0	[]	FALSE											82.43	11235	11836	11833	0	0	0
3.21	596.561	595.554	[M+H]+	bruker.bsf.mcube.client.ui.model.impl.BucketTableLine@6112064c	266.3	1.3		NaN	155.68	0	[]	TRUE											NaN	0	0	0	8920	13306	12496
3.21	780.548	779.541	[M+H]+	bruker.bsf.mcube.client.ui.model.impl.BucketTableLine@3c689405	291.9	1.432		6.7	97.6	5422.66	[]	TRUE											14.56	5423	6082	6379	1032	1547	1789
3.23	493.314	492.306	[M+H]+	bruker.bsf.mcube.client.ui.model.impl.BucketTableLine@f0cf477	220.5	1.071		8.16	122.51	3739.69	[]	FALSE											15.02	4558	4067	3740	0	0	0
3.24	590.193	589.186	[M+H]+	bruker.bsf.mcube.client.ui.model.impl.BucketTableLine@3d86acf4	215.2	1.05		13.76	80.01	3359.85	[]	TRUE											5.81	5045	5301	6830	7133	11972	11673
3.26	497.172	496.165	[M+H]+	bruker.bsf.mcube.client.ui.model.impl.BucketTableLine@4c57fd6e	215.3	1.046		74.03	107.19	1098.86	[]	TRUE											1.45	1099	765	0	4544	6002	6279
3.32	653.423	652.415	[M+H]+	bruker.bsf.mcube.client.ui.model.impl.BucketTableLine@3467805d	261	1.276		6.77	122.64	5503.61	[]	FALSE											18.13	5806	5504	6464	0	0	0
3.34	368.352	367.345	[M+H]+	bruker.bsf.mcube.client.ui.model.impl.BucketTableLine@5ca075ea	207.8	1		3.04	122.36	117810	[]	TRUE											40.24	117810	117938	125643	0	0	0
3.36	372.293	371.285	[M+H]+	bruker.bsf.mcube.client.ui.model.impl.BucketTableLine@54c98386	201.8	0.972		13.98	123.21	5548.75	[]	TRUE											8.81	6493	5549	7805	0	0	0
3.4	395.07	394.063	[M+H]+	bruker.bsf.mcube.client.ui.model.impl.BucketTableLine@2786b8fc	185.7	0.896		16.38	124.88	1267.23	[]	TRUE											7.63	1578	1267	1059	6540	8595	9275
3.44	286.071	285.064	[M+H]+	bruker.bsf.mcube.client.ui.model.impl.BucketTableLine@2f6ba139	162.8	0.776		NaN	122.82	0	[]	TRUE											NaN	0	0	0	4455	6225	6878
3.44	639.528	638.521	[M+H]+	bruker.bsf.mcube.client.ui.model.impl.BucketTableLine@70bb8e1b	265.1	1.296		NaN	153.42	0	[]	TRUE											NaN	0	0	0	5604	4653	5399
3.44	355.07	354.063	[M+H]+	bruker.bsf.mcube.client.ui.model.impl.BucketTableLine@6876f639	171.2	0.823		19.02	57.58	8860.24	[]	TRUE											3.03	11170	10758	7080	3104	0	0
3.45	256.263	255.255	[M+H]+	bruker.bsf.mcube.client.ui.model.impl.BucketTableLine@7aa5f293	183.6	0.871		9.91	12.43	5862.83	[]	TRUE											1.25	5774	5863	7131	6117	5441	6205
3.45	554.176	553.169	[M+H]+	bruker.bsf.mcube.client.ui.model.impl.BucketTableLine@8b5f697	222.7	1.085		8.84	71.31	8776.42	[]	TRUE											8.07	8776	8433	7114	21172	21216	21814
3.46	593.402	592.395	[M+H]+	bruker.bsf.mcube.client.ui.model.impl.BucketTableLine@24526acc	248.4	1.212		10.42	123.66	3534.17	[]	FALSE											11.86	3534	4407	3583	0	0	0
3.46	871.65	870.642	[M+H]+	bruker.bsf.mcube.client.ui.model.impl.BucketTableLine@7bca9741	315.3	1.55		8.35	123.13	7289.7	[]	TRUE											14.74	8861	7290	7710	0	0	0
3.47	439.135	438.128	[M+H]+	bruker.bsf.mcube.client.ui.model.impl.BucketTableLine@2eaec3c1	205.5	0.995		29.5	144.42	419.842	[]	TRUE											4.9	1378	1057	640	420	399	0
3.48	673.586	672.578	[M+H]+	bruker.bsf.mcube.client.ui.model.impl.BucketTableLine@90889cd	281.5	1.378		5.24	122.61	18168.2	[]	TRUE											23.41	20584	18941	18168	0	0	0
3.48	708.492	707.485	[M+H]+	bruker.bsf.mcube.client.ui.model.impl.BucketTableLine@3ebb962a	275.6	1.35		2.28	124.51	9410.93	[]	FALSE											54.55	9411	9557	9933	0	0	0
3.48	923.637	922.63	[M+H]+	bruker.bsf.mcube.client.ui.model.impl.BucketTableLine@11e47e23	310	1.525		5.58	86.85	3973.98	[]	TRUE											15.55	4046	3724	4270	11233	9732	8865
3.49	721.445	720.438	[M+H]+	bruker.bsf.mcube.client.ui.model.impl.BucketTableLine@490c0715	270.8	1.327		9.13	122.69	5364.07	[]	FALSE											13.43	5364	5784	6666	0	0	0
3.49	382.31	381.303	[M+H]+	bruker.bsf.mcube.client.ui.model.impl.BucketTableLine@487a918	206.7	0.997		10.07	93.41	3312.13	[]	TRUE											9.28	3328	2616	2857	12388	14902	15116
3.5	907.635	906.627	[M+H]+	bruker.bsf.mcube.client.ui.model.impl.BucketTableLine@666f7564	310.8	1.528		3.71	122.97	4059.68	[]	TRUE											33.16	4060	4344	4431	0	0	0
3.53	711.39	710.382	[M+H]+	bruker.bsf.mcube.client.ui.model.impl.BucketTableLine@54480aec	269.4	1.32		0.67	155.58	0	[]	TRUE											232.94	2467	2507	2487	19650	28712	28014
3.54	882.628	881.621	[M+H]+	bruker.bsf.mcube.client.ui.model.impl.BucketTableLine@7d559bdf	306.1	1.505		9.55	122.72	4140.8	[]	FALSE											12.86	5077	4141	5140	0	0	0
3.54	282.221	281.214	[M+H]+	bruker.bsf.mcube.client.ui.model.impl.BucketTableLine@44233204	179.8	0.856		141.42	120.37	1447.19	[]	TRUE											0.85	0	1447	0	6592	10256	9258
3.58	716.555	715.548	[M+H]+	bruker.bsf.mcube.client.ui.model.impl.BucketTableLine@59fabbb1	272.1	1.333		59.09	48.79	5539.5	[]	TRUE											0.83	20321	6573	6318	9992	13369	13335
3.63	628.503	627.496	[M+H]+	bruker.bsf.mcube.client.ui.model.impl.BucketTableLine@4df1d508	255.8	1.25		73.03	57.96	11033.8	[]	TRUE											0.79	39118	12885	6268	13260	20064	17744
3.63	1069.72	2137.42	[M+H+H]2+	bruker.bsf.mcube.client.ui.model.impl.BucketTableLine@1cab240a	524.4	1.301		12.27	140.7	9796.83	[]	TRUE											11.46	16566	17685	13130	52909	43595	44337
3.63	1331.4	2660.78	[M+H+H]2+	bruker.bsf.mcube.client.ui.model.impl.BucketTableLine@41c58689	591.5	1.469		NaN	166.68	0	[]	TRUE											NaN	0	0	0	9265	25151	22098
3.64	1058.72	2115.43	[M+H+H]2+	bruker.bsf.mcube.client.ui.model.impl.BucketTableLine@4dee8a33	523	1.297		15.29	84.13	25040.7	[]	TRUE											5.5	31798	22197	25041	50867	52092	67473
3.64	543.345	1084.68	[M+H+H]2+	bruker.bsf.mcube.client.ui.model.impl.BucketTableLine@ef45f13	385.6	0.951		141.42	156.16	0	[]	TRUE											1.1	16175	0	0	18753	28042	20698
3.65	805.028	1608.04	[M+H+H]2+	bruker.bsf.mcube.client.ui.model.impl.BucketTableLine@4b3ab1b3	454.5	1.125		NaN	162.91	0	[]	TRUE											NaN	0	0	0	12813	25693	15361
3.71	559.398	558.39	[M+H]+	bruker.bsf.mcube.client.ui.model.impl.BucketTableLine@1f203e76	240.7	1.173		141.42	85.84	1129.57	[]	FALSE											0.61	0	1130	0	10080	12537	13242
3.71	532.386	531.379	[M+H]+	bruker.bsf.mcube.client.ui.model.impl.BucketTableLine@3300e646	233.5	1.136		NaN	83.07	0	[]	TRUE											NaN	0	0	0	5729	6627	7390
3.72	865.596	1729.18	[M+H+H]2+	bruker.bsf.mcube.client.ui.model.impl.BucketTableLine@2da96ebc	528	1.308		NaN	150.04	0	[]	TRUE											NaN	0	0	0	5467	5641	6725
3.72	1207.6	1206.59	[M+H]+	bruker.bsf.mcube.client.ui.model.impl.BucketTableLine@3f21ee95	341.7	1.687		NaN	170.38	0	[]	TRUE											NaN	0	0	0	2107	6733	6300
3.72	1327.87	1326.86	[M+H]+	bruker.bsf.mcube.client.ui.model.impl.BucketTableLine@216ca489	374.5	1.851		7.16	124.6	3803.29	[]	TRUE											17.4	4535	4198	3803	0	0	0
3.72	583.077	1746.21	[M+H+H2]3+	bruker.bsf.mcube.client.ui.model.impl.BucketTableLine@15ea4434	653.3	1.079		NaN	147.28	0	[]	FALSE											NaN	0	0	0	6063	9204	8556
3.72	1444.96	2887.9	[M+H+H]2+	bruker.bsf.mcube.client.ui.model.impl.BucketTableLine@73d004bb	616.6	1.532		70.99	122.58	0	[]	FALSE											1.73	6829	0	6162	0	0	0
3.73	866.622	865.615	[M+H]+	bruker.bsf.mcube.client.ui.model.impl.BucketTableLine@43351912	305.7	1.502		17.79	126.16	6059.58	[]	FALSE											7.09	6060	6998	9210	0	0	0
3.73	974.631	1947.25	[M+H+H]2+	bruker.bsf.mcube.client.ui.model.impl.BucketTableLine@739a511	496.7	1.231		5.05	122.69	4806.19	[]	FALSE											24.29	5455	5421	6042	0	0	0
3.73	1215.29	2428.57	[M+H+H]2+	bruker.bsf.mcube.client.ui.model.impl.BucketTableLine@40359a26	558.7	1.387		1.16	123.74	5473.54	[]	FALSE											106.35	7528	7589	7381	0	0	0
3.73	568.402	1702.18	[M+H+H2]3+	bruker.bsf.mcube.client.ui.model.impl.BucketTableLine@3333bb47	643.4	1.062		NaN	152.41	0	[]	FALSE											NaN	0	0	0	7394	8838	10631
3.74	843.584	1685.15	[M+H+H]2+	bruker.bsf.mcube.client.ui.model.impl.BucketTableLine@58a5d9ba	524.5	1.299		NaN	151.03	0	[]	TRUE											NaN	0	0	0	7663	9056	9370
3.74	720.303	719.296	[M+H]+	bruker.bsf.mcube.client.ui.model.impl.BucketTableLine@12fefe92	248.1	1.216		NaN	119.23	0	[]	FALSE											NaN	0	0	0	6041	6560	6369
3.75	553.726	1658.16	[M+H+H2]3+	bruker.bsf.mcube.client.ui.model.impl.BucketTableLine@7ef6a241	630.9	1.042		NaN	150.93	0	[]	FALSE											NaN	0	0	0	7662	10622	12380
3.75	821.57	1641.13	[M+H+H]2+	bruker.bsf.mcube.client.ui.model.impl.BucketTableLine@5031c75b	519.7	1.287		NaN	152.04	0	[]	FALSE											NaN	0	0	0	9586	13328	13074
3.75	1149.73	1148.72	[M+H]+	bruker.bsf.mcube.client.ui.model.impl.BucketTableLine@26afacee	345.4	1.704		5.88	122.53	8083.71	[]	TRUE											20.84	8388	8084	9273	0	0	0
3.76	539.05	1614.13	[M+H+H2]3+	bruker.bsf.mcube.client.ui.model.impl.BucketTableLine@43c0dcc7	619	1.022		NaN	155.06	0	[]	FALSE											NaN	0	0	0	7383	10256	10276
3.76	1175.78	1174.77	[M+H]+	bruker.bsf.mcube.client.ui.model.impl.BucketTableLine@8ef8a54	350.8	1.731		2.06	122.65	17892	[]	TRUE											59.43	18538	17892	18795	0	0	0
3.77	799.558	1597.1	[M+H+H]2+	bruker.bsf.mcube.client.ui.model.impl.BucketTableLine@563a9f0d	515.4	1.276		NaN	146.37	0	[]	FALSE											NaN	0	0	0	14683	17019	19015
3.78	524.375	1570.1	[M+H+H2]3+	bruker.bsf.mcube.client.ui.model.impl.BucketTableLine@d2991f8	608.6	1.004		NaN	143.43	0	[]	FALSE											NaN	0	0	0	7912	10366	10284
3.78	777.545	1553.08	[M+H+H]2+	bruker.bsf.mcube.client.ui.model.impl.BucketTableLine@48ca527e	510.7	1.264		141.42	146.9	701.512	[]	TRUE											1.04	2730	0	0	17260	23476	23899
3.8	755.532	1509.05	[M+H+H]2+	bruker.bsf.mcube.client.ui.model.impl.BucketTableLine@3c03dc19	504.4	1.248		10.05	146.32	1198.49	[]	FALSE											14.56	3537	3139	2763	21564	30244	29705
3.8	509.699	1526.08	[M+H+H2]3+	bruker.bsf.mcube.client.ui.model.impl.BucketTableLine@3ec3fe63	597.4	0.986		NaN	151.58	0	[]	FALSE											NaN	0	0	0	7271	9910	9502
3.82	495.024	1482.05	[M+H+H2]3+	bruker.bsf.mcube.client.ui.model.impl.BucketTableLine@7f241e12	586.7	0.967		NaN	152.97	0	[]	FALSE											NaN	0	0	0	5667	8740	7220
3.82	733.519	1465.02	[M+H+H]2+	bruker.bsf.mcube.client.ui.model.impl.BucketTableLine@65e7fa2a	499.3	1.235		5.32	146.4	1392.73	[]	FALSE											27.52	4282	4332	3841	26546	36305	36217
3.82	412.426	411.418	[M+H]+	bruker.bsf.mcube.client.ui.model.impl.BucketTableLine@47a6019b	223.4	1.08		5.06	122.98	6796.47	[]	TRUE											24.3	6796	7653	7482	0	0	0
3.83	742.619	741.612	[M+H]+	bruker.bsf.mcube.client.ui.model.impl.BucketTableLine@6637cfea	288.3	1.413		NaN	107.44	0	[]	TRUE											NaN	0	0	0	17890	21484	20867
3.83	480.349	1438.02	[M+H+H2]3+	bruker.bsf.mcube.client.ui.model.impl.BucketTableLine@393c99b0	569	0.938		NaN	147.07	0	[]	FALSE											NaN	0	0	0	4233	5944	6119
3.83	590.193	589.186	[M+H]+	bruker.bsf.mcube.client.ui.model.impl.BucketTableLine@63501217	215.2	1.05		6.6	72.18	3700.87	[]	TRUE											10.93	4958	4840	5611	7161	12146	12026
3.83	711.506	1421	[M+H+H]2+	bruker.bsf.mcube.client.ui.model.impl.BucketTableLine@140d7d3f	492.9	1.219		2.34	146.92	1908.23	[]	TRUE											62.85	4202	4445	4370	31950	43976	43825
3.84	285.29	284.282	[M+H]+	bruker.bsf.mcube.client.ui.model.impl.BucketTableLine@4c9da8cb	187.2	0.892		13.14	100.91	2120.37	[]	TRUE											7.68	1961	2120	1537	5063	7239	7185
3.85	689.493	1376.97	[M+H+H]2+	bruker.bsf.mcube.client.ui.model.impl.BucketTableLine@113159f1	485	1.199		11.62	145.93	2043.51	[]	FALSE											12.56	4846	6278	6274	36368	47826	48872
3.85	604.209	603.202	[M+H]+	bruker.bsf.mcube.client.ui.model.impl.BucketTableLine@7292216a	218.9	1.069		3.94	65.05	16910.5	[]	TRUE											16.52	27325	26986	24968	31660	51057	51188
3.87	667.479	1332.94	[M+H+H]2+	bruker.bsf.mcube.client.ui.model.impl.BucketTableLine@d095e82	474.1	1.171		4.6	144.58	2366.58	[]	TRUE											31.45	5716	5471	5109	37192	50261	48965
3.88	1113.58	1112.57	[M+H]+	bruker.bsf.mcube.client.ui.model.impl.BucketTableLine@2cf36418	323.1	1.594		NaN	101.27	0	[]	TRUE											NaN	0	0	0	12537	19788	19012
3.89	645.466	1288.92	[M+H+H]2+	bruker.bsf.mcube.client.ui.model.impl.BucketTableLine@37165ea6	463.7	1.146		9.05	145.96	2929.59	[]	TRUE											16.14	5244	6402	5397	39438	54437	55541
3.9	531.405	530.398	[M+H]+	bruker.bsf.mcube.client.ui.model.impl.BucketTableLine@54eca05f	236.2	1.15		5.6	122.6	7269.72	[]	TRUE											21.91	7494	7270	8273	0	0	0
3.91	623.453	1244.89	[M+H+H]2+	bruker.bsf.mcube.client.ui.model.impl.BucketTableLine@13d6090e	454.9	1.123		3.56	146.52	2593.24	[]	TRUE											41.11	6497	6257	5953	38124	54735	54420
3.93	601.44	1200.87	[M+H+H]2+	bruker.bsf.mcube.client.ui.model.impl.BucketTableLine@24327cc8	445.7	1.1		2.1	145.15	2572.31	[]	TRUE											69	5551	5480	5758	37330	51647	50404
3.94	579.427	1156.84	[M+H+H]2+	bruker.bsf.mcube.client.ui.model.impl.BucketTableLine@21d4f586	434.2	1.071		4.43	142.29	2596.3	[]	TRUE											32.1	4471	4045	4116	29522	39380	40548
3.96	740.556	739.548	[M+H]+	bruker.bsf.mcube.client.ui.model.impl.BucketTableLine@108b47bb	276	1.353		141.42	90.26	2232.43	[]	TRUE											0.64	0	2283	0	2232	3055	3359
3.96	557.414	1112.81	[M+H+H]2+	bruker.bsf.mcube.client.ui.model.impl.BucketTableLine@33b6b2dd	424.8	1.048		6.66	139.4	1979.75	[]	TRUE											20.94	2170	2458	2117	21656	26375	26305
3.96	622.372	621.364	[M+H]+	bruker.bsf.mcube.client.ui.model.impl.BucketTableLine@4d55c5f	251	1.226		8.71	122.69	10518.6	[]	TRUE											14.08	11991	10519	13036	0	0	0
3.97	480.382	479.375	[M+H]+	bruker.bsf.mcube.client.ui.model.impl.BucketTableLine@22bf186	240.3	1.167		NaN	153.48	0	[]	FALSE											NaN	0	0	0	4885	5723	5921
3.97	1096.79	1095.79	[M+H]+	bruker.bsf.mcube.client.ui.model.impl.BucketTableLine@4857d8e7	338.9	1.671		0.2	151.76	475.429	[]	TRUE											769.21	1609	1612	1604	7019	11482	11781
3.98	746.504	745.497	[M+H]+	bruker.bsf.mcube.client.ui.model.impl.BucketTableLine@4ef1bb6a	280.7	1.376		9.34	NaN	0	[]	FALSE											NaN	7408	7065	8741	0	0	0
3.99	482.399	481.392	[M+H]+	bruker.bsf.mcube.client.ui.model.impl.BucketTableLine@60e8214f	240	1.165		3.69	122.74	6675.84	[]	FALSE											33.26	7245	6742	6676	0	0	0
3.99	530.432	529.424	[M+H]+	bruker.bsf.mcube.client.ui.model.impl.BucketTableLine@3d124b15	255	1.241		6.18	124.26	3566.36	[]	FALSE											20.11	6770	5849	6124	0	0	0
3.99	295.194	294.186	[M+H]+	bruker.bsf.mcube.client.ui.model.impl.BucketTableLine@4bf43cb0	178	0.85		2.62	64.28	40737.1	[]	TRUE											24.49	46499	49454	48795	15173	23351	23293
3.99	535.401	1068.79	[M+H+H]2+	bruker.bsf.mcube.client.ui.model.impl.BucketTableLine@81df44f	414.1	1.021		NaN	136.2	0	[]	FALSE											NaN	0	0	0	14292	17288	17724
4.02	513.388	1024.76	[M+H+H]2+	bruker.bsf.mcube.client.ui.model.impl.BucketTableLine@29de5e5a	404.2	0.996		NaN	138.1	0	[]	FALSE											NaN	0	0	0	12914	16481	15814
4.04	910.659	909.652	[M+H]+	bruker.bsf.mcube.client.ui.model.impl.BucketTableLine@63be297	312.6	1.538		4.92	123.44	5292.35	[]	FALSE											25.11	5908	5860	5292	0	0	0
4.04	369.384	368.376	[M+H]+	bruker.bsf.mcube.client.ui.model.impl.BucketTableLine@6cc04f5c	213.3	1.027		21.57	136.44	1832.95	[]	TRUE											6.32	2242	1919	3162	9482	13036	12403
4.04	491.375	980.736	[M+H+H]2+	bruker.bsf.mcube.client.ui.model.impl.BucketTableLine@b186107	392.7	0.967		NaN	140.45	0	[]	TRUE											NaN	0	0	0	10433	13007	13718
4.04	777.492	776.484	[M+H]+	bruker.bsf.mcube.client.ui.model.impl.BucketTableLine@506fd2b0	287.5	1.411		13.34	131.08	4157.61	[]	TRUE											9.83	4935	5951	6868	0	0	0
4.05	1111.52	1110.52	[M+H]+	bruker.bsf.mcube.client.ui.model.impl.BucketTableLine@999bd70	327.2	1.614		NaN	141.39	0	[]	TRUE											NaN	0	0	0	5219	7412	7538
4.05	370.368	369.36	[M+H]+	bruker.bsf.mcube.client.ui.model.impl.BucketTableLine@67cda9b0	212.9	1.025		4.84	122.16	36567.7	[]	TRUE											25.26	37647	36568	40933	368	0	338
4.05	598.489	597.481	[M+H]+	bruker.bsf.mcube.client.ui.model.impl.BucketTableLine@2f95fc17	253.9	1.239		18.7	36.05	4336.52	[]	TRUE											1.93	6082	4337	4040	5733	8344	8175
4.06	1095.53	1094.52	[M+H]+	bruker.bsf.mcube.client.ui.model.impl.BucketTableLine@1c14107	326.2	1.608		NaN	129.51	0	[]	TRUE											NaN	0	0	0	3449	5760	5648
4.06	1051.5	1050.49	[M+H]+	bruker.bsf.mcube.client.ui.model.impl.BucketTableLine@45770e72	320.3	1.579		NaN	126.15	0	[]	TRUE											NaN	0	0	0	28519	44918	43305
4.06	791.571	790.564	[M+H]+	bruker.bsf.mcube.client.ui.model.impl.BucketTableLine@4f7dbf45	300.6	1.475		70.98	111.7	1517.52	[]	TRUE											1.57	1372	0	1518	48329	74190	75370
4.06	596.44	595.433	[M+H]+	bruker.bsf.mcube.client.ui.model.impl.BucketTableLine@4f0887f9	257.2	1.255		NaN	161.99	0	[]	TRUE											NaN	0	0	0	2681	5461	5655
4.06	1031.57	1030.57	[M+H]+	bruker.bsf.mcube.client.ui.model.impl.BucketTableLine@44ca3e66	315.5	1.554		NaN	108.71	0	[]	TRUE											NaN	0	0	0	3524	6127	5705
4.07	469.362	936.709	[M+H+H]2+	bruker.bsf.mcube.client.ui.model.impl.BucketTableLine@39b3ac13	380.4	0.936		NaN	145.58	0	[]	FALSE											NaN	0	0	0	6540	9629	10233
4.07	242.266	482.517	[M+H+H]2+	bruker.bsf.mcube.client.ui.model.impl.BucketTableLine@1b96bbf7	279.7	0.679		NaN	154.54	0	[]	TRUE											NaN	0	0	0	4159	5194	5707
4.07	540.251	539.243	[M+H]+	bruker.bsf.mcube.client.ui.model.impl.BucketTableLine@10aad033	236.9	1.154		7.92	108.74	8943.14	[]	TRUE											13.74	7734	7483	8943	53517	79852	85049
4.07	862.506	861.499	[M+H]+	bruker.bsf.mcube.client.ui.model.impl.BucketTableLine@586f54e	294.4	1.447		71.47	123.9	0	[]	FALSE											1.73	6623	0	7853	0	0	0
4.09	431.167	430.16	[M+H]+	bruker.bsf.mcube.client.ui.model.impl.BucketTableLine@497b2e9a	210.8	1.02		72.18	152.99	0	[]	TRUE											2.12	1250	0	985	0	0	0
4.09	876.661	875.654	[M+H]+	bruker.bsf.mcube.client.ui.model.impl.BucketTableLine@7be59e7e	303.2	1.491		NaN	144.06	0	[]	TRUE											NaN	0	0	0	10900	15216	15166
4.09	1053.51	1052.51	[M+H]+	bruker.bsf.mcube.client.ui.model.impl.BucketTableLine@52abbc11	320.4	1.579		NaN	140.8	0	[]	TRUE											NaN	0	0	0	11581	20031	19215
4.1	675.561	674.554	[M+H]+	bruker.bsf.mcube.client.ui.model.impl.BucketTableLine@6fe08483	277.7	1.359		NaN	90.11	0	[]	TRUE											NaN	0	0	0	6372	8421	7832
4.1	612.667	611.66	[M+H]+	bruker.bsf.mcube.client.ui.model.impl.BucketTableLine@7fff781b	274.4	1.34		NaN	96.49	0	[]	TRUE											NaN	0	0	0	27388	42245	38370
4.1	649.275	648.268	[M+H]+	bruker.bsf.mcube.client.ui.model.impl.BucketTableLine@28be0ff4	232.5	1.137		0.82	83.7	12590.8	[]	FALSE											101.96	14086	14225	14372	26449	42434	37570
4.11	893.593	892.586	[M+H]+	bruker.bsf.mcube.client.ui.model.impl.BucketTableLine@277a75c6	306.8	1.509		2.13	122.55	53797.8	[]	FALSE											57.54	53798	56240	56363	0	0	0
4.12	603.62	602.613	[M+H]+	bruker.bsf.mcube.client.ui.model.impl.BucketTableLine@4cd53936	271.7	1.326		NaN	99.23	0	[]	TRUE											NaN	0	0	0	7131	11839	11364
4.12	634.613	633.606	[M+H]+	bruker.bsf.mcube.client.ui.model.impl.BucketTableLine@486ebf17	284.8	1.392		9.64	152.87	0	[]	FALSE											15.86	6335	7923	6734	0	0	0
4.12	735.267	734.26	[M+H]+	bruker.bsf.mcube.client.ui.model.impl.BucketTableLine@1077d841	247.9	1.215		141.42	126.74	0	[]	FALSE											0.9	0	2055	0	6123	8699	9017
4.13	796.703	795.695	[M+H]+	bruker.bsf.mcube.client.ui.model.impl.BucketTableLine@64d75bcc	311.2	1.528		1.1	124.5	6005.29	[]	TRUE											113.15	15684	15415	15274	0	0	0
4.13	931.569	930.562	[M+H]+	bruker.bsf.mcube.client.ui.model.impl.BucketTableLine@1aed2e9	310	1.525		10.09	122.7	6482.63	[]	FALSE											12.16	7423	6483	8313	0	0	0
4.13	959.592	958.585	[M+H]+	bruker.bsf.mcube.client.ui.model.impl.BucketTableLine@3c0553cc	313.2	1.542		70.82	128.26	4696.9	[]	TRUE											1.81	5360	5032	0	0	17046	14321
4.13	925.606	924.598	[M+H]+	bruker.bsf.mcube.client.ui.model.impl.BucketTableLine@129e21dd	309.4	1.522		1.46	84.48	7510.89	[]	TRUE											57.97	7511	7700	7776	9499	17601	16429
4.13	918.81	917.802	[M+H]+	bruker.bsf.mcube.client.ui.model.impl.BucketTableLine@4cc90179	331.1	1.629		2.37	200.88	0	[]	FALSE											84.91	7091	6697	6958	0	0	0
4.14	929.686	928.678	[M+H]+	bruker.bsf.mcube.client.ui.model.impl.BucketTableLine@3b07bb93	320.1	1.575		70.72	147.03	317.468	[]	TRUE											2.08	1704	1676	0	11670	9891	10825
4.14	988.791	987.784	[M+H]+	bruker.bsf.mcube.client.ui.model.impl.BucketTableLine@2d0a140c	339.3	1.671		10.06	300	0	[]	TRUE											29.83	5565	6186	4827	0	0	0
4.14	481.349	480.342	[M+H]+	bruker.bsf.mcube.client.ui.model.impl.BucketTableLine@4ef958b9	226.6	1.1		10.14	122.73	8137.45	[]	FALSE											12.1	10400	9018	8137	0	0	0
4.15	688.66	687.653	[M+H]+	bruker.bsf.mcube.client.ui.model.impl.BucketTableLine@4abf4ad6	293.9	1.438		1.84	123.26	7896.33	[]	FALSE											67.16	13258	13107	12692	0	0	0
4.15	593.403	592.395	[M+H]+	bruker.bsf.mcube.client.ui.model.impl.BucketTableLine@4c62bb31	246.4	1.202		15.27	124.09	3860.49	[]	FALSE											8.13	5413	4108	3860	0	0	0
4.16	652.551	651.544	[M+H]+	bruker.bsf.mcube.client.ui.model.impl.BucketTableLine@350dd6ca	272	1.33		NaN	98.24	0	[]	TRUE											NaN	0	0	0	2685	5242	4722
4.17	952.574	951.567	[M+H]+	bruker.bsf.mcube.client.ui.model.impl.BucketTableLine@554d347	311.6	1.534		7.26	153.93	0	[]	TRUE											21.19	4745	5280	5672	0	0	0
4.19	355.07	354.062	[M+H]+	bruker.bsf.mcube.client.ui.model.impl.BucketTableLine@5cb65bef	171.2	0.823		141.42	98.08	993.903	[]	TRUE											0.69	0	0	994	7183	12023	8838
4.2	371.101	370.094	[M+H]+	bruker.bsf.mcube.client.ui.model.impl.BucketTableLine@46ff47f8	178.6	0.86		NaN	66.47	1984.4	[]	TRUE											NaN	0	0	0	4510	6237	5749
4.2	631.198	630.191	[M+H]+	bruker.bsf.mcube.client.ui.model.impl.BucketTableLine@1d9f726b	234.6	1.147		5.76	65.76	6992.03	[]	TRUE											11.41	7815	6992	7999	0	0	10345
4.21	886.591	885.584	[M+H]+	bruker.bsf.mcube.client.ui.model.impl.BucketTableLine@3ef24474	309.5	1.522		4.45	122.99	10885.4	[]	FALSE											27.64	10885	11407	12131	0	0	0
4.26	1136.79	1135.79	[M+H]+	bruker.bsf.mcube.client.ui.model.impl.BucketTableLine@50750966	347.2	1.713		7.21	122.71	13614.2	[]	TRUE											17.02	16012	14015	13614	0	0	0
4.33	626.644	625.637	[M+H]+	bruker.bsf.mcube.client.ui.model.impl.BucketTableLine@6c095417	277.4	1.355		NaN	107.52	0	[]	TRUE											NaN	0	0	0	4149	6937	6748
4.33	735.649	734.642	[M+H]+	bruker.bsf.mcube.client.ui.model.impl.BucketTableLine@a637fd7	280.4	1.374		NaN	82.42	0	[]	TRUE											NaN	0	0	0	18957	23603	24350
4.36	959.599	958.592	[M+H]+	bruker.bsf.mcube.client.ui.model.impl.BucketTableLine@261e4b0b	313.3	1.542		4.41	196.52	0	[]	TRUE											44.54	5627	5421	5054	0	0	168
4.36	456.405	455.397	[M+H]+	bruker.bsf.mcube.client.ui.model.impl.BucketTableLine@5e585897	231	1.12		8.55	89.02	10875.4	[]	TRUE											10.41	11901	10875	13387	3415	4382	4306
4.48	404.297	806.579	[M+H+H]2+	bruker.bsf.mcube.client.ui.model.impl.BucketTableLine@78d706a7	330.7	0.812		4.32	122.78	9125.72	[]	TRUE											28.44	10142	9593	9126	0	0	0
4.48	568.191	567.184	[M+H]+	bruker.bsf.mcube.client.ui.model.impl.BucketTableLine@695b43ad	224	1.092		14.08	70.1	3207.16	[]	TRUE											4.98	3207	2598	2293	5275	6295	5733
4.52	674.439	673.432	[M+H]+	bruker.bsf.mcube.client.ui.model.impl.BucketTableLine@3d490b9e	263.8	1.291		9.32	122.79	5837.34	[]	FALSE											13.17	5837	7327	6861	0	0	0
4.54	439.341	438.334	[M+H]+	bruker.bsf.mcube.client.ui.model.impl.BucketTableLine@21c96040	222.9	1.079		8.23	121.89	5332.77	[]	TRUE											14.81	6493	5333	6217	0	0	197
4.55	1028.56	1027.55	[M+H]+	bruker.bsf.mcube.client.ui.model.impl.BucketTableLine@616ba8e0	321.2	1.583		NaN	107.11	0	[]	TRUE											NaN	0	0	0	6884	10768	10459
4.56	464.386	463.379	[M+H]+	bruker.bsf.mcube.client.ui.model.impl.BucketTableLine@521ed94b	231.1	1.121		NaN	156.24	0	[]	TRUE											NaN	0	0	0	4364	6533	6656
4.56	797.552	796.545	[M+H]+	bruker.bsf.mcube.client.ui.model.impl.BucketTableLine@27fe2d6d	295.4	1.45		19.52	123.11	7385.3	[]	FALSE											6.31	7385	11710	8708	0	0	0
4.58	771.576	770.569	[M+H]+	bruker.bsf.mcube.client.ui.model.impl.BucketTableLine@4ddf82b2	295.8	1.451		NaN	84.06	0	[]	TRUE											NaN	0	0	0	8085	13214	12724
4.61	725.522	1449.03	[M+H+H]2+	bruker.bsf.mcube.client.ui.model.impl.BucketTableLine@714f1f41	489.8	1.211		NaN	134.66	0	[]	FALSE											NaN	0	0	0	3828	5550	5347
4.63	353.295	352.287	[M+H]+	bruker.bsf.mcube.client.ui.model.impl.BucketTableLine@55bf44a2	203.7	0.979		NaN	154.01	0	[]	TRUE											NaN	0	0	0	5663	7289	7046
4.63	703.509	1405	[M+H+H]2+	bruker.bsf.mcube.client.ui.model.impl.BucketTableLine@3fc9e3d	482.7	1.193		NaN	124.88	0	[]	FALSE											NaN	0	0	0	4281	6188	6052
4.66	1086.55	1085.54	[M+H]+	bruker.bsf.mcube.client.ui.model.impl.BucketTableLine@148e3b75	321.8	1.587		NaN	126.86	0	[]	TRUE											NaN	0	0	0	5246	6424	6939
4.68	659.481	1316.95	[M+H+H]2+	bruker.bsf.mcube.client.ui.model.impl.BucketTableLine@73e442af	460.4	1.137		11.53	105.41	2232.93	[]	TRUE											9.15	2674	2036	2233	4489	6587	6352
4.7	637.47	1272.93	[M+H+H]2+	bruker.bsf.mcube.client.ui.model.impl.BucketTableLine@7a249ebe	450.3	1.112		73.01	88.32	2338.64	[]	TRUE											1.21	1735	0	2339	4161	7200	5068
4.71	747.378	746.37	[M+H]+	bruker.bsf.mcube.client.ui.model.impl.BucketTableLine@2b844a6f	256.1	1.256		72.29	95.61	2972.32	[]	TRUE											1.32	0	2322	2972	12916	16440	20591
4.71	719.347	718.34	[M+H]+	bruker.bsf.mcube.client.ui.model.impl.BucketTableLine@3595526a	248.7	1.218		15.5	93.07	2476.48	[]	TRUE											6	2476	1788	1831	16833	21901	25370
4.71	761.391	760.384	[M+H]+	bruker.bsf.mcube.client.ui.model.impl.BucketTableLine@8e196f9	258.5	1.268		NaN	135.88	0	[]	FALSE											NaN	0	0	0	6411	12196	11404
4.71	718.327	717.32	[M+H]+	bruker.bsf.mcube.client.ui.model.impl.BucketTableLine@56ee3835	249	1.22		NaN	83.65	0	[]	FALSE											NaN	0	0	0	15166	16840	17711
4.72	1010.6	1009.59	[M+H]+	bruker.bsf.mcube.client.ui.model.impl.BucketTableLine@5fb0d7b5	317.6	1.565		NaN	88.29	0	[]	TRUE											NaN	0	0	0	15628	14215	18342
4.73	313.322	312.315	[M+H]+	bruker.bsf.mcube.client.ui.model.impl.BucketTableLine@40a9c82b	193.9	0.928		8.43	86.24	20326.6	[]	TRUE											10.23	20327	19150	16557	52885	74420	71036
4.74	1098.61	1097.6	[M+H]+	bruker.bsf.mcube.client.ui.model.impl.BucketTableLine@447bd899	329.3	1.624		15.68	146.49	841.189	[]	TRUE											9.34	6053	5103	4100	522	841	836
4.77	536.407	535.4	[M+H]+	bruker.bsf.mcube.client.ui.model.impl.BucketTableLine@63736fb3	246.4	1.2		71.9	131.34	1200.98	[]	FALSE											1.83	1551	1253	0	5649	7208	7100
4.79	638.337	637.33	[M+H]+	bruker.bsf.mcube.client.ui.model.impl.BucketTableLine@56922b61	277	1.354		8.98	123.62	6679.73	[]	FALSE											13.77	6680	8143	8130	0	0	0
4.79	342.299	341.292	[M+H]+	bruker.bsf.mcube.client.ui.model.impl.BucketTableLine@543f370d	198.9	0.955		141.42	82.09	3381.37	[]	FALSE											0.58	0	0	3707	6420	8360	8350
4.79	1223.99	1222.98	[M+H]+	bruker.bsf.mcube.client.ui.model.impl.BucketTableLine@6bb6354c	369.8	1.826		12.85	122.85	93811.1	[]	TRUE											9.56	128116	99283	97900	0	0	0
4.83	703.214	702.207	[M+H]+	bruker.bsf.mcube.client.ui.model.impl.BucketTableLine@63657c4c	245.6	1.203		10.41	29.45	56903.1	[]	FALSE											2.83	56903	44724	47702	64650	83444	77309
4.83	549.414	548.407	[M+H]+	bruker.bsf.mcube.client.ui.model.impl.BucketTableLine@24eb9a62	242.9	1.183		9.49	123.29	4184.96	[]	FALSE											13	4534	4185	5246	0	0	0
4.85	566.418	565.411	[M+H]+	bruker.bsf.mcube.client.ui.model.impl.BucketTableLine@94146ad	251.3	1.225		7.67	84.34	5445.74	[]	TRUE											11	7042	6049	5971	9144	13611	11968
4.85	487.369	486.362	[M+H]+	bruker.bsf.mcube.client.ui.model.impl.BucketTableLine@53870e9c	239.3	1.162		NaN	106.08	0	[]	TRUE											NaN	0	0	0	13725	19853	19137
4.86	735.361	734.354	[M+H]+	bruker.bsf.mcube.client.ui.model.impl.BucketTableLine@1b488fbc	258.7	1.268		NaN	89.54	1539.6	[]	FALSE											NaN	0	0	0	14828	16706	23323
4.88	914.621	913.613	[M+H]+	bruker.bsf.mcube.client.ui.model.impl.BucketTableLine@63082e3d	316	1.555		9.93	123.04	11318.3	[]	TRUE											12.39	11455	11318	13964	0	0	0
4.88	608.391	607.384	[M+H]+	bruker.bsf.mcube.client.ui.model.impl.BucketTableLine@607f68df	248.6	1.214		6.79	123.61	4201.6	[]	FALSE											18.19	4202	4961	4678	0	0	0
4.88	607.397	606.39	[M+H]+	bruker.bsf.mcube.client.ui.model.impl.BucketTableLine@b6769a2	253.3	1.237		9.18	122.91	2776.72	[]	FALSE											13.38	3365	3427	2777	0	0	0
4.89	338.284	337.277	[M+H]+	bruker.bsf.mcube.client.ui.model.impl.BucketTableLine@76569777	202.3	0.971		NaN	106.44	0	[]	TRUE											NaN	0	0	0	6262	10009	10913
4.89	533.42	532.413	[M+H]+	bruker.bsf.mcube.client.ui.model.impl.BucketTableLine@6d7430f2	244	1.188		6.62	123.89	3758.45	[]	FALSE											18.71	4334	4347	3758	0	0	0
4.89	592.434	591.426	[M+H]+	bruker.bsf.mcube.client.ui.model.impl.BucketTableLine@5d6e6e87	253.9	1.239		141.42	150.36	0	[]	FALSE											1.06	0	0	547	6154	8975	9766
4.89	797.514	796.507	[M+H]+	bruker.bsf.mcube.client.ui.model.impl.BucketTableLine@60cea2ed	288.5	1.416		5.65	124.9	6396.22	[]	FALSE											22.11	7660	6717	6945	0	0	0
4.91	323.225	322.218	[M+H]+	bruker.bsf.mcube.client.ui.model.impl.BucketTableLine@22e17cac	185.2	0.887		1.57	51.11	16211.8	[]	TRUE											32.46	16439	16840	16212	7186	10455	10763
4.91	928.626	927.618	[M+H]+	bruker.bsf.mcube.client.ui.model.impl.BucketTableLine@6ede2ba2	314.8	1.549		4.46	155.23	0	[]	FALSE											34.82	5045	5113	4617	0	0	0
4.91	496.34	495.333	[M+H]+	bruker.bsf.mcube.client.ui.model.impl.BucketTableLine@40ea7aa8	232.4	1.129		NaN	117.91	0	[]	TRUE											NaN	0	0	0	3649	6195	5009
4.91	734.527	733.52	[M+H]+	bruker.bsf.mcube.client.ui.model.impl.BucketTableLine@55a67192	281	1.377		6.01	123.05	6567.42	[]	FALSE											20.48	6567	7369	7562	0	0	0
4.92	270.279	269.271	[M+H]+	bruker.bsf.mcube.client.ui.model.impl.BucketTableLine@7c8b6396	184.1	0.875		NaN	81.79	0	[]	TRUE											NaN	0	0	0	14383	15471	13755
4.93	918.656	917.649	[M+H]+	bruker.bsf.mcube.client.ui.model.impl.BucketTableLine@6317d49e	315.8	1.553		7.31	122.5	9544.45	[]	TRUE											16.75	11074	9544	11293	0	0	0
4.93	386.363	385.356	[M+H]+	bruker.bsf.mcube.client.ui.model.impl.BucketTableLine@70bbdd6e	214.4	1.034		NaN	118.78	0	[]	TRUE											NaN	0	0	0	5042	7481	7250
4.93	761.552	760.545	[M+H]+	bruker.bsf.mcube.client.ui.model.impl.BucketTableLine@16f7080a	287.6	1.411		1.15	123.32	7067.52	[]	FALSE											107.1	7582	7497	7710	0	0	0
4.95	1044.75	1043.75	[M+H]+	bruker.bsf.mcube.client.ui.model.impl.BucketTableLine@31475e91	334.9	1.65		9.03	123.22	6289.78	[]	FALSE											13.65	7596	6290	7734	0	0	0
4.95	1043.74	1042.73	[M+H]+	bruker.bsf.mcube.client.ui.model.impl.BucketTableLine@42572f45	332.9	1.641		72.03	122.84	0	[]	TRUE											1.71	0	6290	7880	0	0	0
4.96	1004.54	1003.53	[M+H]+	bruker.bsf.mcube.client.ui.model.impl.BucketTableLine@6ccec85d	314.3	1.548		NaN	87.86	0	[]	TRUE											NaN	0	0	0	5231	5706	5404
4.98	973.606	972.599	[M+H]+	bruker.bsf.mcube.client.ui.model.impl.BucketTableLine@67f6a083	317	1.561		NaN	122.36	0	[]	TRUE											NaN	0	0	0	8567	15571	12821
4.99	576.214	575.207	[M+H]+	bruker.bsf.mcube.client.ui.model.impl.BucketTableLine@4505aab9	223.9	1.092		NaN	90.33	0	[]	TRUE											NaN	0	0	0	4045	6185	5470
5	762.351	761.344	[M+H]+	bruker.bsf.mcube.client.ui.model.impl.BucketTableLine@3ed3985b	254.7	1.249		NaN	95.15	0	[]	TRUE											NaN	0	0	0	3843	5221	5566
5	654.451	653.444	[M+H]+	bruker.bsf.mcube.client.ui.model.impl.BucketTableLine@244533fc	254.5	1.245		8.19	122.98	15884.2	[]	TRUE											15.02	15884	19397	17407	0	0	0
5.02	1011.75	1010.74	[M+H]+	bruker.bsf.mcube.client.ui.model.impl.BucketTableLine@76e57d4f	330.1	1.626		8.34	152.89	0	[]	TRUE											18.33	11734	14342	13659	0	0	0
5.03	399.326	398.318	[M+H]+	bruker.bsf.mcube.client.ui.model.impl.BucketTableLine@1e5d4148	214.8	1.037		4.87	122.91	18328.5	[]	TRUE											25.22	18328	18456	20358	0	0	0
5.03	1009.25	1008.24	[M+H]+	bruker.bsf.mcube.client.ui.model.impl.BucketTableLine@3cee0398	276.8	1.363		NaN	105.87	0	[]	TRUE											NaN	0	0	0	6314	9993	9902
5.07	1027.75	1026.74	[M+H]+	bruker.bsf.mcube.client.ui.model.impl.BucketTableLine@31390d2a	332.4	1.638		1.87	122.64	13992.7	[]	TRUE											65.46	13993	14639	14219	0	0	0
5.07	418.313	834.611	[M+H+H]2+	bruker.bsf.mcube.client.ui.model.impl.BucketTableLine@6c6b0147	335.5	0.824		11.64	123.76	8650.7	[]	TRUE											10.63	11536	8651	10412	0	0	0
5.1	471.106	470.099	[M+H]+	bruker.bsf.mcube.client.ui.model.impl.BucketTableLine@18485a83	214.7	1.042		NaN	85.05	0	[]	FALSE											NaN	0	0	0	6822	8025	7715
5.13	693.256	692.249	[M+H]+	bruker.bsf.mcube.client.ui.model.impl.BucketTableLine@54f668d1	242.5	1.187		NaN	91.47	0	[]	TRUE											NaN	0	0	0	3593	5650	6230
5.13	367.318	366.311	[M+H]+	bruker.bsf.mcube.client.ui.model.impl.BucketTableLine@2d5f6f38	201.7	0.971		NaN	152.24	0	[]	TRUE											NaN	0	0	0	11661	13225	14229
5.13	642.211	641.204	[M+H]+	bruker.bsf.mcube.client.ui.model.impl.BucketTableLine@190a22ed	235.7	1.152		14.15	55.9	4055.78	[]	TRUE											3.95	2862	3421	4056	8776	11648	10909
5.14	975.667	974.659	[M+H]+	bruker.bsf.mcube.client.ui.model.impl.BucketTableLine@43ccef0d	320	1.576		NaN	85.95	0	[]	TRUE											NaN	0	0	0	4405	5967	5985
5.16	514.42	513.412	[M+H]+	bruker.bsf.mcube.client.ui.model.impl.BucketTableLine@249ba745	242.4	1.179		NaN	154.97	0	[]	FALSE											NaN	0	0	0	4779	6391	6740
5.19	708.349	707.341	[M+H]+	bruker.bsf.mcube.client.ui.model.impl.BucketTableLine@72eb2a41	253.5	1.242		NaN	94.52	0	[]	FALSE											NaN	0	0	0	6436	8189	8134
5.21	649.662	648.654	[M+H]+	bruker.bsf.mcube.client.ui.model.impl.BucketTableLine@3a3e73bb	285.1	1.394		NaN	99.33	0	[]	TRUE											NaN	0	0	0	6026	9597	8903
5.21	612.165	611.158	[M+H]+	bruker.bsf.mcube.client.ui.model.impl.BucketTableLine@1e2e5776	233.1	1.139		141.42	82.82	2891.86	[]	TRUE											0.59	0	0	2892	4625	5504	6443
5.22	663.677	662.67	[M+H]+	bruker.bsf.mcube.client.ui.model.impl.BucketTableLine@67767a79	296.6	1.451		NaN	88.2	0	[]	TRUE											NaN	0	0	0	21508	37304	37465
5.23	738.675	737.668	[M+H]+	bruker.bsf.mcube.client.ui.model.impl.BucketTableLine@4ce4fdf4	307.4	1.507		1.94	NaN	0	[]	TRUE											NaN	16427	16155	16928	0	0	0
5.23	282.278	281.271	[M+H]+	bruker.bsf.mcube.client.ui.model.impl.BucketTableLine@50eec78	189.8	0.904		NaN	87.46	0	[]	TRUE											NaN	0	0	0	2976	6805	6194
5.26	1023.26	1022.26	[M+H]+	bruker.bsf.mcube.client.ui.model.impl.BucketTableLine@69f78e48	279.5	1.377		NaN	103.65	0	[]	TRUE											NaN	0	0	0	4202	7437	8826
5.28	702.319	701.312	[M+H]+	bruker.bsf.mcube.client.ui.model.impl.BucketTableLine@3d0684bd	246.5	1.207		74.64	96.7	6918.43	[]	TRUE											1.3	0	7468	5031	11010	18076	17391
5.3	737.319	736.312	[M+H]+	bruker.bsf.mcube.client.ui.model.impl.BucketTableLine@56e6c5b4	251.2	1.231		NaN	96.52	0	[]	FALSE											NaN	0	0	0	2813	6383	6002
5.31	590.193	589.186	[M+H]+	bruker.bsf.mcube.client.ui.model.impl.BucketTableLine@24798e3c	216.1	1.054		NaN	91.33	0	[]	TRUE											NaN	0	0	0	4814	7807	7513
5.31	1146.57	1145.56	[M+H]+	bruker.bsf.mcube.client.ui.model.impl.BucketTableLine@71a9d135	333.3	1.644		NaN	125.06	0	[]	TRUE											NaN	0	0	0	5497	7676	7723
5.31	759.695	758.688	[M+H]+	bruker.bsf.mcube.client.ui.model.impl.BucketTableLine@780380d1	304.5	1.493		NaN	83.57	0	[]	TRUE											NaN	0	0	0	5079	6493	6741
5.32	840.669	839.661	[M+H]+	bruker.bsf.mcube.client.ui.model.impl.BucketTableLine@18a82100	312.9	1.537		NaN	128.93	0	[]	TRUE											NaN	0	0	0	4870	7148	7101
5.34	576.178	575.171	[M+H]+	bruker.bsf.mcube.client.ui.model.impl.BucketTableLine@70c84447	211.1	1.029		NaN	98.17	0	[]	TRUE											NaN	0	0	0	3859	7520	7439
5.36	450.339	449.332	[M+H]+	bruker.bsf.mcube.client.ui.model.impl.BucketTableLine@4f571312	226.9	1.1		NaN	98.13	0	[]	FALSE											NaN	0	0	0	5360	8683	8459
5.36	487.426	486.419	[M+H]+	bruker.bsf.mcube.client.ui.model.impl.BucketTableLine@2b360721	234.7	1.14		NaN	136.48	0	[]	TRUE											NaN	0	0	0	4627	6644	7321
5.38	562.162	561.155	[M+H]+	bruker.bsf.mcube.client.ui.model.impl.BucketTableLine@72cf9366	206.7	1.008		NaN	91.39	0	[]	TRUE											NaN	0	0	0	6862	10709	9702
5.39	1224.82	1223.81	[M+H]+	bruker.bsf.mcube.client.ui.model.impl.BucketTableLine@40171b04	367.2	1.813		NaN	115.56	0	[]	TRUE											NaN	0	0	0	3666	5423	7273
5.39	1143.84	1142.84	[M+H]+	bruker.bsf.mcube.client.ui.model.impl.BucketTableLine@37af4f97	350.1	1.727		NaN	104.56	0	[]	TRUE											NaN	0	0	0	2335	2647	3961
5.39	779.232	778.224	[M+H]+	bruker.bsf.mcube.client.ui.model.impl.BucketTableLine@2cbb594c	256.7	1.259		9.93	50.27	19099.9	[]	TRUE											5.06	19872	15705	19100	30524	39346	37870
5.39	817.259	816.252	[M+H]+	bruker.bsf.mcube.client.ui.model.impl.BucketTableLine@2261bb1e	271.9	1.335		75.83	84.42	2608.19	[]	FALSE											1.11	2608	0	1655	6940	9788	10796
5.39	777.233	776.226	[M+H]+	bruker.bsf.mcube.client.ui.model.impl.BucketTableLine@5ad64b6d	256.4	1.258		4.14	32.81	54625.6	[]	TRUE											7.92	54626	54185	49774	78095	98873	96805
5.4	818.261	817.254	[M+H]+	bruker.bsf.mcube.client.ui.model.impl.BucketTableLine@17c86457	271.9	1.335		141.42	83.08	1452.06	[]	TRUE											0.59	0	0	1452	5064	7204	7037
5.4	368.425	367.418	[M+H]+	bruker.bsf.mcube.client.ui.model.impl.BucketTableLine@61cf3edb	218.9	1.054		8.28	50.85	46088.5	[]	TRUE											6.14	40239	46088	37940	59425	91730	86620
5.4	831.563	830.556	[M+H]+	bruker.bsf.mcube.client.ui.model.impl.BucketTableLine@4e59d0b7	290.4	1.426		NaN	90.34	0	[]	TRUE											NaN	0	0	0	5901	8111	13988
5.4	828.564	827.557	[M+H]+	bruker.bsf.mcube.client.ui.model.impl.BucketTableLine@263c6732	281.4	1.382		NaN	87.1	0	[]	TRUE											NaN	0	0	0	6890	8503	12406
5.42	219.174	218.167	[M+H]+	bruker.bsf.mcube.client.ui.model.impl.BucketTableLine@7202557e	154.9	0.728		26.27	74.74	3142.27	[]	TRUE											2.85	2425	3028	4500	3142	3678	6163
5.42	548.148	547.14	[M+H]+	bruker.bsf.mcube.client.ui.model.impl.BucketTableLine@6aa39403	203.2	0.99		8.14	93.09	6631.95	[]	TRUE											11.43	6632	6483	5494	12309	20574	19154
5.42	718.315	717.308	[M+H]+	bruker.bsf.mcube.client.ui.model.impl.BucketTableLine@6a7f2d88	250.4	1.227		9.48	75.59	7766.35	[]	TRUE											7.97	6353	6427	7766	14094	23402	19798
5.43	340.357	339.35	[M+H]+	bruker.bsf.mcube.client.ui.model.impl.BucketTableLine@2fbfd202	204.9	0.983		8.5	80.3	7442.48	[]	TRUE											9.45	6040	7442	6733	15019	22150	23559
5.45	748.335	747.328	[M+H]+	bruker.bsf.mcube.client.ui.model.impl.BucketTableLine@4ff6cb2e	267.5	1.312		NaN	96.06	0	[]	FALSE											NaN	0	0	0	5142	8095	8823
5.51	392.333	391.326	[M+H]+	bruker.bsf.mcube.client.ui.model.impl.BucketTableLine@39834d5f	211.6	1.021		18.73	90.33	3044.78	[]	TRUE											4.82	3045	2213	1994	7633	9861	10041
5.51	476.41	475.403	[M+H]+	bruker.bsf.mcube.client.ui.model.impl.BucketTableLine@2a03348a	219	1.063		6.78	122.84	31905	[]	TRUE											18.13	33951	31905	37555	0	0	0
5.53	445.367	444.36	[M+H]+	bruker.bsf.mcube.client.ui.model.impl.BucketTableLine@22bc7f0	225.3	1.091		5.55	115.96	6736.71	[]	TRUE											20.88	6864	7626	6737	276	405	497
5.53	1130.61	1129.6	[M+H]+	bruker.bsf.mcube.client.ui.model.impl.BucketTableLine@21e19b5f	338.5	1.67		NaN	111.08	0	[]	TRUE											NaN	0	0	0	14232	21013	19458
5.53	351.252	350.245	[M+H]+	bruker.bsf.mcube.client.ui.model.impl.BucketTableLine@12f55c8d	191.6	0.921		8.14	123.5	5645.27	[]	TRUE											15.18	5645	5855	6787	0	0	0
5.54	905.686	904.678	[M+H]+	bruker.bsf.mcube.client.ui.model.impl.BucketTableLine@7fdcf45	314.5	1.547		10.96	122.53	4569.29	[]	FALSE											11.18	5365	5991	4569	0	0	0
5.54	339.288	338.281	[M+H]+	bruker.bsf.mcube.client.ui.model.impl.BucketTableLine@5bb58c0d	197.3	0.947		11.39	126.6	6125.33	[]	TRUE											11.12	6125	7550	8082	0	0	0
5.54	507.404	506.397	[M+H]+	bruker.bsf.mcube.client.ui.model.impl.BucketTableLine@76a3cf47	239.9	1.166		8.39	124.15	25749.6	[]	TRUE											14.79	25750	29026	31662	0	0	0
5.55	1128.59	1127.59	[M+H]+	bruker.bsf.mcube.client.ui.model.impl.BucketTableLine@27648d59	338	1.667		NaN	112.54	0	[]	TRUE											NaN	0	0	0	8619	12888	12106
5.57	941.6	940.593	[M+H]+	bruker.bsf.mcube.client.ui.model.impl.BucketTableLine@38f79cf4	317.1	1.56		NaN	115.87	0	[]	TRUE											NaN	0	0	0	3210	5857	5011
5.58	366.373	365.366	[M+H]+	bruker.bsf.mcube.client.ui.model.impl.BucketTableLine@21451464	213.8	1.029		9.75	99.56	7628.68	[]	TRUE											10.21	7188	7629	6023	21299	31655	30845
5.59	442.331	441.324	[M+H]+	bruker.bsf.mcube.client.ui.model.impl.BucketTableLine@22c84b50	216.9	1.05		12.5	92.71	4276.78	[]	TRUE											7.42	3138	3785	4277	14721	19912	20110
5.65	1031.75	1030.75	[M+H]+	bruker.bsf.mcube.client.ui.model.impl.BucketTableLine@433db720	363.5	1.791		NaN	157.89	0	[]	TRUE											NaN	0	0	0	3316	5476	5605
5.65	1324.01	1323	[M+H]+	bruker.bsf.mcube.client.ui.model.impl.BucketTableLine@4a526d17	386.1	1.908		3.85	123.52	3761.68	[]	TRUE											32.1	4027	3762	4123	0	0	0
5.65	352.358	351.351	[M+H]+	bruker.bsf.mcube.client.ui.model.impl.BucketTableLine@2aa02dc6	207.9	0.999		NaN	105.54	0	[]	TRUE											NaN	0	0	0	1718	2172	2515
5.68	592.47	591.463	[M+H]+	bruker.bsf.mcube.client.ui.model.impl.BucketTableLine@219ae2e4	258	1.259		13.58	155.87	0	[]	TRUE											11.47	2679	3332	2425	17157	25169	25425
5.69	913.653	912.645	[M+H]+	bruker.bsf.mcube.client.ui.model.impl.BucketTableLine@fb0d540	323.3	1.59		NaN	115.74	0	[]	TRUE											NaN	0	0	0	6837	9809	9956
5.7	924.676	923.669	[M+H]+	bruker.bsf.mcube.client.ui.model.impl.BucketTableLine@56d32b74	315	1.55		3.01	152.78	0	[]	TRUE											50.84	9665	9481	10175	0	0	0
5.72	1072.57	1071.56	[M+H]+	bruker.bsf.mcube.client.ui.model.impl.BucketTableLine@7db6e275	328.5	1.619		NaN	82.15	0	[]	TRUE											NaN	0	0	0	6050	6123	6189
5.76	1026.55	1025.54	[M+H]+	bruker.bsf.mcube.client.ui.model.impl.BucketTableLine@2de7c09	324.9	1.601		NaN	87.01	0	[]	TRUE											NaN	0	0	0	4019	4518	4156
5.77	704.31	703.303	[M+H]+	bruker.bsf.mcube.client.ui.model.impl.BucketTableLine@4d196fad	257.9	1.263		14.03	84.92	4777.5	[]	TRUE											6.05	4778	4154	3371	9924	11373	10389
5.78	719.57	718.562	[M+H]+	bruker.bsf.mcube.client.ui.model.impl.BucketTableLine@7769931	291.7	1.429		8.37	69.47	5261.23	[]	TRUE											8.3	5261	6047	6455	3615	5122	4901
5.79	1226.81	1225.8	[M+H]+	bruker.bsf.mcube.client.ui.model.impl.BucketTableLine@614ac9b0	361.2	1.783		4.35	70.47	2739.48	[]	TRUE											16.21	2655	2467	2739	3962	5190	5939
5.79	279.159	278.152	[M+H]+	bruker.bsf.mcube.client.ui.model.impl.BucketTableLine@1005dfa4	183.4	0.873		3.49	68.38	29512.3	[]	TRUE											19.57	29512	29252	27269	71772	88597	91312
5.81	716.229	715.222	[M+H]+	bruker.bsf.mcube.client.ui.model.impl.BucketTableLine@1667ae0e	246.5	1.208		10.13	25.37	6312.18	[]	TRUE											2.5	6080	4969	6312	6883	8864	7796
5.82	717.23	716.223	[M+H]+	bruker.bsf.mcube.client.ui.model.impl.BucketTableLine@256b12e2	246.7	1.209		5.25	32.79	4171.43	[]	FALSE											6.24	4171	3682	3833	4175	4621	6015
5.83	342.336	341.329	[M+H]+	bruker.bsf.mcube.client.ui.model.impl.BucketTableLine@12db58b6	203	0.975		17.46	88.82	4724.58	[]	TRUE											5.09	3143	4725	3583	11816	14262	14711
5.83	463.426	462.419	[M+H]+	bruker.bsf.mcube.client.ui.model.impl.BucketTableLine@2c9d4db6	237.8	1.153		9.28	101.53	7036.07	[]	TRUE											10.94	5730	7036	7022	20896	29806	28237
5.85	520.437	519.43	[M+H]+	bruker.bsf.mcube.client.ui.model.impl.BucketTableLine@72181f5	243	1.182		4.98	81.04	2271.91	[]	TRUE											16.26	2022	2225	2272	10743	12665	12822
5.88	707.346	706.339	[M+H]+	bruker.bsf.mcube.client.ui.model.impl.BucketTableLine@7aa06ff1	251.9	1.234		NaN	81.85	0	[]	FALSE											NaN	0	0	0	5041	4977	4800
5.89	811.611	810.604	[M+H]+	bruker.bsf.mcube.client.ui.model.impl.BucketTableLine@32f686fb	301.6	1.481		71.1	122.09	316.598	[]	FALSE											1.72	25533	0	22623	0	317	0
5.96	1045.77	1044.76	[M+H]+	bruker.bsf.mcube.client.ui.model.impl.BucketTableLine@7f6594aa	367.1	1.809		NaN	153.85	0	[]	TRUE											NaN	0	0	0	12829	15093	16425
5.97	686.184	685.176	[M+H]+	bruker.bsf.mcube.client.ui.model.impl.BucketTableLine@643b350	243.1	1.19		74.03	45.85	4653.93	[]	TRUE											0.62	4879	3397	0	4654	6263	7784
6	489.442	488.434	[M+H]+	bruker.bsf.mcube.client.ui.model.impl.BucketTableLine@70dbee2e	239.4	1.163		12.88	117.58	2486.56	[]	TRUE											9.13	3134	2349	2487	8691	12261	12735
6	679.606	678.598	[M+H]+	bruker.bsf.mcube.client.ui.model.impl.BucketTableLine@380a1a41	281.8	1.379		4.59	122.86	6165.06	[]	FALSE											26.79	6820	6234	6165	0	0	0
6.03	841.689	840.682	[M+H]+	bruker.bsf.mcube.client.ui.model.impl.BucketTableLine@19ce2cb9	316.7	1.556		NaN	153.32	0	[]	TRUE											NaN	0	0	0	15750	17868	18764
6.04	748.337	747.329	[M+H]+	bruker.bsf.mcube.client.ui.model.impl.BucketTableLine@36cb0b30	262.1	1.285		7.17	95.84	3867.85	[]	TRUE											13.36	3252	3868	3687	12717	16675	16790
6.04	721.326	720.319	[M+H]+	bruker.bsf.mcube.client.ui.model.impl.BucketTableLine@52c5db8e	255.2	1.25		NaN	90.3	0	[]	TRUE											NaN	0	0	0	8999	11390	12023
6.04	811.647	810.64	[M+H]+	bruker.bsf.mcube.client.ui.model.impl.BucketTableLine@3af50b85	297.9	1.462		70.76	122.93	0	[]	FALSE											1.74	0	7226	6915	0	0	0
6.06	891.278	890.27	[M+H]+	bruker.bsf.mcube.client.ui.model.impl.BucketTableLine@52b64386	284.6	1.399		13.99	43.31	3673.47	[]	TRUE											3.1	4254	3031	3506	4897	6330	6563
6.06	852.25	851.243	[M+H]+	bruker.bsf.mcube.client.ui.model.impl.BucketTableLine@3c4a406b	269	1.322		4.46	16.41	58390.8	[]	TRUE											3.68	58391	53300	53098	61811	72317	72310
6.06	850.252	849.244	[M+H]+	bruker.bsf.mcube.client.ui.model.impl.BucketTableLine@52946774	269	1.322		4.68	17.87	86157.2	[]	TRUE											3.82	86157	79506	77228	93795	108812	106095
6.06	851.252	850.245	[M+H]+	bruker.bsf.mcube.client.ui.model.impl.BucketTableLine@325ea4d3	269	1.322		5.21	18.03	70501	[]	TRUE											3.46	70501	64347	62477	76307	85799	84239
6.07	892.28	891.272	[M+H]+	bruker.bsf.mcube.client.ui.model.impl.BucketTableLine@5cf9e3eb	284.6	1.399		10.45	44.04	3251.41	[]	TRUE											4.21	3147	3778	2977	3979	5616	5710
6.11	340.357	339.35	[M+H]+	bruker.bsf.mcube.client.ui.model.impl.BucketTableLine@6347b46e	205	0.984		1.47	80.1	16397.2	[]	TRUE											54.34	15968	15845	16397	17096	21635	21533
6.11	1138.76	1137.75	[M+H]+	bruker.bsf.mcube.client.ui.model.impl.BucketTableLine@1299d0b5	344.3	1.699		28.89	87.03	2061.59	[]	TRUE											3.01	1296	2062	1065	3588	6417	6297
6.12	645.308	644.301	[M+H]+	bruker.bsf.mcube.client.ui.model.impl.BucketTableLine@55a69609	244.6	1.196		8.53	104.95	4207.22	[]	TRUE											12.3	4233	5033	4207	9534	13793	12794
6.14	848.713	847.706	[M+H]+	bruker.bsf.mcube.client.ui.model.impl.BucketTableLine@46d3c1ed	316.5	1.555		NaN	87.78	0	[]	TRUE											NaN	0	0	0	8423	11006	10576
6.19	1063.65	1062.65	[M+H]+	bruker.bsf.mcube.client.ui.model.impl.BucketTableLine@1869f99d	333.2	1.642		NaN	92.9	0	[]	TRUE											NaN	0	0	0	1868	2814	3208
6.21	1158.64	1157.63	[M+H]+	bruker.bsf.mcube.client.ui.model.impl.BucketTableLine@44a98e5d	344.8	1.701		NaN	108.42	0	[]	TRUE											NaN	0	0	0	22416	32524	32908
6.21	1373.58	1372.57	[M+H]+	bruker.bsf.mcube.client.ui.model.impl.BucketTableLine@25de4e1f	359.8	1.779		NaN	117.49	0	[]	TRUE											NaN	0	0	0	5509	8329	9117
6.29	825.649	824.641	[M+H]+	bruker.bsf.mcube.client.ui.model.impl.BucketTableLine@7d5a3fe0	309.8	1.521		3.56	122.84	7644.4	[]	FALSE											34.49	7644	7667	8248	0	0	0
6.31	1108.82	1107.81	[M+H]+	bruker.bsf.mcube.client.ui.model.impl.BucketTableLine@2a2884c7	347.5	1.714		8.56	122.92	4464.53	[]	TRUE											14.35	4624	5411	4465	0	0	0
6.32	953.748	952.741	[M+H]+	bruker.bsf.mcube.client.ui.model.impl.BucketTableLine@22fb2cb9	325.8	1.603		1.38	153.71	0	[]	TRUE											111.03	37517	36393	37445	0	0	0
6.34	759.611	758.604	[M+H]+	bruker.bsf.mcube.client.ui.model.impl.BucketTableLine@7582204f	297.5	1.459		NaN	164.53	0	[]	TRUE											NaN	0	0	0	3231	7504	7668
6.34	723.542	1445.07	[M+H+H]2+	bruker.bsf.mcube.client.ui.model.impl.BucketTableLine@598bb420	445.7	1.102		NaN	165.06	0	[]	TRUE											NaN	0	0	0	3579	8856	8302
6.35	791.528	790.521	[M+H]+	bruker.bsf.mcube.client.ui.model.impl.BucketTableLine@376b1d6a	294	1.443		NaN	155.92	0	[]	TRUE											NaN	0	0	0	8964	13748	12203
6.38	632.561	631.553	[M+H]+	bruker.bsf.mcube.client.ui.model.impl.BucketTableLine@4c8e61da	274.5	1.341		4.73	122.74	4478.43	[]	FALSE											25.93	4999	4908	4478	0	0	0
6.39	671.564	670.557	[M+H]+	bruker.bsf.mcube.client.ui.model.impl.BucketTableLine@286ab05c	276.7	1.354		2.96	122.72	76861.5	[]	FALSE											41.48	82092	77490	76861	0	0	0
6.41	854.702	853.694	[M+H]+	bruker.bsf.mcube.client.ui.model.impl.BucketTableLine@2cc42bc5	320.5	1.575		NaN	132.31	0	[]	TRUE											NaN	0	0	0	12092	21786	20931
6.41	394.347	393.34	[M+H]+	bruker.bsf.mcube.client.ui.model.impl.BucketTableLine@432bf37a	218.5	1.054		0.72	80.28	60869.4	[]	TRUE											111.57	60869	60244	59812	154148	212423	204992
6.42	440.41	439.403	[M+H]+	bruker.bsf.mcube.client.ui.model.impl.BucketTableLine@7c94da74	231.4	1.121		7.37	62.78	12525.5	[]	TRUE											8.52	12150	12526	10533	22116	32016	29305
6.45	535.436	534.428	[M+H]+	bruker.bsf.mcube.client.ui.model.impl.BucketTableLine@1017dea	246.9	1.202		5.45	136.57	5364.08	[]	TRUE											25.07	6040	5364	6031	0	0	0
6.46	299.221	298.213	[M+H]+	bruker.bsf.mcube.client.ui.model.impl.BucketTableLine@103a66d7	183.1	0.874		70.72	152.95	0	[]	TRUE											2.16	1823	1798	0	0	0	0
6.48	773.604	772.597	[M+H]+	bruker.bsf.mcube.client.ui.model.impl.BucketTableLine@4043935d	296.3	1.454		NaN	86.43	0	[]	TRUE											NaN	0	0	0	4574	6144	8596
6.49	854.513	853.506	[M+H]+	bruker.bsf.mcube.client.ui.model.impl.BucketTableLine@7b4eb9cd	295.6	1.452		141.42	82.86	976.257	[]	TRUE											0.59	976	0	0	5030	4361	4058
6.49	368.389	367.382	[M+H]+	bruker.bsf.mcube.client.ui.model.impl.BucketTableLine@380174ad	215.6	1.038		9.49	50.42	8763.88	[]	TRUE											5.31	8310	6971	8764	13953	18153	19840
6.5	909.685	908.678	[M+H]+	bruker.bsf.mcube.client.ui.model.impl.BucketTableLine@4898b3ca	313.4	1.541		5.95	122.86	7129.02	[]	FALSE											20.66	8242	7129	7840	0	0	0
6.51	740.531	739.524	[M+H]+	bruker.bsf.mcube.client.ui.model.impl.BucketTableLine@141d18ff	283.4	1.389		32.83	155.12	7635.72	[]	FALSE											4.73	7636	17339	17760	0	0	0
6.53	1208.8	1207.79	[M+H]+	bruker.bsf.mcube.client.ui.model.impl.BucketTableLine@2904e093	363.1	1.793		14.33	88.77	1581.49	[]	FALSE											6.2	1107	1581	1376	4707	8740	8500
[truncated: 7,542 more rows]
