# Supplementary material for: Protocol for untargeted lipidomics of human serum using LC-TIMS-PASEF
Source: STAR Protoc. 2026 Jun 1;7(2):104607. doi: 10.1016/j.xpro.2026.104607 (PMC13251676; doi:10.1016/j.xpro.2026.104607)
Supplement: Table S2. Example of an exported feature table from MetaboScape used as input for downstream data processing with the Buzatto Research Group LipidQuest routine (https://github.com/Buzattoresearch/BRG-LipidQuest, DOI: 10.5281/zenodo.19545764) (negative ionization mode), related to Step 79 — This table illustrates the structure and content of the software output prior to downstream filtering and normalization and does not represent a final dataset, which is exemplified in Supp. Table S3. [file mmc2.xlsx]

## Sheet: Table S2
Table S2. Example of an exported feature table from MetaboScape used as input for downstream data processing with the Buzatto Research Group LipidQuest routine (https://github.com/Buzattoresearch/BRG-LipidQuest, DOI: 10.5281/zenodo.19545764) (negative ionization mode). This table illustrates the structure and content of the software output prior to downstream filtering and normalization and does …
RT [min]	m/z meas.	M meas.	Ions	Internal Standard	CCS (Å²)	Mob. 1/K0	ΔCCS [%]	QC RSD [%]	Samples RSD [%]	Boxplot	Flags	MS/MS	AQ	Name	Annotations	Molecular Formula	Annotation Source	Δm/z [mDa]	Δm/z [ppm]	MS/MS score	mSigma	AQ Details	Samples RSD/QC RSD	P_QC_1_P1-A-2_1_1641	P_QC_2_P1-A-4_1_1643	P_QC_3_P1-B-6_1_1654	P_S_1_P1-A-6_1_1645	P_S_3_P1-B-1_1_1649	P_S_2_P1-B-4_1_1652
11.26	632.549	587.551	[M+HCOOH-H]-, [M+Cl]-	bruker.bsf.mcube.client.ui.model.impl.BucketTableLine@e1c9f63	261.4	1.278	-0.2	7.23	68.82	40128.1	[]	TRUE	22102	[D7]DG 15:0_18:1	Target List - Avanti Splash	C36D7H61O5	Avanti Splash	-0.129	-0.204		46.4		9.51	40128	36685	33610	120078	114606	108780
2.74	573.391	528.392	[M+HCOOH-H]-	bruker.bsf.mcube.client.ui.model.impl.BucketTableLine@32050307	244.2	1.191	0.2	4.92	63.03	10342.3	[]	TRUE	21102	[D7]LPC 18:1	Target List - Avanti Splash	C26D7H45NO7P	Avanti Splash	0.385	0.672		15.1		12.82	9173	9901	10342	31392	28207	32431
2.92	573.39	528.391	[M+HCOOH-H]-, [M-CH3]-, [2M+HCOOH-H]-	bruker.bsf.mcube.client.ui.model.impl.BucketTableLine@67ce2366	244	1.19	0.1	1.59	44.85	810460	[]	TRUE	22202	[D7]LPC 18:1	Target List - Avanti Splash	C26D7H45NO7P	Avanti Splash	-0.267	-0.465		2.4		28.18	790878	779921	810460	1358423	1402497	1496766
2.83	485.338	486.346	[M-H]-	bruker.bsf.mcube.client.ui.model.impl.BucketTableLine@65a719e6	216	1.049	-0.3	12.96	60.4	17885.3	[]	TRUE	21102	[D7]LPE 18:1	Target List - Avanti Splash	C23D7H39NO7P	Avanti Splash	0.562	1.159		10.7		4.66	13167	17885	17217	48976	48439	42576
3	485.339	486.345	[M-H]-, [M+Na+COOH-H]-, [2M-H]-	bruker.bsf.mcube.client.ui.model.impl.BucketTableLine@6f4ec65a	216.8	1.052	0.1	2.75	47.53	211700	[]	TRUE	22202	[D7]LPE 18:1	Target List - Avanti Splash	C23D7H39NO7P	Avanti Splash	0.887	1.828		6.1		17.25	202483	198225	211700	430478	403663	450490
8.09	797.605	752.607	[M+HCOOH-H]-	bruker.bsf.mcube.client.ui.model.impl.BucketTableLine@6f5c7cad	291	1.428	0	3.45	35.28	5120103	[]	TRUE	22202	[D7]PC 15:0_18:1	Target List - Avanti Splash	C41D7H73NO8P	Avanti Splash	0.737	0.925		1.2		10.23	4707342	5120103	4961130	7667277	7252867	7553192
8.41	709.552	710.559	[M-H]-, [M+Na+COOH-H]-	bruker.bsf.mcube.client.ui.model.impl.BucketTableLine@66aab26d	266.5	1.305	-0.1	2.57	53.69	164079	[]	TRUE	21102	[D7]PE 15:0_18:1	Target List - Avanti Splash	C38D7H67NO8P	Avanti Splash	0.087	0.122		15.6		20.93	164079	154082	159163	378979	373720	365323
6.51	740.547	741.554	[M-H]-	bruker.bsf.mcube.client.ui.model.impl.BucketTableLine@4aacbda7	273.6	1.341	0.1	3.09	46.6	1.27446e+06	[]	TRUE	22202	[D7]PG 15:0_18:1	Target List - Avanti Splash	C39D7H68O10P	Avanti Splash	0.718	0.969		2.7		15.06	1236301	1181639	1274456	2816213	2087463	2245164
6.7	740.547	741.554	[M-H]-	bruker.bsf.mcube.client.ui.model.impl.BucketTableLine@1c511c	274.2	1.344	0.3	14.63	71.73	128057	[]	TRUE	21202	[D7]PG 15:0_18:1	Target List - Avanti Splash	C39D7H68O10P	Avanti Splash	0.42	0.567		5.9		4.9	128057	94915	95342	553718	524502	518153
6.33	828.562	829.569	[M-H]-	bruker.bsf.mcube.client.ui.model.impl.BucketTableLine@18735a42	289.2	1.42	0.3	1.42	63.29	120309	[]	TRUE	22202	[D7]PI 15:0_18:1	Target List - Avanti Splash	C42D7H72O13P	Avanti Splash	-0.602	-0.726		5.5		44.42	120309	116597	116913	435495	433469	446294
6.52	753.541	754.549	[M-H]-	bruker.bsf.mcube.client.ui.model.impl.BucketTableLine@5d5ae4d4	277.4	1.36	0.1	8.68	38.73	26394.2	[]	TRUE	21102	[D7]PS 15:0_18:1	Target List - Avanti Splash	C39D7H67NO10P	Avanti Splash	-0.244	-0.323		33.2		4.46	21346	23616	26394	37835	28987	41395
7.44	782.638	737.64	[M+HCOOH-H]-	bruker.bsf.mcube.client.ui.model.impl.BucketTableLine@5d6a121e	291.7	1.431	0	8.56	49.35	588905	[]	TRUE	22202	[D9]SM 18:0;O2/18:1	Target List - Avanti Splash	C41D9H72N2O6P	Avanti Splash	0.371	0.474		4		5.76	588905	556574	478501	1136193	1200144	1192897
12.04	654.604	609.606	[M+HCOOH-H]-, [M+Cl]-	bruker.bsf.mcube.client.ui.model.impl.BucketTableLine@5d94a022	275.2	1.346	1.3	9.98	29.7	34408.2	[]	TRUE	20111	Cer 16:0;2O/23:0	Spectral Library - 1-MoNA LipidBlast 2022, Spectral Library - 1-MoNA LipidBlast 2022, Spectral Library - 1-MoNA LipidBlast 2022, Spectral Library - 1-MoNA LipidBlast 2022, Spectral Library - 1-MoNA LipidBlast 2022, Spectral Library - 1-MoNA LipidBlast 2022, Spectral Library - 1-MoNA LipidBlast 2022, Spectral Library - 1-MoNA LipidBlast 2022, Spectral Library - 1-MoNA LipidBlast 2022, Spectral Lib…	C39H79NO3	1-MoNA LipidBlast 2022	0.008	0.012	813.9	21.2	MS/MS: Library	2.98	34408	37512	29340	19027	19266	19515
6.71	596.489	551.491	[M+HCOOH-H]-, [M+Cl]-	bruker.bsf.mcube.client.ui.model.impl.BucketTableLine@7bed8367	259.6	1.267		5.07	125.49	12229.6	[]	TRUE	20110	Cer 16:0;O2/18:2;O	Lipid Species, Spectral Library - 1-MoNA LipidBlast 2022, Spectral Library - 1-MoNA LipidBlast 2022, Lipid Species, Lipid Species, Spectral Library - 1-MoNA LipidBlast 2022, Lipid Species, Spectral Library - 1-MoNA LipidBlast 2022, Spectral Library - 1-MoNA LipidBlast 2022, Lipid Species, Spectral Library - 1-MoNA LipidBlast 2022, Spectral Library - 1-MoNA LipidBlast 2022, Spectral Library - 1-Mo…	C34H65NO4		-0.466	-0.782	651	214.7		24.74	15716	16978	15030	0	0	0
7.37	584.489	539.491	[M+HCOO]-	bruker.bsf.mcube.client.ui.model.impl.BucketTableLine@6acb93e1	256.4	1.251		141.42	107.77	1814.17	[]	TRUE	20110	Cer 17:0;O2/16:1;O	Spectral Library - 1-MoNA LipidBlast 2022, Spectral Library - 1-MoNA LipidBlast 2022, Spectral Library - 1-MoNA LipidBlast 2022, Spectral Library - 1-MoNA LipidBlast 2022, Lipid Species, Lipid Species, Spectral Library - 1-MoNA LipidBlast 2022, Spectral Library - 1-MoNA LipidBlast 2022, Spectral Library - 1-MoNA LipidBlast 2022, Spectral Library - 1-MoNA LipidBlast 2022, Spectral Library - 1-MoNA…	C33H65NO4		-0.395	-0.675	842.4	36.7		0.76	0	1814	0	9675	11068	9412
9.28	538.52	539.528	[M-H]-	bruker.bsf.mcube.client.ui.model.impl.BucketTableLine@22a699d2	251.3	1.224	2.8	23.03	123.56	3633.59	[]	TRUE	20111	Cer 18:0;2O/16:0	Spectral Library - 1-MoNA LipidBlast 2022, Spectral Library - 1-MoNA LipidBlast 2022	C34H69NO3	1-MoNA LipidBlast 2022	-0.058	-0.107	632.9	34	MS/MS: Library	5.37	3634	3872	5931	0	0	0
9.31	584.526	539.528	[M+HCOO]-	bruker.bsf.mcube.client.ui.model.impl.BucketTableLine@79f221b3	259.5	1.266	2.6	3.13	118.89	1.76029e+06	[]	TRUE	20211	Cer 18:0;O2/16:0	Spectral Library - 1-MoNA LipidBlast 2022, Spectral Library - 1-MoNA LipidBlast 2022, Spectral Library - 1-MoNA LipidBlast 2022, Spectral Library - 1-MoNA LipidBlast 2022, Spectral Library - 1-MoNA LipidBlast 2022, Spectral Library - 1-MoNA LipidBlast 2022, Spectral Library - 1-MoNA LipidBlast 2022, Lipid Species, Spectral Library - 1-MoNA LipidBlast 2022, Spectral Library - 1-MoNA LipidBlast 202…	C34H69NO3		0.117	0.2	975.7	7.3		37.95	1760288	1852838	1898658	55962	46974	43688
7.81	600.521	555.523	[M+HCOO]-	bruker.bsf.mcube.client.ui.model.impl.BucketTableLine@6612290	261.2	1.275		16.72	70.95	15331	[]	TRUE	20110	Cer 18:0;O2/16:0;O	Spectral Library - 1-MoNA LipidBlast 2022, Spectral Library - 1-MoNA LipidBlast 2022, Lipid Species, Spectral Library - 1-MoNA LipidBlast 2022, Spectral Library - 1-MoNA LipidBlast 2022, Spectral Library - 1-MoNA LipidBlast 2022, Spectral Library - 1-MoNA LipidBlast 2022, Spectral Library - 1-MoNA LipidBlast 2022, Spectral Library - 1-MoNA LipidBlast 2022, Lipid Species, Spectral Library - 1-MoNA…	C34H69NO4		0.275	0.458	973	55.6		4.24	13718	20174	15331	24633	22132	23172
7.4	616.515	571.517	[M+HCOO]-	bruker.bsf.mcube.client.ui.model.impl.BucketTableLine@7194172	263.8	1.288		6.88	98.11	6475.72	[]	TRUE	20210	Cer 18:0;O3/16:0;O	Lipid Species, Spectral Library - 1-MoNA LipidBlast 2022, Spectral Library - 1-MoNA LipidBlast 2022, Lipid Species, Spectral Library - 1-MoNA LipidBlast 2022, Spectral Library - 1-MoNA LipidBlast 2022	C34H69NO5		-0.296	-0.481	983.9	7.5		14.26	6736	7826	7823	25112	23015	25098
10.59	564.537	565.544	[M-H]-	bruker.bsf.mcube.client.ui.model.impl.BucketTableLine@320e3eab	255.4	1.245	2.8	8.7	112.56	10032.1	[]	TRUE	20111	Cer 18:1;2O/18:0	Spectral Library - 1-MoNA LipidBlast 2022	C36H71NO3	1-MoNA LipidBlast 2022	0.507	0.898	629.5	23.4	MS/MS: Library	12.94	10032	12390	10981	840	666	660
8.69	582.51	537.511	[M+HCOOH-H]-, [M-H]-	bruker.bsf.mcube.client.ui.model.impl.BucketTableLine@a57d6ca	257.8	1.258	2.7	12.46	121.31	9527252	[]	TRUE	20111	Cer 18:1;O2/16:0	Spectral Library - 1-MoNA LipidBlast 2022, Spectral Library - 1-MoNA LipidBlast 2022, Spectral Library - 1-MoNA LipidBlast 2022, Lipid Species, Lipid Species	C34H67NO3		-0.134	-0.229	948.2	17.1		9.74	15523296	17561672	12895840	301476	302812	296449
6.68	598.505	553.506	[M+HCOO]-	bruker.bsf.mcube.client.ui.model.impl.BucketTableLine@61680919	262.4	1.281		2.12	122.64	18488	[]	TRUE	20110	Cer 18:1;O2/16:0;O	Lipid Species, Spectral Library - 1-MoNA LipidBlast 2022, Lipid Species, Lipid Species, Spectral Library - 1-MoNA LipidBlast 2022, Spectral Library - 1-MoNA LipidBlast 2022, Lipid Species, Lipid Species	C34H67NO4		-0.545	-0.91	857.7	15.8		57.81	19549	19970	20584	0	0	0
12.38	694.635	649.637	[M+HCOO]-	bruker.bsf.mcube.client.ui.model.impl.BucketTableLine@5308d031	282.5	1.383	0.9	15.57	107.04	5.42436e+06	[]	TRUE	20112	Cer 18:1;O2/24:0	Spectral Library - 1-MoNA LipidBlast 2022, Spectral Library - 1-MoNA LipidBlast 2022, Spectral Library - 1-MoNA LipidBlast 2022, Lipid Species, Spectral Library - 1-MoNA LipidBlast 2022, Spectral Library - 1-MoNA LipidBlast 2022, Spectral Library - 1-MoNA LipidBlast 2022, Lipid Species, Spectral Library - 1-MoNA LipidBlast 2022, Spectral Library - 1-MoNA LipidBlast 2022, Spectral Library - 1-MoNA…	C42H83NO3		-0.222	-0.32	969.3	16.6		6.87	7994974	7089046	5424357	910960	883036	799859
12.24	710.63	665.631	[M+HCOOH-H]-, [M+Cl]-	bruker.bsf.mcube.client.ui.model.impl.BucketTableLine@60435d06	285.1	1.396		13.85	116.35	374296	[]	TRUE	20110	Cer 18:1;O2/24:0;O	Spectral Library - 1-MoNA LipidBlast 2022, Spectral Library - 1-MoNA LipidBlast 2022, Spectral Library - 1-MoNA LipidBlast 2022, Spectral Library - 1-MoNA LipidBlast 2022, Spectral Library - 1-MoNA LipidBlast 2022, Spectral Library - 1-MoNA LipidBlast 2022, Spectral Library - 1-MoNA LipidBlast 2022, Spectral Library - 1-MoNA LipidBlast 2022, Spectral Library - 1-MoNA LipidBlast 2022, Spectral Lib…	C42H83NO4		-0.426	-0.599	841.5	89.5		8.4	517136	413712	374296	12566	13296	13109
11.93	708.615	663.616	[M+HCOO]-	bruker.bsf.mcube.client.ui.model.impl.BucketTableLine@6177fa28	282.5	1.383		3.99	122.33	887829	[]	TRUE	20110	Cer 18:1;O2/24:1;O	Spectral Library - 1-MoNA LipidBlast 2022, Spectral Library - 1-MoNA LipidBlast 2022, Spectral Library - 1-MoNA LipidBlast 2022, Lipid Species, Spectral Library - 1-MoNA LipidBlast 2022, Spectral Library - 1-MoNA LipidBlast 2022, Spectral Library - 1-MoNA LipidBlast 2022, Spectral Library - 1-MoNA LipidBlast 2022, Spectral Library - 1-MoNA LipidBlast 2022, Spectral Library - 1-MoNA LipidBlast 202…	C42H81NO4		-0.153	-0.216	899.4	94.4		30.69	887829	915094	976146	7968	6170	5812
7.47	580.495	535.497	[M+HCOO]-	bruker.bsf.mcube.client.ui.model.impl.BucketTableLine@412ea2c4	255	1.244	2.4	19.74	78.81	123486	[]	TRUE	20211	Cer 18:2;O2/16:0	Lipid Species, Spectral Library - 1-MoNA LipidBlast 2022, Spectral Library - 1-MoNA LipidBlast 2022, Spectral Library - 1-MoNA LipidBlast 2022, Spectral Library - 1-MoNA LipidBlast 2022, Spectral Library - 1-MoNA LipidBlast 2022, Lipid Species, Spectral Library - 1-MoNA LipidBlast 2022, Spectral Library - 1-MoNA LipidBlast 2022, Spectral Library - 1-MoNA LipidBlast 2022, Spectral Library - 1-MoNA…	C34H65NO3		0.623	1.073	754.6	6.8		3.99	148208	197768	123486	63236	66238	67151
9.51	628.551	583.553	[M+HCOO]-	bruker.bsf.mcube.client.ui.model.impl.BucketTableLine@3f7fe335	268.1	1.31		70.79	66.03	2789.72	[]	TRUE	20110	Cer 20:0;O2/16:0;O	Spectral Library - 1-MoNA LipidBlast 2022, Spectral Library - 1-MoNA LipidBlast 2022, Spectral Library - 1-MoNA LipidBlast 2022, Spectral Library - 1-MoNA LipidBlast 2022, Spectral Library - 1-MoNA LipidBlast 2022, Spectral Library - 1-MoNA LipidBlast 2022, Spectral Library - 1-MoNA LipidBlast 2022, Spectral Library - 1-MoNA LipidBlast 2022, Spectral Library - 1-MoNA LipidBlast 2022, Spectral Lib…	C36H73NO4		-0.686	-1.092	957.8	35.8		0.93	0	2641	2790	6677	7253	8217
8.93	608.524	563.526	[M+HCOO]-	bruker.bsf.mcube.client.ui.model.impl.BucketTableLine@5723dc52	261	1.274	1.9	8.38	116.69	52409.6	[]	TRUE	20211	Cer 20:2;O2/16:0	Spectral Library - 1-MoNA LipidBlast 2022, Spectral Library - 1-MoNA LipidBlast 2022, Spectral Library - 1-MoNA LipidBlast 2022, Spectral Library - 1-MoNA LipidBlast 2022, Spectral Library - 1-MoNA LipidBlast 2022, Spectral Library - 1-MoNA LipidBlast 2022, Spectral Library - 1-MoNA LipidBlast 2022, Spectral Library - 1-MoNA LipidBlast 2022, Lipid Species, Lipid Species, Spectral Library - 1-MoNA…	C36H69NO3		-1.75	-2.876	927.5	6.9		13.93	52410	64341	60083	3538	4650	3801
6.06	720.579	675.58	[M+HCOO]-	bruker.bsf.mcube.client.ui.model.impl.BucketTableLine@1a561496	281.7	1.38		16.21	122.65	18868.1	[]	TRUE	20110	Cer 21:2;O3/21:2;O	Spectral Library - 1-MoNA LipidBlast 2022, Spectral Library - 1-MoNA LipidBlast 2022, Spectral Library - 1-MoNA LipidBlast 2022, Spectral Library - 1-MoNA LipidBlast 2022, Spectral Library - 1-MoNA LipidBlast 2022, Lipid Species, Spectral Library - 1-MoNA LipidBlast 2022, Spectral Library - 1-MoNA LipidBlast 2022, Spectral Library - 1-MoNA LipidBlast 2022, Lipid Species, Spectral Library - 1-MoNA…	C42H77NO5		0.282	0.392	526.8	247.6		7.56	19486	26606	18868	0	0	0
11.38	682.599	637.601	[M+HCOO]-	bruker.bsf.mcube.client.ui.model.impl.BucketTableLine@27e9b583	279.5	1.368		6.93	61.94	13151.4	[]	TRUE	20110	Cer 22:0;O2/18:1;O	Spectral Library - 1-MoNA LipidBlast 2022, Spectral Library - 1-MoNA LipidBlast 2022, Spectral Library - 1-MoNA LipidBlast 2022, Spectral Library - 1-MoNA LipidBlast 2022, Spectral Library - 1-MoNA LipidBlast 2022, Spectral Library - 1-MoNA LipidBlast 2022, Spectral Library - 1-MoNA LipidBlast 2022, Spectral Library - 1-MoNA LipidBlast 2022, Spectral Library - 1-MoNA LipidBlast 2022, Spectral Lib…	C40H79NO4		-0.239	-0.35	787.6	23.2		8.94	15362	15219	13151	9950	9361	10565
7.24	554.479	509.481	[M+HCOO]-	bruker.bsf.mcube.client.ui.model.impl.BucketTableLine@156f72d2	250.5	1.22	2.8	4.89	114.42	179520	[]	TRUE	20211	Cer 32:1;O2	Spectral Library - 1-MoNA LipidBlast 2022, Spectral Library - 1-MoNA LipidBlast 2022, Spectral Library - 1-MoNA LipidBlast 2022, Spectral Library - 1-MoNA LipidBlast 2022, Spectral Library - 1-MoNA LipidBlast 2022, Spectral Library - 1-MoNA LipidBlast 2022, Spectral Library - 1-MoNA LipidBlast 2022, Spectral Library - 1-MoNA LipidBlast 2022, Spectral Library - 1-MoNA LipidBlast 2022, Spectral Lib…	C32H63NO3		0.009	0.016	929.5	1.7		23.39	179520	201613	196307	6922	6009	6241
3.37	341.27	342.277	[M-H]-	bruker.bsf.mcube.client.ui.model.impl.BucketTableLine@58a0162b	191.3	0.918	0.7	7.34	121.55	29984.2	[]	TRUE	20212	FAHFA 18:0/2:0	Spectral Library - 1-MoNA LipidBlast 2022	C20H38O4	1-MoNA LipidBlast 2022	0.123	0.36	987.7	5.2	MS/MS: Library	16.56	35279	35104	29984	0	0	0
3.46	341.27	342.277	[M-H]-	bruker.bsf.mcube.client.ui.model.impl.BucketTableLine@1a9ce9fe	190.8	0.916	0.4	13.48	123.03	10583.1	[]	TRUE	20212	FAHFA 18:0/2:0	Spectral Library - 1-MoNA LipidBlast 2022	C20H38O4	1-MoNA LipidBlast 2022	-0.115	-0.338	591.7	17.4	MS/MS: Library	9.12	14352	14295	10583	0	0	0
2.72	339.255	340.262	[M-H]-	bruker.bsf.mcube.client.ui.model.impl.BucketTableLine@13dc4466	188.1	0.903	-0.1	11.34	122.8	5541.44	[]	TRUE	20212	FAHFA 18:1/2:0	Spectral Library - 1-MoNA LipidBlast 2022	C20H36O4	1-MoNA LipidBlast 2022	0.435	1.284	646.7	18.7	MS/MS: Library	10.83	7272	5541	6911	0	0	0
2.94	353.27	354.277	[M-H]-	bruker.bsf.mcube.client.ui.model.impl.BucketTableLine@1d4f0b96	191.5	0.92	-0.5	10.37	123.73	9139.49	[]	TRUE	20112	FAHFA 18:1/3:0	Spectral Library - 1-MoNA LipidBlast 2022	C21H38O4	1-MoNA LipidBlast 2022	-0.005	-0.015	987.5	25	MS/MS: Library	11.93	10482	9139	11800	0	0	0
3.83	395.317	396.325	[M-H]-	bruker.bsf.mcube.client.ui.model.impl.BucketTableLine@c555362	204.1	0.985	2.1	8.91	123.74	4162.43	[]	TRUE	20111	FAHFA 18:1/6:0	Spectral Library - 1-MoNA LipidBlast 2022	C24H44O4	1-MoNA LipidBlast 2022	0.61	1.543	987.7	26.1	MS/MS: Library	13.89	5150	4162	4497	0	0	0
4.87	409.331	410.339	[M-H]-	bruker.bsf.mcube.client.ui.model.impl.BucketTableLine@c671fd8	205.8	0.994	-0.1	4.73	122.86	3950.43	[]	TRUE	20112	FAHFA 18:1/7:0	Spectral Library - 1-MoNA LipidBlast 2022	C25H46O4	1-MoNA LipidBlast 2022	-1.099	-2.684	987.4	28.6	MS/MS: Library	26	4209	4436	3950	0	0	0
5.15	423.348	424.355	[M-H]-	bruker.bsf.mcube.client.ui.model.impl.BucketTableLine@27fa7f1	209.8	1.015	0.6	5.1	122.48	20676.1	[]	TRUE	20212	FAHFA 18:1/8:0	Spectral Library - 1-MoNA LipidBlast 2022	C26H48O4	1-MoNA LipidBlast 2022	0.165	0.391	987.7	12.7	MS/MS: Library	24.01	23313	20676	21405	0	0	0
5.44	437.364	438.371	[M-H]-	bruker.bsf.mcube.client.ui.model.impl.BucketTableLine@20216af5	212.6	1.029	0.2	11.65	122.57	5198.98	[]	TRUE	20112	FAHFA 18:1/9:0	Spectral Library - 1-MoNA LipidBlast 2022	C27H50O4	1-MoNA LipidBlast 2022	0.161	0.368	985.3	55.4	MS/MS: Library	10.52	6274	6934	5199	0	0	0
7.68	557.458	558.465	[M-H]-	bruker.bsf.mcube.client.ui.model.impl.BucketTableLine@501f7998	238.9	1.164	3	2.83	122.5	34667.3	[]	TRUE	20211	FAHFA 18:2/18:2	Spectral Library - 1-MoNA LipidBlast 2022	C36H62O4	1-MoNA LipidBlast 2022	0.095	0.171	953.8	4.2	MS/MS: Library	43.33	37065	34667	36471	0	0	0
3.56	407.316	408.324	[M-H]-	bruker.bsf.mcube.client.ui.model.impl.BucketTableLine@5549e24e	206.5	0.997	1.5	3.28	122.71	5083.86	[]	TRUE	20111	FAHFA 18:2/7:0	Spectral Library - 1-MoNA LipidBlast 2022	C25H44O4	1-MoNA LipidBlast 2022	-0.319	-0.783	987.7	37.2	MS/MS: Library	37.41	5441	5084	5468	0	0	0
4.59	421.333	422.34	[M-H]-	bruker.bsf.mcube.client.ui.model.impl.BucketTableLine@3fb0d671	207.2	1.002	0.2	2.3	123.17	10871.4	[]	TRUE	20112	FAHFA 18:2/8:0	Spectral Library - 1-MoNA LipidBlast 2022	C26H46O4	1-MoNA LipidBlast 2022	0.645	1.531	987.4	35.9	MS/MS: Library	53.53	10871	11502	11181	0	0	0
4.89	435.347	436.354	[M-H]-	bruker.bsf.mcube.client.ui.model.impl.BucketTableLine@54f339ff	210.6	1.019	0.1	2.93	124.55	6294.14	[]	TRUE	20112	FAHFA 18:2/9:0	Spectral Library - 1-MoNA LipidBlast 2022	C27H48O4	1-MoNA LipidBlast 2022	-1.16	-2.664	987.7	52.9	MS/MS: Library	42.5	6294	6379	6732	0	0	0
10.2	953.684	954.691	[M-H]-	bruker.bsf.mcube.client.ui.model.impl.BucketTableLine@609131a4	318.4	1.567	2.4	3.87	122.76	9087.83	[]	TRUE	20111	HBMP 14:1_18:1_16:1	Spectral Library - 1-MoNA LipidBlast 2022, Spectral Library - 1-MoNA LipidBlast 2022, Spectral Library - 1-MoNA LipidBlast 2022, Spectral Library - 1-MoNA LipidBlast 2022, Spectral Library - 1-MoNA LipidBlast 2022, Spectral Library - 1-MoNA LipidBlast 2022, Spectral Library - 1-MoNA LipidBlast 2022, Spectral Library - 1-MoNA LipidBlast 2022, Spectral Library - 1-MoNA LipidBlast 2022, Spectral Lib…	C54H99O11P	1-MoNA LipidBlast 2022	-1.571	-1.647	780.6	170.8	MS/MS: Library	31.68	10716	9832	9940	0	0	0
11.05	979.703	980.71	[M-H]-	bruker.bsf.mcube.client.ui.model.impl.BucketTableLine@2bfa597c	324.5	1.598	2.9	8.56	122.8	14253.9	[]	TRUE	20111	HBMP 16:3_18:1_16:0	Spectral Library - 1-MoNA LipidBlast 2022	C56H101O11P	1-MoNA LipidBlast 2022	1.99	2.032	530.5	55.2	MS/MS: Library	14.34	14959	17359	14254	0	0	0
8	1005.72	1006.72	[M-H]-	bruker.bsf.mcube.client.ui.model.impl.BucketTableLine@2f01c9b2	328.1	1.616	2.6	3.03	123	35338	[]	TRUE	20111	HBMP 16:3_18:1_18:1	Spectral Library - 1-MoNA LipidBlast 2022, Spectral Library - 1-MoNA LipidBlast 2022, Spectral Library - 1-MoNA LipidBlast 2022, Spectral Library - 1-MoNA LipidBlast 2022, Spectral Library - 1-MoNA LipidBlast 2022, Spectral Library - 1-MoNA LipidBlast 2022, Spectral Library - 1-MoNA LipidBlast 2022, Spectral Library - 1-MoNA LipidBlast 2022, Spectral Library - 1-MoNA LipidBlast 2022, Spectral Lib…	C58H103O11P	1-MoNA LipidBlast 2022	-0.474	-0.471	806.6	145.4	MS/MS: Library	40.61	37853	35338	37534	0	0	0
8.22	977.688	978.695	[M-H]-	bruker.bsf.mcube.client.ui.model.impl.BucketTableLine@44150d4e	322.8	1.59	2.7	1.88	300	0	[]	TRUE	10111	HBMP 16:3_18:2_16:0	Spectral Library - 1-MoNA LipidBlast 2022, Spectral Library - 1-MoNA LipidBlast 2022	C56H99O11P	1-MoNA LipidBlast 2022	2.897	2.963	572.1	130.3	MS/MS: Library	159.32	11464	11999	11805	0	0	0
11.04	1007.73	1008.74	[M-H]-	bruker.bsf.mcube.client.ui.model.impl.BucketTableLine@371e89e8	329.3	1.622	2.3	70.71	122.55	0	[]	TRUE	10111	HBMP 18:1_18:1_16:2	Spectral Library - 1-MoNA LipidBlast 2022, Spectral Library - 1-MoNA LipidBlast 2022, Spectral Library - 1-MoNA LipidBlast 2022, Spectral Library - 1-MoNA LipidBlast 2022, Spectral Library - 1-MoNA LipidBlast 2022, Spectral Library - 1-MoNA LipidBlast 2022, Spectral Library - 1-MoNA LipidBlast 2022, Spectral Library - 1-MoNA LipidBlast 2022, Spectral Library - 1-MoNA LipidBlast 2022, Spectral Lib…	C58H105O11P	1-MoNA LipidBlast 2022	-2.096	-2.08	859.5	161.2	MS/MS: Library	1.73	0	6431	6497	0	0	0
7.5	744.564	699.565	[M+HCOOH-H]-, [M+Cl]-, [M-H]-	bruker.bsf.mcube.client.ui.model.impl.BucketTableLine@27b54429	284.1	1.393	1.7	24.23	65.39	1.94291e+06	[]	TRUE	20211	HexCer 18:1;O2/16:0	Spectral Library - 1-MoNA LipidBlast 2022, Spectral Library - 1-MoNA LipidBlast 2022, Spectral Library - 1-MoNA LipidBlast 2022, Lipid Species, Spectral Library - 1-MoNA LipidBlast 2022, Lipid Species	C40H77NO8		0.764	1.026	930.6	2.3		2.7	1834006	2560070	1423684	2455661	2777645	2279287
8.01	746.579	701.58	[M+HCOO]-	bruker.bsf.mcube.client.ui.model.impl.BucketTableLine@7204a5c6	285.6	1.4	1.7	3.27	70.73	41386.7	[]	TRUE	20211	HexCer 34:0;O2	Lipid Species, Spectral Library - 1-MoNA LipidBlast 2022, Spectral Library - 1-MoNA LipidBlast 2022	C40H79NO8		-0.144	-0.192	814.7	6.9		21.66	41387	44794	42703	18529	18425	17247
7.44	786.576	741.577	[M+HCOO]-	bruker.bsf.mcube.client.ui.model.impl.BucketTableLine@d8673cd	291.8	1.432		NaN	148.65	0	[]	TRUE	20110	HexCer 36:2;O3	Spectral Library - 1-MoNA LipidBlast 2022, Spectral Library - 1-MoNA LipidBlast 2022, Spectral Library - 1-MoNA LipidBlast 2022, Spectral Library - 1-MoNA LipidBlast 2022, Spectral Library - 1-MoNA LipidBlast 2022, Spectral Library - 1-MoNA LipidBlast 2022, Spectral Library - 1-MoNA LipidBlast 2022, Spectral Library - 1-MoNA LipidBlast 2022, Spectral Library - 1-MoNA LipidBlast 2022, Spectral Lib…	C42H79NO9		1.895	2.409	411.3	65.2		NaN	0	0	0	5864	7496	5689
10	786.611	741.612	[M+HCOO]-	bruker.bsf.mcube.client.ui.model.impl.BucketTableLine@b40b9ab	292.9	1.437	1.4	73.82	106.91	765.996	[]	TRUE	20111	HexCer 37:1;O2	Spectral Library - 1-MoNA LipidBlast 2022, Spectral Library - 1-MoNA LipidBlast 2022, Spectral Library - 1-MoNA LipidBlast 2022, Spectral Library - 1-MoNA LipidBlast 2022, Spectral Library - 1-MoNA LipidBlast 2022, Spectral Library - 1-MoNA LipidBlast 2022, Lipid Species	C43H83NO8		0.561	0.713	817.2	84.5		1.45	0	809	1148	5560	5755	6643
11.42	802.641	757.643	[M+HCOO]-	bruker.bsf.mcube.client.ui.model.impl.BucketTableLine@5011c09d	297	1.458	1.3	12.09	52.87	4712.75	[]	TRUE	20211	HexCer 38:0;O2	Lipid Species, Spectral Library - 1-MoNA LipidBlast 2022, Spectral Library - 1-MoNA LipidBlast 2022, Spectral Library - 1-MoNA LipidBlast 2022, Spectral Library - 1-MoNA LipidBlast 2022, Spectral Library - 1-MoNA LipidBlast 2022, Spectral Library - 1-MoNA LipidBlast 2022, Spectral Library - 1-MoNA LipidBlast 2022, Spectral Library - 1-MoNA LipidBlast 2022, Spectral Library - 1-MoNA LipidBlast 202…	C44H87NO8		-0.04	-0.05	829.3	4.8		4.37	4935	5292	3942	5363	4429	4713
11	800.626	755.627	[M+HCOO]-	bruker.bsf.mcube.client.ui.model.impl.BucketTableLine@6707cc54	294.7	1.446	1	3.3	75.91	29564.9	[]	TRUE	20212	HexCer 38:1;O2	Spectral Library - 1-MoNA LipidBlast 2022, Spectral Library - 1-MoNA LipidBlast 2022, Spectral Library - 1-MoNA LipidBlast 2022, Spectral Library - 1-MoNA LipidBlast 2022, Spectral Library - 1-MoNA LipidBlast 2022, Spectral Library - 1-MoNA LipidBlast 2022, Spectral Library - 1-MoNA LipidBlast 2022, Spectral Library - 1-MoNA LipidBlast 2022, Spectral Library - 1-MoNA LipidBlast 2022, Spectral Lib…	C44H85NO8		-0.045	-0.056	981.4	5.5		23.03	29565	31137	32029	90429	83679	84941
10.42	816.619	771.621	[M+HCOO]-	bruker.bsf.mcube.client.ui.model.impl.BucketTableLine@5ccc4001	297.9	1.463		0.31	119.88	67285.7	[]	TRUE	20210	HexCer 38:1;O3	Spectral Library - 1-MoNA LipidBlast 2022, Lipid Species, Spectral Library - 1-MoNA LipidBlast 2022	C44H85NO9		-1.17	-1.433	846	8.1		385.39	78864	79428	79331	0	0	0
11.02	826.642	781.644	[M+HCOO]-	bruker.bsf.mcube.client.ui.model.impl.BucketTableLine@4c44dacc	299	1.468	0.8	70.71	120.96	3826.55	[]	TRUE	20212	HexCer 40:2;O2	Spectral Library - 1-MoNA LipidBlast 2022, Spectral Library - 1-MoNA LipidBlast 2022, Spectral Library - 1-MoNA LipidBlast 2022, Spectral Library - 1-MoNA LipidBlast 2022, Spectral Library - 1-MoNA LipidBlast 2022, Spectral Library - 1-MoNA LipidBlast 2022, Spectral Library - 1-MoNA LipidBlast 2022, Spectral Library - 1-MoNA LipidBlast 2022, Spectral Library - 1-MoNA LipidBlast 2022, Spectral Lib…	C46H87NO8		0.437	0.529	984.8	9.2		1.71	4819	4828	0	33243	35552	32576
11.23	826.641	781.643	[M+HCOO]-	bruker.bsf.mcube.client.ui.model.impl.BucketTableLine@7bb08afa	299.5	1.471	1	71.04	126.28	2507.91	[]	TRUE	20112	HexCer 40:2;O2	Spectral Library - 1-MoNA LipidBlast 2022, Spectral Library - 1-MoNA LipidBlast 2022, Spectral Library - 1-MoNA LipidBlast 2022, Spectral Library - 1-MoNA LipidBlast 2022, Spectral Library - 1-MoNA LipidBlast 2022, Spectral Library - 1-MoNA LipidBlast 2022, Spectral Library - 1-MoNA LipidBlast 2022, Spectral Library - 1-MoNA LipidBlast 2022, Lipid Species, Spectral Library - 1-MoNA LipidBlast 202…	C46H87NO8		-0.114	-0.138	969.4	10.5		1.78	2508	2245	0	28088	25317	25677
10.45	842.636	797.638	[M+HCOO]-	bruker.bsf.mcube.client.ui.model.impl.BucketTableLine@150ee672	301.6	1.482		2.43	116.88	6827.7	[]	TRUE	20110	HexCer 40:2;O3	Spectral Library - 1-MoNA LipidBlast 2022, Spectral Library - 1-MoNA LipidBlast 2022, Spectral Library - 1-MoNA LipidBlast 2022, Spectral Library - 1-MoNA LipidBlast 2022, Spectral Library - 1-MoNA LipidBlast 2022, Lipid Species, Spectral Library - 1-MoNA LipidBlast 2022, Spectral Library - 1-MoNA LipidBlast 2022, Spectral Library - 1-MoNA LipidBlast 2022, Spectral Library - 1-MoNA LipidBlast 2022	C46H87NO9		-0.582	-0.691	698.2	91.9		48.18	7138	6828	7228	0	0	909
11.77	860.682	815.684	[M+HCOO]-	bruker.bsf.mcube.client.ui.model.impl.BucketTableLine@5281be9c	308.7	1.517		141.42	174.78	6362.97	[]	TRUE	20110	HexCer 41:0;O3	Spectral Library - 1-MoNA LipidBlast 2022, Spectral Library - 1-MoNA LipidBlast 2022, Spectral Library - 1-MoNA LipidBlast 2022, Spectral Library - 1-MoNA LipidBlast 2022, Spectral Library - 1-MoNA LipidBlast 2022, Spectral Library - 1-MoNA LipidBlast 2022, Spectral Library - 1-MoNA LipidBlast 2022, Lipid Species	C47H93NO9		-1.228	-1.426	560.9	37.7		1.24	20322	0	0	173409	0	165027
11.61	840.657	795.659	[M+HCOO]-	bruker.bsf.mcube.client.ui.model.impl.BucketTableLine@f2acd15	302.7	1.487	1	NaN	115.79	0	[]	TRUE	20111	HexCer 41:2;O2	Spectral Library - 1-MoNA LipidBlast 2022, Spectral Library - 1-MoNA LipidBlast 2022, Spectral Library - 1-MoNA LipidBlast 2022, Spectral Library - 1-MoNA LipidBlast 2022, Spectral Library - 1-MoNA LipidBlast 2022, Spectral Library - 1-MoNA LipidBlast 2022, Spectral Library - 1-MoNA LipidBlast 2022, Spectral Library - 1-MoNA LipidBlast 2022, Spectral Library - 1-MoNA LipidBlast 2022, Spectral Lib…	C47H89NO8		-0.182	-0.217	636.8	34.2		NaN	0	0	0	28035	28083	26739
11.31	856.653	811.655	[M+HCOO]-	bruker.bsf.mcube.client.ui.model.impl.BucketTableLine@7b897971	304.4	1.496		5.93	122.24	9158.94	[]	TRUE	20110	HexCer 41:2;O3	Spectral Library - 1-MoNA LipidBlast 2022, Spectral Library - 1-MoNA LipidBlast 2022, Spectral Library - 1-MoNA LipidBlast 2022, Spectral Library - 1-MoNA LipidBlast 2022, Spectral Library - 1-MoNA LipidBlast 2022, Lipid Species, Spectral Library - 1-MoNA LipidBlast 2022	C47H89NO9		0.882	1.03	643.6	95.6		20.61	9382	10576	9316	0	0	0
10.37	870.667	825.669	[M+HCOO]-	bruker.bsf.mcube.client.ui.model.impl.BucketTableLine@14ee18dd	308.2	1.515		5.52	100.13	1389.35	[]	TRUE	20110	HexCer 42:2;O3	Spectral Library - 1-MoNA LipidBlast 2022, Spectral Library - 1-MoNA LipidBlast 2022, Spectral Library - 1-MoNA LipidBlast 2022, Spectral Library - 1-MoNA LipidBlast 2022, Spectral Library - 1-MoNA LipidBlast 2022, Spectral Library - 1-MoNA LipidBlast 2022, Spectral Library - 1-MoNA LipidBlast 2022, Spectral Library - 1-MoNA LipidBlast 2022, Spectral Library - 1-MoNA LipidBlast 2022, Spectral Lib…	C48H91NO9		-0.643	-0.739	827.4	23.9		18.15	1542	1389	1582	4821	5256	5096
11.64	870.666	825.667	[M+HCOO]-	bruker.bsf.mcube.client.ui.model.impl.BucketTableLine@5951fa54	307.7	1.512		8.42	117.12	843318	[]	TRUE	20210	HexCer 42:2;O3	Spectral Library - 1-MoNA LipidBlast 2022, Spectral Library - 1-MoNA LipidBlast 2022, Spectral Library - 1-MoNA LipidBlast 2022, Spectral Library - 1-MoNA LipidBlast 2022, Spectral Library - 1-MoNA LipidBlast 2022, Spectral Library - 1-MoNA LipidBlast 2022, Spectral Library - 1-MoNA LipidBlast 2022, Spectral Library - 1-MoNA LipidBlast 2022, Spectral Library - 1-MoNA LipidBlast 2022, Lipid Specie…	C48H91NO9		-1.994	-2.29	973.8	1		13.91	1024258	843318	1001796	30549	35221	36307
11.85	884.682	839.684	[M+HCOO]-	bruker.bsf.mcube.client.ui.model.impl.BucketTableLine@c19d2fa	309.6	1.522		7.12	111.96	23846.2	[]	TRUE	20110	HexCer 43:2;O3	Lipid Species	C49H93NO9		-0.793	-0.896	680.1	103.6		15.73	25323	23846	28267	1971	2426	0
12.35	884.718	839.72	[M+HCOO]-	bruker.bsf.mcube.client.ui.model.impl.BucketTableLine@3890cfad	311.5	1.531	0.3	141.42	91.2	2708.93	[]	TRUE	20112	HexCer 44:1;O2	Spectral Library - 1-MoNA LipidBlast 2022, Spectral Library - 1-MoNA LipidBlast 2022, Spectral Library - 1-MoNA LipidBlast 2022, Spectral Library - 1-MoNA LipidBlast 2022, Spectral Library - 1-MoNA LipidBlast 2022, Spectral Library - 1-MoNA LipidBlast 2022, Spectral Library - 1-MoNA LipidBlast 2022, Spectral Library - 1-MoNA LipidBlast 2022, Spectral Library - 1-MoNA LipidBlast 2022, Spectral Lib…	C50H97NO8		-1.463	-1.654	743.7	31.8		0.64	0	0	2510	9276	7960	8169
1.99	512.299	467.301	[M+HCOO]-	bruker.bsf.mcube.client.ui.model.impl.BucketTableLine@22709c96	231.4	1.125	-0.3	8.19	56.37	8593.93	[]	TRUE	20112	LPC 14:0	Lipid Species, Spectral Library - 1-MoNA LipidBlast 2022, Lipid Species	C22H46NO7P		-0.434	-0.847	976.1	16.2		6.89	8594	7329	8890	11307	11756	11938
2.79	540.331	495.333	[M+HCOO]-	bruker.bsf.mcube.client.ui.model.impl.BucketTableLine@4acd1ef8	239	1.164	0	8.66	66.43	4.19651e+06	[]	TRUE	20112	LPC 16:0	Lipid Species, Spectral Library - 1-MoNA LipidBlast 2022, Lipid Species, Spectral Library - 1-MoNA LipidBlast 2022	C24H50NO7P		0.556	1.029	929.4	12.2		7.67	4218424	3736462	3419901	4483837	4196511	3162884
3.3	540.331	495.333	[M+HCOO]-	bruker.bsf.mcube.client.ui.model.impl.BucketTableLine@39155f52	239	1.163	0	6.05	71.69	10992	[]	TRUE	20112	LPC 16:0	Lipid Species, Lipid Species, Spectral Library - 1-MoNA LipidBlast 2022, Spectral Library - 1-MoNA LipidBlast 2022	C24H50NO7P		0.21	0.389	775.9	13.3		11.84	11762	12743	10992	6794	8522	6973
3.26	554.347	509.349	[M+HCOO]-	bruker.bsf.mcube.client.ui.model.impl.BucketTableLine@46f58fd3	242.5	1.181	0	23.44	107.54	25513.2	[]	TRUE	20212	LPC 17:0	Lipid Species, Lipid Species	C25H52NO7P		0.674	1.217	843.8	4.4		4.59	44050	30578	25513	0	8123	6745
2.55	552.331	507.332	[M+HCOO]-	bruker.bsf.mcube.client.ui.model.impl.BucketTableLine@8e99fd2	240.7	1.173	0.2	1.44	89.25	6456.35	[]	TRUE	20212	LPC 17:1	Spectral Library - 1-MoNA LipidBlast 2022, Lipid Species, Spectral Library - 1-MoNA LipidBlast 2022, Lipid Species, Spectral Library - 1-MoNA LipidBlast 2022	C25H50NO7P		-0.138	-0.249	985.4	2.9		61.94	7016	6786	6974	17542	17051	18113
3.66	568.363	523.365	[M+HCOO]-	bruker.bsf.mcube.client.ui.model.impl.BucketTableLine@4b10a9b4	246	1.199	0	9.65	67.8	4.42039e+06	[]	TRUE	20112	LPC 18:0	Spectral Library - 1-MoNA LipidBlast 2022, Lipid Species, Lipid Species, Spectral Library - 1-MoNA LipidBlast 2022, Spectral Library - 1-MoNA LipidBlast 2022, Spectral Library - 1-MoNA LipidBlast 2022	C26H54NO7P		0.715	1.259	924.6	12.9		7.02	4388465	5544164	4843057	5524745	4210332	3995138
2.95	566.346	521.347	[M+HCOOH-H]-, [2M+HCOOH-H]-	bruker.bsf.mcube.client.ui.model.impl.BucketTableLine@6c30e702	243	1.185	-0.3	4.09	66.02	1.56299e+06	[]	TRUE	20212	LPC 18:1	Lipid Species, Lipid Species, Spectral Library - 1-MoNA LipidBlast 2022	C26H52NO7P		-0.399	-0.704	970.8	4.9		16.15	1525344	1418092	1562994	1858672	1743121	2060817
2.23	564.331	519.332	[M+HCOOH-H]-, [M-CH3]-	bruker.bsf.mcube.client.ui.model.impl.BucketTableLine@1b00b9d5	239.7	1.168	-0.8	1.07	87.74	290112	[]	TRUE	20212	LPC 18:2	Lipid Species, Spectral Library - 1-MoNA LipidBlast 2022, Lipid Species, Spectral Library - 1-MoNA LipidBlast 2022	C26H50NO7P		-0.003	-0.005	956.4	9.4		82.16	290112	297618	295347	745634	765811	785915
1.96	562.315	517.317	[M+HCOO]-	bruker.bsf.mcube.client.ui.model.impl.BucketTableLine@213fd6b6	238.4	1.162	-0.5	6.2	103.19	9652.06	[]	TRUE	20112	LPC 18:3	Spectral Library - 1-MoNA LipidBlast 2022, Spectral Library - 1-MoNA LipidBlast 2022, Lipid Species, Lipid Species	C26H48NO7P		0.438	0.779	986.8	31.6		16.65	11506	10019	11415	37311	38408	37922
3.92	582.377	537.379	[M+HCOO]-	bruker.bsf.mcube.client.ui.model.impl.BucketTableLine@cd2368d	249	1.215	-0.1	5.77	86.51	7118.23	[]	TRUE	20212	LPC 19:0	Lipid Species, Spectral Library - 1-MoNA LipidBlast 2022, Spectral Library - 1-MoNA LipidBlast 2022, Lipid Species	C27H56NO7P		-0.442	-0.759	889.3	5.5		15	7275	7705	6689	18430	17498	18894
4.07	582.379	537.381	[M+HCOO]-	bruker.bsf.mcube.client.ui.model.impl.BucketTableLine@5ff9f833	249.7	1.218	0.2	12.75	141.05	11931	[]	TRUE	20212	LPC 19:0	Lipid Species, Spectral Library - 1-MoNA LipidBlast 2022, Spectral Library - 1-MoNA LipidBlast 2022, Lipid Species	C27H56NO7P		1.471	2.527	971	2.5		11.06	18977	14190	18757	103080	102156	111707
2.5	590.346	545.348	[M+HCOO]-	bruker.bsf.mcube.client.ui.model.impl.BucketTableLine@1e878430	244.9	1.195	-0.6	1.38	97.72	21299.4	[]	TRUE	20212	LPC 20:3	Lipid Species, Spectral Library - 1-MoNA LipidBlast 2022, Lipid Species, Spectral Library - 1-MoNA LipidBlast 2022	C28H52NO7P		-0.499	-0.846	970.8	2.6		70.72	24691	24181	25007	75813	74135	76475
4.54	622.409	577.411	[M+HCOO]-	bruker.bsf.mcube.client.ui.model.impl.BucketTableLine@5577c6cb	256.9	1.255	-0.3	6.83	93.04	4191.74	[]	TRUE	20112	LPC 22:1	Spectral Library - 1-MoNA LipidBlast 2022, Spectral Library - 1-MoNA LipidBlast 2022, Spectral Library - 1-MoNA LipidBlast 2022, Spectral Library - 1-MoNA LipidBlast 2022, Spectral Library - 1-MoNA LipidBlast 2022, Spectral Library - 1-MoNA LipidBlast 2022, Lipid Species, Spectral Library - 1-MoNA LipidBlast 2022, Spectral Library - 1-MoNA LipidBlast 2022, Spectral Library - 1-MoNA LipidBlast 202…	C30H60NO7P		0.142	0.228	886.8	10.1		13.63	4192	3992	3552	13332	13960	13332
2.94	616.362	571.363	[M+HCOO]-	bruker.bsf.mcube.client.ui.model.impl.BucketTableLine@140e136c	250	1.221	-0.5	7.72	87.93	7692.78	[]	TRUE	20112	LPC 22:4	Spectral Library - 1-MoNA LipidBlast 2022, Spectral Library - 1-MoNA LipidBlast 2022, Lipid Species, Lipid Species, Spectral Library - 1-MoNA LipidBlast 2022, Spectral Library - 1-MoNA LipidBlast 2022	C30H54NO7P		-0.475	-0.771	864.2	13.4		11.39	9207	7642	8228	21034	20344	20585
2.68	452.279	453.286	[M-H]-, [M+Na+COOH-H]-	bruker.bsf.mcube.client.ui.model.impl.BucketTableLine@42bdf912	211.2	1.023	-0.1	3.25	109.32	126298	[]	TRUE	20212	LPE 16:0	Lipid Species	C21H44NO7P		0.34	0.752	976.2	2.4		33.61	135842	126299	134953	14782	14560	15201
2.86	452.279	453.285	[M-H]-, [2M-H]-	bruker.bsf.mcube.client.ui.model.impl.BucketTableLine@a23f378	211.5	1.025	0.1	4.07	114.52	1.91557e+06	[]	TRUE	20112	LPE 16:0	Lipid Species	C21H44NO7P		0.753	1.665	947.9	10.9		28.17	2098108	1915567	2082495	142202	147102	138905
2.23	450.263	451.27	[M-H]-	bruker.bsf.mcube.client.ui.model.impl.BucketTableLine@16763125	208.6	1.011	-0.4	4.4	113.68	26054	[]	TRUE	20212	LPE 16:1	Lipid Species	C21H42NO7P		0.115	0.255	971.6	2.5		25.81	28394	26054	28843	2025	1525	1882
3.55	480.31	481.317	[M-H]-, [2M-H]-, [M+Na+COOH-H]-	bruker.bsf.mcube.client.ui.model.impl.BucketTableLine@2cb4acf1	218.2	1.059	-0.1	8.21	115.41	620613	[]	TRUE	20212	LPE 18:0	Lipid Species, Spectral Library - 1-MoNA LipidBlast 2022	C23H48NO7P		0.379	0.789	953.4	2.7		14.06	620613	640875	745950	45430	46301	44147
3.74	480.31	481.317	[M-H]-, [2M-H]-	bruker.bsf.mcube.client.ui.model.impl.BucketTableLine@41059f8f	219	1.063	0.3	1.06	114.32	5.15049e+06	[]	TRUE	20112	LPE 18:0	Lipid Species	C23H48NO7P		0.807	1.679	943	14.9		107.69	5315500	5250911	5179087	317066	316817	319409
2.85	478.295	479.302	[M-H]-	bruker.bsf.mcube.client.ui.model.impl.BucketTableLine@30617488	216.5	1.051	0	4.17	100.84	60070.8	[]	TRUE	20112	LPE 18:1	Lipid Species	C23H46NO7P		0.729	1.525	979.5	105.5		24.16	60071	63987	66515	12148	13561	12776
3.02	478.294	479.301	[M-H]-, [2M-H]-, [M+Na+COOH-H]-	bruker.bsf.mcube.client.ui.model.impl.BucketTableLine@7b206edb	215.8	1.047	-0.3	2.65	104.55	665771	[]	TRUE	20212	LPE 18:1	Lipid Species	C23H46NO7P		0.346	0.724	983.9	10		39.45	665771	709897	694546	105111	108131	104175
3.24	478.294	479.302	[M-H]-	bruker.bsf.mcube.client.ui.model.impl.BucketTableLine@48e6ed72	216.7	1.052	0.1	17.44	125.19	16010.2	[]	TRUE	20112	LPE 18:1	Lipid Species	C23H46NO7P		0.359	0.751	810.8	30.6		7.18	23907	17929	16010	0	0	0
2.46	476.279	477.286	[M-H]-, [M+Na+COOH-H]-	bruker.bsf.mcube.client.ui.model.impl.BucketTableLine@d566ccc	212.9	1.033	-0.7	2.54	71.5	161670	[]	TRUE	20212	LPE 18:2	Lipid Species	C23H44NO7P		0.79	1.659	984.9	3.4		28.14	161670	152537	154228	269865	275390	277583
4	494.326	495.333	[M-H]-	bruker.bsf.mcube.client.ui.model.impl.BucketTableLine@48f83e0	221.7	1.077	-0.1	9.95	109.46	7246.5	[]	TRUE	20112	LPE 19:0	Lipid Species, Spectral Library - 1-MoNA LipidBlast 2022	C24H50NO7P		0.818	1.654	929.3	29.5		11	8043	9226	7246	1059	1083	962
4.57	508.341	509.348	[M-H]-	bruker.bsf.mcube.client.ui.model.impl.BucketTableLine@3a367ccb	225.1	1.095	-0.1	2.78	119.32	39571.8	[]	TRUE	20212	LPE 20:0	Lipid Species	C25H52NO7P		0.305	0.599	891	2.2		42.88	39572	42357	41188	0	1811	1667
3.85	506.326	507.333	[M-H]-	bruker.bsf.mcube.client.ui.model.impl.BucketTableLine@17b14f14	224	1.089	0.3	3.39	109.99	86330.7	[]	TRUE	20212	LPE 20:1	Lipid Species	C25H50NO7P		0.613	1.212	985	0.4		32.46	86331	91794	93531	10554	10276	10605
2.58	502.295	503.302	[M-H]-	bruker.bsf.mcube.client.ui.model.impl.BucketTableLine@46702484	218.8	1.063	-0.4	141.42	133.6	0	[]	TRUE	20212	LPE 20:3	Spectral Library - 1-MoNA LipidBlast 2022, Lipid Species	C25H46NO7P		0.723	1.439	949.6	3.9		0.94	9797	0	0	3334	3296	3500
2.38	500.279	501.286	[M-H]-	bruker.bsf.mcube.client.ui.model.impl.BucketTableLine@14403749	217.8	1.058	0.1	1.17	99.03	109123	[]	TRUE	20212	LPE 20:4	Lipid Species	C25H44NO7P		0.3	0.599	903.9	8.3		84.63	132936	129425	130040	389218	401482	404693
1.96	498.263	499.27	[M-H]-	bruker.bsf.mcube.client.ui.model.impl.BucketTableLine@2f616e57	216.4	1.052	2.9	2.49	105.35	5141.97	[]	TRUE	20211	LPE 20:5	Spectral Library - 1-MoNA LipidBlast 2022	C25H42NO7P	1-MoNA LipidBlast 2022	0.206	0.413	981.9	8.1	MS/MS: Library	42.29	5499	5181	5407	13656	15008	15187
3.24	436.285	437.292	[M-H]-	bruker.bsf.mcube.client.ui.model.impl.BucketTableLine@49a560e0	209.9	1.016		25.94	122.66	268518	[]	TRUE	20210	LPE O-16:1	Lipid Species	C21H44NO6P		1.273	2.917	477	5.3		4.73	484831	317631	268518	0	0	0
4.07	464.316	465.323	[M-H]-	bruker.bsf.mcube.client.ui.model.impl.BucketTableLine@ff39f9a	217.4	1.054		10.95	110.12	483121	[]	TRUE	20210	LPE O-18:1	Lipid Species	C23H48NO6P		1.155	2.488	709.3	5.5		10.06	626028	483121	601852	64917	59187	59142
3.36	462.299	463.306	[M-H]-	bruker.bsf.mcube.client.ui.model.impl.BucketTableLine@792a19fc	214.7	1.041		2.28	89.89	44492.8	[]	TRUE	20110	LPE O-18:2	Lipid Species, Lipid Species	C23H46NO6P		-0.027	-0.059	808.8	14.1		39.49	44493	46262	46979	16325	16597	14953
2.35	509.288	510.296	[M-H]-	bruker.bsf.mcube.client.ui.model.impl.BucketTableLine@59506187	222.7	1.083		2.57	122.69	6656.4	[]	TRUE	20110	LPG 18:1	Lipid Species	C24H47O9P		-0.033	-0.065	908.2	16.6		47.68	7060	6999	6656	0	0	0
6.36	733.48	734.488	[M-H]-	bruker.bsf.mcube.client.ui.model.impl.BucketTableLine@6e2f7e4d	270.7	1.327	2.5	3.18	124.21	3980.78	[]	TRUE	20111	PA 17:0_22:6	Spectral Library - 1-MoNA LipidBlast 2022	C42H71O8P	1-MoNA LipidBlast 2022	-0.97	-1.322	526.4	40.8	MS/MS: Library	39.06	3981	4304	4146	0	0	0
6.23	722.498	677.5	[M+HCOO]-	bruker.bsf.mcube.client.ui.model.impl.BucketTableLine@7f4fa954	278	1.362	0.1	8.29	103.32	2735.42	[]	TRUE	20112	PC 14:0/14:0	Spectral Library - 1-MoNA LipidBlast 2022, Spectral Library - 1-MoNA LipidBlast 2022, Spectral Library - 1-MoNA LipidBlast 2022, Lipid Species, Lipid Species, Spectral Library - 1-MoNA LipidBlast 2022, Spectral Library - 1-MoNA LipidBlast 2022, Spectral Library - 1-MoNA LipidBlast 2022, Spectral Library - 1-MoNA LipidBlast 2022	C36H72NO8P		-0.003	-0.004	963.9	19.1		12.46	4425	3952	3617	1127	1195	1025
8	764.544	719.546	[M+HCOO]-	bruker.bsf.mcube.client.ui.model.impl.BucketTableLine@46d4f6d4	286.3	1.404	0	3.87	27.99	61832.3	[]	TRUE	20112	PC 15:0_16:0	Spectral Library - 1-MoNA LipidBlast 2022, Spectral Library - 1-MoNA LipidBlast 2022, Spectral Library - 1-MoNA LipidBlast 2022, Spectral Library - 1-MoNA LipidBlast 2022, Lipid Species, Spectral Library - 1-MoNA LipidBlast 2022, Spectral Library - 1-MoNA LipidBlast 2022, Lipid Species, Spectral Library - 1-MoNA LipidBlast 2022, Spectral Library - 1-MoNA LipidBlast 2022	C39H78NO8P		-0.256	-0.335	791.2	10.4		7.22	67051	67355	61832	41883	36788	38792
7.17	788.545	743.547	[M+HCOO]-	bruker.bsf.mcube.client.ui.model.impl.BucketTableLine@64f0de2d	288.7	1.417	-0.1	4.92	108.5	23703.1	[]	TRUE	20112	PC 15:0_18:2	Spectral Library - 1-MoNA LipidBlast 2022, Lipid Species, Spectral Library - 1-MoNA LipidBlast 2022, Spectral Library - 1-MoNA LipidBlast 2022, Spectral Library - 1-MoNA LipidBlast 2022, Spectral Library - 1-MoNA LipidBlast 2022, Lipid Species, Spectral Library - 1-MoNA LipidBlast 2022, Spectral Library - 1-MoNA LipidBlast 2022, Spectral Library - 1-MoNA LipidBlast 2022	C41H78NO8P		0.342	0.433	976.6	10.9		22.03	25267	28509	26874	120727	113099	110046
8.56	778.561	733.563	[M+HCOO]-	bruker.bsf.mcube.client.ui.model.impl.BucketTableLine@5af06a47	289.4	1.42	0.1	141.42	272.94	2582.55	[]	TRUE	20212	PC 16:0/16:0	Spectral Library - 1-MoNA LipidBlast 2022, Lipid Species, Lipid Species	C40H80NO8P		0.983	1.262	766.1	7.7		1.93	0	0	40514	6613	6955	6786
8.75	778.561	733.563	[M+HCOO]-	bruker.bsf.mcube.client.ui.model.impl.BucketTableLine@3e294dc6	289.1	1.418	0	8.51	80.26	1.62194e+06	[]	TRUE	20212	PC 16:0/16:0	Spectral Library - 1-MoNA LipidBlast 2022, Lipid Species, Lipid Species, Spectral Library - 1-MoNA LipidBlast 2022	C40H80NO8P		0.574	0.737	974	6		9.43	1643702	2027044	1862223	558866	560991	564799
7.5	776.546	731.548	[M+HCOO]-	bruker.bsf.mcube.client.ui.model.impl.BucketTableLine@53faebb9	288.4	1.415	0.3	5.35	98.24	388756	[]	TRUE	20212	PC 16:0_16:1	Spectral Library - 1-MoNA LipidBlast 2022, Spectral Library - 1-MoNA LipidBlast 2022, Lipid Species, Spectral Library - 1-MoNA LipidBlast 2022, Lipid Species, Spectral Library - 1-MoNA LipidBlast 2022, Spectral Library - 1-MoNA LipidBlast 2022, Spectral Library - 1-MoNA LipidBlast 2022, Spectral Library - 1-MoNA LipidBlast 2022, Spectral Library - 1-MoNA LipidBlast 2022, Spectral Library - 1-MoNA…	C40H78NO8P		1.158	1.491	986.1	5		18.36	389091	434790	388756	73916	80983	62237
10.58	806.592	761.594	[M+HCOO]-	bruker.bsf.mcube.client.ui.model.impl.BucketTableLine@2d442cf9	294.7	1.447	0	2.94	78.86	576172	[]	TRUE	20212	PC 16:0_18:0	Spectral Library - 1-MoNA LipidBlast 2022, Spectral Library - 1-MoNA LipidBlast 2022, Lipid Species, Spectral Library - 1-MoNA LipidBlast 2022, Spectral Library - 1-MoNA LipidBlast 2022, Spectral Library - 1-MoNA LipidBlast 2022, Spectral Library - 1-MoNA LipidBlast 2022, Spectral Library - 1-MoNA LipidBlast 2022, Spectral Library - 1-MoNA LipidBlast 2022, Spectral Library - 1-MoNA LipidBlast 202…	C42H84NO8P		0.316	0.392	966.4	5.2		26.83	583115	616045	576172	286068	285498	286412
8.94	804.576	759.577	[M+HCOO]-	bruker.bsf.mcube.client.ui.model.impl.BucketTableLine@51544089	293.6	1.441	0.1	4.72	78.64	4.06915e+06	[]	TRUE	20112	PC 16:0_18:1	Spectral Library - 1-MoNA LipidBlast 2022, Spectral Library - 1-MoNA LipidBlast 2022, Lipid Species, Spectral Library - 1-MoNA LipidBlast 2022, Spectral Library - 1-MoNA LipidBlast 2022, Spectral Library - 1-MoNA LipidBlast 2022, Lipid Species, Spectral Library - 1-MoNA LipidBlast 2022, Spectral Library - 1-MoNA LipidBlast 2022, Spectral Library - 1-MoNA LipidBlast 2022, Spectral Library - 1-MoNA…	C42H82NO8P		-0.469	-0.583	874.6	17.2		16.67	4568469	4343793	4069154	2225067	2342647	2087673
7.8	802.56	757.562	[M+HCOO]-	bruker.bsf.mcube.client.ui.model.impl.BucketTableLine@59a01db1	291.9	1.433	0	10.76	66	4.97629e+06	[]	TRUE	20212	PC 16:0_18:2	Spectral Library - 1-MoNA LipidBlast 2022, Spectral Library - 1-MoNA LipidBlast 2022, Spectral Library - 1-MoNA LipidBlast 2022, Lipid Species, Spectral Library - 1-MoNA LipidBlast 2022, Lipid Species, Spectral Library - 1-MoNA LipidBlast 2022, Spectral Library - 1-MoNA LipidBlast 2022, Spectral Library - 1-MoNA LipidBlast 2022, Spectral Library - 1-MoNA LipidBlast 2022	C42H80NO8P		0.086	0.108	933.7	10		6.14	4440943	5202997	4019237	6816471	6636740	6148891
8.01	802.56	757.563	[M+HCOOH-H]-, [M-CH3]-	bruker.bsf.mcube.client.ui.model.impl.BucketTableLine@6540c3e2	292.2	1.434	0.1	1.19	64.12	903167	[]	TRUE	20212	PC 16:0_18:2	Spectral Library - 1-MoNA LipidBlast 2022, Spectral Library - 1-MoNA LipidBlast 2022, Lipid Species, Spectral Library - 1-MoNA LipidBlast 2022, Lipid Species, Spectral Library - 1-MoNA LipidBlast 2022, Spectral Library - 1-MoNA LipidBlast 2022	C42H80NO8P		-0.064	-0.079	854.8	4.2		54.05	899536	875553	879519	1170054	1047453	1080428
5.26	818.554	773.557	[M+HCOOH-H]-, [M+Na+COOH-H]-	bruker.bsf.mcube.client.ui.model.impl.BucketTableLine@3e91d716	294.8	1.448	1	0.62	122.48	822243	[]	TRUE	20211	PC 16:0_18:2;O	Spectral Library - 1-MoNA LipidBlast 2022	C42H80NO9P	1-MoNA LipidBlast 2022	-0.845	-1.032	838.2	2.3	MS/MS: Library	196.77	833956	832233	822243	0	0	0
8.2	828.576	783.578	[M+HCOO]-	bruker.bsf.mcube.client.ui.model.impl.BucketTableLine@23088b2e	296.7	1.457	0.2	0.44	77.81	420072	[]	TRUE	20212	PC 16:0_20:3	Spectral Library - 1-MoNA LipidBlast 2022, Spectral Library - 1-MoNA LipidBlast 2022, Spectral Library - 1-MoNA LipidBlast 2022, Spectral Library - 1-MoNA LipidBlast 2022, Spectral Library - 1-MoNA LipidBlast 2022, Spectral Library - 1-MoNA LipidBlast 2022, Lipid Species, Spectral Library - 1-MoNA LipidBlast 2022, Spectral Library - 1-MoNA LipidBlast 2022, Lipid Species, Spectral Library - 1-MoNA…	C44H82NO8P		0.12	0.144	942.8	7.4		178.08	420072	424556	421837	865205	844517	814225
7.61	826.561	781.563	[M+HCOO]-	bruker.bsf.mcube.client.ui.model.impl.BucketTableLine@7f40264c	295.3	1.45	0.2	2.51	78.94	1.20512e+06	[]	TRUE	20112	PC 16:0_20:4	Lipid Species, Spectral Library - 1-MoNA LipidBlast 2022, Spectral Library - 1-MoNA LipidBlast 2022, Lipid Species, Lipid Species	C44H80NO8P		0.39	0.472	908.1	22.3		31.41	1257772	1292273	1215154	2463935	2517318	2062887
7.31	850.56	805.562	[M+HCOO]-	bruker.bsf.mcube.client.ui.model.impl.BucketTableLine@4191d0e8	298.2	1.465	0.2	3.28	129.61	229444	[]	TRUE	20212	PC 16:0_22:6	Spectral Library - 1-MoNA LipidBlast 2022, Spectral Library - 1-MoNA LipidBlast 2022, Lipid Species, Spectral Library - 1-MoNA LipidBlast 2022, Spectral Library - 1-MoNA LipidBlast 2022, Spectral Library - 1-MoNA LipidBlast 2022, Spectral Library - 1-MoNA LipidBlast 2022, Spectral Library - 1-MoNA LipidBlast 2022, Spectral Library - 1-MoNA LipidBlast 2022, Spectral Library - 1-MoNA LipidBlast 202…	C46H80NO8P		-0.017	-0.02	924.5	7.8		39.53	562352	543908	519005	2344115	2261969	2239027
6.7	824.544	779.546	[M+HCOO]-	bruker.bsf.mcube.client.ui.model.impl.BucketTableLine@1c6ac961	293.9	1.443	0.1	8.08	125.85	6810.26	[]	TRUE	20112	PC 16:1_20:4	Lipid Species, Spectral Library - 1-MoNA LipidBlast 2022, Spectral Library - 1-MoNA LipidBlast 2022, Spectral Library - 1-MoNA LipidBlast 2022, Spectral Library - 1-MoNA LipidBlast 2022, Spectral Library - 1-MoNA LipidBlast 2022, Spectral Library - 1-MoNA LipidBlast 2022, Spectral Library - 1-MoNA LipidBlast 2022, Spectral Library - 1-MoNA LipidBlast 2022, Spectral Library - 1-MoNA LipidBlast 202…	C44H78NO8P		-0.4	-0.485	764.1	24.4		15.58	9797	8131	8519	53661	51874	59458
11.38	820.608	775.609	[M+HCOO]-	bruker.bsf.mcube.client.ui.model.impl.BucketTableLine@b25cbb9	297.1	1.459	-0.1	4.92	70.35	12551.9	[]	TRUE	20112	PC 17:0_18:0	Spectral Library - 1-MoNA LipidBlast 2022, Lipid Species, Spectral Library - 1-MoNA LipidBlast 2022, Lipid Species, Spectral Library - 1-MoNA LipidBlast 2022, Spectral Library - 1-MoNA LipidBlast 2022, Spectral Library - 1-MoNA LipidBlast 2022	C43H86NO8P		0.201	0.244	741.3	73.8		14.29	12736	12552	11377	22609	22774	22120
9.84	818.592	773.594	[M+HCOO]-	bruker.bsf.mcube.client.ui.model.impl.BucketTableLine@600ded85	296.1	1.454	0	4.12	67.53	38187.3	[]	TRUE	20212	PC 17:0_18:1	Lipid Species, Lipid Species, Lipid Species, Spectral Library - 1-MoNA LipidBlast 2022, Spectral Library - 1-MoNA LipidBlast 2022, Lipid Species, Spectral Library - 1-MoNA LipidBlast 2022	C43H84NO8P		0.193	0.235	936.6	7.1		16.39	34992	37712	34312	62592	63419	64218
7.71	864.575	819.577	[M+HCOO]-	bruker.bsf.mcube.client.ui.model.impl.BucketTableLine@344630ba	302.2	1.485	0.5	71.15	153.13	0	[]	TRUE	20112	PC 17:0_22:6	Spectral Library - 1-MoNA LipidBlast 2022, Lipid Species, Spectral Library - 1-MoNA LipidBlast 2022, Spectral Library - 1-MoNA LipidBlast 2022, Spectral Library - 1-MoNA LipidBlast 2022, Spectral Library - 1-MoNA LipidBlast 2022, Lipid Species, Spectral Library - 1-MoNA LipidBlast 2022, Spectral Library - 1-MoNA LipidBlast 2022, Spectral Library - 1-MoNA LipidBlast 2022, Spectral Library - 1-MoNA…	C47H82NO8P		-0.839	-0.971	685.5	24.7	Retention time outlier	2.15	1900	0	1671	13256	11661	13253
10.83	832.607	787.609	[M+HCOO]-	bruker.bsf.mcube.client.ui.model.impl.BucketTableLine@1f5c28c8	299	1.469	0	2.85	90.74	2.52129e+06	[]	TRUE	20112	PC 18:0_18:1	Spectral Library - 1-MoNA LipidBlast 2022, Spectral Library - 1-MoNA LipidBlast 2022, Spectral Library - 1-MoNA LipidBlast 2022, Spectral Library - 1-MoNA LipidBlast 2022, Lipid Species, Lipid Species, Spectral Library - 1-MoNA LipidBlast 2022, Spectral Library - 1-MoNA LipidBlast 2022, Spectral Library - 1-MoNA LipidBlast 2022	C44H86NO8P		-0.276	-0.332	932.3	26.1		31.82	2521285	2601296	2703074	788974	792760	785529
9.37	830.591	785.593	[M+HCOO]-	bruker.bsf.mcube.client.ui.model.impl.BucketTableLine@17078341	297.5	1.461	0	13.4	65.52	4.18855e+06	[]	TRUE	20112	PC 18:0_18:2	Lipid Species, Lipid Species, Spectral Library - 1-MoNA LipidBlast 2022, Spectral Library - 1-MoNA LipidBlast 2022, Lipid Species	C44H84NO8P		-0.235	-0.284	926.6	18.3		4.89	4682078	3358164	4188555	4712371	4505724	4382043
8.56	828.576	783.577	[M+HCOO]-	bruker.bsf.mcube.client.ui.model.impl.BucketTableLine@41e74a50	297.6	1.462	0.5	1.44	122.52	93263.8	[]	TRUE	20212	PC 18:0_18:3	Lipid Species, Lipid Species, Spectral Library - 1-MoNA LipidBlast 2022, Spectral Library - 1-MoNA LipidBlast 2022, Spectral Library - 1-MoNA LipidBlast 2022, Spectral Library - 1-MoNA LipidBlast 2022, Spectral Library - 1-MoNA LipidBlast 2022, Spectral Library - 1-MoNA LipidBlast 2022, Spectral Library - 1-MoNA LipidBlast 2022, Spectral Library - 1-MoNA LipidBlast 2022, Spectral Library - 1-MoNA…	C44H82NO8P		-0.341	-0.412	949.2	4.1		84.95	96518	93264	94221	0	0	0
9.89	856.606	811.608	[M+HCOO]-	bruker.bsf.mcube.client.ui.model.impl.BucketTableLine@22fe90fe	302.1	1.485	0.1	4.32	69.69	456448	[]	TRUE	20112	PC 18:0_20:3	Spectral Library - 1-MoNA LipidBlast 2022, Spectral Library - 1-MoNA LipidBlast 2022, Spectral Library - 1-MoNA LipidBlast 2022, Spectral Library - 1-MoNA LipidBlast 2022, Spectral Library - 1-MoNA LipidBlast 2022, Spectral Library - 1-MoNA LipidBlast 2022, Spectral Library - 1-MoNA LipidBlast 2022, Spectral Library - 1-MoNA LipidBlast 2022, Spectral Library - 1-MoNA LipidBlast 2022, Spectral Lib…	C46H86NO8P		-0.81	-0.946	946.4	17.5		16.14	432518	440155	398105	701773	683079	711078
9.13	854.591	809.593	[M+HCOO]-	bruker.bsf.mcube.client.ui.model.impl.BucketTableLine@4aa1173f	300.5	1.477	0	1.1	69.14	1386159	[]	TRUE	20112	PC 18:0_20:4	Lipid Species, Spectral Library - 1-MoNA LipidBlast 2022, Spectral Library - 1-MoNA LipidBlast 2022, Spectral Library - 1-MoNA LipidBlast 2022, Lipid Species	C46H84NO8P		-0.792	-0.927	919.4	20.5		62.89	1386159	1349339	1368754	2118407	2136408	1891815
8.73	878.589	833.591	[M+HCOO]-	bruker.bsf.mcube.client.ui.model.impl.BucketTableLine@484b6b07	303.8	1.494	0.2	8.63	138.35	83016.2	[]	TRUE	10212	PC 18:0_22:6	Spectral Library - 1-MoNA LipidBlast 2022, Spectral Library - 1-MoNA LipidBlast 2022, Spectral Library - 1-MoNA LipidBlast 2022, Spectral Library - 1-MoNA LipidBlast 2022, Spectral Library - 1-MoNA LipidBlast 2022, Spectral Library - 1-MoNA LipidBlast 2022, Lipid Species, Spectral Library - 1-MoNA LipidBlast 2022, Spectral Library - 1-MoNA LipidBlast 2022, Spectral Library - 1-MoNA LipidBlast 202…	C48H84NO8P		-2.368	-2.695	922.9	4.1		16.04	144156	178070	159783	1188142	1302966	1147034
11.54	910.653	865.655	[M+HCOO]-	bruker.bsf.mcube.client.ui.model.impl.BucketTableLine@448643da	312.3	1.536	0.2	NaN	152.84	0	[]	TRUE	20112	PC 18:0_24:4	Lipid Species, Spectral Library - 1-MoNA LipidBlast 2022, Spectral Library - 1-MoNA LipidBlast 2022, Lipid Species, Spectral Library - 1-MoNA LipidBlast 2022, Spectral Library - 1-MoNA LipidBlast 2022, Spectral Library - 1-MoNA LipidBlast 2022, Spectral Library - 1-MoNA LipidBlast 2022, Spectral Library - 1-MoNA LipidBlast 2022, Spectral Library - 1-MoNA LipidBlast 2022, Spectral Library - 1-MoNA…	C50H92NO8P		-1.136	-1.247	696.3	15		NaN	0	0	0	15983	15821	16838
8	828.576	783.577	[M+HCOO]-	bruker.bsf.mcube.client.ui.model.impl.BucketTableLine@49ea8225	296.4	1.456	0.1	1.43	82.9	1.0187e+06	[]	TRUE	20112	PC 18:1_18:2	Lipid Species, Spectral Library - 1-MoNA LipidBlast 2022, Lipid Species, Spectral Library - 1-MoNA LipidBlast 2022	C44H82NO8P		-0.501	-0.605	892.2	11.8		57.97	1143372	1121975	1104085	2707540	2521441	2478375
8.34	854.591	809.593	[M+HCOO]-	bruker.bsf.mcube.client.ui.model.impl.BucketTableLine@1b9c0a00	300.6	1.477	0.1	5.08	142.64	18027.1	[]	TRUE	20112	PC 18:1_20:3	Lipid Species, Lipid Species, Spectral Library - 1-MoNA LipidBlast 2022, Spectral Library - 1-MoNA LipidBlast 2022, Lipid Species	C46H84NO8P		-0.925	-1.083	965	10.6		28.07	30766	28664	27191	140840	141605	135419
7.7	852.576	807.578	[M+HCOO]-	bruker.bsf.mcube.client.ui.model.impl.BucketTableLine@18a17790	299.7	1.473	0.2	1.23	95.99	144042	[]	TRUE	20212	PC 18:1_20:4	Spectral Library - 1-MoNA LipidBlast 2022, Spectral Library - 1-MoNA LipidBlast 2022, Spectral Library - 1-MoNA LipidBlast 2022, Spectral Library - 1-MoNA LipidBlast 2022, Spectral Library - 1-MoNA LipidBlast 2022, Spectral Library - 1-MoNA LipidBlast 2022, Spectral Library - 1-MoNA LipidBlast 2022, Lipid Species, Spectral Library - 1-MoNA LipidBlast 2022, Spectral Library - 1-MoNA LipidBlast 202…	C46H82NO8P		0.356	0.418	931.6	0.5		78.2	180698	177782	175355	499534	465972	496407
8.62	842.592	797.593	[M+HCOO]-	bruker.bsf.mcube.client.ui.model.impl.BucketTableLine@d4de67d	299.2	1.47	0.1	141.42	140.02	0	[]	TRUE	20112	PC 18:2_19:1	Lipid Species, Spectral Library - 1-MoNA LipidBlast 2022, Lipid Species, Spectral Library - 1-MoNA LipidBlast 2022	C45H84NO8P		0.015	0.018	977	10.4		0.99	4458	0	0	28881	31239	30491
9.67	858.621	813.623	[M+HCOO]-	bruker.bsf.mcube.client.ui.model.impl.BucketTableLine@48c084d7	303	1.489	0	NaN	147.97	0	[]	TRUE	20112	PC 18:2_20:0	Spectral Library - 1-MoNA LipidBlast 2022, Spectral Library - 1-MoNA LipidBlast 2022, Spectral Library - 1-MoNA LipidBlast 2022, Lipid Species, Spectral Library - 1-MoNA LipidBlast 2022, Spectral Library - 1-MoNA LipidBlast 2022, Spectral Library - 1-MoNA LipidBlast 2022, Spectral Library - 1-MoNA LipidBlast 2022, Spectral Library - 1-MoNA LipidBlast 2022, Lipid Species, Spectral Library - 1-MoNA…	C46H88NO8P		-1.548	-1.803	761.1	30.7		NaN	0	0	0	19873	20899	19696
9.47	856.606	811.608	[M+HCOO]-	bruker.bsf.mcube.client.ui.model.impl.BucketTableLine@12a44e19	302.4	1.486	0.2	9.99	100.67	19351.1	[]	TRUE	20112	PC 18:2_20:1	Spectral Library - 1-MoNA LipidBlast 2022, Lipid Species, Spectral Library - 1-MoNA LipidBlast 2022, Spectral Library - 1-MoNA LipidBlast 2022, Spectral Library - 1-MoNA LipidBlast 2022, Spectral Library - 1-MoNA LipidBlast 2022, Spectral Library - 1-MoNA LipidBlast 2022, Spectral Library - 1-MoNA LipidBlast 2022, Spectral Library - 1-MoNA LipidBlast 2022, Spectral Library - 1-MoNA LipidBlast 202…	C46H86NO8P		-1.33	-1.552	948.4	34.3		10.08	23883	19755	19191	74322	70164	75120
6.54	874.559	829.561	[M+HCOO]-	bruker.bsf.mcube.client.ui.model.impl.BucketTableLine@27147c47	299.3	1.471	-0.4	91.48	157.63	0	[]	TRUE	20112	PC 18:2_22:6	Spectral Library - 1-MoNA LipidBlast 2022, Lipid Species, Lipid Species, Spectral Library - 1-MoNA LipidBlast 2022	C48H80NO8P		-1.308	-1.495	979.8	105.5		1.72	0	10491	3745	34084	26802	45126
6.67	874.559	829.561	[M+HCOO]-	bruker.bsf.mcube.client.ui.model.impl.BucketTableLine@1fc060b8	300.6	1.478	0	141.42	133.4	5355.66	[]	TRUE	20212	PC 20:4/20:4	Spectral Library - 1-MoNA LipidBlast 2022, Spectral Library - 1-MoNA LipidBlast 2022, Spectral Library - 1-MoNA LipidBlast 2022, Lipid Species, Spectral Library - 1-MoNA LipidBlast 2022, Spectral Library - 1-MoNA LipidBlast 2022, Spectral Library - 1-MoNA LipidBlast 2022, Spectral Library - 1-MoNA LipidBlast 2022, Spectral Library - 1-MoNA LipidBlast 2022, Lipid Species, Spectral Library - 1-MoNA…	C48H80NO8P		-1.228	-1.404	787.1	6		0.94	0	7083	0	62922	65586	68789
6.55	774.531	729.533	[M+HCOO]-	bruker.bsf.mcube.client.ui.model.impl.BucketTableLine@22585861	285.1	1.399	-0.4	1.62	121.08	385130	[]	TRUE	20112	PC 32:2	Spectral Library - 1-MoNA LipidBlast 2022, Spectral Library - 1-MoNA LipidBlast 2022, Spectral Library - 1-MoNA LipidBlast 2022, Spectral Library - 1-MoNA LipidBlast 2022, Spectral Library - 1-MoNA LipidBlast 2022, Spectral Library - 1-MoNA LipidBlast 2022, Lipid Species, Spectral Library - 1-MoNA LipidBlast 2022	C40H76NO8P		1.964	2.536	835.1	44.7		74.76	396023	400275	385130	5331	2828	8117
9.62	792.576	747.578	[M+HCOO]-	bruker.bsf.mcube.client.ui.model.impl.BucketTableLine@6fdb7f22	292.1	1.434	0.1	12.35	58.78	19959.7	[]	TRUE	20212	PC 33:0	Spectral Library - 1-MoNA LipidBlast 2022, Spectral Library - 1-MoNA LipidBlast 2022, Lipid Species, Spectral Library - 1-MoNA LipidBlast 2022, Spectral Library - 1-MoNA LipidBlast 2022	C41H82NO8P		-0.065	-0.083	646.4	7.1		4.76	17732	23529	23176	19960	18001	18780
8.15	790.561	745.563	[M+HCOO]-	bruker.bsf.mcube.client.ui.model.impl.BucketTableLine@4a6ae8ad	290.3	1.425	-0.1	9.83	60.69	30109.6	[]	TRUE	20112	PC 33:1	Spectral Library - 1-MoNA LipidBlast 2022, Spectral Library - 1-MoNA LipidBlast 2022, Lipid Species, Spectral Library - 1-MoNA LipidBlast 2022, Spectral Library - 1-MoNA LipidBlast 2022	C41H80NO8P		0.426	0.539	964.7	24.7		6.18	24221	30832	27381	31102	30110	26178
5.55	804.576	759.577	[M+HCOO]-	bruker.bsf.mcube.client.ui.model.impl.BucketTableLine@7d363bea	294.6	1.446	0.5	2.58	123.04	14104.4	[]	TRUE	20112	PC 34:1	Spectral Library - 1-MoNA LipidBlast 2022, Spectral Library - 1-MoNA LipidBlast 2022, Spectral Library - 1-MoNA LipidBlast 2022, Spectral Library - 1-MoNA LipidBlast 2022, Spectral Library - 1-MoNA LipidBlast 2022, Spectral Library - 1-MoNA LipidBlast 2022, Spectral Library - 1-MoNA LipidBlast 2022, Spectral Library - 1-MoNA LipidBlast 2022, Spectral Library - 1-MoNA LipidBlast 2022, Lipid Specie…	C42H82NO8P		-0.478	-0.594	599.4	181		47.64	14934	14104	14192	0	0	0
5.79	802.56	757.562	[M+HCOO]-	bruker.bsf.mcube.client.ui.model.impl.BucketTableLine@c0e94fd	291.2	1.43	-0.2	2.85	122.74	8984.34	[]	TRUE	20112	PC 34:2	Lipid Species, Spectral Library - 1-MoNA LipidBlast 2022, Spectral Library - 1-MoNA LipidBlast 2022, Spectral Library - 1-MoNA LipidBlast 2022, Spectral Library - 1-MoNA LipidBlast 2022, Spectral Library - 1-MoNA LipidBlast 2022, Spectral Library - 1-MoNA LipidBlast 2022, Spectral Library - 1-MoNA LipidBlast 2022, Spectral Library - 1-MoNA LipidBlast 2022, Spectral Library - 1-MoNA LipidBlast 202…	C42H80NO8P		-0.44	-0.548	785.6	155.7	Retention time outlier	43.02	9061	9576	8984	0	0	0
6.44	798.53	753.532	[M+HCOO]-	bruker.bsf.mcube.client.ui.model.impl.BucketTableLine@6094db89	289.5	1.421	0.1	3.91	74.72	5552.23	[]	TRUE	20112	PC 34:4	Spectral Library - 1-MoNA LipidBlast 2022, Spectral Library - 1-MoNA LipidBlast 2022, Spectral Library - 1-MoNA LipidBlast 2022, Spectral Library - 1-MoNA LipidBlast 2022, Spectral Library - 1-MoNA LipidBlast 2022, Spectral Library - 1-MoNA LipidBlast 2022, Lipid Species, Spectral Library - 1-MoNA LipidBlast 2022, Spectral Library - 1-MoNA LipidBlast 2022, Spectral Library - 1-MoNA LipidBlast 202…	C42H76NO8P		0.653	0.818	830.2	61.9	Retention time outlier	19.12	5476	5939	5469	10554	9956	9833
11.18	820.607	775.609	[M+HCOO]-	bruker.bsf.mcube.client.ui.model.impl.BucketTableLine@38fe584c	297.1	1.459	-0.1	7.83	93.8	4040.09	[]	TRUE	20112	PC 35:0	Spectral Library - 1-MoNA LipidBlast 2022, Spectral Library - 1-MoNA LipidBlast 2022, Lipid Species, Spectral Library - 1-MoNA LipidBlast 2022, Spectral Library - 1-MoNA LipidBlast 2022	C43H86NO8P		0.061	0.075	940.8	35.5		11.98	4745	4040	4031	6213	5468	5941
7.3	814.56	769.562	[M+HCOO]-	bruker.bsf.mcube.client.ui.model.impl.BucketTableLine@4915b232	292.7	1.437	-0.2	NaN	147.55	0	[]	TRUE	20112	PC 35:3	Lipid Species, Spectral Library - 1-MoNA LipidBlast 2022, Spectral Library - 1-MoNA LipidBlast 2022, Spectral Library - 1-MoNA LipidBlast 2022, Spectral Library - 1-MoNA LipidBlast 2022, Spectral Library - 1-MoNA LipidBlast 2022, Spectral Library - 1-MoNA LipidBlast 2022, Spectral Library - 1-MoNA LipidBlast 2022, Spectral Library - 1-MoNA LipidBlast 2022, Spectral Library - 1-MoNA LipidBlast 202…	C43H80NO8P		-0.481	-0.59	763.8	37.9		NaN	0	0	0	16125	14896	14745
6.24	822.53	777.532	[M+HCOO]-	bruker.bsf.mcube.client.ui.model.impl.BucketTableLine@2d6f2700	292.4	1.436	0.1	141.42	143.69	0	[]	TRUE	20112	PC 36:6	Lipid Species	C44H76NO8P		0.78	0.948	427.6	168.4		1.02	0	0	2119	10248	10514	10841
5.88	818.499	773.5	[M+HCOO]-	bruker.bsf.mcube.client.ui.model.impl.BucketTableLine@18adfe98	293	1.439	1.2	38	296.96	0	[]	TRUE	20111	PC 36:8	Lipid Species	C44H72NO8P		0.807	0.986	490.7	83.4	Retention time outlier	7.81	27658	75934	51998	0	0	0
9.98	844.607	799.609	[M+HCOO]-	bruker.bsf.mcube.client.ui.model.impl.BucketTableLine@656bdd08	299.8	1.473	-0.2	2.67	110.38	4923.92	[]	TRUE	20112	PC 37:2	Spectral Library - 1-MoNA LipidBlast 2022, Spectral Library - 1-MoNA LipidBlast 2022, Lipid Species, Spectral Library - 1-MoNA LipidBlast 2022, Spectral Library - 1-MoNA LipidBlast 2022, Spectral Library - 1-MoNA LipidBlast 2022, Spectral Library - 1-MoNA LipidBlast 2022, Spectral Library - 1-MoNA LipidBlast 2022, Spectral Library - 1-MoNA LipidBlast 2022, Spectral Library - 1-MoNA LipidBlast 2022	C45H86NO8P		0.043	0.051	828.1	16.9		41.3	5660	5859	5488	23896	25258	24662
9	842.592	797.594	[M+HCOO]-	bruker.bsf.mcube.client.ui.model.impl.BucketTableLine@1f40e0a4	299.2	1.47	0.1	141.42	146.36	0	[]	TRUE	20112	PC 37:3	Lipid Species, Spectral Library - 1-MoNA LipidBlast 2022, Spectral Library - 1-MoNA LipidBlast 2022	C45H84NO8P		0.634	0.752	958.6	33.5		1.03	0	2499	0	14889	12818	12221
7.18	838.561	793.562	[M+HCOO]-	bruker.bsf.mcube.client.ui.model.impl.BucketTableLine@236183d3	296.6	1.457	0.1	NaN	152.89	0	[]	TRUE	20112	PC 37:5	Spectral Library - 1-MoNA LipidBlast 2022, Lipid Species	C45H80NO8P		0.263	0.313	843.7	23.7		NaN	0	0	0	12167	11875	11166
6.7	836.544	791.546	[M+HCOO]-	bruker.bsf.mcube.client.ui.model.impl.BucketTableLine@2bdf1d1e	295.8	1.453	0.3	NaN	130.76	0	[]	TRUE	20212	PC 37:6	Spectral Library - 1-MoNA LipidBlast 2022, Lipid Species, Spectral Library - 1-MoNA LipidBlast 2022, Spectral Library - 1-MoNA LipidBlast 2022, Spectral Library - 1-MoNA LipidBlast 2022, Spectral Library - 1-MoNA LipidBlast 2022, Spectral Library - 1-MoNA LipidBlast 2022, Spectral Library - 1-MoNA LipidBlast 2022, Spectral Library - 1-MoNA LipidBlast 2022, Spectral Library - 1-MoNA LipidBlast 202…	C45H78NO8P		-0.314	-0.375	725.2	4		NaN	0	0	0	34300	31266	30820
11.72	860.638	815.64	[M+HCOO]-	bruker.bsf.mcube.client.ui.model.impl.BucketTableLine@198c0b12	304.6	1.497	0	1.84	80.35	189658	[]	TRUE	20112	PC 38:1	Spectral Library - 1-MoNA LipidBlast 2022, Spectral Library - 1-MoNA LipidBlast 2022, Spectral Library - 1-MoNA LipidBlast 2022, Spectral Library - 1-MoNA LipidBlast 2022, Spectral Library - 1-MoNA LipidBlast 2022, Lipid Species	C46H90NO8P		-0.604	-0.702	720	16.1		43.57	213921	205388	206201	84207	80713	80593
8.63	854.592	809.594	[M+HCOO]-	bruker.bsf.mcube.client.ui.model.impl.BucketTableLine@2429ee7f	299.9	1.474	-0.2	9.51	65.37	39028.7	[]	TRUE	20112	PC 38:4	Spectral Library - 1-MoNA LipidBlast 2022, Spectral Library - 1-MoNA LipidBlast 2022, Spectral Library - 1-MoNA LipidBlast 2022, Spectral Library - 1-MoNA LipidBlast 2022, Lipid Species, Spectral Library - 1-MoNA LipidBlast 2022, Spectral Library - 1-MoNA LipidBlast 2022, Spectral Library - 1-MoNA LipidBlast 2022, Spectral Library - 1-MoNA LipidBlast 2022	C46H84NO8P		0.456	0.534	925.1	13.2		6.87	30789	38322	37543	52154	53798	50735
8.84	854.591	809.593	[M+HCOO]-	bruker.bsf.mcube.client.ui.model.impl.BucketTableLine@39baceb	300.5	1.477	0	NaN	153.04	0	[]	TRUE	20112	PC 38:4	Lipid Species, Spectral Library - 1-MoNA LipidBlast 2022, Spectral Library - 1-MoNA LipidBlast 2022, Spectral Library - 1-MoNA LipidBlast 2022	C46H84NO8P		-0.427	-0.5	894.6	23.9		NaN	0	0	0	29417	30040	33068
6.19	848.544	803.546	[M+HCOO]-	bruker.bsf.mcube.client.ui.model.impl.BucketTableLine@32c0a082	295.2	1.45	-0.4	6.04	133.82	3138.86	[]	TRUE	20212	PC 38:7	Spectral Library - 1-MoNA LipidBlast 2022, Spectral Library - 1-MoNA LipidBlast 2022, Spectral Library - 1-MoNA LipidBlast 2022, Lipid Species, Spectral Library - 1-MoNA LipidBlast 2022, Spectral Library - 1-MoNA LipidBlast 2022, Spectral Library - 1-MoNA LipidBlast 2022	C46H78NO8P		-0.539	-0.635	952.2	3.9		22.17	5560	6062	5238	40619	40941	41091
6.69	848.544	803.546	[M+HCOO]-	bruker.bsf.mcube.client.ui.model.impl.BucketTableLine@62cb8a43	297.4	1.461	0.4	141.42	152.84	0	[]	TRUE	20112	PC 38:7	Spectral Library - 1-MoNA LipidBlast 2022, Spectral Library - 1-MoNA LipidBlast 2022, Spectral Library - 1-MoNA LipidBlast 2022, Spectral Library - 1-MoNA LipidBlast 2022, Spectral Library - 1-MoNA LipidBlast 2022, Spectral Library - 1-MoNA LipidBlast 2022, Spectral Library - 1-MoNA LipidBlast 2022, Lipid Species, Spectral Library - 1-MoNA LipidBlast 2022, Spectral Library - 1-MoNA LipidBlast 202…	C46H78NO8P		-0.9	-1.061	766.4	99		1.08	31365	0	0	68594	69350	73073
6.59	846.528	801.529	[M+HCOO]-	bruker.bsf.mcube.client.ui.model.impl.BucketTableLine@42d927d7	299	1.469	1.4	5.63	122.49	64502.9	[]	TRUE	20111	PC 38:8	Spectral Library - 1-MoNA LipidBlast 2022, Spectral Library - 1-MoNA LipidBlast 2022, Spectral Library - 1-MoNA LipidBlast 2022, Lipid Species, Spectral Library - 1-MoNA LipidBlast 2022, Spectral Library - 1-MoNA LipidBlast 2022, Spectral Library - 1-MoNA LipidBlast 2022, Spectral Library - 1-MoNA LipidBlast 2022	C46H76NO8P		-1.534	-1.812	687.3	40.8		21.77	64503	73519	71982	0	0	0
6.74	846.528	801.53	[M+HCOO]-	bruker.bsf.mcube.client.ui.model.impl.BucketTableLine@4be83dae	298.7	1.467	1.2	1.84	122.29	199187	[]	TRUE	20111	PC 38:8	Lipid Species	C46H76NO8P		-1.33	-1.571	710.6	14.5		66.51	199187	208056	205748	0	0	0
10.9	870.622	825.624	[M+HCOO]-	bruker.bsf.mcube.client.ui.model.impl.BucketTableLine@3a504b71	304.6	1.497	0	141.42	153.08	0	[]	TRUE	20112	PC 39:3	Spectral Library - 1-MoNA LipidBlast 2022, Lipid Species, Spectral Library - 1-MoNA LipidBlast 2022, Spectral Library - 1-MoNA LipidBlast 2022, Spectral Library - 1-MoNA LipidBlast 2022	C47H88NO8P		-0.696	-0.8	954.2	46.3		1.08	0	0	1212	6509	6290	7152
9.71	868.606	823.608	[M+HCOO]-	bruker.bsf.mcube.client.ui.model.impl.BucketTableLine@78d000ac	304.1	1.495	0.3	NaN	152.76	0	[]	TRUE	20112	PC 39:4	Spectral Library - 1-MoNA LipidBlast 2022, Spectral Library - 1-MoNA LipidBlast 2022, Spectral Library - 1-MoNA LipidBlast 2022, Spectral Library - 1-MoNA LipidBlast 2022, Spectral Library - 1-MoNA LipidBlast 2022, Spectral Library - 1-MoNA LipidBlast 2022, Spectral Library - 1-MoNA LipidBlast 2022, Spectral Library - 1-MoNA LipidBlast 2022, Spectral Library - 1-MoNA LipidBlast 2022, Spectral Lib…	C47H86NO8P		-1.555	-1.791	883	23.7		NaN	0	0	0	9508	9403	9621
7.21	866.59	821.592	[M+HCOO]-	bruker.bsf.mcube.client.ui.model.impl.BucketTableLine@7c6efb7f	303.8	1.493	0.6	6.48	152.82	0	[]	TRUE	20112	PC 39:5	Spectral Library - 1-MoNA LipidBlast 2022, Spectral Library - 1-MoNA LipidBlast 2022, Spectral Library - 1-MoNA LipidBlast 2022, Spectral Library - 1-MoNA LipidBlast 2022, Spectral Library - 1-MoNA LipidBlast 2022, Spectral Library - 1-MoNA LipidBlast 2022, Lipid Species, Spectral Library - 1-MoNA LipidBlast 2022, Spectral Library - 1-MoNA LipidBlast 2022, Spectral Library - 1-MoNA LipidBlast 202…	C47H84NO8P		-1.192	-1.375	973.6	25.1	Retention time outlier	23.58	2983	2558	2689	29330	27833	27854
8.09	866.591	821.593	[M+HCOO]-	bruker.bsf.mcube.client.ui.model.impl.BucketTableLine@69df6e80	303.3	1.491	0.5	4.82	55.63	20204.7	[]	TRUE	20112	PC 39:5	Spectral Library - 1-MoNA LipidBlast 2022, Spectral Library - 1-MoNA LipidBlast 2022, Spectral Library - 1-MoNA LipidBlast 2022, Spectral Library - 1-MoNA LipidBlast 2022, Spectral Library - 1-MoNA LipidBlast 2022, Lipid Species, Spectral Library - 1-MoNA LipidBlast 2022, Spectral Library - 1-MoNA LipidBlast 2022, Spectral Library - 1-MoNA LipidBlast 2022, Spectral Library - 1-MoNA LipidBlast 202…	C47H84NO8P		-0.487	-0.562	955.9	198.4		11.54	20205	18760	21102	23065	29469	22263
8.4	866.591	821.592	[M+HCOO]-	bruker.bsf.mcube.client.ui.model.impl.BucketTableLine@7e478f3c	303.3	1.491	0.5	14.7	200.01	0	[]	TRUE	20112	PC 39:5	Spectral Library - 1-MoNA LipidBlast 2022, Spectral Library - 1-MoNA LipidBlast 2022, Lipid Species, Spectral Library - 1-MoNA LipidBlast 2022, Spectral Library - 1-MoNA LipidBlast 2022, Spectral Library - 1-MoNA LipidBlast 2022, Spectral Library - 1-MoNA LipidBlast 2022, Spectral Library - 1-MoNA LipidBlast 2022, Spectral Library - 1-MoNA LipidBlast 2022, Spectral Library - 1-MoNA LipidBlast 202…	C47H84NO8P		-1.081	-1.247	849.6	67		13.61	5689	4341	4121	0	17992	18222
12.33	890.684	845.686	[M+HCOO]-	bruker.bsf.mcube.client.ui.model.impl.BucketTableLine@4a24926b	312.3	1.535	0.2	NaN	149.05	0	[]	TRUE	20112	PC 40:0	Spectral Library - 1-MoNA LipidBlast 2022, Spectral Library - 1-MoNA LipidBlast 2022, Spectral Library - 1-MoNA LipidBlast 2022, Lipid Species, Spectral Library - 1-MoNA LipidBlast 2022, Spectral Library - 1-MoNA LipidBlast 2022, Spectral Library - 1-MoNA LipidBlast 2022, Spectral Library - 1-MoNA LipidBlast 2022, Spectral Library - 1-MoNA LipidBlast 2022, Spectral Library - 1-MoNA LipidBlast 202…	C48H96NO8P		-1.472	-1.653	924.4	12.4	Retention time outlier	NaN	0	0	0	18760	18123	17244
11.25	884.637	839.639	[M+HCOO]-	bruker.bsf.mcube.client.ui.model.impl.BucketTableLine@19b17a98	308.2	1.515	0.2	NaN	152.98	0	[]	TRUE	20112	PC 40:3	Lipid Species, Spectral Library - 1-MoNA LipidBlast 2022	C48H90NO8P		-1.323	-1.495	904.3	29.1		NaN	0	0	0	15314	13819	14024
11.37	884.639	839.641	[M+HCOO]-	bruker.bsf.mcube.client.ui.model.impl.BucketTableLine@2a27c3ca	307.2	1.51	-0.1	9.82	104.66	12310.4	[]	TRUE	20112	PC 40:3	Lipid Species, Spectral Library - 1-MoNA LipidBlast 2022, Spectral Library - 1-MoNA LipidBlast 2022, Spectral Library - 1-MoNA LipidBlast 2022, Spectral Library - 1-MoNA LipidBlast 2022, Spectral Library - 1-MoNA LipidBlast 2022, Spectral Library - 1-MoNA LipidBlast 2022, Spectral Library - 1-MoNA LipidBlast 2022, Spectral Library - 1-MoNA LipidBlast 2022, Spectral Library - 1-MoNA LipidBlast 2022	C48H90NO8P		0.492	0.556	414.1	34.7		10.66	15168	12310	15393	9295	0	0
11.06	882.622	837.624	[M+HCOO]-	bruker.bsf.mcube.client.ui.model.impl.BucketTableLine@2f748612	306.8	1.508	0.2	2.6	105.65	4579.91	[]	TRUE	20112	PC 40:4	Spectral Library - 1-MoNA LipidBlast 2022, Spectral Library - 1-MoNA LipidBlast 2022, Spectral Library - 1-MoNA LipidBlast 2022, Spectral Library - 1-MoNA LipidBlast 2022, Spectral Library - 1-MoNA LipidBlast 2022, Spectral Library - 1-MoNA LipidBlast 2022, Lipid Species, Spectral Library - 1-MoNA LipidBlast 2022, Spectral Library - 1-MoNA LipidBlast 2022, Spectral Library - 1-MoNA LipidBlast 202…	C48H88NO8P		-1.133	-1.284	875.3	18.4		40.6	4800	4870	4580	18733	18991	18923
9.86	880.606	835.608	[M+HCOO]-	bruker.bsf.mcube.client.ui.model.impl.BucketTableLine@471cc5c5	306.4	1.506	0.5	3.04	66.34	40475.4	[]	TRUE	20212	PC 40:5	Spectral Library - 1-MoNA LipidBlast 2022, Spectral Library - 1-MoNA LipidBlast 2022, Spectral Library - 1-MoNA LipidBlast 2022, Spectral Library - 1-MoNA LipidBlast 2022, Spectral Library - 1-MoNA LipidBlast 2022, Spectral Library - 1-MoNA LipidBlast 2022, Spectral Library - 1-MoNA LipidBlast 2022, Spectral Library - 1-MoNA LipidBlast 2022, Spectral Library - 1-MoNA LipidBlast 2022, Spectral Lib…	C48H86NO8P		-1.545	-1.754	883.8	6.8		21.84	39409	40032	37273	52088	51815	50829
8.48	878.59	833.592	[M+HCOO]-	bruker.bsf.mcube.client.ui.model.impl.BucketTableLine@27df14a4	304.6	1.497	0.4	NaN	152.78	0	[]	TRUE	20112	PC 40:6	Spectral Library - 1-MoNA LipidBlast 2022, Spectral Library - 1-MoNA LipidBlast 2022, Spectral Library - 1-MoNA LipidBlast 2022, Spectral Library - 1-MoNA LipidBlast 2022, Spectral Library - 1-MoNA LipidBlast 2022, Spectral Library - 1-MoNA LipidBlast 2022, Lipid Species, Spectral Library - 1-MoNA LipidBlast 2022, Spectral Library - 1-MoNA LipidBlast 2022, Spectral Library - 1-MoNA LipidBlast 202…	C48H84NO8P		-1.444	-1.643	953.8	21.3		NaN	0	0	0	25203	25052	24304
9.61	892.608	847.61	[M+HCOO]-	bruker.bsf.mcube.client.ui.model.impl.BucketTableLine@77db0842	306.5	1.507	0.1	19.76	143.01	3632.04	[]	TRUE	20112	PC 41:6	Lipid Species, Spectral Library - 1-MoNA LipidBlast 2022	C49H86NO8P		0.995	1.114	924.3	30.1		7.24	7359	5410	4634	24544	23886	21865
4.4	902.591	857.593	[M+HCOO]-	bruker.bsf.mcube.client.ui.model.impl.BucketTableLine@53cd998c	305.7	1.504	-0.2	5.69	153.18	0	[]	TRUE	20112	PC 42:8	Lipid Species	C50H84NO8P		-0.927	-1.028	493.3	44	Retention time outlier	26.91	22290	20753	19390	0	0	0
7.66	902.589	857.591	[M+HCOO]-	bruker.bsf.mcube.client.ui.model.impl.BucketTableLine@3095d61a	305.6	1.503	-0.2	71.07	152.79	0	[]	TRUE	10112	PC 42:8	Spectral Library - 1-MoNA LipidBlast 2022, Spectral Library - 1-MoNA LipidBlast 2022, Spectral Library - 1-MoNA LipidBlast 2022, Spectral Library - 1-MoNA LipidBlast 2022, Lipid Species, Spectral Library - 1-MoNA LipidBlast 2022, Spectral Library - 1-MoNA LipidBlast 2022, Spectral Library - 1-MoNA LipidBlast 2022, Spectral Library - 1-MoNA LipidBlast 2022, Spectral Library - 1-MoNA LipidBlast 202…	C50H84NO8P		-2.471	-2.737	652.9	39.7	Retention time outlier	2.15	993	0	1117	7752	7634	7418
8.12	736.55	691.552	[M+HCOO]-	bruker.bsf.mcube.client.ui.model.impl.BucketTableLine@290e45d1	282.1	1.383	1.6	8.7	87.64	5514.86	[]	TRUE	20111	PC O-30:0	Spectral Library - 1-MoNA LipidBlast 2022, Spectral Library - 1-MoNA LipidBlast 2022, Lipid Species, Spectral Library - 1-MoNA LipidBlast 2022, Spectral Library - 1-MoNA LipidBlast 2022, Spectral Library - 1-MoNA LipidBlast 2022, Spectral Library - 1-MoNA LipidBlast 2022, Spectral Library - 1-MoNA LipidBlast 2022, Spectral Library - 1-MoNA LipidBlast 2022, Spectral Library - 1-MoNA LipidBlast 202…	C38H78NO7P		0.474	0.643	750.2	51.3		10.07	6654	6695	5515	2802	2732	2590
7.07	744.519	699.521	[M+HCOO]-	bruker.bsf.mcube.client.ui.model.impl.BucketTableLine@4df91584	277.8	1.362	0.7	1.16	122.49	20295.7	[]	TRUE	20112	PC O-31:3	Lipid Species	C39H74NO7P		0.294	0.394	641.5	10.2		105.51	20296	20864	20704	0	0	0
6.32	742.503	697.505	[M+HCOO]-	bruker.bsf.mcube.client.ui.model.impl.BucketTableLine@6e5fef38	276.4	1.355	0.7	2.24	122.48	36187.7	[]	TRUE	20212	PC O-31:4	Lipid Species	C39H72NO7P		-0.122	-0.164	838.4	2		54.71	36188	37735	38124	0	0	0
9.85	764.582	719.583	[M+HCOO]-	bruker.bsf.mcube.client.ui.model.impl.BucketTableLine@72168d6a	288.9	1.417	1.9	0.14	110.15	555493	[]	TRUE	20211	PC O-32:0	Spectral Library - 1-MoNA LipidBlast 2022, Spectral Library - 1-MoNA LipidBlast 2022, Spectral Library - 1-MoNA LipidBlast 2022, Spectral Library - 1-MoNA LipidBlast 2022, Spectral Library - 1-MoNA LipidBlast 2022, Spectral Library - 1-MoNA LipidBlast 2022, Spectral Library - 1-MoNA LipidBlast 2022, Spectral Library - 1-MoNA LipidBlast 2022, Spectral Library - 1-MoNA LipidBlast 2022, Spectral Lib…	C40H82NO7P		0.44	0.575	942	3.4		798.06	555493	557221	555715	59428	57566	57715
9.61	762.566	717.567	[M+HCOO]-	bruker.bsf.mcube.client.ui.model.impl.BucketTableLine@15a2f0d1	289	1.417	2.5	1.53	67.79	30120	[]	TRUE	20211	PC O-32:1	Spectral Library - 1-MoNA LipidBlast 2022, Spectral Library - 1-MoNA LipidBlast 2022, Spectral Library - 1-MoNA LipidBlast 2022, Spectral Library - 1-MoNA LipidBlast 2022, Spectral Library - 1-MoNA LipidBlast 2022, Spectral Library - 1-MoNA LipidBlast 2022, Spectral Library - 1-MoNA LipidBlast 2022, Spectral Library - 1-MoNA LipidBlast 2022, Lipid Species, Spectral Library - 1-MoNA LipidBlast 202…	C40H80NO7P		0.185	0.243	976.6	4.6		44.26	30691	31272	30120	25344	24154	25061
8.37	762.565	717.567	[M+HCOO]-	bruker.bsf.mcube.client.ui.model.impl.BucketTableLine@1c9fd8b6	288	1.413	2.1	2.74	105.15	44546.4	[]	TRUE	20211	PC O-32:1	Spectral Library - 1-MoNA LipidBlast 2022, Spectral Library - 1-MoNA LipidBlast 2022, Spectral Library - 1-MoNA LipidBlast 2022, Spectral Library - 1-MoNA LipidBlast 2022, Spectral Library - 1-MoNA LipidBlast 2022, Spectral Library - 1-MoNA LipidBlast 2022, Spectral Library - 1-MoNA LipidBlast 2022, Lipid Species, Spectral Library - 1-MoNA LipidBlast 2022, Spectral Library - 1-MoNA LipidBlast 202…	C40H80NO7P		0.015	0.02	884.6	8.2		38.39	47575	45579	44546	7188	7415	6857
7.13	758.534	713.536	[M+HCOO]-	bruker.bsf.mcube.client.ui.model.impl.BucketTableLine@78d53e8a	279.7	1.372	0.3	2.62	122.52	21230.4	[]	TRUE	20112	PC O-32:3	Lipid Species	C40H76NO7P		0.186	0.245	454	72.3		46.78	22579	21230	22270	0	0	0
8.33	772.549	727.551	[M+HCOO]-	bruker.bsf.mcube.client.ui.model.impl.BucketTableLine@453796d8	283.3	1.39	0.5	1.1	120.08	15012.7	[]	TRUE	20212	PC O-33:3	Lipid Species	C41H78NO7P		-0.346	-0.448	666.3	9.9		109.41	15274	15416	15013	0	0	0
7.4	770.535	725.536	[M+HCOO]-	bruker.bsf.mcube.client.ui.model.impl.BucketTableLine@34aa4aa8	282.2	1.384	0.7	6.2	122.08	448412	[]	TRUE	20212	PC O-33:4	Lipid Species	C41H76NO7P		0.445	0.577	686.5	2.9		19.68	476145	520946	448412	1475	0	0
11.49	792.612	747.614	[M+HCOO]-	bruker.bsf.mcube.client.ui.model.impl.BucketTableLine@4e97d179	294.3	1.444	1.6	4.89	88.59	223074	[]	TRUE	20211	PC O-34:0	Spectral Library - 1-MoNA LipidBlast 2022, Lipid Species, Spectral Library - 1-MoNA LipidBlast 2022, Spectral Library - 1-MoNA LipidBlast 2022, Spectral Library - 1-MoNA LipidBlast 2022, Spectral Library - 1-MoNA LipidBlast 2022, Spectral Library - 1-MoNA LipidBlast 2022, Spectral Library - 1-MoNA LipidBlast 2022, Spectral Library - 1-MoNA LipidBlast 2022, Spectral Library - 1-MoNA LipidBlast 202…	C42H86NO7P		-0.508	-0.64	908.2	2.6		18.13	229818	250025	223074	72370	71700	70359
10.05	790.597	745.599	[M+HCOO]-	bruker.bsf.mcube.client.ui.model.impl.BucketTableLine@1ac59969	292.9	1.437	1.7	1.82	71.19	214589	[]	TRUE	20211	PC O-34:1	Lipid Species, Spectral Library - 1-MoNA LipidBlast 2022	C42H84NO7P		0.622	0.787	897.1	2.9		39.03	221589	224068	214589	152406	153885	153122
11.38	790.598	745.599	[M+HCOO]-	bruker.bsf.mcube.client.ui.model.impl.BucketTableLine@5c7f2fe5	294.3	1.444	2.2	6.38	100.29	20285	[]	TRUE	20111	PC O-34:1	Spectral Library - 1-MoNA LipidBlast 2022, Spectral Library - 1-MoNA LipidBlast 2022, Spectral Library - 1-MoNA LipidBlast 2022, Spectral Library - 1-MoNA LipidBlast 2022, Spectral Library - 1-MoNA LipidBlast 2022, Spectral Library - 1-MoNA LipidBlast 2022, Spectral Library - 1-MoNA LipidBlast 2022, Spectral Library - 1-MoNA LipidBlast 2022, Spectral Library - 1-MoNA LipidBlast 2022, Spectral Lib…	C42H84NO7P		0.765	0.968	853.7	19.5		15.71	20285	23644	22735	4384	3600	4423
8.73	788.581	743.583	[M+HCOO]-	bruker.bsf.mcube.client.ui.model.impl.BucketTableLine@5fe36f66	291	1.428	1.6	8.61	69.65	52474.8	[]	TRUE	20111	PC O-34:2	Lipid Species, Spectral Library - 1-MoNA LipidBlast 2022, Spectral Library - 1-MoNA LipidBlast 2022, Spectral Library - 1-MoNA LipidBlast 2022, Spectral Library - 1-MoNA LipidBlast 2022, Spectral Library - 1-MoNA LipidBlast 2022, Spectral Library - 1-MoNA LipidBlast 2022, Spectral Library - 1-MoNA LipidBlast 2022, Spectral Library - 1-MoNA LipidBlast 2022, Spectral Library - 1-MoNA LipidBlast 202…	C42H82NO7P		0.294	0.373	873	21.7		8.09	63833	54724	52475	56216	56647	53148
9.82	788.581	743.583	[M+HCOO]-	bruker.bsf.mcube.client.ui.model.impl.BucketTableLine@65b5e015	292.9	1.437	2.3	2.89	71.39	6486.96	[]	TRUE	20111	PC O-34:2	Spectral Library - 1-MoNA LipidBlast 2022, Spectral Library - 1-MoNA LipidBlast 2022, Spectral Library - 1-MoNA LipidBlast 2022, Spectral Library - 1-MoNA LipidBlast 2022, Spectral Library - 1-MoNA LipidBlast 2022, Spectral Library - 1-MoNA LipidBlast 2022, Spectral Library - 1-MoNA LipidBlast 2022, Spectral Library - 1-MoNA LipidBlast 2022, Spectral Library - 1-MoNA LipidBlast 2022, Spectral Lib…	C42H82NO7P		0.015	0.02	868.3	114.5		24.72	6254	6487	6044	14851	14905	14490
8.45	786.565	741.567	[M+HCOO]-	bruker.bsf.mcube.client.ui.model.impl.BucketTableLine@487fc7f	288.3	1.415	1.2	2.38	74.45	17253.1	[]	TRUE	20111	PC O-34:3	Spectral Library - 1-MoNA LipidBlast 2022, Spectral Library - 1-MoNA LipidBlast 2022, Spectral Library - 1-MoNA LipidBlast 2022, Spectral Library - 1-MoNA LipidBlast 2022, Spectral Library - 1-MoNA LipidBlast 2022, Spectral Library - 1-MoNA LipidBlast 2022, Spectral Library - 1-MoNA LipidBlast 2022, Spectral Library - 1-MoNA LipidBlast 2022, Spectral Library - 1-MoNA LipidBlast 2022, Spectral Lib…	C42H80NO7P		-0.202	-0.257	910.6	76.3		31.31	14503	14596	15291	36395	36138	35443
7.22	784.55	739.552	[M+HCOO]-	bruker.bsf.mcube.client.ui.model.impl.BucketTableLine@38c25df9	283.1	1.389	-0.1	4.38	81.56	13763.2	[]	TRUE	20112	PC O-34:4	Spectral Library - 1-MoNA LipidBlast 2022, Lipid Species	C42H78NO7P		0.054	0.069	838	80.7		18.64	13763	15322	14532	8403	8575	7654
7.43	784.55	739.552	[M+HCOO]-	bruker.bsf.mcube.client.ui.model.impl.BucketTableLine@182978db	285.6	1.401	0.8	16.81	123.22	878081	[]	TRUE	20112	PC O-34:4	Lipid Species, Spectral Library - 1-MoNA LipidBlast 2022	C42H78NO7P		0.204	0.26	579.1	11.5		7.33	1294162	1283083	878081	1681	1884	0
7.64	798.568	753.569	[M+HCOO]-	bruker.bsf.mcube.client.ui.model.impl.BucketTableLine@5cbcac5	287.2	1.41	0.3	8.21	116.82	5982.86	[]	TRUE	10112	PC O-35:4	Spectral Library - 1-MoNA LipidBlast 2022, Lipid Species	C43H80NO7P		2.071	2.593	460.5	102.4		14.23	5983	7223	6254	0	1107	0
7.18	794.534	749.536	[M+HCOO]-	bruker.bsf.mcube.client.ui.model.impl.BucketTableLine@4540c56a	285.5	1.401	0.8	2.95	122.76	45201	[]	TRUE	20212	PC O-35:6	Lipid Species	C43H76NO7P		-0.068	-0.085	636.9	5		41.61	45201	47253	48572	0	0	0
10.25	816.612	771.614	[M+HCOO]-	bruker.bsf.mcube.client.ui.model.impl.BucketTableLine@2df5af27	296.2	1.454	1.3	1.17	70.6	17248.2	[]	TRUE	20111	PC O-36:2	Spectral Library - 1-MoNA LipidBlast 2022, Spectral Library - 1-MoNA LipidBlast 2022, Spectral Library - 1-MoNA LipidBlast 2022, Spectral Library - 1-MoNA LipidBlast 2022, Lipid Species, Spectral Library - 1-MoNA LipidBlast 2022, Spectral Library - 1-MoNA LipidBlast 2022, Spectral Library - 1-MoNA LipidBlast 2022, Spectral Library - 1-MoNA LipidBlast 2022, Spectral Library - 1-MoNA LipidBlast 202…	C44H86NO7P		-0.565	-0.692	980.2	87.1		60.47	17248	17630	17721	12830	12314	12551
10.6	816.613	771.615	[M+HCOO]-	bruker.bsf.mcube.client.ui.model.impl.BucketTableLine@585254cc	297.6	1.461	1.8	5.54	114.1	24327	[]	TRUE	20211	PC O-36:2	Spectral Library - 1-MoNA LipidBlast 2022, Spectral Library - 1-MoNA LipidBlast 2022, Spectral Library - 1-MoNA LipidBlast 2022, Spectral Library - 1-MoNA LipidBlast 2022, Spectral Library - 1-MoNA LipidBlast 2022, Spectral Library - 1-MoNA LipidBlast 2022, Spectral Library - 1-MoNA LipidBlast 2022, Spectral Library - 1-MoNA LipidBlast 2022, Spectral Library - 1-MoNA LipidBlast 2022, Lipid Specie…	C44H86NO7P		0.529	0.648	967.1	7.5		20.61	24327	26488	23195	69877	68919	68181
9.21	814.597	769.599	[M+HCOO]-	bruker.bsf.mcube.client.ui.model.impl.BucketTableLine@33f9e4f5	294.6	1.447	1.3	2.85	77.61	10572	[]	TRUE	20111	PC O-36:3	Lipid Species, Spectral Library - 1-MoNA LipidBlast 2022	C44H84NO7P		0.536	0.658	962.6	23.8		27.25	11221	11253	10572	5969	7710	6473
10.29	814.597	769.599	[M+HCOO]-	bruker.bsf.mcube.client.ui.model.impl.BucketTableLine@3916b6ac	296.4	1.456	1.9	5.28	84.94	3386.13	[]	TRUE	20111	PC O-36:3	Spectral Library - 1-MoNA LipidBlast 2022, Spectral Library - 1-MoNA LipidBlast 2022, Spectral Library - 1-MoNA LipidBlast 2022, Spectral Library - 1-MoNA LipidBlast 2022, Spectral Library - 1-MoNA LipidBlast 2022, Spectral Library - 1-MoNA LipidBlast 2022, Spectral Library - 1-MoNA LipidBlast 2022, Spectral Library - 1-MoNA LipidBlast 2022, Lipid Species, Spectral Library - 1-MoNA LipidBlast 202…	C44H84NO7P		0.372	0.457	960.4	82.6		16.09	3627	3231	3270	8733	7897	8407
7.54	810.563	765.565	[M+HCOO]-	bruker.bsf.mcube.client.ui.model.impl.BucketTableLine@3f88bf15	291.9	1.433	1.5	141.42	130.92	0	[]	TRUE	10111	PC O-36:5	Spectral Library - 1-MoNA LipidBlast 2022, Spectral Library - 1-MoNA LipidBlast 2022, Lipid Species, Spectral Library - 1-MoNA LipidBlast 2022, Spectral Library - 1-MoNA LipidBlast 2022, Spectral Library - 1-MoNA LipidBlast 2022, Spectral Library - 1-MoNA LipidBlast 2022, Spectral Library - 1-MoNA LipidBlast 2022, Spectral Library - 1-MoNA LipidBlast 2022, Spectral Library - 1-MoNA LipidBlast 202…	C44H80NO7P		-2.03	-2.504	675.1	117.9		0.93	11303	0	0	8387	7446	8198
8.19	810.566	765.568	[M+HCOO]-	bruker.bsf.mcube.client.ui.model.impl.BucketTableLine@78f3692c	293.4	1.44	2	3.22	102.81	14497.6	[]	TRUE	20211	PC O-36:5	Spectral Library - 1-MoNA LipidBlast 2022, Spectral Library - 1-MoNA LipidBlast 2022, Spectral Library - 1-MoNA LipidBlast 2022, Spectral Library - 1-MoNA LipidBlast 2022, Spectral Library - 1-MoNA LipidBlast 2022, Spectral Library - 1-MoNA LipidBlast 2022, Spectral Library - 1-MoNA LipidBlast 2022, Spectral Library - 1-MoNA LipidBlast 2022, Spectral Library - 1-MoNA LipidBlast 2022, Spectral Lib…	C44H80NO7P		0.396	0.489	973.2	7.7		31.97	12022	11998	11209	74724	78091	74817
7.25	808.55	763.552	[M+HCOO]-	bruker.bsf.mcube.client.ui.model.impl.BucketTableLine@1b0a7431	289.8	1.423	1.3	12.33	122.47	50908	[]	TRUE	20111	PC O-36:6	Spectral Library - 1-MoNA LipidBlast 2022, Lipid Species	C44H78NO7P		0.073	0.09	759.2	82.6		9.94	50908	59771	68990	0	0	39
11.92	846.66	801.662	[M+HCOO]-	bruker.bsf.mcube.client.ui.model.impl.BucketTableLine@2c970b69	304.2	1.495	1.4	141.42	152.76	0	[]	TRUE	20111	PC O-38:1	Spectral Library - 1-MoNA LipidBlast 2022, Lipid Species, Spectral Library - 1-MoNA LipidBlast 2022, Spectral Library - 1-MoNA LipidBlast 2022	C46H92NO7P		0.683	0.807	601.3	10		1.08	0	27969	0	134077	136725	134538
12.09	846.659	801.661	[M+HCOO]-	bruker.bsf.mcube.client.ui.model.impl.BucketTableLine@8efba33	301.3	1.48	0.5	NaN	110.84	0	[]	TRUE	20112	PC O-38:1	Lipid Species	C46H92NO7P		-0.624	-0.737	851	139.8		NaN	0	0	0	29526	32480	0
11.16	842.628	797.63	[M+HCOO]-	bruker.bsf.mcube.client.ui.model.impl.BucketTableLine@18817fde	300.6	1.477	1.3	3.54	73.49	9252.72	[]	TRUE	20111	PC O-38:3	Spectral Library - 1-MoNA LipidBlast 2022, Spectral Library - 1-MoNA LipidBlast 2022, Spectral Library - 1-MoNA LipidBlast 2022, Spectral Library - 1-MoNA LipidBlast 2022, Spectral Library - 1-MoNA LipidBlast 2022, Lipid Species, Spectral Library - 1-MoNA LipidBlast 2022, Spectral Library - 1-MoNA LipidBlast 2022, Spectral Library - 1-MoNA LipidBlast 2022, Spectral Library - 1-MoNA LipidBlast 202…	C46H88NO7P		-0.292	-0.347	953.5	26.7		20.75	9253	8883	8483	16804	16642	16695
8.6	840.611	795.612	[M+HCOO]-	bruker.bsf.mcube.client.ui.model.impl.BucketTableLine@2b004408	297.7	1.463	0.8	6	85.59	24382	[]	TRUE	20112	PC O-38:4	Lipid Species, Spectral Library - 1-MoNA LipidBlast 2022	C46H86NO7P		-1.687	-2.007	678.4	28.6	Retention time outlier	14.26	24382	27952	27561	24318	0	21600
9.75	840.612	795.613	[M+HCOO]-	bruker.bsf.mcube.client.ui.model.impl.BucketTableLine@473d0f5b	299.7	1.472	1.5	2.33	83.73	8079.65	[]	TRUE	20111	PC O-38:4	Lipid Species, Spectral Library - 1-MoNA LipidBlast 2022, Spectral Library - 1-MoNA LipidBlast 2022, Spectral Library - 1-MoNA LipidBlast 2022, Spectral Library - 1-MoNA LipidBlast 2022, Spectral Library - 1-MoNA LipidBlast 2022, Spectral Library - 1-MoNA LipidBlast 2022	C46H86NO7P		-0.841	-1.001	952.2	30.1		35.89	8080	7652	7752	20016	19759	20328
8.1	836.582	791.583	[M+HCOO]-	bruker.bsf.mcube.client.ui.model.impl.BucketTableLine@1163b408	296.5	1.457	1.5	8.72	128.43	11438.1	[]	TRUE	20111	PC O-38:6	Spectral Library - 1-MoNA LipidBlast 2022, Lipid Species, Spectral Library - 1-MoNA LipidBlast 2022, Spectral Library - 1-MoNA LipidBlast 2022, Spectral Library - 1-MoNA LipidBlast 2022, Spectral Library - 1-MoNA LipidBlast 2022, Spectral Library - 1-MoNA LipidBlast 2022, Spectral Library - 1-MoNA LipidBlast 2022, Spectral Library - 1-MoNA LipidBlast 2022, Spectral Library - 1-MoNA LipidBlast 2022	C46H82NO7P		0.595	0.711	970.6	43.7		14.72	12674	15088	15543	70812	57707	58866
8.38	836.581	791.582	[M+HCOO]-	bruker.bsf.mcube.client.ui.model.impl.BucketTableLine@57ecf74f	298.6	1.467	2.2	141.42	152.8	0	[]	TRUE	20211	PC O-38:6	Spectral Library - 1-MoNA LipidBlast 2022, Spectral Library - 1-MoNA LipidBlast 2022, Spectral Library - 1-MoNA LipidBlast 2022, Spectral Library - 1-MoNA LipidBlast 2022, Spectral Library - 1-MoNA LipidBlast 2022, Spectral Library - 1-MoNA LipidBlast 2022, Spectral Library - 1-MoNA LipidBlast 2022, Lipid Species, Spectral Library - 1-MoNA LipidBlast 2022, Spectral Library - 1-MoNA LipidBlast 202…	C46H82NO7P		-0.492	-0.588	971.6	9.9		1.08	0	0	2194	18076	17711	17202
7.9	834.564	789.566	[M+HCOO]-	bruker.bsf.mcube.client.ui.model.impl.BucketTableLine@44153ce1	298.4	1.466	2.7	3.33	152.96	0	[]	TRUE	20111	PC O-38:7	Spectral Library - 1-MoNA LipidBlast 2022, Spectral Library - 1-MoNA LipidBlast 2022, Spectral Library - 1-MoNA LipidBlast 2022, Spectral Library - 1-MoNA LipidBlast 2022, Spectral Library - 1-MoNA LipidBlast 2022, Lipid Species, Spectral Library - 1-MoNA LipidBlast 2022, Spectral Library - 1-MoNA LipidBlast 2022, Spectral Library - 1-MoNA LipidBlast 2022, Spectral Library - 1-MoNA LipidBlast 202…	C46H80NO7P		-1.003	-1.202	903.5	21.7		45.95	3783	3688	3491	21315	23579	23266
11.81	870.658	825.66	[M+HCOO]-	bruker.bsf.mcube.client.ui.model.impl.BucketTableLine@3c030c1f	307.4	1.511	1.5	NaN	152.92	0	[]	TRUE	20111	PC O-40:3	Spectral Library - 1-MoNA LipidBlast 2022, Spectral Library - 1-MoNA LipidBlast 2022, Spectral Library - 1-MoNA LipidBlast 2022, Spectral Library - 1-MoNA LipidBlast 2022, Spectral Library - 1-MoNA LipidBlast 2022, Spectral Library - 1-MoNA LipidBlast 2022, Spectral Library - 1-MoNA LipidBlast 2022, Spectral Library - 1-MoNA LipidBlast 2022, Spectral Library - 1-MoNA LipidBlast 2022, Spectral Lib…	C48H92NO7P		-1.206	-1.385	907.7	131		NaN	0	0	0	27348	27338	25111
11.26	868.642	823.644	[M+HCOO]-	bruker.bsf.mcube.client.ui.model.impl.BucketTableLine@4cc4b791	305.8	1.503	1.5	NaN	153.2	0	[]	TRUE	20111	PC O-40:4	Lipid Species	C48H90NO7P		-1.958	-2.254	949.2	167.5		NaN	0	0	0	6639	7766	7349
11.44	868.643	823.645	[M+HCOO]-	bruker.bsf.mcube.client.ui.model.impl.BucketTableLine@56178792	305.8	1.503	1.5	6.27	65.82	18794.2	[]	TRUE	20111	PC O-40:4	Spectral Library - 1-MoNA LipidBlast 2022, Spectral Library - 1-MoNA LipidBlast 2022, Spectral Library - 1-MoNA LipidBlast 2022, Spectral Library - 1-MoNA LipidBlast 2022, Spectral Library - 1-MoNA LipidBlast 2022, Spectral Library - 1-MoNA LipidBlast 2022, Spectral Library - 1-MoNA LipidBlast 2022, Spectral Library - 1-MoNA LipidBlast 2022, Spectral Library - 1-MoNA LipidBlast 2022, Spectral Lib…	C48H90NO7P		-0.757	-0.871	787.2	18.3		10.5	17976	16150	18794	21346	20896	19735
10.42	866.627	821.629	[M+HCOO]-	bruker.bsf.mcube.client.ui.model.impl.BucketTableLine@83c27cc	304.4	1.496	1.6	6.4	116.83	3338.72	[]	TRUE	20211	PC O-40:5	Spectral Library - 1-MoNA LipidBlast 2022, Lipid Species	C48H88NO7P		-0.623	-0.719	889.8	8.8		18.25	3814	4355	3811	15145	15221	14403
11.06	866.627	821.629	[M+HCOO]-	bruker.bsf.mcube.client.ui.model.impl.BucketTableLine@61336f2e	304.7	1.497	1.7	NaN	153.17	0	[]	TRUE	20111	PC O-40:5	Spectral Library - 1-MoNA LipidBlast 2022, Lipid Species	C48H88NO7P		-1.123	-1.296	559.7	108		NaN	0	0	0	5154	5799	5955
8.38	864.611	819.613	[M+HCOO]-	bruker.bsf.mcube.client.ui.model.impl.BucketTableLine@7161634e	302.3	1.486	1.4	4	122.51	18262.2	[]	TRUE	20111	PC O-40:6	Lipid Species	C48H86NO7P		-1.423	-1.646	888.2	95.5	Retention time outlier	30.66	18262	19142	20138	0	0	0
8.77	864.611	819.613	[M+HCOO]-	bruker.bsf.mcube.client.ui.model.impl.BucketTableLine@36d7639a	301.1	1.48	1	NaN	153.39	0	[]	TRUE	20112	PC O-40:6	Spectral Library - 1-MoNA LipidBlast 2022, Spectral Library - 1-MoNA LipidBlast 2022, Spectral Library - 1-MoNA LipidBlast 2022, Spectral Library - 1-MoNA LipidBlast 2022, Spectral Library - 1-MoNA LipidBlast 2022, Spectral Library - 1-MoNA LipidBlast 2022, Spectral Library - 1-MoNA LipidBlast 2022, Spectral Library - 1-MoNA LipidBlast 2022, Spectral Library - 1-MoNA LipidBlast 2022, Spectral Lib…	C48H86NO7P		-1.275	-1.475	716.4	106.6		NaN	0	0	0	6752	5847	7021
9.79	864.611	819.613	[M+HCOO]-	bruker.bsf.mcube.client.ui.model.impl.BucketTableLine@7b9a70a6	304.4	1.496	2.1	71.43	152.77	0	[]	TRUE	20111	PC O-40:6	Spectral Library - 1-MoNA LipidBlast 2022, Spectral Library - 1-MoNA LipidBlast 2022, Spectral Library - 1-MoNA LipidBlast 2022, Spectral Library - 1-MoNA LipidBlast 2022, Spectral Library - 1-MoNA LipidBlast 2022, Spectral Library - 1-MoNA LipidBlast 2022, Spectral Library - 1-MoNA LipidBlast 2022, Spectral Library - 1-MoNA LipidBlast 2022, Spectral Library - 1-MoNA LipidBlast 2022, Spectral Lib…	C48H86NO7P		-0.971	-1.124	973.1	12.9		2.14	0	4485	3801	65899	67504	65889
9.52	862.595	817.597	[M+HCOO]-	bruker.bsf.mcube.client.ui.model.impl.BucketTableLine@56d52be	303.9	1.493	2.5	141.42	153.04	0	[]	TRUE	20111	PC O-40:7	Spectral Library - 1-MoNA LipidBlast 2022, Spectral Library - 1-MoNA LipidBlast 2022, Spectral Library - 1-MoNA LipidBlast 2022, Spectral Library - 1-MoNA LipidBlast 2022, Spectral Library - 1-MoNA LipidBlast 2022, Spectral Library - 1-MoNA LipidBlast 2022, Spectral Library - 1-MoNA LipidBlast 2022, Spectral Library - 1-MoNA LipidBlast 2022, Spectral Library - 1-MoNA LipidBlast 2022, Spectral Lib…	C48H84NO7P		-1.719	-1.992	942.4	30		1.08	0	1536	0	20394	18113	20037
11.32	916.641	871.643	[M+HCOO]-	bruker.bsf.mcube.client.ui.model.impl.BucketTableLine@63110996	311.3	1.531	1.4	NaN	155.15	0	[]	TRUE	10211	PC O-44:8	Spectral Library - 1-MoNA LipidBlast 2022, Spectral Library - 1-MoNA LipidBlast 2022, Spectral Library - 1-MoNA LipidBlast 2022, Spectral Library - 1-MoNA LipidBlast 2022, Spectral Library - 1-MoNA LipidBlast 2022, Spectral Library - 1-MoNA LipidBlast 2022, Spectral Library - 1-MoNA LipidBlast 2022, Spectral Library - 1-MoNA LipidBlast 2022, Spectral Library - 1-MoNA LipidBlast 2022, Spectral Lib…	C52H90NO7P		-2.416	-2.636	439.7	5.5		NaN	0	0	0	10490	7301	9795
9.09	690.508	691.515	[M-H]-	bruker.bsf.mcube.client.ui.model.impl.BucketTableLine@3fa305ca	264.7	1.296	2.7	2.19	101.7	27960.1	[]	TRUE	20211	PE 16:0/16:0	Lipid Species, Lipid Species, Spectral Library - 1-MoNA LipidBlast 2022, Spectral Library - 1-MoNA LipidBlast 2022	C37H74NO8P		0.221	0.32	867.9	6.3		46.35	29338	27960	28075	1652	1442	1769
7.75	688.493	689.5	[M-H]-	bruker.bsf.mcube.client.ui.model.impl.BucketTableLine@55952849	262.6	1.285	2.5	1.98	103.51	70059.6	[]	TRUE	20211	PE 16:0_16:1	Lipid Species, Spectral Library - 1-MoNA LipidBlast 2022, Spectral Library - 1-MoNA LipidBlast 2022, Lipid Species	C37H72NO8P		0.384	0.558	744.5	9.4		52.38	70060	73534	71912	0	0	0
11	718.539	719.546	[M-H]-	bruker.bsf.mcube.client.ui.model.impl.BucketTableLine@391337e5	270.7	1.326	2.6	3.8	102.88	33186.3	[]	TRUE	20211	PE 16:0_18:0	Lipid Species, Spectral Library - 1-MoNA LipidBlast 2022, Spectral Library - 1-MoNA LipidBlast 2022, Lipid Species	C39H78NO8P		-0.02	-0.028	877.3	5.7	Retention time outlier	27.1	40049	36751	37293	3218	3098	3050
9.26	716.524	717.531	[M-H]-, [M+Na+COOH-H]-	bruker.bsf.mcube.client.ui.model.impl.BucketTableLine@364ff31b	269.5	1.32	2.7	0.94	108.4	749753	[]	TRUE	20211	PE 16:0_18:1	Lipid Species, Lipid Species, Spectral Library - 1-MoNA LipidBlast 2022	C39H76NO8P		0.362	0.505	856.7	3.2		115.64	749753	763518	765916	16002	13654	15028
8.05	714.508	715.513	[M-H]-, [2M-H]-	bruker.bsf.mcube.client.ui.model.impl.BucketTableLine@4bf97c9f	267.7	1.311	2.5	11.49	118.92	7.8843e+06	[]	TRUE	20111	PE 16:0_18:2	Spectral Library - 1-MoNA LipidBlast 2022, Lipid Species, Lipid Species, Spectral Library - 1-MoNA LipidBlast 2022	C39H74NO8P		0.419	0.586	857.9	22.7		10.35	7933345	7884300	10006119	141900	107876	75990
5.83	730.503	731.511	[M-H]-	bruker.bsf.mcube.client.ui.model.impl.BucketTableLine@57395aa8	270.3	1.324	2.8	3.73	122.49	19702.5	[]	TRUE	20111	PE 16:0_18:2;O	Spectral Library - 1-MoNA LipidBlast 2022	C39H74NO9P	1-MoNA LipidBlast 2022	0.527	0.721	524	38.6	MS/MS: Library	32.84	21377	21318	19702	0	0	0
5.93	730.503	731.51	[M-H]-	bruker.bsf.mcube.client.ui.model.impl.BucketTableLine@58a317a0	270	1.323	2.7	5	200	0	[]	TRUE	20211	PE 16:0_18:2;O	Spectral Library - 1-MoNA LipidBlast 2022	C39H74NO9P	1-MoNA LipidBlast 2022	-0.248	-0.339	602.7	3.9	MS/MS: Library	39.99	17747	20054	18780	0	0	0
7.2	712.492	713.499	[M-H]-	bruker.bsf.mcube.client.ui.model.impl.BucketTableLine@24088e3d	266.2	1.304	2.5	0.88	114.72	74709.8	[]	TRUE	20211	PE 16:0_18:3	Spectral Library - 1-MoNA LipidBlast 2022, Spectral Library - 1-MoNA LipidBlast 2022, Lipid Species, Lipid Species	C39H72NO8P		-0.094	-0.131	836.2	6.2		130.85	76210	74939	74710	0	0	0
7.4	712.493	713.5	[M-H]-	bruker.bsf.mcube.client.ui.model.impl.BucketTableLine@10fb4c5e	266.2	1.304	2.5	8.89	115.8	45591	[]	TRUE	20111	PE 16:0_18:3	Lipid Species, Spectral Library - 1-MoNA LipidBlast 2022, Lipid Species, Spectral Library - 1-MoNA LipidBlast 2022	C39H72NO8P		0.744	1.045	970.8	18		13.03	45591	56478	49637	1563	1146	0
8.55	740.524	741.531	[M-H]-, [M+Na+COOH-H]-	bruker.bsf.mcube.client.ui.model.impl.BucketTableLine@4a5ea6d6	273.1	1.339	2.7	0.4	121.64	103855	[]	TRUE	20211	PE 16:0_20:3	Spectral Library - 1-MoNA LipidBlast 2022, Lipid Species, Lipid Species	C41H76NO8P		0.178	0.24	693.8	0.6		307.7	104826	104585	103855	0	0	2278
7.87	738.508	739.516	[M-H]-	bruker.bsf.mcube.client.ui.model.impl.BucketTableLine@54b2d40d	271.4	1.331	2.6	4.85	109.39	438198	[]	TRUE	20211	PE 16:0_20:4	Lipid Species, Lipid Species, Spectral Library - 1-MoNA LipidBlast 2022, Spectral Library - 1-MoNA LipidBlast 2022	C41H74NO8P		0.339	0.458	866.7	7.6		22.57	438198	488991	483662	43480	44643	44036
8	738.508	739.515	[M-H]-	bruker.bsf.mcube.client.ui.model.impl.BucketTableLine@235ed041	271.9	1.333	2.8	0.57	111.63	211180	[]	TRUE	20111	PE 16:0_20:4	Lipid Species, Spectral Library - 1-MoNA LipidBlast 2022, Lipid Species, Spectral Library - 1-MoNA LipidBlast 2022	C41H74NO8P		0.254	0.344	591.4	12.6		194.44	211180	213448	214007	9269	10117	11714
4.94	770.497	771.504	[M-H]-	bruker.bsf.mcube.client.ui.model.impl.BucketTableLine@56e15bfb	277.1	1.359	2.8	9.63	122.04	78198.3	[]	TRUE	20111	PE 16:0_20:4;2O	Spectral Library - 1-MoNA LipidBlast 2022	C41H74NO10P	1-MoNA LipidBlast 2022	-0.877	-1.138	405.6	220.6	MS/MS: Library	12.68	78198	98274	84569	500	337	0
3.56	802.488	803.495	[M-H]-	bruker.bsf.mcube.client.ui.model.impl.BucketTableLine@3796a4e5	282.6	1.387	1.3	3.73	299.27	0	[]	TRUE	20111	PE 16:0_20:4;4O	Spectral Library - 1-MoNA LipidBlast 2022	C41H74NO12P	1-MoNA LipidBlast 2022	0.231	0.287	481.4	137.2	MS/MS: Library	80.17	33013	36106	35200	0	0	0
5.99	754.503	755.51	[M-H]-	bruker.bsf.mcube.client.ui.model.impl.BucketTableLine@4e223926	274.6	1.346	2.6	2.54	123	16468.8	[]	TRUE	20111	PE 16:0_20:4;O	Spectral Library - 1-MoNA LipidBlast 2022	C41H74NO9P	1-MoNA LipidBlast 2022	0.348	0.461	532	70.1	MS/MS: Library	48.43	17459	16663	16469	0	0	0
7.06	736.493	737.5	[M-H]-	bruker.bsf.mcube.client.ui.model.impl.BucketTableLine@1781961c	270.2	1.324	2.7	3.41	112.26	37640	[]	TRUE	20111	PE 16:0_20:5	Lipid Species, Lipid Species, Spectral Library - 1-MoNA LipidBlast 2022, Spectral Library - 1-MoNA LipidBlast 2022	C41H72NO8P		0.228	0.309	825.2	15.2		32.94	40904	39616	37640	1982	1625	1339
3.6	800.472	801.479	[M-H]-	bruker.bsf.mcube.client.ui.model.impl.BucketTableLine@35545f9	282.3	1.385	2	2.74	122.74	26347.3	[]	TRUE	20111	PE 16:0_20:5;4O	Spectral Library - 1-MoNA LipidBlast 2022	C41H72NO12P	1-MoNA LipidBlast 2022	-0.108	-0.135	754.1	73.9	MS/MS: Library	44.85	27066	26347	28157	0	0	0
9.02	766.54	767.547	[M-H]-	bruker.bsf.mcube.client.ui.model.impl.BucketTableLine@4c8054db	277.1	1.359	2.3	10.22	113.15	32581.8	[]	TRUE	20111	PE 16:0_22:4	Spectral Library - 1-MoNA LipidBlast 2022, Lipid Species, Spectral Library - 1-MoNA LipidBlast 2022, Spectral Library - 1-MoNA LipidBlast 2022, Lipid Species	C43H78NO8P		0.716	0.934	629.4	17.8		11.07	32582	40353	32842	0	1757	1870
7.53	762.508	763.515	[M-H]-, [M+Na+COOH-H]-	bruker.bsf.mcube.client.ui.model.impl.BucketTableLine@47e36b7	275.5	1.351	2.8	2.79	97.19	402659	[]	TRUE	20211	PE 16:0_22:6	Lipid Species, Lipid Species, Spectral Library - 1-MoNA LipidBlast 2022, Spectral Library - 1-MoNA LipidBlast 2022	C43H74NO8P		0.291	0.382	759.4	3.7		34.85	406233	428649	402659	102396	109813	91732
6.96	712.493	713.5	[M-H]-	bruker.bsf.mcube.client.ui.model.impl.BucketTableLine@8cb6853	265.4	1.3	2.2	70.73	153.75	0	[]	TRUE	20111	PE 16:1_18:2	Lipid Species, Spectral Library - 1-MoNA LipidBlast 2022, Lipid Species, Spectral Library - 1-MoNA LipidBlast 2022	C39H72NO8P		0.73	1.025	811.7	81.9		2.17	7187	0	7003	0	0	0
10.2	730.539	731.546	[M-H]-	bruker.bsf.mcube.client.ui.model.impl.BucketTableLine@76beb9ec	272.3	1.335	2.5	2.67	98.38	15072.2	[]	TRUE	20111	PE 17:0_18:1	Lipid Species, Lipid Species, Spectral Library - 1-MoNA LipidBlast 2022, Spectral Library - 1-MoNA LipidBlast 2022	C40H78NO8P		-0.071	-0.097	885.5	13.2		36.81	15072	15565	16092	580	624	647
11.18	744.555	745.562	[M-H]-, [M+Na+COOH-H]-	bruker.bsf.mcube.client.ui.model.impl.BucketTableLine@6ffbbbdd	275.9	1.353	2.7	3.21	114.57	1778233	[]	TRUE	20111	PE 18:0_18:1	Lipid Species, Lipid Species, Spectral Library - 1-MoNA LipidBlast 2022	C41H80NO8P		0.421	0.565	860.3	20.6	Retention time outlier	35.66	1922807	1837944	1778233	36012	32357	36246
9.73	742.54	743.547	[M-H]-, [2M-H]-, [M+Na+COOH-H]-	bruker.bsf.mcube.client.ui.model.impl.BucketTableLine@18587ca	274.2	1.344	2.6	3.19	115.26	2.38407e+06	[]	TRUE	20111	PE 18:0_18:2	Lipid Species, Spectral Library - 1-MoNA LipidBlast 2022, Lipid Species	C41H78NO8P		0.75	1.01	845.9	10.8		36.14	2384071	2577675	2476363	86349	81401	87886
5.84	758.534	759.541	[M-H]-	bruker.bsf.mcube.client.ui.model.impl.BucketTableLine@5a537d9c	276.8	1.358	2	5.57	122.57	36779.9	[]	TRUE	20211	PE 18:0_18:2;O	Spectral Library - 1-MoNA LipidBlast 2022	C41H78NO9P	1-MoNA LipidBlast 2022	0.021	0.028	500.5	10.8	MS/MS: Library	22.02	36780	39960	42152	0	0	0
5.99	758.534	759.541	[M-H]-	bruker.bsf.mcube.client.ui.model.impl.BucketTableLine@46faef3d	278	1.363	2.4	2.43	122.2	359416	[]	TRUE	20211	PE 18:0_18:2;O	Spectral Library - 1-MoNA LipidBlast 2022	C41H78NO9P	1-MoNA LipidBlast 2022	-0.304	-0.401	593.4	1.5	MS/MS: Library	50.24	359416	381203	373683	0	0	0
6.7	758.533	759.54	[M-H]-	bruker.bsf.mcube.client.ui.model.impl.BucketTableLine@2a8f7fc6	276.9	1.358	2.1	5.85	123.66	41676.8	[]	TRUE	20111	PE 18:0_18:2;O	Spectral Library - 1-MoNA LipidBlast 2022	C41H78NO9P	1-MoNA LipidBlast 2022	-1.029	-1.357	578.3	36.5	MS/MS: Library	21.15	47520	42579	41677	0	0	0
11.8	772.586	773.593	[M-H]-	bruker.bsf.mcube.client.ui.model.impl.BucketTableLine@1e8fbcf9	282.8	1.387	2.9	4.85	117.88	149113	[]	TRUE	20111	PE 18:0_20:1	Lipid Species, Spectral Library - 1-MoNA LipidBlast 2022, Lipid Species	C43H84NO8P		-0.637	-0.825	802.2	10.6		24.3	226010	253481	247182	6542	6281	6318
11.34	770.571	771.578	[M-H]-	bruker.bsf.mcube.client.ui.model.impl.BucketTableLine@784783b4	280.9	1.378	2.7	3.11	117.82	157381	[]	TRUE	20211	PE 18:0_20:2	Lipid Species, Lipid Species, Spectral Library - 1-MoNA LipidBlast 2022, Spectral Library - 1-MoNA LipidBlast 2022	C43H82NO8P		0.456	0.592	865.4	3.4		37.9	169409	166403	157381	3941	2571	2954
10.26	768.555	769.562	[M-H]-, [M+Na+COOH-H]-	bruker.bsf.mcube.client.ui.model.impl.BucketTableLine@790668e1	279.1	1.369	2.6	1.63	118.53	354946	[]	TRUE	20111	PE 18:0_20:3	Lipid Species, Spectral Library - 1-MoNA LipidBlast 2022, Lipid Species, Spectral Library - 1-MoNA LipidBlast 2022	C43H80NO8P		0.25	0.325	853.9	21.2		72.56	354946	358782	368920	6951	6404	6685
10.9	768.556	769.564	[M-H]-	bruker.bsf.mcube.client.ui.model.impl.BucketTableLine@3d8e0960	278.8	1.367	2.4	3.69	121.13	146663	[]	TRUE	20211	PE 18:0_20:3	Spectral Library - 1-MoNA LipidBlast 2022, Lipid Species, Spectral Library - 1-MoNA LipidBlast 2022, Lipid Species	C43H80NO8P		1.59	2.069	876.7	4.3		32.85	146663	160543	153964	758	647	0
9.48	766.54	767.547	[M-H]-	bruker.bsf.mcube.client.ui.model.impl.BucketTableLine@6a7a56f6	278.1	1.364	2.7	2.24	116.62	1776995	[]	TRUE	20111	PE 18:0_20:4	Lipid Species, Lipid Species, Spectral Library - 1-MoNA LipidBlast 2022	C43H78NO8P		0.59	0.769	835.3	25.5		52.15	1872324	1776995	1799973	70726	70142	75898
5.3	798.529	799.536	[M-H]-	bruker.bsf.mcube.client.ui.model.impl.BucketTableLine@7c4f20df	284.9	1.398	2.7	5.16	122.61	71375.4	[]	TRUE	20111	PE 18:0_20:4;2O	Spectral Library - 1-MoNA LipidBlast 2022	C43H78NO10P	1-MoNA LipidBlast 2022	-0.167	-0.209	609.6	23.5	MS/MS: Library	23.78	71375	80754	74541	0	0	0
6.06	798.529	799.536	[M-H]-	bruker.bsf.mcube.client.ui.model.impl.BucketTableLine@57d41571	285.6	1.402	2.9	70.84	118.44	2169.39	[]	TRUE	20111	PE 18:0_20:4;2O	Spectral Library - 1-MoNA LipidBlast 2022	C43H78NO10P	1-MoNA LipidBlast 2022	-0.015	-0.019	615.1	36.3	MS/MS: Library	1.67	0	40964	38220	2169	0	2106
5.07	814.524	815.531	[M-H]-	bruker.bsf.mcube.client.ui.model.impl.BucketTableLine@7909d57c	286.7	1.408	3	2.64	122.26	252174	[]	TRUE	20111	PE 18:0_20:4;3O	Spectral Library - 1-MoNA LipidBlast 2022	C43H78NO11P	1-MoNA LipidBlast 2022	-0.47	-0.577	522.4	105.4	MS/MS: Library	46.24	252174	268617	263931	452	0	0
4.55	830.519	831.526	[M-H]-, [M-H-H2O]-	bruker.bsf.mcube.client.ui.model.impl.BucketTableLine@12b880f	288.7	1.418	2.5	3.73	122.43	182592	[]	TRUE	20111	PE 18:0_20:4;4O	Spectral Library - 1-MoNA LipidBlast 2022	C43H78NO12P	1-MoNA LipidBlast 2022	0.03	0.036	511.9	162.3	MS/MS: Library	32.81	182592	200068	192454	0	0	0
4.71	830.519	831.526	[M-H]-	bruker.bsf.mcube.client.ui.model.impl.BucketTableLine@6162246	288.8	1.418	2.5	3.64	122.75	151024	[]	TRUE	20111	PE 18:0_20:4;4O	Spectral Library - 1-MoNA LipidBlast 2022	C43H78NO12P	1-MoNA LipidBlast 2022	-0.267	-0.321	945	80.6	MS/MS: Library	33.7	151024	157236	165069	0	0	0
6.53	782.535	783.542	[M-H]-	bruker.bsf.mcube.client.ui.model.impl.BucketTableLine@63308c8f	280	1.374	2.2	7.22	123.42	43750.9	[]	TRUE	20111	PE 18:0_20:4;O	Spectral Library - 1-MoNA LipidBlast 2022	C43H78NO9P	1-MoNA LipidBlast 2022	0.544	0.695	643.5	45.3	MS/MS: Library	17.1	50344	51826	43751	0	0	0
7.47	782.535	783.542	[M-H]-	bruker.bsf.mcube.client.ui.model.impl.BucketTableLine@69dce45d	280	1.374	2.2	9.3	122.99	72288.6	[]	TRUE	20111	PE 18:0_20:4;O	Spectral Library - 1-MoNA LipidBlast 2022	C43H78NO9P	1-MoNA LipidBlast 2022	0.484	0.619	405.6	76.9	MS/MS: Library	13.23	79356	90522	72289	0	0	0
8.42	764.523	765.53	[M-H]-, [M+Na+COOH-H]-	bruker.bsf.mcube.client.ui.model.impl.BucketTableLine@72713316	277.4	1.361	3	2.22	118.36	220500	[]	TRUE	20111	PE 18:0_20:5	Lipid Species, Spectral Library - 1-MoNA LipidBlast 2022, Lipid Species, Spectral Library - 1-MoNA LipidBlast 2022	C43H76NO8P		-0.53	-0.693	575.6	16.7		53.24	232069	220500	222773	5879	5878	5869
5.49	796.513	797.52	[M-H]-	bruker.bsf.mcube.client.ui.model.impl.BucketTableLine@2e7a74c8	283.7	1.392	2.9	1.34	152.76	0	[]	TRUE	20111	PE 18:0_20:5;2O	Spectral Library - 1-MoNA LipidBlast 2022	C43H76NO10P	1-MoNA LipidBlast 2022	-0.506	-0.635	906.9	77.3	MS/MS: Library	113.62	23486	23050	22728	0	0	0
5.38	812.508	813.516	[M-H]-	bruker.bsf.mcube.client.ui.model.impl.BucketTableLine@c1e75d0	284.6	1.397	2.1	6.06	122.51	59501.4	[]	TRUE	20111	PE 18:0_20:5;3O	Spectral Library - 1-MoNA LipidBlast 2022	C43H76NO11P	1-MoNA LipidBlast 2022	-0.019	-0.024	414.7	78.6	MS/MS: Library	20.22	60055	59501	67788	0	0	0
4.55	828.503	829.51	[M-H]-, [M-H-H2O]-	bruker.bsf.mcube.client.ui.model.impl.BucketTableLine@631740aa	287.6	1.412	2.3	2.01	200.35	0	[]	TRUE	20111	PE 18:0_20:5;4O	Spectral Library - 1-MoNA LipidBlast 2022	C43H76NO12P	1-MoNA LipidBlast 2022	-0.538	-0.649	555.4	81	MS/MS: Library	99.64	102725	106678	101896	0	0	0
7.09	780.519	781.526	[M-H]-	bruker.bsf.mcube.client.ui.model.impl.BucketTableLine@5a71d209	280.4	1.376	2.7	1.96	122.53	45646.8	[]	TRUE	20111	PE 18:0_20:5;O	Spectral Library - 1-MoNA LipidBlast 2022	C43H76NO9P	1-MoNA LipidBlast 2022	0.406	0.52	544.6	104.8	MS/MS: Library	62.37	46986	45647	47887	0	0	0
5.7	778.503	779.51	[M-H]-	bruker.bsf.mcube.client.ui.model.impl.BucketTableLine@15036b40	279.4	1.371	2.7	1.91	122.73	8411.12	[]	TRUE	20111	PE 18:0_20:6;O	Spectral Library - 1-MoNA LipidBlast 2022	C43H74NO9P	1-MoNA LipidBlast 2022	0.327	0.421	544.9	76.4	MS/MS: Library	64.09	8424	8411	8764	0	0	0
11.52	796.586	797.593	[M-H]-	bruker.bsf.mcube.client.ui.model.impl.BucketTableLine@bf743b8	284.9	1.398	2.3	70.94	122.62	0	[]	TRUE	20111	PE 18:0_22:3	Lipid Species, Spectral Library - 1-MoNA LipidBlast 2022, Lipid Species, Spectral Library - 1-MoNA LipidBlast 2022	C45H84NO8P		-0.172	-0.216	654.5	26.3		1.73	19475	0	17741	0	0	0
10.91	794.571	795.578	[M-H]-	bruker.bsf.mcube.client.ui.model.impl.BucketTableLine@3beb70e0	284	1.394	2.5	4.97	118.46	90415.3	[]	TRUE	20111	PE 18:0_22:4	Lipid Species, Lipid Species, Spectral Library - 1-MoNA LipidBlast 2022	C45H82NO8P		0.511	0.643	925.3	30		23.84	94392	101871	90415	2187	2486	2542
9.61	792.555	793.562	[M-H]-	bruker.bsf.mcube.client.ui.model.impl.BucketTableLine@2a8f0f6e	283.7	1.392	2.9	3.47	114.71	103279	[]	TRUE	20211	PE 18:0_22:5	Spectral Library - 1-MoNA LipidBlast 2022, Lipid Species, Lipid Species	C45H80NO8P		-0.296	-0.374	857.4	1.9		33.1	103279	110143	112028	5085	4588	4596
9.06	790.54	791.547	[M-H]-	bruker.bsf.mcube.client.ui.model.impl.BucketTableLine@2a458e22	281.9	1.383	2.8	3.69	112.53	242345	[]	TRUE	20211	PE 18:0_22:6	Spectral Library - 1-MoNA LipidBlast 2022, Lipid Species, Lipid Species, Spectral Library - 1-MoNA LipidBlast 2022	C45H78NO8P		0.419	0.53	799.3	2.1		30.47	242345	264828	250126	21431	19278	20587
9.48	742.54	743.547	[M-H]-, [M+Na+COOH-H]-	bruker.bsf.mcube.client.ui.model.impl.BucketTableLine@5c1c3c71	273.3	1.34	2.2	70.73	77.35	107108	[]	TRUE	20211	PE 18:1/18:1	Lipid Species, Spectral Library - 1-MoNA LipidBlast 2022, Lipid Species	C41H78NO8P		0.753	1.014	893	7.8		1.09	104611	107108	0	7793	5887	7223
8.25	740.524	741.531	[M-H]-, [M+Na+COOH-H]-	bruker.bsf.mcube.client.ui.model.impl.BucketTableLine@3eba3062	271.8	1.333	2.2	1.67	72.25	148370	[]	TRUE	20211	PE 18:1_18:2	Spectral Library - 1-MoNA LipidBlast 2022, Lipid Species, Lipid Species, Spectral Library - 1-MoNA LipidBlast 2022, Spectral Library - 1-MoNA LipidBlast 2022	C41H76NO8P		0.767	1.035	844.7	9.3		43.34	148370	154551	151351	16496	16848	17190
8.66	766.539	767.547	[M-H]-	bruker.bsf.mcube.client.ui.model.impl.BucketTableLine@77e66034	276.8	1.358	2.2	NaN	125.95	0	[]	TRUE	20111	PE 18:1_20:3	Lipid Species, Lipid Species, Spectral Library - 1-MoNA LipidBlast 2022, Spectral Library - 1-MoNA LipidBlast 2022	C43H78NO8P		0.203	0.265	856.3	23.1		NaN	0	0	0	1599	0	1292
12.78	966.788	967.795	[M-H]-	bruker.bsf.mcube.client.ui.model.impl.BucketTableLine@2ff7595	327.8	1.614	1.9	7.95	122.86	9437.34	[]	TRUE	10111	PE 18:1_34:1	Spectral Library - 1-MoNA LipidBlast 2022	C57H110NO8P	1-MoNA LipidBlast 2022	-2.001	-2.069	468	27.3	MS/MS: Library	15.45	9437	11475	10642	0	0	0
7.22	738.508	739.516	[M-H]-	bruker.bsf.mcube.client.ui.model.impl.BucketTableLine@70797395	270.2	1.324	2.1	3.26	71.28	15426	[]	TRUE	20111	PE 18:2/18:2	Lipid Species, Lipid Species, Spectral Library - 1-MoNA LipidBlast 2022, Spectral Library - 1-MoNA LipidBlast 2022	C41H74NO8P		0.325	0.44	618.9	14.2	Retention time outlier	21.87	15426	16608	15620	2941	3191	3183
10.41	780.555	781.562	[M-H]-	bruker.bsf.mcube.client.ui.model.impl.BucketTableLine@4d3b1c77	282.1	1.384	3	4.48	114.51	4039.3	[]	TRUE	20210	PE 19:0_20:4	Lipid Species, Lipid Species, Spectral Library - 1-MoNA LipidBlast 2022	C44H80NO8P		-0.04	-0.051	916.2	6.5		25.56	4482	4143	4039	0	917	0
11.3	794.571	795.579	[M-H]-	bruker.bsf.mcube.client.ui.model.impl.BucketTableLine@339c3054	284.2	1.395	2.6	4.65	117.84	22018.7	[]	TRUE	20111	PE 20:0_20:4	Spectral Library - 1-MoNA LipidBlast 2022, Lipid Species, Spectral Library - 1-MoNA LipidBlast 2022, Lipid Species	C45H82NO8P		0.756	0.951	767	17.4	Retention time outlier	25.36	23843	24624	22019	974	0	1127
11.95	984.741	985.748	[M-H]-	bruker.bsf.mcube.client.ui.model.impl.BucketTableLine@6f4bf2b2	328.3	1.617	3	70.85	85.19	26054.4	[]	TRUE	10111	PE 32:1_22:6	Spectral Library - 1-MoNA LipidBlast 2022	C59H104NO8P	1-MoNA LipidBlast 2022	-2.143	-2.176	703.6	23.4	MS/MS: Library	1.2	26054	28047	0	39750	37987	37418
12.21	988.773	989.78	[M-H]-	bruker.bsf.mcube.client.ui.model.impl.BucketTableLine@2254cb73	330	1.625	2.1	NaN	137.38	0	[]	TRUE	20111	PE 34:1_20:4	Spectral Library - 1-MoNA LipidBlast 2022	C59H108NO8P	1-MoNA LipidBlast 2022	-1.185	-1.198	458.6	20.5	MS/MS: Library	NaN	0	0	0	27178	24590	24132
12.15	1012.77	1013.78	[M-H]-, [M+Na+COOH-H]-	bruker.bsf.mcube.client.ui.model.impl.BucketTableLine@2af5c746	334.7	1.649	2.8	141.42	117.09	431.603	[]	TRUE	10111	PE 34:1_22:6	Spectral Library - 1-MoNA LipidBlast 2022	C61H108NO8P	1-MoNA LipidBlast 2022	-2.859	-2.823	632.6	36.8	MS/MS: Library	0.83	0	0	32761	46782	47674	45344
12.78	1016.8	1017.81	[M-H]-	bruker.bsf.mcube.client.ui.model.impl.BucketTableLine@47efb8d5	334.6	1.649	1.7	4.81	121.48	7903.56	[]	TRUE	10111	PE 36:1_20:4	Spectral Library - 1-MoNA LipidBlast 2022	C61H112NO8P	1-MoNA LipidBlast 2022	-2.891	-2.843	703.6	29.3	MS/MS: Library	25.26	8852	8170	7904	191	0	0
11.67	730.574	731.582	[M-H]-	bruker.bsf.mcube.client.ui.model.impl.BucketTableLine@494ac7fd	274.5	1.345	2.9	12.9	64.65	71065.5	[]	TRUE	20111	PE O-18:0_18:1	Spectral Library - 1-MoNA LipidBlast 2022	C41H82NO7P	1-MoNA LipidBlast 2022	-1.272	-1.741	834.7	22.8	MS/MS: Library	5.01	91087	86660	66882	69798	63485	71066
11.32	778.576	779.583	[M-H]-	bruker.bsf.mcube.client.ui.model.impl.BucketTableLine@2a25afd4	282.5	1.386	3	7.14	133.12	7529.79	[]	TRUE	20111	PE O-18:0_22:5	Spectral Library - 1-MoNA LipidBlast 2022, Spectral Library - 1-MoNA LipidBlast 2022	C45H82NO7P	1-MoNA LipidBlast 2022	0.271	0.348	668.8	23.6	MS/MS: Library	18.64	9605	8098	9235	44471	38637	48154
11.34	804.592	805.599	[M-H]-	bruker.bsf.mcube.client.ui.model.impl.BucketTableLine@34942661	286.7	1.408	2.9	NaN	153.26	0	[]	TRUE	20111	PE O-18:0_24:6	Spectral Library - 1-MoNA LipidBlast 2022	C47H84NO7P	1-MoNA LipidBlast 2022	0.612	0.761	566.5	66.4	MS/MS: Library	NaN	0	0	0	8376	8891	9861
9.22	748.529	749.537	[M-H]-	bruker.bsf.mcube.client.ui.model.impl.BucketTableLine@4e3d37c9	276.1	1.354	2.8	2.04	64.36	15134.2	[]	TRUE	20211	PE O-18:1_20:5	Spectral Library - 1-MoNA LipidBlast 2022	C43H76NO7P	1-MoNA LipidBlast 2022	0.608	0.813	832.5	2	MS/MS: Library	31.56	15852	15754	15134	14552	14392	13758
7.39	770.513	771.52	[M-H]-	bruker.bsf.mcube.client.ui.model.impl.BucketTableLine@273ce317	277.4	1.361	2.9	141.42	153.94	0	[]	TRUE	20211	PE O-18:3_22:6	Spectral Library - 1-MoNA LipidBlast 2022	C45H74NO7P	1-MoNA LipidBlast 2022	0.209	0.271	983.3	12.6	MS/MS: Library	1.09	3055	0	0	69119	58818	53911
11.38	754.576	755.583	[M-H]-	bruker.bsf.mcube.client.ui.model.impl.BucketTableLine@71a99ea3	278.7	1.367	2.9	141.42	129.68	0	[]	TRUE	20111	PE O-20:0_18:3	Spectral Library - 1-MoNA LipidBlast 2022	C43H82NO7P	1-MoNA LipidBlast 2022	0.503	0.667	756.4	29.2	MS/MS: Library	0.92	8154	0	0	18071	17427	16737
12.05	808.622	809.63	[M-H]-	bruker.bsf.mcube.client.ui.model.impl.BucketTableLine@3184576a	289.6	1.422	2.8	NaN	153.17	0	[]	TRUE	20111	PE O-22:0_20:4	Spectral Library - 1-MoNA LipidBlast 2022	C47H88NO7P	1-MoNA LipidBlast 2022	-0.159	-0.197	592.9	41.7	MS/MS: Library	NaN	0	0	0	66269	61587	56965
11.98	832.622	833.629	[M-H]-	bruker.bsf.mcube.client.ui.model.impl.BucketTableLine@38426f1b	293.7	1.443	2.8	NaN	152.76	0	[]	TRUE	20211	PE O-22:0_22:6	Spectral Library - 1-MoNA LipidBlast 2022	C49H88NO7P	1-MoNA LipidBlast 2022	-0.436	-0.524	745.1	17.2	MS/MS: Library	NaN	0	0	0	57864	56724	57416
12.01	784.623	785.631	[M-H]-	bruker.bsf.mcube.client.ui.model.impl.BucketTableLine@30898f9d	285.9	1.403	2.5	NaN	152.87	0	[]	TRUE	20211	PE O-22:1_18:1	Spectral Library - 1-MoNA LipidBlast 2022	C45H88NO7P	1-MoNA LipidBlast 2022	0.703	0.896	810.2	19.3	MS/MS: Library	NaN	0	0	0	16813	18155	17210
11.63	830.605	831.613	[M-H]-	bruker.bsf.mcube.client.ui.model.impl.BucketTableLine@164acfeb	292.5	1.437	2.3	141.42	152.93	0	[]	TRUE	20211	PE O-22:1_22:6	Spectral Library - 1-MoNA LipidBlast 2022	C49H86NO7P	1-MoNA LipidBlast 2022	-1.489	-1.792	445.7	6.2	MS/MS: Library	1.08	0	0	15682	27610	26118	25057
11.93	830.608	831.615	[M-H]-	bruker.bsf.mcube.client.ui.model.impl.BucketTableLine@7842208a	293.5	1.442	2.7	NaN	153.04	0	[]	TRUE	20111	PE O-22:1_22:6	Spectral Library - 1-MoNA LipidBlast 2022	C49H86NO7P	1-MoNA LipidBlast 2022	0.651	0.783	409.4	55.5	MS/MS: Library	NaN	0	0	0	32203	28694	29180
12	782.609	783.616	[M-H]-	bruker.bsf.mcube.client.ui.model.impl.BucketTableLine@1754b09e	285.6	1.401	2.8	14.07	68.06	15202.3	[]	TRUE	20111	PE O-22:2_18:1	Spectral Library - 1-MoNA LipidBlast 2022	C45H86NO7P	1-MoNA LipidBlast 2022	1.619	2.069	517	29.3	MS/MS: Library	4.84	12826	16465	12007	11607	20745	19980
11.62	704.56	705.567	[M-H]-	bruker.bsf.mcube.client.ui.model.impl.BucketTableLine@97d7990	269.5	1.32	2.4	5.14	99.31	8477.04	[]	TRUE	20111	PE O-34:0	Lipid Species, Spectral Library - 1-MoNA LipidBlast 2022	C39H80NO7P		0.227	0.322	707.4	19		19.32	9610	9188	8477	29594	30658	28255
8.88	698.513	699.52	[M-H]-	bruker.bsf.mcube.client.ui.model.impl.BucketTableLine@389cdade	266.9	1.307	3	9.87	75.54	47333.5	[]	TRUE	20111	PE O-34:3	Lipid Species	C39H74NO7P		0.005	0.007	880.7	29		7.65	49103	58955	47334	22296	20165	19442
11.99	732.591	733.598	[M-H]-	bruker.bsf.mcube.client.ui.model.impl.BucketTableLine@71946731	276.2	1.354	2.6	NaN	152.78	0	[]	TRUE	20111	PE O-36:0	Spectral Library - 1-MoNA LipidBlast 2022, Lipid Species	C41H84NO7P		-0.071	-0.096	543.5	11.6	Retention time outlier	NaN	0	0	0	31801	30553	31226
11.05	728.56	729.567	[M-H]-, [M+Na+COOH-H]-	bruker.bsf.mcube.client.ui.model.impl.BucketTableLine@62a7751d	273	1.338	2.4	3.19	76.32	39149.1	[]	TRUE	20211	PE O-36:2	Lipid Species, Spectral Library - 1-MoNA LipidBlast 2022	C41H80NO7P		0.355	0.487	850.1	7.1		23.94	40335	39054	37309	76011	77233	79113
10.47	726.545	727.552	[M-H]-	bruker.bsf.mcube.client.ui.model.impl.BucketTableLine@399d3f37	272.8	1.337	2.8	5.27	69.97	6678.36	[]	TRUE	20111	PE O-36:3	Lipid Species	C41H78NO7P		0.3	0.412	782	16.8		13.27	9540	8448	8685	6678	6389	6572
10.73	726.544	727.551	[M-H]-	bruker.bsf.mcube.client.ui.model.impl.BucketTableLine@51e17e74	273.1	1.338	2.9	3.74	76.08	60389.6	[]	TRUE	20111	PE O-36:3	Lipid Species	C41H78NO7P		-0.114	-0.157	881.5	12.7		20.36	60390	65249	65618	32470	31933	32313
11.54	742.576	743.583	[M-H]-	bruker.bsf.mcube.client.ui.model.impl.BucketTableLine@28c7a786	276.2	1.354	2.4	141.42	141.79	0	[]	TRUE	20111	PE O-37:2	Spectral Library - 1-MoNA LipidBlast 2022, Lipid Species	C42H82NO7P		-0.018	-0.024	835.3	14.5		1	0	0	1812	9657	9620	9052
12.02	758.607	759.614	[M-H]-, [M+Na+COOH-H]-	bruker.bsf.mcube.client.ui.model.impl.BucketTableLine@1429b37e	281	1.378	2.6	8.46	110.49	34142.7	[]	TRUE	20111	PE O-38:1	Lipid Species, Spectral Library - 1-MoNA LipidBlast 2022, Spectral Library - 1-MoNA LipidBlast 2022	C43H86NO7P		-0.309	-0.408	471	15		13.06	34143	40778	34342	162774	153671	157651
11.98	756.592	757.6	[M-H]-	bruker.bsf.mcube.client.ui.model.impl.BucketTableLine@479bedd0	281.1	1.378	3	7.79	84.74	83634.4	[]	TRUE	20110	PE O-38:2	Lipid Species	C43H84NO7P		0.995	1.315	649.8	52.9		10.88	86728	104316	92166	36002	35249	35979
10.73	752.56	753.567	[M-H]-, [M+Na+COOH-H]-	bruker.bsf.mcube.client.ui.model.impl.BucketTableLine@62802e5	276.7	1.357	2.4	6.12	142.58	4226.06	[]	TRUE	20211	PE O-38:4	Spectral Library - 1-MoNA LipidBlast 2022, Lipid Species	C43H80NO7P		0.377	0.501	827.3	9.1		23.32	6634	7640	7492	78735	75984	78829
8.96	750.546	751.554	[M-H]-	bruker.bsf.mcube.client.ui.model.impl.BucketTableLine@67ac16e6	275.1	1.349	2.3	3.18	78.34	5602.77	[]	TRUE	10111	PE O-38:5	Lipid Species, Spectral Library - 1-MoNA LipidBlast 2022, Spectral Library - 1-MoNA LipidBlast 2022	C43H78NO7P		2.11	2.811	547.7	55		24.65	6053	5603	5786	12141	12544	10819
9.52	750.544	751.551	[M-H]-	bruker.bsf.mcube.client.ui.model.impl.BucketTableLine@3509108c	275.8	1.352	2.6	70.9	151.85	0	[]	TRUE	20111	PE O-38:5	Spectral Library - 1-MoNA LipidBlast 2022, Lipid Species	C43H78NO7P		-0.129	-0.172	878.3	29.3		2.14	1488	0	1367	11037	10674	11300
8.46	748.529	749.536	[M-H]-	bruker.bsf.mcube.client.ui.model.impl.BucketTableLine@52b87914	274.9	1.348	2.7	4.42	139.98	4800.15	[]	TRUE	20211	PE O-38:6	Lipid Species, Spectral Library - 1-MoNA LipidBlast 2022	C43H76NO7P		0.408	0.545	688.2	4.7		31.7	13094	11944	11936	101270	97209	98041
8.75	748.528	749.536	[M-H]-	bruker.bsf.mcube.client.ui.model.impl.BucketTableLine@2d291837	275.3	1.35	2.9	21.9	119.99	9181.04	[]	TRUE	20111	PE O-38:6	Lipid Species	C43H76NO7P		-0.295	-0.394	634.7	18.2		5.48	15019	10348	9181	49546	50485	50566
7.65	746.514	747.521	[M-H]-	bruker.bsf.mcube.client.ui.model.impl.BucketTableLine@1e3370c9	273.3	1.34	2.6	141.42	153.26	0	[]	TRUE	20111	PE O-38:7	Spectral Library - 1-MoNA LipidBlast 2022, Lipid Species	C43H74NO7P		0.497	0.665	618.8	91.5		1.08	0	888	0	7194	6304	6192
11.44	766.576	767.583	[M-H]-	bruker.bsf.mcube.client.ui.model.impl.BucketTableLine@5162464e	280.3	1.375	2.6	141.42	153.23	0	[]	TRUE	20111	PE O-39:4	Lipid Species, Spectral Library - 1-MoNA LipidBlast 2022	C44H82NO7P		0.446	0.582	469.9	20.3		1.08	1497	0	0	14396	12947	12297
12.29	786.638	787.645	[M-H]-, [M+Na+COOH-H]-	bruker.bsf.mcube.client.ui.model.impl.BucketTableLine@7275de4	288.6	1.416	3	NaN	152.76	0	[]	TRUE	20110	PE O-40:1	Lipid Species, Spectral Library - 1-MoNA LipidBlast 2022	C45H90NO7P		0.103	0.131	487.9	14	Retention time outlier	NaN	0	0	0	32366	32205	31700
12.1	784.622	785.63	[M-H]-	bruker.bsf.mcube.client.ui.model.impl.BucketTableLine@7d356508	286.6	1.407	2.8	141.42	148.7	0	[]	TRUE	20111	PE O-40:2	Lipid Species	C45H88NO7P		-0.312	-0.398	594.3	14.2	Retention time outlier	1.05	4409	0	0	52270	51182	37890
11.58	780.591	781.598	[M-H]-, [M+Na+COOH-H]-	bruker.bsf.mcube.client.ui.model.impl.BucketTableLine@1847338	282.9	1.388	2.4	5.53	77.03	59898.5	[]	TRUE	20111	PE O-40:4	Lipid Species	C45H84NO7P		0.233	0.299	797.2	10.1		13.93	59899	65808	57826	118204	119889	111866
11.73	780.591	781.597	[M-H]-, [M+Na+COOH-H]-	bruker.bsf.mcube.client.ui.model.impl.BucketTableLine@116d9db7	282.8	1.388	2.4	6.2	148.56	22186.1	[]	TRUE	20111	PE O-40:4	Spectral Library - 1-MoNA LipidBlast 2022, Lipid Species	C45H84NO7P		-0.274	-0.352	958.6	38		23.97	31475	32935	28342	309696	362444	351072
10.9	778.577	779.584	[M-H]-	bruker.bsf.mcube.client.ui.model.impl.BucketTableLine@66755148	281.4	1.381	2.3	7.75	95.44	7597.2	[]	TRUE	20111	PE O-40:5	Lipid Species, Spectral Library - 1-MoNA LipidBlast 2022	C45H82NO7P		1.281	1.646	699.8	27.9		12.31	7329	6322	7597	26910	26101	24803
11.48	778.575	779.583	[M-H]-	bruker.bsf.mcube.client.ui.model.impl.BucketTableLine@a95a29e	282.8	1.388	2.9	2.02	93.21	186574	[]	TRUE	20211	PE O-40:5	Lipid Species, Spectral Library - 1-MoNA LipidBlast 2022	C45H82NO7P		-0.19	-0.244	782.2	4.5		46.13	186574	195782	189406	54039	52212	52533
11.65	778.575	779.582	[M-H]-	bruker.bsf.mcube.client.ui.model.impl.BucketTableLine@5343851b	283.1	1.389	3	2.78	109.76	47237.3	[]	TRUE	20111	PE O-40:5	Lipid Species, Spectral Library - 1-MoNA LipidBlast 2022	C45H82NO7P		-0.625	-0.803	763.9	63.4		39.55	50265	47237	49977	224438	213991	217089
10.24	776.561	777.567	[M-H]-, [M+Na+COOH-H]-	bruker.bsf.mcube.client.ui.model.impl.BucketTableLine@5480f001	281.7	1.382	2.9	2.61	145.47	5018.5	[]	TRUE	20211	PE O-40:6	Lipid Species	C45H80NO7P		0.618	0.796	678.6	9		55.73	19684	19170	18467	179345	183846	182594
10.53	776.56	777.568	[M-H]-	bruker.bsf.mcube.client.ui.model.impl.BucketTableLine@6382a82b	281.8	1.383	3	1.31	64.6	20392.4	[]	TRUE	20211	PE O-40:6	Lipid Species	C45H80NO7P		0.286	0.368	651	7.6		49.23	18594	18340	18007	23941	23920	23435
11.21	790.576	791.583	[M-H]-	bruker.bsf.mcube.client.ui.model.impl.BucketTableLine@751505f	284.2	1.395	2.7	NaN	152.77	0	[]	TRUE	20111	PE O-41:6	Lipid Species, Spectral Library - 1-MoNA LipidBlast 2022	C46H82NO7P		0.125	0.159	878.9	14.4		NaN	0	0	0	8230	8050	8270
11.96	808.622	809.629	[M-H]-, [M+Na+COOH-H]-	bruker.bsf.mcube.client.ui.model.impl.BucketTableLine@795aeb50	289.3	1.42	2.5	70.84	152.62	0	[]	TRUE	20111	PE O-42:4	Lipid Species	C47H88NO7P		-0.19	-0.234	868	19.6		2.15	7182	6695	0	108715	105642	105570
11.74	806.605	807.612	[M-H]-	bruker.bsf.mcube.client.ui.model.impl.BucketTableLine@3964ac0a	288.2	1.415	2.5	NaN	153.97	0	[]	TRUE	10111	PE O-42:5	Lipid Species, Spectral Library - 1-MoNA LipidBlast 2022	C47H86NO7P		-2.241	-2.778	460.9	32.4		NaN	0	0	0	86851	86367	68498
11.6	804.591	805.598	[M-H]-, [M+Na+COOH-H]-	bruker.bsf.mcube.client.ui.model.impl.BucketTableLine@1bb2c3f8	287.6	1.412	2.8	5.99	152.69	599.681	[]	TRUE	20111	PE O-42:6	Lipid Species	C47H84NO7P		-0.243	-0.303	657.8	15.4		25.47	31263	27454	31274	432932	430594	415025
11.5	828.591	829.599	[M-H]-	bruker.bsf.mcube.client.ui.model.impl.BucketTableLine@1e5983ff	291.5	1.432	2.9	71.8	152.81	0	[]	TRUE	20111	PE O-44:8	Spectral Library - 1-MoNA LipidBlast 2022, Lipid Species	C49H84NO7P		0.136	0.164	664.4	13.8		2.13	0	3116	2540	44263	44854	42447
6.11	719.487	720.494	[M-H]-	bruker.bsf.mcube.client.ui.model.impl.BucketTableLine@23437acc	269.6	1.321	1.6	3.72	118.75	15027.8	[]	TRUE	20211	PG 16:0_16:1	Spectral Library - 1-MoNA LipidBlast 2022	C38H73O10P	1-MoNA LipidBlast 2022	-0.165	-0.229	807	16.8	MS/MS: Library	31.95	16404	16089	15028	606	0	895
7.04	747.52	748.526	[M-H]-, [M+Na+COOH-H]-	bruker.bsf.mcube.client.ui.model.impl.BucketTableLine@3eb5c61d	276	1.353		2.62	120.63	461062	[]	TRUE	20210	PG 16:0_18:1	Lipid Species, Lipid Species, Lipid Species, Spectral Library - 1-MoNA LipidBlast 2022	C40H77O10P		1.38	1.846	906.9	1.8		46.07	461062	491565	475255	6404	7900	5956
6.31	745.503	746.51	[M-H]-, [M+Na+COOH-H]-	bruker.bsf.mcube.client.ui.model.impl.BucketTableLine@51827744	274.9	1.348		0.9	118.09	257039	[]	TRUE	20210	PG 16:0_18:2	Lipid Species, Spectral Library - 1-MoNA LipidBlast 2022, Lipid Species, Lipid Species	C40H75O10P		0.413	0.554	941.7	2.1		130.51	257039	262777	259503	8377	8769	7777
6.01	793.503	794.51	[M-H]-	bruker.bsf.mcube.client.ui.model.impl.BucketTableLine@272f29fa	282.7	1.388		3.21	122.82	9483.42	[]	TRUE	20110	PG 16:0_22:6	Spectral Library - 1-MoNA LipidBlast 2022, Lipid Species, Lipid Species, Lipid Species	C44H75O10P		0.116	0.146	457.1	136.3		38.23	9813	9483	10256	0	0	0
5.68	745.503	746.51	[M-H]-	bruker.bsf.mcube.client.ui.model.impl.BucketTableLine@406d5e68	278.5	1.365		6.2	121.75	36606.8	[]	TRUE	20210	PG 16:1_18:1	Lipid Species, Lipid Species, Lipid Species	C40H75O10P		0.118	0.159	967.5	9	CCS outlier	19.64	36607	37516	42095	0	830	0
8.28	775.549	776.556	[M-H]-, [M+Na+COOH-H]-	bruker.bsf.mcube.client.ui.model.impl.BucketTableLine@57c69122	282.2	1.385		3.72	121.67	82234.9	[]	TRUE	20210	PG 18:0_18:1	Lipid Species, Lipid Species, Spectral Library - 1-MoNA LipidBlast 2022, Lipid Species	C42H81O10P		-0.132	-0.171	694.6	0.7	Retention time outlier	32.68	82235	89093	89086	0	0	0
7.4	773.534	774.542	[M-H]-	bruker.bsf.mcube.client.ui.model.impl.BucketTableLine@14243467	280.7	1.377		7.67	118.93	958228	[]	TRUE	20210	PG 18:0_18:2	Lipid Species, Lipid Species, Lipid Species, Spectral Library - 1-MoNA LipidBlast 2022	C42H79O10P		0.591	0.764	877.2	8.4	Retention time outlier	15.51	1023637	1151062	958228	31627	29354	26270
5.27	787.513	788.521	[M-H]-	bruker.bsf.mcube.client.ui.model.impl.BucketTableLine@3a46f439	281	1.379	2.3	4.97	123.26	12027.9	[]	TRUE	20111	PG 18:0_18:3;O	Spectral Library - 1-MoNA LipidBlast 2022	C42H77O11P	1-MoNA LipidBlast 2022	0.369	0.469	598.4	89.3	MS/MS: Library	24.82	12776	12028	13584	0	0	0
7.69	799.55	800.557	[M-H]-	bruker.bsf.mcube.client.ui.model.impl.BucketTableLine@38f388e3	285.2	1.4		6.16	122.5	9074.51	[]	TRUE	20110	PG 18:0_20:3	Lipid Species, Lipid Species, Lipid Species, Spectral Library - 1-MoNA LipidBlast 2022	C44H81O10P		0.462	0.578	784.7	75.2		19.88	10525	9075	10114	0	0	0
6.35	773.534	774.541	[M-H]-	bruker.bsf.mcube.client.ui.model.impl.BucketTableLine@1ea5b0fb	285.4	1.4		1.17	121.91	478976	[]	TRUE	20110	PG 18:1/18:1	Lipid Species, Lipid Species, Lipid Species	C42H79O10P		-0.136	-0.176	953.8	24.4	CCS outlier	104.29	486624	492873	478976	0	0	0
6.49	773.534	774.542	[M-H]-	bruker.bsf.mcube.client.ui.model.impl.BucketTableLine@4056eb0a	283.9	1.393		0.66	122.37	794347	[]	TRUE	20110	PG 18:1/18:1	Lipid Species, Lipid Species, Lipid Species	C42H79O10P		0.655	0.847	908.9	15		185.62	794347	806763	803727	1801	0	1810
6.66	773.534	774.541	[M-H]-, [M+Na+COOH-H]-	bruker.bsf.mcube.client.ui.model.impl.BucketTableLine@2532eeeb	282.9	1.388		70.83	123.44	2277.92	[]	TRUE	20210	PG 18:1/18:1	Lipid Species, Lipid Species, Lipid Species	C42H79O10P		0.515	0.666	527	8		1.74	405852	379968	0	1613	1801	2278
7.23	773.534	774.541	[M-H]-	bruker.bsf.mcube.client.ui.model.impl.BucketTableLine@741b86c8	280.4	1.375	2.7	5	152.5	454.846	[]	TRUE	20211	PG 18:1_18:1	Spectral Library - 1-MoNA LipidBlast 2022, Spectral Library - 1-MoNA LipidBlast 2022	C42H79O10P	1-MoNA LipidBlast 2022	0.102	0.132	786.4	4.2	MS/MS: Library	30.49	88591	100160	94915	0	0	0
4.94	789.528	790.536	[M-H]-	bruker.bsf.mcube.client.ui.model.impl.BucketTableLine@5652823c	284.6	1.396	2.5	8.83	122.55	75689.2	[]	TRUE	20111	PG 18:1_18:1;O	Spectral Library - 1-MoNA LipidBlast 2022	C42H79O11P	1-MoNA LipidBlast 2022	-0.313	-0.397	682.7	64.6	MS/MS: Library	13.88	78181	92140	75689	0	510	0
5.11	789.529	790.536	[M-H]-	bruker.bsf.mcube.client.ui.model.impl.BucketTableLine@20ba8b6e	284.5	1.396	2.4	0.92	200.02	0	[]	TRUE	20111	PG 18:1_18:1;O	Spectral Library - 1-MoNA LipidBlast 2022	C42H79O11P	1-MoNA LipidBlast 2022	-0.194	-0.246	522.7	76.8	MS/MS: Library	218.53	40413	40868	41330	0	0	0
5.86	771.518	772.525	[M-H]-	bruker.bsf.mcube.client.ui.model.impl.BucketTableLine@7fb5fa0	282	1.383		5.58	121.9	115432	[]	TRUE	20210	PG 18:1_18:2	Lipid Species, Lipid Species, Lipid Species	C42H77O10P		-0.368	-0.476	571.4	2.9		21.85	118652	115432	131179	976	0	992
5.97	771.518	772.526	[M-H]-	bruker.bsf.mcube.client.ui.model.impl.BucketTableLine@44f5f873	281.3	1.38		2.3	122.69	84548.9	[]	TRUE	20210	PG 18:1_18:2	Lipid Species, Lipid Species, Lipid Species	C42H77O10P		0.283	0.366	445.5	9.9		53.31	84549	89263	88135	0	0	0
6.41	771.518	772.525	[M-H]-	bruker.bsf.mcube.client.ui.model.impl.BucketTableLine@b761696	279.6	1.372		5.33	121.63	62777.6	[]	TRUE	20110	PG 18:1_18:2	Lipid Species, Spectral Library - 1-MoNA LipidBlast 2022, Lipid Species, Lipid Species	C42H77O10P		-0.079	-0.103	824.5	73.7	Retention time outlier	22.8	62778	70443	70480	452	661	497
5.8	769.503	770.51	[M-H]-	bruker.bsf.mcube.client.ui.model.impl.BucketTableLine@74d1c292	277.5	1.361		2.52	122.49	101066	[]	TRUE	20110	PG 18:2/18:2	Spectral Library - 1-MoNA LipidBlast 2022, Lipid Species, Lipid Species, Lipid Species	C42H75O10P		0.27	0.351	507.2	30.7		48.53	101255	106672	101066	0	0	0
6.15	833.518	834.525	[M-H]-, [M+Na+COOH-H]-	bruker.bsf.mcube.client.ui.model.impl.BucketTableLine@1c007bbd	289.2	1.421		1.28	100.34	65626.8	[]	TRUE	20210	PI 16:0_18:2	Lipid Species, Lipid Species	C43H79O13P		-0.432	-0.518	767.8	4.3		78.23	70769	70901	68928	254450	260713	251865
7.14	861.549	862.556	[M-H]-	bruker.bsf.mcube.client.ui.model.impl.BucketTableLine@3d823236	295	1.45		4.09	69.17	270694	[]	TRUE	20210	PI 18:0_18:2	Lipid Species, Lipid Species	C45H83O13P		-0.944	-1.096	545.1	2.2		16.92	245128	261770	270694	485566	492080	461727
8.29	889.579	890.586	[M-H]-	bruker.bsf.mcube.client.ui.model.impl.BucketTableLine@2b32392d	302.3	1.486	2.8	2.49	70.08	13680.8	[]	TRUE	10211	PI 18:0_20:2	Spectral Library - 1-MoNA LipidBlast 2022	C47H87O13P	1-MoNA LipidBlast 2022	-2.524	-2.838	499.9	12.9	MS/MS: Library	28.16	13681	14084	14540	8548	7663	8236
7.45	887.565	888.572	[M-H]-	bruker.bsf.mcube.client.ui.model.impl.BucketTableLine@59ef068e	299.6	1.473		7.22	66.5	1.15754e+06	[]	TRUE	20210	PI 18:0_20:3	Lipid Species, Spectral Library - 1-MoNA LipidBlast 2022, Lipid Species	C47H85O13P		-0.394	-0.444	596	4.8		9.21	777270	843368	706259	1345395	1561418	1565651
6.99	885.548	886.556	[M-H]-	bruker.bsf.mcube.client.ui.model.impl.BucketTableLine@28ccb80a	298.4	1.467		6.29	122.93	300554	[]	TRUE	20210	PI 18:0_20:4	Lipid Species, Lipid Species	C47H83O13P		-1.365	-1.541	569.5	5.5		19.55	594696	674117	687683	2552546	2205975	2061729
7.43	885.548	886.556	[M-H]-	bruker.bsf.mcube.client.ui.model.impl.BucketTableLine@519eaad	298.6	1.468		18.15	129.35	5949.08	[]	TRUE	20110	PI 18:0_20:4	Lipid Species, Lipid Species	C47H83O13P		-1.507	-1.702	646.4	94.4		7.13	9340	6750	6256	52573	57766	50296
7.45	661.481	662.488	[M-H]-	bruker.bsf.mcube.client.ui.model.impl.BucketTableLine@29c46936	258.1	1.263	2.6	8.27	127	10056	[]	TRUE	20111	PMeOH 16:0_16:0	Spectral Library - 1-MoNA LipidBlast 2022, Spectral Library - 1-MoNA LipidBlast 2022, Spectral Library - 1-MoNA LipidBlast 2022	C36H71O8P	1-MoNA LipidBlast 2022	-0.283	-0.428	949.7	44.4	MS/MS: Library	15.36	12021	12083	10056	0	0	0
6.5	659.466	660.473	[M-H]-	bruker.bsf.mcube.client.ui.model.impl.BucketTableLine@208003c8	256.2	1.253	2.2	10.36	122.63	18246.2	[]	TRUE	20211	PMeOH 16:0_16:1	Spectral Library - 1-MoNA LipidBlast 2022, Spectral Library - 1-MoNA LipidBlast 2022, Spectral Library - 1-MoNA LipidBlast 2022	C36H69O8P	1-MoNA LipidBlast 2022	0.399	0.605	913.3	19.5	MS/MS: Library	11.84	23551	20949	18246	0	0	0
7.6	687.497	688.504	[M-H]-	bruker.bsf.mcube.client.ui.model.impl.BucketTableLine@37b4fe1	262.9	1.287	2.6	4.76	122.07	119541	[]	TRUE	20211	PMeOH 16:0_18:1	Spectral Library - 1-MoNA LipidBlast 2022, Spectral Library - 1-MoNA LipidBlast 2022, Spectral Library - 1-MoNA LipidBlast 2022	C38H73O8P	1-MoNA LipidBlast 2022	0.167	0.242	898.4	2.7	MS/MS: Library	25.62	126585	134335	119541	0	0	0
6.55	709.481	710.488	[M-H]-	bruker.bsf.mcube.client.ui.model.impl.BucketTableLine@70c0ef12	265.4	1.3	2.6	23.44	124.41	13112.5	[]	TRUE	20211	PMeOH 16:0_20:4	Spectral Library - 1-MoNA LipidBlast 2022, Spectral Library - 1-MoNA LipidBlast 2022, Spectral Library - 1-MoNA LipidBlast 2022	C40H71O8P	1-MoNA LipidBlast 2022	-0.549	-0.774	727.6	13.9	MS/MS: Library	5.31	18840	23765	13112	0	0	0
9.04	715.529	716.536	[M-H]-	bruker.bsf.mcube.client.ui.model.impl.BucketTableLine@6263dd6	269.5	1.32	2.6	1.96	122.61	34287.7	[]	TRUE	20111	PMeOH 18:0_18:1	Spectral Library - 1-MoNA LipidBlast 2022, Spectral Library - 1-MoNA LipidBlast 2022, Spectral Library - 1-MoNA LipidBlast 2022	C40H77O8P	1-MoNA LipidBlast 2022	0.634	0.886	881.3	25.1	MS/MS: Library	62.68	34288	35951	35361	0	0	0
7.69	737.513	738.52	[M-H]-	bruker.bsf.mcube.client.ui.model.impl.BucketTableLine@4f90fa3a	272.1	1.334	2.4	1.31	122.25	37479.3	[]	TRUE	20211	PMeOH 18:0_20:4	Spectral Library - 1-MoNA LipidBlast 2022, Spectral Library - 1-MoNA LipidBlast 2022	C42H75O8P	1-MoNA LipidBlast 2022	0.465	0.631	891.9	6.1	MS/MS: Library	93.62	38641	37479	37754	0	0	0
5.45	772.514	773.521	[M-H]-	bruker.bsf.mcube.client.ui.model.impl.BucketTableLine@5f426035	277.9	1.363	2.6	2.87	122.49	232751	[]	TRUE	20111	PS 18:0_17:2	Spectral Library - 1-MoNA LipidBlast 2022	C41H76NO10P	1-MoNA LipidBlast 2022	0.516	0.668	438.3	162.9	MS/MS: Library	42.64	246869	232751	248117	0	0	0
8.39	788.544	789.552	[M-H]-	bruker.bsf.mcube.client.ui.model.impl.BucketTableLine@4129031	286	1.403		9.78	109.59	142244	[]	TRUE	20210	PS 18:0_18:1	Lipid Species, Spectral Library - 1-MoNA LipidBlast 2022, Lipid Species	C42H80NO10P		-0.34	-0.431	783.6	3.2		11.21	145274	142244	175668	7985	3712	6542
7.37	786.53	787.537	[M-H]-	bruker.bsf.mcube.client.ui.model.impl.BucketTableLine@44abd31d	284.7	1.397		7.23	117.96	98098.2	[]	TRUE	20110	PS 18:0_18:2	Lipid Species, Lipid Species	C42H78NO10P		0.456	0.58	849.2	11.7		16.32	98098	117122	107198	2309	0	1760
8.01	812.544	813.551	[M-H]-	bruker.bsf.mcube.client.ui.model.impl.BucketTableLine@24091c9b	287.8	1.413		8.09	101.34	42475.2	[]	TRUE	20110	PS 18:0_20:3	Spectral Library - 1-MoNA LipidBlast 2022, Lipid Species, Lipid Species	C44H80NO10P		-0.51	-0.628	926.3	13.8		12.53	48228	42475	51798	0	0	2891
7.18	810.529	811.534	[M-H]-, [M+HCOOH-H]-	bruker.bsf.mcube.client.ui.model.impl.BucketTableLine@2372859b	288.1	1.415		8.66	108.42	65218.7	[]	TRUE	20210	PS 18:0_20:4	Lipid Species, Spectral Library - 1-MoNA LipidBlast 2022, Lipid Species	C44H78NO10P		-0.462	-0.571	771.3	4.9		12.52	65219	69212	79878	9396	6979	8292
7.56	786.529	787.537	[M-H]-	bruker.bsf.mcube.client.ui.model.impl.BucketTableLine@243e32b8	283.6	1.392		5.16	92.19	19477	[]	TRUE	20110	PS 36:2	Lipid Species, Spectral Library - 1-MoNA LipidBlast 2022, Spectral Library - 1-MoNA LipidBlast 2022	C42H78NO10P		0.198	0.251	797.7	76		17.88	20675	22095	19477	0	0	0
8.01	786.529	787.536	[M-H]-	bruker.bsf.mcube.client.ui.model.impl.BucketTableLine@1451b9bd	283.6	1.392		3.21	83.62	32091	[]	TRUE	20110	PS 36:2	Spectral Library - 1-MoNA LipidBlast 2022, Spectral Library - 1-MoNA LipidBlast 2022, Lipid Species	C42H78NO10P		0	0	432.5	22.9		26.06	39383	36536	37243	2201	0	0
7.69	812.545	813.552	[M-H]-	bruker.bsf.mcube.client.ui.model.impl.BucketTableLine@2fbf5590	288	1.414		9.77	116.73	18956	[]	TRUE	20110	PS 38:3	Lipid Species, Spectral Library - 1-MoNA LipidBlast 2022	C44H80NO10P		0.265	0.326	572.6	12.3		11.95	18956	19134	23283	0	0	0
5.37	752.487	753.495	[M-H]-	bruker.bsf.mcube.client.ui.model.impl.BucketTableLine@283eb3ad	272.9	1.338	-0.1	5.79	122.69	13920.3	[]	TRUE											21.2	15618	15908	13920	0	0	0
6.07	752.488	753.495	[M-H]-	bruker.bsf.mcube.client.ui.model.impl.BucketTableLine@14a99b2c	272.7	1.337	-0.2	5.43	123.32	7296.01	[]	TRUE											22.7	7296	8285	8097	0	0	0
5.27	730.503	731.51	[M-H]-	bruker.bsf.mcube.client.ui.model.impl.BucketTableLine@52e383b1	272	1.333	1.6	3.01	122.13	214847	[]	TRUE											40.51	224779	214847	231236	0	0	0
5.35	730.503	731.51	[M-H]-	bruker.bsf.mcube.client.ui.model.impl.BucketTableLine@793ce9a7	272.7	1.336	1.9	1.87	122.56	177474	[]	TRUE											65.69	184855	184510	177474	0	0	0
6.1	782.534	783.541	[M-H]-	bruker.bsf.mcube.client.ui.model.impl.BucketTableLine@5421b4ce	283.5	1.391	0	2.87	122.16	119953	[]	TRUE											42.49	127688	120485	119953	0	0	0
6.39	782.534	783.542	[M-H]-	bruker.bsf.mcube.client.ui.model.impl.BucketTableLine@59fc59d2	283	1.389	-0.1	1.76	122.59	34244.1	[]	TRUE											69.51	34392	35612	34244	0	0	0
7.2	782.534	783.541	[M-H]-	bruker.bsf.mcube.client.ui.model.impl.BucketTableLine@628fd823	280	1.374	-1.2	1.53	122.54	17775.7	[]	TRUE											79.91	17776	17930	18425	0	0	0
5.44	756.519	757.526	[M-H]-	bruker.bsf.mcube.client.ui.model.impl.BucketTableLine@1cc045b4	276.8	1.358	2	8.9	122.94	27177.6	[]	TRUE											13.81	32091	33645	27178	0	0	0
5.02	560.435	561.443	[M-H]-	bruker.bsf.mcube.client.ui.model.impl.BucketTableLine@442635c1	247.1	1.204	1	141.42	152.83	0	[]	TRUE											1.08	1245	0	0	8811	9009	8450
5.09	604.462	605.469	[M-H]-	bruker.bsf.mcube.client.ui.model.impl.BucketTableLine@562e38e7	257.1	1.255	2.8	12.65	152.81	0	[]	TRUE											12.08	3349	2490	2733	33482	32071	31737
5.02	602.446	603.453	[M-H]-	bruker.bsf.mcube.client.ui.model.impl.BucketTableLine@7bc7cd8	256.2	1.251	1.5	11.76	152.92	0	[]	TRUE											13.01	3341	2818	3769	21499	23190	21253
8.02	598.505	553.507	[M+HCOOH-H]-, [M+Cl]-	bruker.bsf.mcube.client.ui.model.impl.BucketTableLine@6c02f09c	260	1.269		5.11	101.61	173941	[]	TRUE											19.9	173941	194343	194157	27214	26721	30694
11.36	656.584	611.586	[M+HCOO]-	bruker.bsf.mcube.client.ui.model.impl.BucketTableLine@4e63b1b2	274.1	1.341		3.37	63.35	29484.4	[]	TRUE											18.78	27150	28508	29484	40908	36725	38462
8.45	570.51	525.512	[M+HCOO]-	bruker.bsf.mcube.client.ui.model.impl.BucketTableLine@6a58cc80	256.3	1.25	2.8	0.63	82.43	4875.18	[]	TRUE											131.45	4875	4949	4926	1125	1310	1189
6.92	762.574	717.575	[M+HCOO]-	bruker.bsf.mcube.client.ui.model.impl.BucketTableLine@1f589077	289.6	1.42		4.65	133.01	2890.72	[]	TRUE											28.63	4912	4395	4766	28740	34424	20552
9.04	772.596	727.597	[M+HCOO]-	bruker.bsf.mcube.client.ui.model.impl.BucketTableLine@a230438	289	1.418	1.2	7.15	53.49	23443.9	[]	TRUE											7.48	23444	21608	25731	22382	23837	24065
11.89	830.673	785.675	[M+HCOO]-	bruker.bsf.mcube.client.ui.model.impl.BucketTableLine@57d22b49	301.9	1.483	0.8	8.98	40.82	16767.5	[]	TRUE											4.55	23174	18589	20808	16721	16320	16767
11.45	856.653	811.655	[M+HCOO]-	bruker.bsf.mcube.client.ui.model.impl.BucketTableLine@21c9a773	304.9	1.498		70.73	240.61	0	[]	TRUE											3.4	8624	0	8368	0	0	0
10.82	868.652	823.654	[M+HCOO]-	bruker.bsf.mcube.client.ui.model.impl.BucketTableLine@15b5f76	305.2	1.5		5.62	118.66	12039.9	[]	TRUE											21.11	12639	12139	13863	815	0	0
11.93	868.687	823.689	[M+HCOO]-	bruker.bsf.mcube.client.ui.model.impl.BucketTableLine@22536f45	307.7	1.512	0.6	21.1	75.53	7960.03	[]	TRUE											3.58	10638	6382	7960	17532	19506	16869
2.37	526.315	481.317	[M+HCOO]-	bruker.bsf.mcube.client.ui.model.impl.BucketTableLine@7c2d638e	234.7	1.142	-0.3	5.79	69.53	8666.38	[]	TRUE											12.01	9501	8666	8278	15464	15909	19147
3.02	554.346	509.348	[M+HCOO]-	bruker.bsf.mcube.client.ui.model.impl.BucketTableLine@4fa84ff2	241.1	1.175	-0.5	4.04	107.27	3769.09	[]	TRUE											26.55	5076	4878	4598	15736	16121	17213
3.57	594.378	549.38	[M+HCOO]-	bruker.bsf.mcube.client.ui.model.impl.BucketTableLine@69b2d88a	249.2	1.216	-0.6	3.89	66.07	6269.39	[]	TRUE											17	6491	6269	5905	7617	7148	7415
2.84	590.347	545.349	[M+HCOO]-	bruker.bsf.mcube.client.ui.model.impl.BucketTableLine@1e8c7e13	246.9	1.205	0.2	72.72	113.15	5488.69	[]	TRUE											1.56	5551	0	7336	28794	31066	28353
3.3	466.295	467.302	[M-H]-	bruker.bsf.mcube.client.ui.model.impl.BucketTableLine@55af4210	215.5	1.045	0.3	2	119.01	44789.7	[]	TRUE											59.39	44790	46908	45217	0	2525	2189
4.53	480.31	481.317	[M-H]-	bruker.bsf.mcube.client.ui.model.impl.BucketTableLine@106b05d0	218.3	1.059	-0.1	4.97	200.4	0	[]	TRUE											40.34	6944	7838	7502	0	0	0
5.32	536.372	537.379	[M-H]-	bruker.bsf.mcube.client.ui.model.impl.BucketTableLine@24413be4	232	1.129	-0.2	4.94	122.55	10962.4	[]	TRUE											24.83	11872	12360	10962	0	0	0
4.63	534.357	535.364	[M-H]-	bruker.bsf.mcube.client.ui.model.impl.BucketTableLine@56213221	229.4	1.116	-0.5	8.25	120.1	15839.3	[]	TRUE											14.55	15839	19409	17835	0	370	692
2.87	528.31	529.317	[M-H]-	bruker.bsf.mcube.client.ui.model.impl.BucketTableLine@57f2f170	223.8	1.089	-0.4	5.46	141.34	1555.37	[]	TRUE											25.88	8295	7255	7797	0	0	1555
3.01	528.31	529.317	[M-H]-	bruker.bsf.mcube.client.ui.model.impl.BucketTableLine@25349f6a	224.2	1.091	-0.2	3.02	68.3	9857.38	[]	TRUE											22.61	9915	10532	9857	8858	8165	8551
9.59	804.576	759.578	[M+HCOO]-	bruker.bsf.mcube.client.ui.model.impl.BucketTableLine@321bfe17	293.1	1.439	-0.1	141.42	131.94	0	[]	TRUE											0.93	0	0	26398	15357	14560	13581
11.51	830.592	785.594	[M+HCOO]-	bruker.bsf.mcube.client.ui.model.impl.BucketTableLine@62c4ea87	297.3	1.46		NaN	86.2	0	[]	TRUE											NaN	0	0	0	16117	15809	15528
8.01	826.56	781.562	[M+HCOO]-	bruker.bsf.mcube.client.ui.model.impl.BucketTableLine@3100b680	295.4	1.451	0.2	4.72	118.81	18007.2	[]	TRUE											25.19	19990	22184	22079	60482	52712	52723
11.28	846.621	801.623	[M+HCOO]-	bruker.bsf.mcube.client.ui.model.impl.BucketTableLine@16b7bb32	301.9	1.483		9.19	122.59	7229.36	[]	TRUE											13.34	8593	7229	9010	0	0	0
11.84	886.652	841.654	[M+HCOO]-	bruker.bsf.mcube.client.ui.model.impl.BucketTableLine@36b13190	309.1	1.52	0.1	14.29	78.77	18315.9	[]	TRUE											5.51	16228	16641	21962	45605	45627	42124
11.5	884.637	839.639	[M+HCOO]-	bruker.bsf.mcube.client.ui.model.impl.BucketTableLine@28657126	307.2	1.51	-0.1	3.8	62.77	21369.8	[]	TRUE											16.54	23451	22365	21370	16912	16029	17033
7.13	876.575	831.577	[M+HCOO]-	bruker.bsf.mcube.client.ui.model.impl.BucketTableLine@1d8dd995	301	1.48	-0.3	141.42	135.31	0	[]	TRUE											0.96	0	0	3340	14783	13281	13263
10.54	906.624	861.625	[M+HCOO]-	bruker.bsf.mcube.client.ui.model.impl.BucketTableLine@45d64503	309.7	1.523	0.2	18.22	103.35	4358.59	[]	TRUE											5.67	6105	5532	3882	7559	7651	8049
5.97	782.534	737.536	[M+HCOO]-	bruker.bsf.mcube.client.ui.model.impl.BucketTableLine@14610bd8	280.8	1.378	-0.3	5.69	122.53	27117.9	[]	TRUE											21.53	27342	30649	27118	0	0	0
11.95	820.642	775.644	[M+HCOO]-	bruker.bsf.mcube.client.ui.model.impl.BucketTableLine@36a7752b	299.6	1.471	1.4	21.81	111.28	9010.59	[]	TRUE											5.1	13493	12402	7832	59852	62590	58897
8.84	814.595	769.597	[M+HCOO]-	bruker.bsf.mcube.client.ui.model.impl.BucketTableLine@3d92a8ca	296.2	1.454	1.8	5.58	74.84	10585.6	[]	TRUE											13.42	10853	10043	9477	20135	20258	19765
12.25	848.674	803.675	[M+HCOO]-	bruker.bsf.mcube.client.ui.model.impl.BucketTableLine@499e3ab2	305.9	1.503	1.4	141.42	152.81	0	[]	TRUE											1.08	0	0	476	15526	15601	14815
9.98	838.598	793.599	[M+HCOO]-	bruker.bsf.mcube.client.ui.model.impl.BucketTableLine@273bfb0	299.2	1.47	1.9	6.81	121.04	2916.1	[]	TRUE											17.79	4435	3782	3955	19333	21605	20019
8.25	862.597	817.599	[M+HCOO]-	bruker.bsf.mcube.client.ui.model.impl.BucketTableLine@21d594eb	301.6	1.482	1.7	7.93	152.77	0	[]	TRUE											19.26	5972	5233	4960	41755	42652	41221
8.02	860.58	815.582	[M+HCOO]-	bruker.bsf.mcube.client.ui.model.impl.BucketTableLine@2edc2b37	300.4	1.476	1.8	6.64	66.75	14482.4	[]	TRUE											10.06	14421	14482	12509	17728	20294	16578
12.56	902.72	857.722	[M+HCOO]-	bruker.bsf.mcube.client.ui.model.impl.BucketTableLine@6de973fe	315.5	1.552	1.1	NaN	152.78	0	[]	TRUE											NaN	0	0	0	6691	6542	6778
12.27	900.709	855.711	[M+HCOO]-	bruker.bsf.mcube.client.ui.model.impl.BucketTableLine@611f8dd2	313.6	1.542	1.1	17.91	84.26	8131.86	[]	TRUE											4.7	11780	7596	9356	19608	19102	19477
11.46	918.657	873.659	[M+HCOO]-	bruker.bsf.mcube.client.ui.model.impl.BucketTableLine@c079220	313.5	1.542	1.6	NaN	152.78	0	[]	TRUE											NaN	0	0	0	33958	35191	35210
8	688.493	689.5	[M-H]-	bruker.bsf.mcube.client.ui.model.impl.BucketTableLine@2c892c3f	262.9	1.287	2.6	5.22	105.34	24396	[]	TRUE											20.19	24396	25246	27573	0	0	0
5.33	728.488	729.495	[M-H]-	bruker.bsf.mcube.client.ui.model.impl.BucketTableLine@4b27a791	268.7	1.317		2.34	122.51	132176	[]	TRUE											52.45	135396	139911	132176	0	0	0
8.6	752.524	753.531	[M-H]-	bruker.bsf.mcube.client.ui.model.impl.BucketTableLine@6891f18f	275.3	1.35	2.9	5.94	120.89	2162.68	[]	TRUE											20.34	8267	9418	9390	2163	1739	1778
4.95	812.508	813.515	[M-H]-	bruker.bsf.mcube.client.ui.model.impl.BucketTableLine@94eefad	284.3	1.396		2.39	122.03	497275	[]	TRUE											50.98	514696	527224	497275	917	836	678
6.14	780.518	781.525	[M-H]-	bruker.bsf.mcube.client.ui.model.impl.BucketTableLine@7afb0c9b	280.2	1.375		3.52	122.14	91173.2	[]	TRUE											34.73	99216	96771	91173	0	0	0
11.61	796.586	797.593	[M-H]-	bruker.bsf.mcube.client.ui.model.impl.BucketTableLine@3b9b2b9b	285.9	1.403	2.7	4.27	121.31	46649.4	[]	TRUE											28.4	46649	51482	47693	586	0	696
12.12	800.616	801.623	[M-H]-	bruker.bsf.mcube.client.ui.model.impl.BucketTableLine@677c38a2	288.3	1.415	2.5	19.96	117.65	34543.4	[]	TRUE											5.9	34543	55423	54357	0	0	1105
9.12	700.529	701.536	[M-H]-	bruker.bsf.mcube.client.ui.model.impl.BucketTableLine@33f7933	266.3	1.304	2.2	3.13	70.81	7587.84	[]	TRUE											22.61	7633	8126	7588	5995	5032	4517
8.02	722.512	723.519	[M-H]-	bruker.bsf.mcube.client.ui.model.impl.BucketTableLine@1821a38f	270	1.323	2.8	141.42	112.23	1302.05	[]	TRUE											0.79	1302	0	0	9882	7281	8086
10.17	752.56	753.567	[M-H]-	bruker.bsf.mcube.client.ui.model.impl.BucketTableLine@674a13d7	276.1	1.354	2.2	3.13	70.96	8189.37	[]	TRUE											22.64	8550	8189	8843	6475	6407	6418
11.84	780.591	781.598	[M-H]-	bruker.bsf.mcube.client.ui.model.impl.BucketTableLine@3f615a88	284.6	1.396	3	70.78	123.02	0	[]	TRUE											1.74	21774	0	22905	0	0	0
8.6	774.545	775.552	[M-H]-	bruker.bsf.mcube.client.ui.model.impl.BucketTableLine@21571608	279.1	1.369	2.5	7.32	153.22	0	[]	TRUE											20.92	1203	1418	1239	13623	12067	11748
11.9	794.608	795.615	[M-H]-	bruker.bsf.mcube.client.ui.model.impl.BucketTableLine@5c754e24	286.8	1.408	2.7	NaN	153.35	0	[]	TRUE											NaN	0	0	0	10829	9557	11434
10.01	800.56	801.568	[M-H]-	bruker.bsf.mcube.client.ui.model.impl.BucketTableLine@773dd49f	285.3	1.4	2.9	74.59	152.79	0	[]	TRUE											2.05	626	422	0	5650	5500	5771
5.39	754.504	755.511	[M-H]-	bruker.bsf.mcube.client.ui.model.impl.BucketTableLine@45eb3444	274.3	1.345		2.75	122.52	27843	[]	TRUE											44.58	27843	29779	28731	0	0	0
6.93	721.503	722.51	[M-H]-	bruker.bsf.mcube.client.ui.model.impl.BucketTableLine@77405459	271.7	1.331		1.63	72.72	7153.5	[]	TRUE											44.56	7376	7429	7154	5010	4971	5241
8.11	749.533	750.54	[M-H]-	bruker.bsf.mcube.client.ui.model.impl.BucketTableLine@1b82b3c7	278.1	1.363		26.91	123.57	17522.5	[]	TRUE											4.59	17522	33467	33858	0	0	0
6.19	769.503	770.51	[M-H]-	bruker.bsf.mcube.client.ui.model.impl.BucketTableLine@799d3dd	278.5	1.366		8.34	117.87	43494.3	[]	TRUE											14.13	43494	52885	51321	1840	1769	2237
5.58	745.503	746.511	[M-H]-	bruker.bsf.mcube.client.ui.model.impl.BucketTableLine@727594d1	278.3	1.364		7.94	122.52	21333.5	[]	TRUE											15.43	21333	23768	25937	0	0	0
5.63	743.488	744.495	[M-H]-	bruker.bsf.mcube.client.ui.model.impl.BucketTableLine@4ce2f520	272.5	1.336		7.03	123.03	28026.9	[]	TRUE											17.51	28382	32617	28027	0	0	0
7.19	797.534	798.541	[M-H]-	bruker.bsf.mcube.client.ui.model.impl.BucketTableLine@6351036c	284.4	1.396		1.57	122.62	80255.2	[]	TRUE											77.88	80255	83409	81958	0	0	0
4.8	787.513	788.52	[M-H]-	bruker.bsf.mcube.client.ui.model.impl.BucketTableLine@1c363ea6	284.5	1.396		0.63	122.73	112304	[]	TRUE											194.62	112304	113957	112646	0	0	0
5.36	727.492	728.5	[M-H]-	bruker.bsf.mcube.client.ui.model.impl.BucketTableLine@3d405c60	270.3	1.324		2.06	122.64	15242.1	[]	TRUE											59.52	15306	15949	15242	0	0	0
5.99	857.52	858.525	[M-H]-, [M+Na+COOH-H]-	bruker.bsf.mcube.client.ui.model.impl.BucketTableLine@5be12fa6	292.7	1.439		NaN	156.6	0	[]	TRUE											NaN	0	0	0	153091	203510	130115
8.03	687.497	688.504	[M-H]-	bruker.bsf.mcube.client.ui.model.impl.BucketTableLine@55502580	263.1	1.288		10.66	122.15	6939.38	[]	TRUE											11.46	8961	7655	6939	0	0	0
6.95	834.529	835.536	[M-H]-	bruker.bsf.mcube.client.ui.model.impl.BucketTableLine@289978ee	291	1.43		14.22	113.26	11031.4	[]	TRUE											7.96	11997	11031	15274	0	0	3648
4.51	662.441	663.448	[M-H]-	bruker.bsf.mcube.client.ui.model.impl.BucketTableLine@5fb5240	255.5	1.25		2.76	124.2	4139.04	[]	TRUE											44.99	4275	4428	4139	0	0	0
5.73	758.534	759.542	[M-H]-, [M+Na+COOH-H]-	bruker.bsf.mcube.client.ui.model.impl.BucketTableLine@1b96c7d5	277.8	1.362		2.22	122.33	52280.1	[]	TRUE											55.14	52280	55171	54121	0	0	0
5.3	618.478	619.485	[M-H]-	bruker.bsf.mcube.client.ui.model.impl.BucketTableLine@1d611293	258.7	1.263	2.4	141.42	153.26	0	[]	TRUE											1.08	0	2973	0	15167	17447	17712
7.42	578.479	533.481	[M+HCOO]-	bruker.bsf.mcube.client.ui.model.impl.BucketTableLine@76fcd18d	256.5	1.251		15.49	124.69	7445.58	[]	TRUE											8.05	13047	14938	10151	0	0	0
6.91	979.704	980.712	[M-H]-	bruker.bsf.mcube.client.ui.model.impl.BucketTableLine@c72e70	324.5	1.598		1.38	122.64	12491.9	[]	TRUE											88.97	12919	12492	12676	0	0	0
8.57	1005.72	1006.73	[M-H]-	bruker.bsf.mcube.client.ui.model.impl.BucketTableLine@3c5eee11	329.3	1.622		0.43	122.52	39352.4	[]	TRUE											285.63	39757	39473	39352	0	0	0
8.83	1005.72	1006.73	[M-H]-	bruker.bsf.mcube.client.ui.model.impl.BucketTableLine@14644bd1	329	1.621		3.02	122.85	33853.4	[]	TRUE											40.65	33853	36341	34495	0	0	0
9.61	1005.72	1006.73	[M-H]-	bruker.bsf.mcube.client.ui.model.impl.BucketTableLine@3f3af6ca	328.7	1.619		3.16	152.89	0	[]	TRUE											48.32	7124	6844	7396	0	0	0
8.29	1003.71	1004.71	[M-H]-	bruker.bsf.mcube.client.ui.model.impl.BucketTableLine@4b47e5ac	326.8	1.61		1.1	200.05	0	[]	TRUE											182.27	18815	18788	19242	0	0	0
10.05	1007.74	1008.74	[M-H]-	bruker.bsf.mcube.client.ui.model.impl.BucketTableLine@2cfbfc96	330.9	1.63		1.45	122.49	15928.2	[]	TRUE											84.33	16270	16502	15928	0	0	0
10.36	1007.74	1008.74	[M-H]-	bruker.bsf.mcube.client.ui.model.impl.BucketTableLine@43d30d95	331.2	1.631		2.48	152.76	0	[]	TRUE											61.52	16573	16367	15636	0	0	0
12.39	1039.79	1040.8	[M-H]-	bruker.bsf.mcube.client.ui.model.impl.BucketTableLine@4076bbe4	335.4	1.653		7.13	121.32	27128.6	[]	TRUE											17.02	31740	27129	31642	0	0	0
11.85	1009.75	1010.76	[M-H]-	bruker.bsf.mcube.client.ui.model.impl.BucketTableLine@43600e57	332.6	1.638		14.42	122.52	134466	[]	TRUE											8.5	134466	162754	192066	2513	0	0
6.24	1007.74	1008.74	[M-H]-	bruker.bsf.mcube.client.ui.model.impl.BucketTableLine@57453b82	330.9	1.63		5.7	298.79	0	[]	TRUE											52.4	24393	27775	27392	0	0	0
9.62	1007.74	1008.74	[M-H]-	bruker.bsf.mcube.client.ui.model.impl.BucketTableLine@5cdb26a4	330.9	1.63		3.3	122.55	13532.9	[]	TRUE											37.13	14670	13533	14054	0	0	0
11.54	1007.74	1008.74	[M-H]-	bruker.bsf.mcube.client.ui.model.impl.BucketTableLine@34dc061d	330.9	1.63		2.71	122.53	56596.5	[]	TRUE											45.24	56596	60387	59282	0	0	0
12.14	1007.74	1008.74	[M-H]-	bruker.bsf.mcube.client.ui.model.impl.BucketTableLine@3b8c9945	328.4	1.618		12.42	123.26	147408	[]	TRUE											9.92	147408	152886	193243	0	0	0
6.73	778.515	733.517	[M+HCOO]-	bruker.bsf.mcube.client.ui.model.impl.BucketTableLine@5509cb09	292	1.432		3.33	153.78	0	[]	TRUE											46.22	8964	9352	8621	114123	132902	145050
12.15	886.696	841.698	[M+HCOO]-	bruker.bsf.mcube.client.ui.model.impl.BucketTableLine@1ea9dd72	310.4	1.526		12.54	110.7	37864.7	[]	TRUE											8.83	57202	51374	41938	0	0	0
4.9	492.344	493.351	[M-H]-	bruker.bsf.mcube.client.ui.model.impl.BucketTableLine@4a02b36	223.9	1.087		3.08	97.82	73292.8	[]	TRUE											31.78	73293	77063	78952	16372	19078	17496
9.63	1185.73	1186.74	[M-H]-	bruker.bsf.mcube.client.ui.model.impl.BucketTableLine@b6571a	352.2	1.738		6.08	121.11	10864	[]	TRUE											19.93	10864	12600	11618	172	0	178
3.58	892.552	847.555	[M+HCOOH-H]-, [M+Na+COOH-H]-	bruker.bsf.mcube.client.ui.model.impl.BucketTableLine@412355d9	301.7	1.484		2.19	122.48	34222.1	[]	TRUE											55.85	34960	34222	36093	0	0	0
12.61	918.713	873.715	[M+HCOO]-	bruker.bsf.mcube.client.ui.model.impl.BucketTableLine@36f59f5	317.7	1.563		NaN	152.96	0	[]	TRUE											NaN	0	0	0	6852	7150	7622
8.82	904.604	859.606	[M+HCOO]-	bruker.bsf.mcube.client.ui.model.impl.BucketTableLine@65bd50fa	308.3	1.516		NaN	150.36	0	[]	TRUE											NaN	0	0	0	18824	15776	15470
11.8	804.58	759.581	[M+HCOO]-	bruker.bsf.mcube.client.ui.model.impl.BucketTableLine@1114084d	288.6	1.417		20.14	79.37	42493.8	[]	TRUE											3.94	54056	75608	47792	20242	16804	17111
12.34	916.698	871.7	[M+HCOO]-	bruker.bsf.mcube.client.ui.model.impl.BucketTableLine@64c82458	316.3	1.556		NaN	148.69	0	[]	TRUE											NaN	0	0	0	14836	15240	14209
11.83	912.667	867.668	[M+HCOO]-	bruker.bsf.mcube.client.ui.model.impl.BucketTableLine@3460444b	313.8	1.544		NaN	151.73	0	[]	TRUE											NaN	0	0	0	37241	37582	35581
11.78	910.651	865.653	[M+HCOO]-	bruker.bsf.mcube.client.ui.model.impl.BucketTableLine@3acd00bd	313.3	1.541		NaN	153.76	0	[]	TRUE											NaN	0	0	0	15201	15531	12438
8.62	716.491	671.492	[M+HCOO]-	bruker.bsf.mcube.client.ui.model.impl.BucketTableLine@529598e0	274.3	1.344		71.37	112.35	1093.19	[]	TRUE											1.57	0	9196	7851	1093	841	0
7.7	796.553	751.554	[M+HCOO]-	bruker.bsf.mcube.client.ui.model.impl.BucketTableLine@328e52ee	286.6	1.407		70.8	122.69	0	[]	TRUE											1.73	3733	0	3521	0	0	0
12.29	924.703	879.705	[M+HCOO]-	bruker.bsf.mcube.client.ui.model.impl.BucketTableLine@54ea49ad	317.1	1.56		NaN	152.8	0	[]	TRUE											NaN	0	0	0	8528	8897	8514
11.98	922.688	877.689	[M+HCOO]-	bruker.bsf.mcube.client.ui.model.impl.BucketTableLine@794b3929	316	1.555		NaN	152.85	0	[]	TRUE											NaN	0	0	0	39549	42349	40155
11.92	920.672	875.674	[M+HCOO]-	bruker.bsf.mcube.client.ui.model.impl.BucketTableLine@377ce6b4	314.6	1.548		NaN	152.79	0	[]	TRUE											NaN	0	0	0	32474	33787	33574
6.55	690.507	691.515	[M-H]-	bruker.bsf.mcube.client.ui.model.impl.BucketTableLine@189208a1	267.2	1.308		10.55	123.37	56051.9	[]	TRUE											11.69	64918	72725	56052	0	0	0
7.77	718.54	719.547	[M-H]-	bruker.bsf.mcube.client.ui.model.impl.BucketTableLine@3ed5d7c3	273.8	1.341		7.14	122.07	88928.8	[]	TRUE											17.11	104572	88929	103116	0	0	0
7.97	714.512	715.52	[M-H]-	bruker.bsf.mcube.client.ui.model.impl.BucketTableLine@24e0e584	266.4	1.305		7.27	97.31	105524	[]	TRUE											13.39	97716	116838	108024	0	0	105524
9.32	746.571	747.578	[M-H]-	bruker.bsf.mcube.client.ui.model.impl.BucketTableLine@3f314e38	280	1.373		5.48	121.9	16541	[]	TRUE											22.26	24755	23605	26920	0	0	0
10.24	792.555	793.562	[M-H]-	bruker.bsf.mcube.client.ui.model.impl.BucketTableLine@742b199a	284.3	1.395		1.13	119.7	105681	[]	TRUE											105.78	108640	106948	105681	1863	1872	1950
11.85	798.599	799.606	[M-H]-	bruker.bsf.mcube.client.ui.model.impl.BucketTableLine@25395d53	286.8	1.408		2.27	111.11	7307.26	[]	TRUE											49.05	33834	33612	35358	6066	5292	7307
12.26	990.785	991.792	[M-H]-	bruker.bsf.mcube.client.ui.model.impl.BucketTableLine@546496c5	331.1	1.631		NaN	152.82	0	[]	TRUE											NaN	0	0	0	9044	8732	8513
12.58	814.667	815.674	[M-H]-	bruker.bsf.mcube.client.ui.model.impl.BucketTableLine@736ec627	294.4	1.446		NaN	115.49	0	[]	TRUE											NaN	0	0	0	8123	7407	7238
10.06	674.513	675.52	[M-H]-	bruker.bsf.mcube.client.ui.model.impl.BucketTableLine@5000cb48	263.9	1.291		2.32	109.75	23075.6	[]	TRUE											47.31	23651	23076	24419	2027	2076	2095
8.51	672.497	673.504	[M-H]-	bruker.bsf.mcube.client.ui.model.impl.BucketTableLine@81fd6a8	262.2	1.283		0.61	102.13	13953.9	[]	TRUE											168.1	14152	13995	13954	527	664	740
11.54	702.544	703.551	[M-H]-	bruker.bsf.mcube.client.ui.model.impl.BucketTableLine@5ea9b71a	270.1	1.323		2.43	87.41	37216.1	[]	TRUE											35.95	42195	41980	44288	11913	11907	11630
10.25	700.529	701.536	[M-H]-	bruker.bsf.mcube.client.ui.model.impl.BucketTableLine@2778f58c	268.6	1.315		0.96	100.23	152967	[]	TRUE											104.72	152967	156078	156151	22141	20902	22020
11.6	728.56	729.567	[M-H]-, [M+Na+COOH-H]-	bruker.bsf.mcube.client.ui.model.impl.BucketTableLine@48faedc7	275	1.347		3.78	104.6	559759	[]	TRUE											27.66	612439	559759	598823	72684	71240	70356
9.86	724.528	725.535	[M-H]-	bruker.bsf.mcube.client.ui.model.impl.BucketTableLine@48f2689b	272.4	1.335		0.79	119.61	4094.97	[]	TRUE											152.15	4172	4095	4117	0	0	0
8.59	722.513	723.52	[M-H]-, [M+Na+COOH-H]-	bruker.bsf.mcube.client.ui.model.impl.BucketTableLine@5c2ebc6f	272	1.333		2.11	63.98	119275	[]	TRUE											30.29	115390	111600	117458	142114	138615	128970
7.39	720.498	721.505	[M-H]-	bruker.bsf.mcube.client.ui.model.impl.BucketTableLine@30b38bc9	270	1.323		NaN	147.46	0	[]	TRUE											NaN	0	0	0	8113	9192	7151
7.66	720.497	721.505	[M-H]-	bruker.bsf.mcube.client.ui.model.impl.BucketTableLine@4f883d99	269.7	1.321		0.57	60.87	6616.73	[]	TRUE											107.48	6262	6185	6190	8399	8373	8214
7.48	732.498	733.505	[M-H]-	bruker.bsf.mcube.client.ui.model.impl.BucketTableLine@338e7930	271.6	1.331		NaN	153.68	0	[]	TRUE											NaN	0	0	0	20342	17078	21302
11.79	756.591	757.598	[M-H]-, [M+Na+COOH-H]-	bruker.bsf.mcube.client.ui.model.impl.BucketTableLine@62b497b7	281.4	1.38		4.21	124.93	36190.7	[]	TRUE											29.66	48992	47614	52583	281841	286805	270394
11.72	754.576	755.583	[M-H]-	bruker.bsf.mcube.client.ui.model.impl.BucketTableLine@54f49757	279.8	1.372		5.84	70	36899.5	[]	TRUE											11.98	42587	36900	40179	50435	60601	51958
11.22	752.56	753.567	[M-H]-	bruker.bsf.mcube.client.ui.model.impl.BucketTableLine@460874a8	279.2	1.369		4.19	103.22	43892.4	[]	TRUE											24.61	48244	47807	43892	7287	7143	7513
11.48	752.56	753.567	[M-H]-	bruker.bsf.mcube.client.ui.model.impl.BucketTableLine@13de761e	278.7	1.366		4.46	117.29	49805.6	[]	TRUE											26.28	49806	55553	52491	2598	0	3157
9.89	750.545	751.552	[M-H]-	bruker.bsf.mcube.client.ui.model.impl.BucketTableLine@3ed5b89	277.1	1.359		2.18	79.21	22934.2	[]	TRUE											36.32	22934	24192	23530	12702	12018	10390
10.41	750.544	751.551	[M-H]-, [M+Na+COOH-H]-	bruker.bsf.mcube.client.ui.model.impl.BucketTableLine@3c097c6	277.2	1.359		1.19	73.27	238081	[]	TRUE											61.4	240219	244965	238081	152883	150865	151236
8.01	746.513	747.52	[M-H]-	bruker.bsf.mcube.client.ui.model.impl.BucketTableLine@323225a6	274.8	1.347		NaN	157.02	0	[]	TRUE											NaN	0	0	0	14805	9050	11610
8.23	746.514	747.521	[M-H]-	bruker.bsf.mcube.client.ui.model.impl.BucketTableLine@52c8d5c	275.1	1.349		3.21	132.22	21347.6	[]	TRUE											41.22	40457	41676	38541	268390	253502	234042
11.17	776.56	777.567	[M-H]-	bruker.bsf.mcube.client.ui.model.impl.BucketTableLine@7cfcc449	282.7	1.387		4.89	65.29	14371.2	[]	TRUE											13.34	15580	14371	13878	15385	13983	15090
9.93	774.545	775.552	[M-H]-	bruker.bsf.mcube.client.ui.model.impl.BucketTableLine@2ec13766	280.9	1.378		1.45	113.88	32970.5	[]	TRUE											78.65	42905	43779	42261	195594	192815	184928
8.38	772.529	773.536	[M-H]-	bruker.bsf.mcube.client.ui.model.impl.BucketTableLine@59e094b7	279.4	1.371		12.3	152.57	345.817	[]	TRUE											12.4	3280	4261	4362	64120	60491	57350
12.01	806.604	807.612	[M-H]-	bruker.bsf.mcube.client.ui.model.impl.BucketTableLine@2f88b0e7	289.9	1.423		141.42	152.77	0	[]	TRUE											1.08	0	49155	0	32751	33709	32845
11.5	802.576	803.583	[M-H]-, [M+Na+COOH-H]-	bruker.bsf.mcube.client.ui.model.impl.BucketTableLine@86b9a36	287.4	1.411		6.67	151.43	5463.71	[]	TRUE											22.7	22196	25948	23197	297795	289348	288462
5.96	806.533	807.541	[M-H]-	bruker.bsf.mcube.client.ui.model.impl.BucketTableLine@5d1e8a54	284.1	1.395		6.85	123.16	4695.63	[]	TRUE											17.98	5521	4941	4696	0	0	0
6.2	758.535	759.542	[M-H]-	bruker.bsf.mcube.client.ui.model.impl.BucketTableLine@491d687c	285.7	1.401		6.77	122.23	108223	[]	TRUE											18.06	108223	127330	122152	0	0	0
6.92	699.494	700.502	[M-H]-	bruker.bsf.mcube.client.ui.model.impl.BucketTableLine@1a41f352	264	1.293		20.77	122.64	4785.95	[]	TRUE											5.91	7524	5172	4786	0	0	0
4.91	725.481	726.488	[M-H]-	bruker.bsf.mcube.client.ui.model.impl.BucketTableLine@3d8140f9	272	1.333		6.77	201.81	0	[]	TRUE											29.82	11379	13395	12126	0	0	0
12.19	853.635	854.643	[M-H]-	bruker.bsf.mcube.client.ui.model.impl.BucketTableLine@68e1c41e	300.1	1.474		18.02	166.01	1336.78	[]	TRUE											9.21	9298	11202	7138	1040	1337	1399
7.04	711.499	712.507	[M-H]-	bruker.bsf.mcube.client.ui.model.impl.BucketTableLine@4ca2c01f	266.4	1.305		11.77	122.86	8293.41	[]	TRUE											10.44	10808	8758	8293	0	0	0
8.33	810.526	811.534	[M-H]-	bruker.bsf.mcube.client.ui.model.impl.BucketTableLine@67fda9e5	288.4	1.416		9.52	122.51	8394.66	[]	TRUE											12.86	8395	8526	10289	0	0	0
5.74	632.493	633.5	[M-H]-	bruker.bsf.mcube.client.ui.model.impl.BucketTableLine@74e1958a	262	1.28		8.18	153.39	0	[]	TRUE											18.76	655	542	642	8806	7791	7353
8.89	559.473	560.481	[M-H]-	bruker.bsf.mcube.client.ui.model.impl.BucketTableLine@663ece06	241	1.175		7.17	123.34	24085.7	[]	TRUE											17.21	28463	27753	24086	0	0	0
9.65	561.489	562.497	[M-H]-	bruker.bsf.mcube.client.ui.model.impl.BucketTableLine@78d32c50	241.6	1.178		6.38	119.92	4281.55	[]	TRUE											18.8	4973	4471	4282	255	0	197
10.1	561.489	562.496	[M-H]-	bruker.bsf.mcube.client.ui.model.impl.BucketTableLine@4c4fe43a	243.3	1.186		3.58	121.53	9646.15	[]	TRUE											33.95	10425	9646	9700	0	261	0
4.98	593.551	594.558	[M-H]-	bruker.bsf.mcube.client.ui.model.impl.BucketTableLine@6ca462d8	260.9	1.273	0.8	13.78	86.41	37162.1	[]	TRUE											6.27	51717	42301	37162	17456	14614	16108
2.95	729.515	730.522	[M-H]-	bruker.bsf.mcube.client.ui.model.impl.BucketTableLine@7c02c8f7	277.7	1.361	2.5	12.02	123.22	3626.32	[]	TRUE											10.25	4557	3626	4853	0	0	0
4.97	837.608	838.615	[M-H]-	bruker.bsf.mcube.client.ui.model.impl.BucketTableLine@380ec17d	295.6	1.452	2.4	6.44	122.26	65367	[]	TRUE											18.97	74754	65410	65367	0	0	178
3.51	564.367	565.375	[M-H]-	bruker.bsf.mcube.client.ui.model.impl.BucketTableLine@4577a41c	239	1.165	2.7	16.61	125.53	36935.3	[]	TRUE											7.56	36935	54824	52827	0	0	0
11.59	758.57	759.577	[M-H]-	bruker.bsf.mcube.client.ui.model.impl.BucketTableLine@7469a517	278.6	1.366	1.7	2.71	109.2	17341.1	[]	TRUE											40.26	19621	20013	18750	1076	0	0
7.43	700.493	701.5	[M-H]-	bruker.bsf.mcube.client.ui.model.impl.BucketTableLine@2cbf9dd5	263.7	1.291	2.1	14	81.07	5921.9	[]	TRUE											5.79	7295	8386	5922	1172	1324	1074
11.97	786.6	787.607	[M-H]-	bruker.bsf.mcube.client.ui.model.impl.BucketTableLine@5f01a2af	285.4	1.4	1.4	10.62	108.65	8597.6	[]	TRUE											10.23	8598	11106	9530	0	0	0
3.75	550.351	551.358	[M-H]-	bruker.bsf.mcube.client.ui.model.impl.BucketTableLine@395d4fd4	234.6	1.143	2.6	7.43	123.11	5543.04	[]	TRUE											16.56	6548	6489	5543	0	0	0
4.52	550.352	551.359	[M-H]-	bruker.bsf.mcube.client.ui.model.impl.BucketTableLine@1833d1	233.9	1.14	2.3	5.96	123.21	10804	[]	TRUE											20.67	11446	10804	12479	0	0	0
3.75	578.383	579.39	[M-H]-	bruker.bsf.mcube.client.ui.model.impl.BucketTableLine@4c0ed001	243.8	1.189	2	6.71	124.59	25271.4	[]	TRUE											18.56	25271	28655	29636	0	0	0
7.73	788.526	789.533	[M-H]-	bruker.bsf.mcube.client.ui.model.impl.BucketTableLine@70e0da23	279.1	1.369	1.2	10.79	153.77	0	[]	TRUE											14.25	2707	2859	3459	12875	11086	14062
8.06	728.523	729.53	[M-H]-	bruker.bsf.mcube.client.ui.model.impl.BucketTableLine@63eecba9	271.7	1.331	2.7	8.87	125.4	11076.2	[]	TRUE											14.14	11777	13633	11076	0	0	0
7.4	738.509	739.516	[M-H]-	bruker.bsf.mcube.client.ui.model.impl.BucketTableLine@40296e45	271.2	1.329	2.1	11.62	64.98	10143.1	[]	TRUE											5.59	8614	10485	8020	2940	0	1764
7.45	778.537	779.544	[M-H]-	bruker.bsf.mcube.client.ui.model.impl.BucketTableLine@30131e0c	280	1.374	1.3	NaN	154.36	0	[]	TRUE											NaN	0	0	0	7463	9570	7465
8.01	764.524	765.531	[M-H]-	bruker.bsf.mcube.client.ui.model.impl.BucketTableLine@2629824a	276	1.354	2.1	4.15	77.68	550389	[]	TRUE											18.73	603750	550389	599634	215631	158731	178464
7.45	790.539	791.546	[M-H]-	bruker.bsf.mcube.client.ui.model.impl.BucketTableLine@509a7e7e	280.8	1.378	0.8	21.2	108.03	3087.96	[]	TRUE											5.1	2328	2768	3830	12192	15107	16101
0.79	514.285	515.292	[M-H]-	bruker.bsf.mcube.client.ui.model.impl.BucketTableLine@a24fd8f	209	1.016		7.52	125.14	1036.45	[]	TRUE											16.64	1752	1506	1793	8433	8767	9155
0.8	497.167	498.175	[M-H]-	bruker.bsf.mcube.client.ui.model.impl.BucketTableLine@29aec767	217	1.054		4.2	11.52	3819.85	[]	TRUE											2.74	5869	6346	6478	3418	3774	4035
0.81	1265.98	1266.98	[M-H]-	bruker.bsf.mcube.client.ui.model.impl.BucketTableLine@54f8b60c	280	1.383		43.73	57.69	9401.54	[]	TRUE											1.32	6525	10682	19302	7471	15302	0
0.85	498.29	499.297	[M-H]-	bruker.bsf.mcube.client.ui.model.impl.BucketTableLine@4d401dd1	207.7	1.009		3.97	113.03	3712.99	[]	TRUE											28.49	3713	3992	4078	589	0	465
0.93	698.457	699.465	[M-H]-	bruker.bsf.mcube.client.ui.model.impl.BucketTableLine@60255973	265.4	1.3		5.97	122.62	5000.11	[]	FALSE											20.53	5373	5788	5000	0	0	0
0.96	722.456	723.463	[M-H]-	bruker.bsf.mcube.client.ui.model.impl.BucketTableLine@3fef2fef	269.8	1.322		6.41	122.86	5185.49	[]	FALSE											19.16	6002	5344	5185	0	0	0
1.02	706.461	707.468	[M-H]-	bruker.bsf.mcube.client.ui.model.impl.BucketTableLine@2e36a6c8	267.5	1.31		70.76	122.95	0	[]	FALSE											1.74	7101	6790	0	0	0	0
1.07	684.424	685.432	[M-H]-	bruker.bsf.mcube.client.ui.model.impl.BucketTableLine@63d5984a	263.1	1.288		12.27	123.44	5283.12	[]	FALSE											10.06	7074	5283	5871	0	0	0
1.08	705.329	706.336	[M-H]-	bruker.bsf.mcube.client.ui.model.impl.BucketTableLine@29f1bb82	256.5	1.256		NaN	153.03	0	[]	TRUE											NaN	0	0	0	6598	6245	5830
1.09	580.326	581.333	[M-H]-	bruker.bsf.mcube.client.ui.model.impl.BucketTableLine@6fa76904	243	1.185		2.89	118.6	37557.8	[]	TRUE											41.06	37558	39104	40310	2215	1899	0
1.09	666.496	667.503	[M-H]-	bruker.bsf.mcube.client.ui.model.impl.BucketTableLine@743c82de	264	1.291		12.04	122.7	4100.67	[]	FALSE											10.19	4101	5373	5351	0	0	0
1.1	382.268	383.275	[M-H]-	bruker.bsf.mcube.client.ui.model.impl.BucketTableLine@3be443db	197.7	0.953		10.13	123.06	4362.45	[]	FALSE											12.15	5554	4760	4362	0	0	0
1.1	307.158	308.166	[M-H]-	bruker.bsf.mcube.client.ui.model.impl.BucketTableLine@1fedc28e	175.6	0.84		21.5	143.32	781.585	[]	TRUE											6.67	5407	3705	3363	4925	5471	5362
1.1	690.463	691.471	[M-H]-	bruker.bsf.mcube.client.ui.model.impl.BucketTableLine@4b56673e	266.8	1.306		6.09	122.92	4169.58	[]	FALSE											20.2	4765	4170	4752	0	0	0
1.12	707.406	708.414	[M-H]-	bruker.bsf.mcube.client.ui.model.impl.BucketTableLine@5b6c36f8	264.5	1.295		9.16	153.79	0	[]	TRUE											16.78	4439	5139	5560	0	0	0
1.12	844.534	845.541	[M-H]-	bruker.bsf.mcube.client.ui.model.impl.BucketTableLine@428f5cd5	297.8	1.463		7.63	123.15	10715	[]	TRUE											16.14	10715	12657	12660	0	0	0
1.12	846.548	847.556	[M-H]-	bruker.bsf.mcube.client.ui.model.impl.BucketTableLine@33071fb8	297.8	1.463		16.47	123.17	8898.34	[]	TRUE											7.48	8898	9744	12925	0	0	0
1.13	490.258	491.265	[M-H]-	bruker.bsf.mcube.client.ui.model.impl.BucketTableLine@4b90e171	214.5	1.042		5.54	123.79	8891.46	[]	TRUE											22.34	8891	10091	9945	0	0	0
1.13	957.647	958.655	[M-H]-	bruker.bsf.mcube.client.ui.model.impl.BucketTableLine@7171d50d	313	1.541		24.26	124.67	5473.18	[]	TRUE											5.14	5473	8783	10188	0	0	0
1.13	492.273	493.28	[M-H]-	bruker.bsf.mcube.client.ui.model.impl.BucketTableLine@49205602	218.9	1.063		4.09	122.71	7624.28	[]	TRUE											29.98	8301	7624	8350	0	0	0
1.14	289.087	290.094	[M-H]-	bruker.bsf.mcube.client.ui.model.impl.BucketTableLine@42d16a41	176.9	0.844		77.6	83.18	1714.27	[]	TRUE											1.07	0	1714	1005	4381	4528	4211
1.15	211.134	212.141	[M-H]-	bruker.bsf.mcube.client.ui.model.impl.BucketTableLine@e068003	150.5	0.706		7.96	122.9	4751.54	[]	TRUE											15.44	4752	4943	5698	0	0	0
1.15	979.641	980.648	[M-H]-	bruker.bsf.mcube.client.ui.model.impl.BucketTableLine@71a0f573	316.2	1.557		16.07	122.72	5025.08	[]	TRUE											7.63	5025	7270	7214	0	0	0
1.16	408.312	409.319	[M-H]-	bruker.bsf.mcube.client.ui.model.impl.BucketTableLine@3afb3d03	209.4	1.012		13.25	122.59	7853.75	[]	TRUE											9.25	10576	7854	8356	0	0	0
1.16	955.636	956.643	[M-H]-	bruker.bsf.mcube.client.ui.model.impl.BucketTableLine@7331db7f	311.3	1.532		70.97	123.4	0	[]	TRUE											1.74	0	4587	4151	0	0	0
1.18	314.242	315.25	[M-H]-	bruker.bsf.mcube.client.ui.model.impl.BucketTableLine@498d4b82	182.7	0.874		3.14	122.33	79209.5	[]	FALSE											38.97	85428	79210	81410	0	0	0
1.18	267.114	268.121	[M-H]-	bruker.bsf.mcube.client.ui.model.impl.BucketTableLine@3f7034ad	165.4	0.786		141.42	143.69	0	[]	TRUE											1.02	0	0	455	5998	6109	6590
1.18	648.455	649.462	[M-H]-	bruker.bsf.mcube.client.ui.model.impl.BucketTableLine@5c800565	258.9	1.266		4.1	153.02	0	[]	FALSE											37.31	23019	22093	20820	0	0	0
1.2	209.118	210.125	[M-H]-	bruker.bsf.mcube.client.ui.model.impl.BucketTableLine@2197d7a9	146.7	0.688		19.69	122.72	10714.8	[]	TRUE											6.23	15950	10715	10762	0	0	0
1.6	909.664	910.672	[M-H]-	bruker.bsf.mcube.client.ui.model.impl.BucketTableLine@2e55942	307.8	1.514		18.57	126.22	3237.27	[]	TRUE											6.8	3237	4636	5141	0	0	0
1.61	931.659	932.666	[M-H]-	bruker.bsf.mcube.client.ui.model.impl.BucketTableLine@3c8ec0ef	313.9	1.545		2.65	123.75	11404.4	[]	TRUE											46.63	12099	11404	12040	0	0	0
1.63	378.15	379.158	[M-H]-	bruker.bsf.mcube.client.ui.model.impl.BucketTableLine@60f94136	189.7	0.914		13.74	152.86	0	[]	FALSE											11.13	6824	5573	4913	0	0	0
1.63	421.227	422.234	[M-H]-	bruker.bsf.mcube.client.ui.model.impl.BucketTableLine@7f4ce81f	207.4	1.003		15.92	66.63	6200.21	[]	TRUE											4.18	25254	19615	17403	12397	12896	13720
1.64	417.212	418.219	[M-H]-	bruker.bsf.mcube.client.ui.model.impl.BucketTableLine@57cb81fd	204	0.986		17.36	123.23	4727.05	[]	TRUE											7.1	6477	4727	7293	0	0	0
1.64	685.504	686.511	[M-H]-	bruker.bsf.mcube.client.ui.model.impl.BucketTableLine@1d08aa53	257.2	1.259		16.03	123.98	6462.58	[]	FALSE											7.73	8968	6463	6502	0	0	0
1.65	673.401	674.408	[M-H]-	bruker.bsf.mcube.client.ui.model.impl.BucketTableLine@37d2b835	260.1	1.273		12.98	124.63	3363.88	[]	FALSE											9.6	5196	4440	6106	0	0	0
1.65	606.474	607.482	[M-H]-	bruker.bsf.mcube.client.ui.model.impl.BucketTableLine@24890aac	258.4	1.261		18.47	124.38	5298.02	[]	FALSE											6.73	8356	6664	5298	0	0	0
1.66	616.465	617.472	[M-H]-	bruker.bsf.mcube.client.ui.model.impl.BucketTableLine@7c0b665c	256.2	1.251		27.65	125.09	13676.7	[]	FALSE											4.52	26524	17858	13677	0	0	0
1.66	636.519	637.526	[M-H]-	bruker.bsf.mcube.client.ui.model.impl.BucketTableLine@5e3a7af8	262.9	1.285		15.94	153.15	0	[]	FALSE											9.61	5700	3836	4786	0	0	0
1.66	923.626	924.633	[M-H]-	bruker.bsf.mcube.client.ui.model.impl.BucketTableLine@44f0834d	308.2	1.516		11.46	123.24	6272.97	[]	TRUE											10.76	7638	6273	8314	0	0	0
1.68	386.237	387.245	[M-H]-	bruker.bsf.mcube.client.ui.model.impl.BucketTableLine@28403d15	196.1	0.945		5.85	123.75	12044.4	[]	TRUE											21.15	13577	12044	13755	0	0	0
1.76	293.179	294.187	[M-H]-	bruker.bsf.mcube.client.ui.model.impl.BucketTableLine@fde87c7	174.2	0.831		141.42	74.45	5174.88	[]	TRUE											0.53	0	0	12454	5175	5872	5670
1.87	537.343	538.35	[M-H]-	bruker.bsf.mcube.client.ui.model.impl.BucketTableLine@23ec17e	227.8	1.109		1.21	122.76	3498.44	[]	FALSE											101.73	3601	3571	3498	0	0	0
1.89	337.175	338.182	[M-H]-	bruker.bsf.mcube.client.ui.model.impl.BucketTableLine@4214d09f	188.2	0.903		21.29	108.67	1758.34	[]	TRUE											5.1	1702	1053	1758	8102	8301	8134
1.89	760.485	761.493	[M-H]-	bruker.bsf.mcube.client.ui.model.impl.BucketTableLine@6b95e55d	276.7	1.357		8.14	123	3587.51	[]	TRUE											15.12	3588	4381	3976	0	0	0
1.91	656.488	657.496	[M-H]-	bruker.bsf.mcube.client.ui.model.impl.BucketTableLine@100eb757	267.7	1.309		6.34	123.67	3555.02	[]	FALSE											19.49	4080	3555	3601	0	0	0
1.91	429.301	430.308	[M-H]-	bruker.bsf.mcube.client.ui.model.impl.BucketTableLine@644fb119	220.2	1.065		14.79	123.86	4834.19	[]	TRUE											8.37	6939	4834	5724	0	0	0
1.92	743.496	744.503	[M-H]-	bruker.bsf.mcube.client.ui.model.impl.BucketTableLine@3b0527	277	1.358		6.84	122.92	4624.56	[]	TRUE											17.97	4625	4645	5341	0	0	0
1.93	320.231	321.238	[M-H]-	bruker.bsf.mcube.client.ui.model.impl.BucketTableLine@4440a770	186.1	0.891		8.88	115.25	20816	[]	FALSE											12.97	25724	20816	22433	2054	0	2446
1.95	670.533	671.54	[M-H]-	bruker.bsf.mcube.client.ui.model.impl.BucketTableLine@219114a0	268.8	1.315		5.34	124.03	4574.82	[]	FALSE											23.23	5128	4575	5142	0	0	0
1.95	995.735	996.742	[M-H]-	bruker.bsf.mcube.client.ui.model.impl.BucketTableLine@384faef2	327.5	1.613		9.49	122.66	4780.51	[]	TRUE											12.92	4781	5173	5992	0	0	0
1.96	596.335	597.342	[M-H]-	bruker.bsf.mcube.client.ui.model.impl.BucketTableLine@600586e1	248.3	1.212		2.31	72.83	4167.12	[]	TRUE											31.58	9298	8807	9185	13065	13410	13485
1.96	620.497	621.504	[M-H]-	bruker.bsf.mcube.client.ui.model.impl.BucketTableLine@8a2f225	260.8	1.274		19.82	125.2	4877.05	[]	FALSE											6.32	7943	6188	4877	0	0	0
1.98	447.253	448.26	[M-H]-	bruker.bsf.mcube.client.ui.model.impl.BucketTableLine@4ddfe5fd	205.9	0.997		22.47	121.84	3245.47	[]	TRUE											5.42	5710	3245	4482	0	0	156
1.99	993.723	994.73	[M-H]-	bruker.bsf.mcube.client.ui.model.impl.BucketTableLine@1a14029	326.5	1.608		15.32	122.56	6195.43	[]	TRUE											8	6195	8986	8424	0	0	0
1.99	929.672	930.68	[M-H]-	bruker.bsf.mcube.client.ui.model.impl.BucketTableLine@5ef4bccd	315.5	1.553		7.29	122.59	3946.49	[]	TRUE											16.83	3946	4097	4663	0	0	0
1.99	935.692	936.699	[M-H]-	bruker.bsf.mcube.client.ui.model.impl.BucketTableLine@41585eec	319.7	1.573		7.82	125.03	5781.96	[]	FALSE											15.98	5782	6795	6915	0	0	0
2	937.704	938.711	[M-H]-	bruker.bsf.mcube.client.ui.model.impl.BucketTableLine@739abb37	320.9	1.579		1.33	122.68	6259.92	[]	TRUE											91.94	6273	6260	6445	0	0	0
2.01	790.56	791.567	[M-H]-	bruker.bsf.mcube.client.ui.model.impl.BucketTableLine@78b10d65	292.2	1.434		12.32	122.95	3039.78	[]	TRUE											9.98	3040	4117	3768	0	0	0
2.02	991.706	992.714	[M-H]-	bruker.bsf.mcube.client.ui.model.impl.BucketTableLine@358c46a	325.5	1.603		16.78	123.49	3766.92	[]	TRUE											7.36	3767	5599	5437	0	0	0
2.02	758.47	759.478	[M-H]-	bruker.bsf.mcube.client.ui.model.impl.BucketTableLine@f445d3	275.2	1.349		5.33	122.85	4772.68	[]	TRUE											23.06	4773	5344	5367	0	0	0
2.08	583.256	584.264	[M-H]-	bruker.bsf.mcube.client.ui.model.impl.BucketTableLine@269115f9	246.8	1.204		9.93	152.83	0	[]	TRUE											15.39	3370	2850	2677	18881	20002	19973
2.09	585.344	586.351	[M-H]-	bruker.bsf.mcube.client.ui.model.impl.BucketTableLine@56bbfe6b	237.1	1.157		5.05	70.74	1890.64	[]	TRUE											14.02	1891	1697	1707	10557	11344	10886
2.2	541.374	542.381	[M-H]-	bruker.bsf.mcube.client.ui.model.impl.BucketTableLine@13851b42	233	1.135		7.72	122.82	4381.6	[]	TRUE											15.92	5282	4382	4734	0	0	0
2.22	388.253	389.26	[M-H]-	bruker.bsf.mcube.client.ui.model.impl.BucketTableLine@317d1e3c	198.8	0.959		2.83	122.67	19012.8	[]	TRUE											43.28	20351	19013	19946	0	0	0
2.23	312.255	313.262	[M-H]-	bruker.bsf.mcube.client.ui.model.impl.BucketTableLine@1f6dfb37	185.6	0.888		5.42	122.73	8322.46	[]	TRUE											22.63	9414	8322	8521	0	0	0
2.23	1091.61	1092.61	[M-H]-	bruker.bsf.mcube.client.ui.model.impl.BucketTableLine@16ac1617	333.5	1.645		9.12	154.06	0	[]	TRUE											16.89	734	596	624	10771	13645	13816
2.26	1155.66	1156.67	[M-H]-	bruker.bsf.mcube.client.ui.model.impl.BucketTableLine@2dc8508b	340.1	1.678		0.2	152.59	107.373	[]	TRUE											779.32	2275	2268	2279	36824	38735	37498
2.28	1067.61	1068.61	[M-H]-	bruker.bsf.mcube.client.ui.model.impl.BucketTableLine@749d37f0	330.9	1.631		10.26	153.25	0	[]	TRUE											14.94	1754	1949	1513	16999	18867	16062
2.33	1043.61	1044.61	[M-H]-	bruker.bsf.mcube.client.ui.model.impl.BucketTableLine@459ce17	327.9	1.616		2.87	134.48	1853.88	[]	TRUE											46.91	3501	3699	3740	20744	20193	24086
2.34	300.262	301.27	[M-H]-	bruker.bsf.mcube.client.ui.model.impl.BucketTableLine@72b37c25	179.2	0.856		5.91	111.68	6538.51	[]	FALSE											18.91	6830	7519	6539	1631	0	0
2.36	225.186	226.193	[M-H]-	bruker.bsf.mcube.client.ui.model.impl.BucketTableLine@1d1026f0	159.9	0.753		20.95	122.33	9734.64	[]	TRUE											5.84	16515	9735	14565	0	0	0
2.37	1019.61	1020.62	[M-H]-	bruker.bsf.mcube.client.ui.model.impl.BucketTableLine@afb015	325.1	1.602		4.12	117.19	5657.87	[]	TRUE											28.42	7663	7927	7172	33096	34200	34331
2.42	676.232	677.24	[M-H]-	bruker.bsf.mcube.client.ui.model.impl.BucketTableLine@4a4cff61	235.8	1.154		0.31	88.61	1983.56	[]	TRUE											287.17	3206	3219	3194	9003	7058	11312
2.44	275.202	276.209	[M-H]-	bruker.bsf.mcube.client.ui.model.impl.BucketTableLine@2377f059	174.6	0.83		3.15	68.93	17496.7	[]	TRUE											21.89	18122	18896	17497	13871	14754	14281
2.49	750.268	751.275	[M-H]-	bruker.bsf.mcube.client.ui.model.impl.BucketTableLine@3fcc7561	251.7	1.234		73.14	116.75	991.046	[]	TRUE											1.6	1057	0	1438	6366	6644	6153
2.5	431.317	432.324	[M-H]-	bruker.bsf.mcube.client.ui.model.impl.BucketTableLine@421e5595	215.4	1.042		3.87	122.7	13119.3	[]	TRUE											31.69	14399	14013	13119	0	0	0
2.51	640.251	641.258	[M-H]-	bruker.bsf.mcube.client.ui.model.impl.BucketTableLine@6f841d40	225	1.1		3.09	75.29	3089	[]	TRUE											24.4	3308	3114	3089	7890	7583	7848
2.61	433.333	434.34	[M-H]-	bruker.bsf.mcube.client.ui.model.impl.BucketTableLine@73edddd1	201.9	0.977		1.03	122.75	6294.06	[]	TRUE											118.71	6456	6294	6373	0	0	0
2.66	223.028	224.036	[M-H]-	bruker.bsf.mcube.client.ui.model.impl.BucketTableLine@2f56d9b0	147.6	0.695		20.49	32.86	4989.37	[]	TRUE											1.6	7664	5439	4812	4989	6019	4770
2.67	742.477	743.484	[M-H]-	bruker.bsf.mcube.client.ui.model.impl.BucketTableLine@1f549332	275.2	1.349		2.23	122.61	4840.01	[]	TRUE											54.86	5074	4840	4842	0	0	0
2.75	417.243	418.251	[M-H]-	bruker.bsf.mcube.client.ui.model.impl.BucketTableLine@5075f385	216.3	1.046		10.73	120.94	12145	[]	TRUE											11.27	12145	13556	15747	0	0	0
2.77	625.42	626.427	[M-H]-	bruker.bsf.mcube.client.ui.model.impl.BucketTableLine@4debbf0f	256.1	1.251		141.42	166.17	0	[]	TRUE											1.17	888	0	0	10983	6077	4927
2.78	488.122	489.13	[M-H]-	bruker.bsf.mcube.client.ui.model.impl.BucketTableLine@54e9745b	216.6	1.052		141.42	159.32	0	[]	TRUE											1.13	3516	0	0	11264	6760	7003
2.79	537.331	538.338	[M-H]-	bruker.bsf.mcube.client.ui.model.impl.BucketTableLine@6f1fa0f7	242.7	1.181		14.5	68.22	4598.65	[]	TRUE											4.7	4570	5740	4082	4946	5049	4810
2.81	755.363	756.37	[M-H]-	bruker.bsf.mcube.client.ui.model.impl.BucketTableLine@10898f4a	268.8	1.318		NaN	153	0	[]	TRUE											NaN	0	0	0	6221	5542	6015
2.84	1400.89	1401.89	[M-H]-	bruker.bsf.mcube.client.ui.model.impl.BucketTableLine@8a4993	383	1.894		8.25	125.83	4648.45	[]	TRUE											15.26	4775	4648	5580	0	0	0
2.86	563.347	564.355	[M-H]-	bruker.bsf.mcube.client.ui.model.impl.BucketTableLine@1f5ebe75	235.4	1.147		8.57	123.85	3716.92	[]	TRUE											14.44	4539	3929	3717	0	0	0
2.86	1060.74	1061.75	[M-H]-	bruker.bsf.mcube.client.ui.model.impl.BucketTableLine@d54bd71	336.1	1.657		3.54	124.37	8258.66	[]	TRUE											35.09	8740	8259	9000	0	0	0
2.87	1358.84	1359.85	[M-H]-	bruker.bsf.mcube.client.ui.model.impl.BucketTableLine@517b904e	377.5	1.866		8.15	124.45	5260.99	[]	TRUE											15.27	5261	5554	6364	0	0	0
2.87	1130.75	1131.75	[M-H]-	bruker.bsf.mcube.client.ui.model.impl.BucketTableLine@36f9d23	345.8	1.706		6.73	124.54	6995.65	[]	TRUE											18.49	6996	7626	8253	0	0	0
2.87	737.445	738.453	[M-H]-	bruker.bsf.mcube.client.ui.model.impl.BucketTableLine@6928262d	269.7	1.322		16.88	122.55	3475.69	[]	TRUE											7.26	5209	3476	4980	0	0	0
2.87	582.236	583.243	[M-H]-	bruker.bsf.mcube.client.ui.model.impl.BucketTableLine@413fb14c	232.7	1.135		13.61	124	4317.42	[]	TRUE											9.11	4317	6054	5354	0	0	0
2.88	814.017	815.024	[M-H]-	bruker.bsf.mcube.client.ui.model.impl.BucketTableLine@4ccba0c5	239.3	1.175		NaN	103.03	0	[]	FALSE											NaN	0	0	0	4869	5249	5118
2.88	1068.72	1069.73	[M-H]-	bruker.bsf.mcube.client.ui.model.impl.BucketTableLine@3332aafa	331.1	1.632		15.32	114.06	4070.02	[]	TRUE											7.44	4303	6224	5895	21754	20617	21101
2.89	1074.72	1075.73	[M-H]-	bruker.bsf.mcube.client.ui.model.impl.BucketTableLine@1b83fbff	338	1.666		17.65	123.45	4529.85	[]	TRUE											6.99	4530	5926	7048	0	0	0
2.89	980.667	981.675	[M-H]-	bruker.bsf.mcube.client.ui.model.impl.BucketTableLine@278a8c12	321.9	1.585		4.82	101.17	28798.6	[]	TRUE											20.97	50792	46268	51757	5274	5544	5756
2.89	731.36	732.367	[M-H]-	bruker.bsf.mcube.client.ui.model.impl.BucketTableLine@3656cdae	265.5	1.301		141.42	149.4	0	[]	TRUE											1.06	690	0	0	6610	7143	6981
2.91	700.234	701.241	[M-H]-	bruker.bsf.mcube.client.ui.model.impl.BucketTableLine@1095d4e4	242.4	1.187		141.42	120.75	595.364	[]	TRUE											0.85	1198	0	0	5220	6169	5312
2.92	1100.77	1101.78	[M-H]-	bruker.bsf.mcube.client.ui.model.impl.BucketTableLine@144d990a	335.1	1.652		NaN	104.98	0	[]	FALSE											NaN	0	0	0	3260	2662	2642
2.99	1006.68	1007.69	[M-H]-	bruker.bsf.mcube.client.ui.model.impl.BucketTableLine@67d46d8d	325.7	1.604		4.45	73.36	11319.4	[]	TRUE											16.48	13726	13315	14788	21068	18927	20611
3	390.269	391.276	[M-H]-	bruker.bsf.mcube.client.ui.model.impl.BucketTableLine@676fe764	199	0.96		0.73	122.83	6972.1	[]	TRUE											169.14	7096	7049	6972	0	0	0
3.01	579.39	580.398	[M-H]-	bruker.bsf.mcube.client.ui.model.impl.BucketTableLine@59633d99	244	1.19		6.32	122.95	7296.07	[]	TRUE											19.45	8259	7296	8452	0	0	0
3.01	615.295	616.303	[M-H]-	bruker.bsf.mcube.client.ui.model.impl.BucketTableLine@219e6a76	237.8	1.162		NaN	97.12	0	[]	TRUE											NaN	0	0	0	1816	2322	2371
3.02	913.513	914.521	[M-H]-	bruker.bsf.mcube.client.ui.model.impl.BucketTableLine@65e2c3cd	313.3	1.541		6.45	76.03	5545.28	[]	TRUE											11.8	9095	9522	8146	9346	9855	9373
3.02	227.202	228.209	[M-H]-	bruker.bsf.mcube.client.ui.model.impl.BucketTableLine@7d2e5cd2	162.5	0.766		6.2	73.62	46398.6	[]	TRUE											11.87	46399	52939	46680	17877	16938	17435
3.02	1156.76	1157.77	[M-H]-	bruker.bsf.mcube.client.ui.model.impl.BucketTableLine@3d61391b	348.5	1.72		18.1	123.56	2574.45	[]	TRUE											6.83	2574	4053	3558	0	0	0
3.02	1121.63	1122.64	[M-H]-	bruker.bsf.mcube.client.ui.model.impl.BucketTableLine@6ffe291b	341.4	1.684		10.35	79.4	5805.47	[]	TRUE											7.67	5603	5805	4549	33308	38142	38706
3.02	1100.74	1101.74	[M-H]-	bruker.bsf.mcube.client.ui.model.impl.BucketTableLine@1c717382	342.1	1.687		9.98	122.76	2885.96	[]	TRUE											12.3	3626	2886	3046	0	0	0
3.03	1114.59	1115.6	[M-H]-	bruker.bsf.mcube.client.ui.model.impl.BucketTableLine@13367412	341.2	1.683		2.45	57.92	11005.4	[]	TRUE											23.66	23678	22353	22701	9070	11005	10539
3.03	863.499	864.507	[M-H]-	bruker.bsf.mcube.client.ui.model.impl.BucketTableLine@27ab2e8e	308.8	1.518		3.66	15.89	18207.3	[]	TRUE											4.34	28078	29029	26549	19034	21214	19605
3.03	428.317	429.325	[M-H]-	bruker.bsf.mcube.client.ui.model.impl.BucketTableLine@39837d91	209.1	1.012		5.94	124.94	11374.7	[]	TRUE											21.03	12835	13026	11375	0	0	0
3.05	767.243	768.25	[M-H]-	bruker.bsf.mcube.client.ui.model.impl.BucketTableLine@2ef9f440	276.8	1.358		71.23	100.2	2091.76	[]	FALSE											1.41	1819	2092	0	4008	4257	3976
3.05	1121.72	1122.72	[M-H]-	bruker.bsf.mcube.client.ui.model.impl.BucketTableLine@e4f9369	341.4	1.684		10.26	147.25	847.351	[]	TRUE											14.35	2797	2278	2254	20368	19755	20387
3.05	484.368	485.375	[M-H]-	bruker.bsf.mcube.client.ui.model.impl.BucketTableLine@706e0370	216.7	1.052		3.61	94.97	3430.21	[]	FALSE											26.34	3991	3984	4301	9265	9399	9606
3.06	795.274	796.281	[M-H]-	bruker.bsf.mcube.client.ui.model.impl.BucketTableLine@52239719	282.7	1.387		6.76	94.75	2573.99	[]	TRUE											14.02	2420	2574	2181	4719	4925	4721
3.06	1114.67	1115.68	[M-H]-	bruker.bsf.mcube.client.ui.model.impl.BucketTableLine@331932e9	341.1	1.682		5.42	67.1	10525.1	[]	TRUE											12.37	21969	21144	19274	10525	9571	10049
3.07	749.34	750.347	[M-H]-	bruker.bsf.mcube.client.ui.model.impl.BucketTableLine@413f3b38	277.4	1.36		7.09	107.07	17054.8	[]	FALSE											15.1	29305	33623	34618	79055	78785	75667
3.07	739.357	740.365	[M-H]-	bruker.bsf.mcube.client.ui.model.impl.BucketTableLine@414ad5ec	278.8	1.367		3.95	129.02	2816.86	[]	TRUE											32.66	6015	5462	5799	26661	28941	26069
3.07	567.432	568.439	[M-H]-	bruker.bsf.mcube.client.ui.model.impl.BucketTableLine@f9f0983	238	1.16		6.28	123.05	6178.26	[]	TRUE											19.58	6178	7030	7126	0	0	0
3.07	698.339	699.346	[M-H]-	bruker.bsf.mcube.client.ui.model.impl.BucketTableLine@75ebece3	270.5	1.325		1.78	134.21	6436.36	[]	FALSE											75.6	13890	13308	13696	85276	85222	79911
3.07	632.253	633.26	[M-H]-	bruker.bsf.mcube.client.ui.model.impl.BucketTableLine@4d35ff9d	225.2	1.101		2.06	112.07	13888.9	[]	TRUE											54.44	20702	21495	20498	69840	74450	72101
3.08	795.334	796.341	[M-H]-	bruker.bsf.mcube.client.ui.model.impl.BucketTableLine@5a47a662	282.5	1.386		17.4	113.01	1920.96	[]	TRUE											6.5	3049	4130	2796	10392	9651	8189
3.08	1004.69	1005.69	[M-H]-	bruker.bsf.mcube.client.ui.model.impl.BucketTableLine@2de37fb8	330.9	1.63		2.86	123.18	3799.88	[]	TRUE											43.13	6173	5805	6169	0	0	0
3.08	428.349	429.357	[M-H]-	bruker.bsf.mcube.client.ui.model.impl.BucketTableLine@7451213	209.7	1.015		8.59	116.76	27949.6	[]	TRUE											13.6	34512	27950	31158	1841	1454	1717
3.09	963.601	964.608	[M-H]-	bruker.bsf.mcube.client.ui.model.impl.BucketTableLine@656edc71	320.1	1.576		7.24	141.6	25963	[]	TRUE											19.55	52514	58488	62737	591036	602209	571786
3.09	855.688	856.696	[M-H]-	bruker.bsf.mcube.client.ui.model.impl.BucketTableLine@2fd1208	303.1	1.489		16.56	152.97	0	[]	TRUE											9.24	630	917	920	8094	8761	7904
3.1	1200.73	1201.73	[M-H]-	bruker.bsf.mcube.client.ui.model.impl.BucketTableLine@3455a350	358.1	1.768		3.35	135.04	2544.74	[]	TRUE											40.31	3431	3573	3725	12533	13959	21178
3.11	427.19	428.197	[M-H]-	bruker.bsf.mcube.client.ui.model.impl.BucketTableLine@1b2ffa43	201.2	0.974		13.97	122.29	1461.51	[]	TRUE											8.75	1720	2392	2308	11199	10953	10653
3.12	457.225	458.233	[M-H]-	bruker.bsf.mcube.client.ui.model.impl.BucketTableLine@8b13003	209	1.013		9.01	106.52	1596	[]	TRUE											11.82	2076	2205	2562	6478	6362	6861
3.12	412.241	413.249	[M-H]-	bruker.bsf.mcube.client.ui.model.impl.BucketTableLine@62b61e4f	205.7	0.994		9.02	138.53	944.666	[]	TRUE											15.35	1539	1911	1823	15978	16123	16814
3.13	874.66	875.667	[M-H]-	bruker.bsf.mcube.client.ui.model.impl.BucketTableLine@7b606e6a	306	1.504		72.1	150.88	0	[]	TRUE											2.09	0	1179	936	19487	17541	18703
3.13	564.386	565.393	[M-H]-	bruker.bsf.mcube.client.ui.model.impl.BucketTableLine@1e497463	241.7	1.178		8.88	78.31	20354.1	[]	TRUE											8.82	25051	21629	20354	25343	30095	39873
3.14	690.486	691.494	[M-H]-	bruker.bsf.mcube.client.ui.model.impl.BucketTableLine@4c5f4583	264.2	1.293		3.68	122.56	18137.4	[]	TRUE											33.3	18306	18137	19675	0	0	0
3.16	983.732	984.74	[M-H]-	bruker.bsf.mcube.client.ui.model.impl.BucketTableLine@3434715c	321.5	1.583		5.84	152.8	0	[]	TRUE											26.17	2762	3173	3076	29079	28420	29852
3.18	1118.86	1119.87	[M-H]-	bruker.bsf.mcube.client.ui.model.impl.BucketTableLine@60ecad3b	347.1	1.712		12.75	122.91	3596.52	[]	TRUE											9.64	3597	4900	4113	0	0	0
3.19	1116.85	1117.85	[M-H]-	bruker.bsf.mcube.client.ui.model.impl.BucketTableLine@35d33729	345.8	1.706		10.28	122.94	4904.09	[]	TRUE											11.96	4904	6151	6160	0	0	0
3.19	889.58	890.587	[M-H]-	bruker.bsf.mcube.client.ui.model.impl.BucketTableLine@143f30f2	312.5	1.537		7.94	70.79	8117.67	[]	TRUE											8.92	11881	14407	13629	11244	12259	11870
3.19	1114.83	1115.84	[M-H]-	bruker.bsf.mcube.client.ui.model.impl.BucketTableLine@113fc23b	344.5	1.699		6.49	122.71	5469.01	[]	TRUE											18.92	5576	6313	5469	0	0	0
3.2	649.517	650.524	[M-H]-	bruker.bsf.mcube.client.ui.model.impl.BucketTableLine@3df9c54a	258.9	1.266		3.69	122.52	10219.6	[]	TRUE											33.19	11150	10932	10220	0	0	0
3.2	805.691	806.698	[M-H]-	bruker.bsf.mcube.client.ui.model.impl.BucketTableLine@e26d9cf	303.7	1.491		8.57	88.54	6041.95	[]	TRUE											10.34	8650	10397	10476	1798	2328	1911
3.2	598.532	599.539	[M-H]-	bruker.bsf.mcube.client.ui.model.impl.BucketTableLine@6373d059	261.3	1.275		7.46	124.15	10959.9	[]	TRUE											16.65	12529	10960	13116	0	0	0
3.2	383.204	384.211	[M-H]-	bruker.bsf.mcube.client.ui.model.impl.BucketTableLine@c32e816	194.2	0.936		7.37	69.25	4824.64	[]	TRUE											9.4	4825	5449	5774	3418	3606	3464
3.2	1060.82	1061.83	[M-H]-	bruker.bsf.mcube.client.ui.model.impl.BucketTableLine@7f12af4f	337.3	1.663		4.98	123.24	2551.13	[]	TRUE											24.74	2855	2824	2551	0	0	0
3.2	712.542	713.55	[M-H]-	bruker.bsf.mcube.client.ui.model.impl.BucketTableLine@4742f9c3	279.6	1.37		8.16	116.32	11181.2	[]	TRUE											14.25	11789	11720	13913	579	629	634
3.2	909.712	910.719	[M-H]-	bruker.bsf.mcube.client.ui.model.impl.BucketTableLine@3a4e186a	311.3	1.531		7.06	142.28	1016.85	[]	TRUE											20.15	3649	3379	3068	13028	12607	13268
3.2	443.335	444.342	[M-H]-	bruker.bsf.mcube.client.ui.model.impl.BucketTableLine@21a7256d	212.7	1.03		2.72	124.16	12140	[]	TRUE											45.57	12977	12527	12140	0	0	0
3.2	762.623	763.63	[M-H]-	bruker.bsf.mcube.client.ui.model.impl.BucketTableLine@4ba59ec1	290.9	1.427		1.1	68.74	5290.87	[]	FALSE											62.61	7556	7734	7734	4175	4291	4128
3.21	734.625	735.632	[M-H]-	bruker.bsf.mcube.client.ui.model.impl.BucketTableLine@1b79fa97	285.9	1.401		4.75	119.39	18654.3	[]	TRUE											25.12	22569	23941	21311	1334	1112	916
3.21	602.56	603.567	[M-H]-	bruker.bsf.mcube.client.ui.model.impl.BucketTableLine@513e3cda	259.7	1.268		12.05	100.68	5985.21	[]	FALSE											8.35	5985	5380	7174	6638	0	0
3.21	766.321	767.328	[M-H]-	bruker.bsf.mcube.client.ui.model.impl.BucketTableLine@49aae7dd	255.1	1.251		3.18	114.8	982.339	[]	TRUE											36.12	1876	1906	1769	5060	5131	4983
3.22	846.684	847.692	[M-H]-	bruker.bsf.mcube.client.ui.model.impl.BucketTableLine@2e9e3bbf	303.3	1.49		31.93	135.61	8187.38	[]	TRUE											4.25	8187	19055	16900	0	0	0
3.23	715.587	716.595	[M-H]-	bruker.bsf.mcube.client.ui.model.impl.BucketTableLine@7ae7c1b9	271.6	1.331		27.22	111.81	2382.85	[]	TRUE											4.11	2383	4710	3405	11571	12671	11347
3.23	762.566	763.573	[M-H]-	bruker.bsf.mcube.client.ui.model.impl.BucketTableLine@5a1ffad3	290.3	1.424		45.64	127.57	1655.55	[]	FALSE											2.8	5290	1656	2944	0	0	0
3.23	706.445	707.452	[M-H]-	bruker.bsf.mcube.client.ui.model.impl.BucketTableLine@44156a42	262.3	1.285		44.05	110.29	2466.23	[]	TRUE											2.5	2466	7636	8941	0	1167	705
3.24	930.523	931.53	[M-H]-	bruker.bsf.mcube.client.ui.model.impl.BucketTableLine@1b09f2bc	295.3	1.453		16.37	142.96	1225.52	[]	TRUE											8.74	4057	4608	3062	8222	8115	7558
3.25	749.305	750.312	[M-H]-	bruker.bsf.mcube.client.ui.model.impl.BucketTableLine@5fa7026d	251.6	1.234		20.06	144.74	455.819	[]	TRUE											7.22	762	884	533	6016	5761	6093
3.25	670.54	671.547	[M-H]-	bruker.bsf.mcube.client.ui.model.impl.BucketTableLine@7acbb228	276.9	1.355		7.25	122.99	6751.82	[]	TRUE											16.97	7660	8046	6752	0	0	0
3.26	818.317	819.324	[M-H]-	bruker.bsf.mcube.client.ui.model.impl.BucketTableLine@15e38049	259.6	1.275		NaN	153.05	0	[]	TRUE											NaN	0	0	0	4695	5220	5289
3.27	552.5	553.508	[M-H]-	bruker.bsf.mcube.client.ui.model.impl.BucketTableLine@41ab0c5b	251	1.223		7.44	122.91	41511.5	[]	TRUE											16.51	41511	48704	42004	0	0	0
3.28	693.617	694.624	[M-H]-	bruker.bsf.mcube.client.ui.model.impl.BucketTableLine@26f8ca69	281	1.376		30.54	124.92	2844.87	[]	TRUE											4.09	6317	4798	2845	0	0	0
3.28	606.31	607.318	[M-H]-	bruker.bsf.mcube.client.ui.model.impl.BucketTableLine@185666c	224.3	1.095		NaN	152.8	0	[]	TRUE											NaN	0	0	0	6372	6049	6262
3.29	579.482	580.49	[M-H]-	bruker.bsf.mcube.client.ui.model.impl.BucketTableLine@86d4fdd	252.1	1.23		141.42	152.79	0	[]	TRUE											1.08	0	2375	0	11852	12187	12371
3.3	410.359	411.366	[M-H]-	bruker.bsf.mcube.client.ui.model.impl.BucketTableLine@113d535f	214.9	1.039		NaN	155.86	0	[]	TRUE											NaN	0	0	0	17867	13138	12303
3.3	388.24	389.247	[M-H]-	bruker.bsf.mcube.client.ui.model.impl.BucketTableLine@71766893	199.9	0.964		NaN	156.01	0	[]	TRUE											NaN	0	0	0	21766	17149	14291
3.3	403.189	404.196	[M-H]-	bruker.bsf.mcube.client.ui.model.impl.BucketTableLine@5bead6d7	196.1	0.947		NaN	154.23	0	[]	TRUE											NaN	0	0	0	11158	10116	8368
3.32	984.69	985.697	[M-H]-	bruker.bsf.mcube.client.ui.model.impl.BucketTableLine@399b69d0	323.4	1.592		6.86	123.72	3574.47	[]	TRUE											18.02	3574	4191	3723	0	0	0
3.32	602.516	603.523	[M-H]-	bruker.bsf.mcube.client.ui.model.impl.BucketTableLine@42476217	258.4	1.261		12.08	119.95	63898.3	[]	TRUE											9.93	83174	66250	63898	0	4325	3829
3.33	939.53	940.538	[M-H]-	bruker.bsf.mcube.client.ui.model.impl.BucketTableLine@b7a83c	316.6	1.558		4.11	102.17	1999.5	[]	FALSE											24.88	2178	2319	2408	3987	6563	5774
3.34	388.211	389.218	[M-H]-	bruker.bsf.mcube.client.ui.model.impl.BucketTableLine@de68a93	199.1	0.96		13.43	122.27	3028.29	[]	FALSE											9.11	3544	4207	3028	19438	22845	16944
3.34	526.202	527.21	[M-H]-	bruker.bsf.mcube.client.ui.model.impl.BucketTableLine@6fd1a716	193.7	0.943		25.89	83.87	2451.26	[]	FALSE											3.24	2759	3046	1575	5481	5781	3807
3.35	810.601	811.608	[M-H]-	bruker.bsf.mcube.client.ui.model.impl.BucketTableLine@16ff2721	297.1	1.459		6.7	81.86	5324.43	[]	FALSE											12.21	5324	5645	6252	2479	3263	2371
3.35	674.518	675.526	[M-H]-	bruker.bsf.mcube.client.ui.model.impl.BucketTableLine@2b349b8a	271.3	1.328		1.85	124.08	3744.49	[]	FALSE											67.24	3775	3744	3906	0	0	0
3.37	838.229	839.236	[M-H]-	bruker.bsf.mcube.client.ui.model.impl.BucketTableLine@123f3e6d	262.3	1.288		71.33	93.99	530.11	[]	TRUE											1.32	454	530	0	5377	7750	5635
3.44	735.277	736.284	[M-H]-	bruker.bsf.mcube.client.ui.model.impl.BucketTableLine@7034d22b	250.4	1.227		70.75	126.16	5130.42	[]	FALSE											1.78	0	10000	10412	33309	39606	31448
3.45	956.468	957.476	[M-H]-	bruker.bsf.mcube.client.ui.model.impl.BucketTableLine@1f1d3523	299.7	1.475		15.86	122.6	1562.67	[]	TRUE											7.73	2482	3606	3500	5861	7645	5516
3.45	223.028	224.035	[M-H]-	bruker.bsf.mcube.client.ui.model.impl.BucketTableLine@107a0581	147.6	0.695		15.93	32.21	10593.5	[]	TRUE											2.02	10778	7868	7746	10594	14958	11768
3.47	409.191	410.198	[M-H]-	bruker.bsf.mcube.client.ui.model.impl.BucketTableLine@7bdd9db5	199.6	0.964		11.42	57.45	5784.84	[]	TRUE											5.03	6194	8124	6818	7112	6627	6891
3.48	648.54	649.547	[M-H]-	bruker.bsf.mcube.client.ui.model.impl.BucketTableLine@2daebd6f	266.6	1.303		70.75	132.09	0	[]	FALSE											1.87	0	5665	5887	0	0	0
3.48	606.443	607.45	[M-H]-	bruker.bsf.mcube.client.ui.model.impl.BucketTableLine@5b6c31d4	249.2	1.217		13.27	124.11	7677.12	[]	FALSE											9.35	7677	10649	9111	0	0	0
3.49	464.285	465.292	[M-H]-	bruker.bsf.mcube.client.ui.model.impl.BucketTableLine@1bfa7135	220.4	1.069		20.9	71.28	4549.12	[]	TRUE											3.41	4469	7568	6145	8283	6677	4328
3.5	502.203	503.21	[M-H]-	bruker.bsf.mcube.client.ui.model.impl.BucketTableLine@c5d77ca	190.2	0.924		15.71	78.35	5435.72	[]	FALSE											4.99	6911	8329	5650	10193	7197	6886
3.51	665.355	666.362	[M-H]-	bruker.bsf.mcube.client.ui.model.impl.BucketTableLine@54c0e6eb	263.4	1.289		71.89	73.93	2345.99	[]	TRUE											1.03	3501	0	2830	2133	2346	2598
3.52	364.211	365.218	[M-H]-	bruker.bsf.mcube.client.ui.model.impl.BucketTableLine@6e989f36	196.7	0.947		32.1	93.65	4225.64	[]	TRUE											2.92	6721	7658	3267	15579	16044	13679
3.52	610.493	611.5	[M-H]-	bruker.bsf.mcube.client.ui.model.impl.BucketTableLine@26232809	257.3	1.256		23.21	119.15	14084.6	[]	FALSE											5.13	39094	26213	23317	25426	0	0
3.52	654.545	655.553	[M-H]-	bruker.bsf.mcube.client.ui.model.impl.BucketTableLine@41a7e820	268.3	1.312		4.49	109.76	38352.7	[]	TRUE											24.44	59616	56300	62856	8671	9132	4706
3.53	782.532	783.54	[M-H]-	bruker.bsf.mcube.client.ui.model.impl.BucketTableLine@1203a941	289.6	1.421		5.9	99.46	6730.17	[]	FALSE											16.87	9091	8829	10106	2047	1546	1244
3.58	312.291	313.299	[M-H]-	bruker.bsf.mcube.client.ui.model.impl.BucketTableLine@3848e518	185.1	0.885		21.06	119.49	1522.14	[]	TRUE											5.67	3212	2102	3565	5852	6537	7007
3.64	619.296	620.304	[M-H]-	bruker.bsf.mcube.client.ui.model.impl.BucketTableLine@714e178	265.7	1.298		2.88	89.3	6312.07	[]	TRUE											30.98	7517	7902	7385	28256	26180	22595
3.69	591.379	592.387	[M-H]-	bruker.bsf.mcube.client.ui.model.impl.BucketTableLine@798cef52	241.6	1.179		17.97	128.35	7154.21	[]	TRUE											7.14	7828	11282	7879	0	0	0
3.74	1141.55	1142.56	[M-H]-	bruker.bsf.mcube.client.ui.model.impl.BucketTableLine@76ca0883	330	1.628		12.98	111.72	2983.44	[]	TRUE											8.61	8371	10536	11524	634	749	538
3.74	1442.93	1443.94	[M-H]-	bruker.bsf.mcube.client.ui.model.impl.BucketTableLine@9d54367	389.8	1.928		25.43	125.54	6787.89	[]	TRUE											4.94	6788	12447	12560	0	0	0
3.81	954.622	955.629	[M-H]-	bruker.bsf.mcube.client.ui.model.impl.BucketTableLine@296a7c04	321	1.58		9.58	124.78	8622.07	[]	TRUE											13.02	9074	8622	10734	0	0	0
3.84	726.609	727.616	[M-H]-	bruker.bsf.mcube.client.ui.model.impl.BucketTableLine@3782e004	274.9	1.347		9.01	68.99	4576.83	[]	TRUE											7.66	6713	6835	8152	9930	9528	8917
3.85	718.568	719.576	[M-H]-	bruker.bsf.mcube.client.ui.model.impl.BucketTableLine@112a6867	274.8	1.346		8.95	112.92	14730.3	[]	TRUE											12.62	14730	18299	17275	1212	1177	1438
3.86	1060.53	1061.54	[M-H]-	bruker.bsf.mcube.client.ui.model.impl.BucketTableLine@3247cf5e	316.5	1.56		NaN	153.25	0	[]	TRUE											NaN	0	0	0	11661	10041	11609
3.88	864.245	865.252	[M-H]-	bruker.bsf.mcube.client.ui.model.impl.BucketTableLine@48371f4e	267.1	1.313		13.03	82.1	507.532	[]	FALSE											6.3	508	447	367	6462	5771	5786
3.89	836.215	837.222	[M-H]-	bruker.bsf.mcube.client.ui.model.impl.BucketTableLine@6815448c	261.5	1.284		NaN	82.02	0	[]	TRUE											NaN	0	0	0	5148	4561	5024
3.93	367.265	368.272	[M-H]-	bruker.bsf.mcube.client.ui.model.impl.BucketTableLine@2abe70b9	203.8	0.981		0.82	152.77	0	[]	TRUE											186.53	12308	12116	12081	122595	125920	122805
3.95	651.322	652.33	[M-H]-	bruker.bsf.mcube.client.ui.model.impl.BucketTableLine@268f678f	262.2	1.282		17.06	96.97	7611.72	[]	TRUE											5.68	5084	6913	7782	29795	30886	29696
3.96	520.386	521.393	[M-H]-	bruker.bsf.mcube.client.ui.model.impl.BucketTableLine@5632d17f	237.1	1.153		56.78	83.2	9473.14	[]	TRUE											1.47	9473	3232	3059	9937	10099	9870
3.97	635.291	636.298	[M-H]-	bruker.bsf.mcube.client.ui.model.impl.BucketTableLine@14c1de11	271.2	1.325		6.93	98.94	10396.7	[]	TRUE											14.29	9017	10397	8994	56494	57398	58985
3.98	434.292	435.3	[M-H]-	bruker.bsf.mcube.client.ui.model.impl.BucketTableLine@4da35f88	208.8	1.01		5.8	123.33	9802.15	[]	TRUE											21.27	10908	11538	10010	0	0	0
3.98	891.693	892.7	[M-H]-	bruker.bsf.mcube.client.ui.model.impl.BucketTableLine@10cdfaac	315.8	1.553		71.92	123.29	0	[]	FALSE											1.71	5106	0	4116	0	0	0
3.98	1086.79	1087.8	[M-H]-	bruker.bsf.mcube.client.ui.model.impl.BucketTableLine@503478e3	343	1.691		11.65	125.06	5849.69	[]	TRUE											10.74	7084	7799	5850	0	0	0
3.98	730.62	731.627	[M-H]-	bruker.bsf.mcube.client.ui.model.impl.BucketTableLine@4a1f05a2	289.7	1.42		50.21	83.61	4757.25	[]	TRUE											1.67	4757	1691	1904	8783	9916	9843
3.99	1044.78	1045.79	[M-H]-	bruker.bsf.mcube.client.ui.model.impl.BucketTableLine@1d175c76	337.4	1.663		15.86	126.96	7071.86	[]	TRUE											8.01	9775	10383	7072	0	0	0
3.99	919.721	920.729	[M-H]-	bruker.bsf.mcube.client.ui.model.impl.BucketTableLine@62f0cde2	321.5	1.582		8.54	123.98	12601.1	[]	TRUE											14.53	15662	13412	12916	0	0	0
3.99	865.605	866.612	[M-H]-	bruker.bsf.mcube.client.ui.model.impl.BucketTableLine@1170523f	302.7	1.488		15.82	123.04	4568.2	[]	FALSE											7.78	4665	6358	4568	0	0	0
4	478.203	479.21	[M-H]-	bruker.bsf.mcube.client.ui.model.impl.BucketTableLine@237077a6	186.4	0.904		18.92	36.3	11919.2	[]	TRUE											1.92	11919	10545	7417	20937	18971	20337
4	385.191	386.199	[M-H]-	bruker.bsf.mcube.client.ui.model.impl.BucketTableLine@4a36b52	197.3	0.951		7.12	25.22	8078.07	[]	TRUE											3.54	6916	7030	8078	12609	12232	12774
4.01	355.159	356.166	[M-H]-	bruker.bsf.mcube.client.ui.model.impl.BucketTableLine@60d829f9	187.4	0.901		7.49	19.4	17843.9	[]	TRUE											2.59	17320	17844	14966	22788	22580	24038
4.01	989.489	990.497	[M-H]-	bruker.bsf.mcube.client.ui.model.impl.BucketTableLine@73aa7e77	311.7	1.535		71.4	92.2	1315.86	[]	TRUE											1.29	1316	1119	0	5539	5870	4740
4.01	602.527	603.534	[M-H]-	bruker.bsf.mcube.client.ui.model.impl.BucketTableLine@53c7fae3	261.5	1.277		15.22	42.62	11960.2	[]	FALSE											2.8	15517	13653	10620	9144	0	17341
4.01	413.307	414.314	[M-H]-	bruker.bsf.mcube.client.ui.model.impl.BucketTableLine@4c21e232	211.2	1.02		6.73	123.48	5535.06	[]	TRUE											18.34	5951	6521	5535	0	0	0
4.02	991.504	992.512	[M-H]-	bruker.bsf.mcube.client.ui.model.impl.BucketTableLine@6d978dae	312.1	1.537		5.89	91.3	1148.18	[]	TRUE											15.49	1002	1148	1035	6153	6372	3823
4.03	891.619	892.627	[M-H]-	bruker.bsf.mcube.client.ui.model.impl.BucketTableLine@4dee0fad	305.9	1.504		7.82	126.61	5367.58	[]	FALSE											16.18	6190	6477	5368	0	0	0
4.03	712.551	713.559	[M-H]-	bruker.bsf.mcube.client.ui.model.impl.BucketTableLine@2112e411	278.7	1.365		71.52	91.31	3140.74	[]	TRUE											1.28	2633	3141	0	17029	16766	17108
4.03	498.285	499.292	[M-H]-	bruker.bsf.mcube.client.ui.model.impl.BucketTableLine@62e1a273	214.7	1.043		NaN	139.23	0	[]	TRUE											NaN	0	0	0	6624	7066	1732
4.03	947.526	948.534	[M-H]-	bruker.bsf.mcube.client.ui.model.impl.BucketTableLine@334ab97c	306.9	1.511		70.82	96.5	6815.86	[]	FALSE											1.36	6397	6816	0	32094	30845	27277
4.04	703.57	704.577	[M-H]-	bruker.bsf.mcube.client.ui.model.impl.BucketTableLine@e645bdf	278.6	1.364		22.72	100.23	2211.87	[]	FALSE											4.41	3863	6343	4228	2212	1891	1667
4.05	538.449	539.457	[M-H]-	bruker.bsf.mcube.client.ui.model.impl.BucketTableLine@38e0046e	238.2	1.16		23.19	125.19	2913.66	[]	FALSE											5.4	5226	4073	2914	0	0	0
4.06	1128.81	1129.81	[M-H]-	bruker.bsf.mcube.client.ui.model.impl.BucketTableLine@57fddb3b	349.3	1.723		3.19	123.78	4000.98	[]	TRUE											38.85	4001	4324	4135	0	0	0
4.06	1105.81	1106.82	[M-H]-	bruker.bsf.mcube.client.ui.model.impl.BucketTableLine@319a09e1	347.8	1.715		5.16	123.67	8408.32	[]	TRUE											23.99	8408	8634	9468	0	0	0
4.06	936.657	937.664	[M-H]-	bruker.bsf.mcube.client.ui.model.impl.BucketTableLine@1d0c06ae	317.8	1.564		17.97	154.22	0	[]	TRUE											8.58	9522	6105	7682	0	0	0
4.06	991.703	992.711	[M-H]-	bruker.bsf.mcube.client.ui.model.impl.BucketTableLine@2577a215	326.3	1.607		14.72	124.02	13271.1	[]	TRUE											8.43	18909	13271	17917	0	0	0
4.07	1020.54	1021.55	[M-H]-	bruker.bsf.mcube.client.ui.model.impl.BucketTableLine@1cea8183	315	1.552		141.42	152.49	0	[]	TRUE											1.08	0	0	1377	13130	12740	11523
4.09	903.503	904.511	[M-H]-	bruker.bsf.mcube.client.ui.model.impl.BucketTableLine@7d5e46fe	295.7	1.454		141.42	134.86	0	[]	TRUE											0.95	2593	0	0	8709	8685	10041
4.09	686.514	687.521	[M-H]-	bruker.bsf.mcube.client.ui.model.impl.BucketTableLine@9a168d	270	1.321		7.12	115.97	9839.9	[]	FALSE											16.29	9840	11330	11614	1912	0	0
4.1	990.728	991.736	[M-H]-	bruker.bsf.mcube.client.ui.model.impl.BucketTableLine@18657b81	327.3	1.612		1.85	122.59	49827.7	[]	TRUE											66.24	49828	52087	51401	0	0	0
4.1	1104.83	1105.84	[M-H]-	bruker.bsf.mcube.client.ui.model.impl.BucketTableLine@504b1797	347.8	1.715		7.95	122.95	17904.9	[]	TRUE											15.46	17905	19406	21710	0	0	0
4.1	554.399	555.406	[M-H]-	bruker.bsf.mcube.client.ui.model.impl.BucketTableLine@5f2dc2d6	244.2	1.19		3.79	93.2	45075.9	[]	TRUE											24.57	49381	45076	48078	0	22498	23796
4.1	1102.82	1103.83	[M-H]-	bruker.bsf.mcube.client.ui.model.impl.BucketTableLine@fd399c0	347	1.711		7.07	122.72	8284.3	[]	TRUE											17.35	8284	8310	9607	0	0	0
4.12	768.579	769.586	[M-H]-	bruker.bsf.mcube.client.ui.model.impl.BucketTableLine@3cd942c8	290.4	1.425		5.14	105.63	6989.53	[]	FALSE											20.54	10403	9204	9585	1109	1239	1929
4.13	818.654	819.662	[M-H]-	bruker.bsf.mcube.client.ui.model.impl.BucketTableLine@34261d6b	302.2	1.484		141.42	153.77	0	[]	FALSE											1.09	0	0	1716	9435	7609	9392
4.13	790.66	791.667	[M-H]-	bruker.bsf.mcube.client.ui.model.impl.BucketTableLine@52c524b	297	1.457		4.88	86.84	12545.3	[]	FALSE											17.81	14104	12545	13087	5210	5420	5626
4.14	1015.54	1016.54	[M-H]-	bruker.bsf.mcube.client.ui.model.impl.BucketTableLine@1622d6b7	312.8	1.541		141.42	134.91	959.781	[]	FALSE											0.95	0	0	2417	10590	12074	9874
4.14	288.299	289.307	[M-H]-	bruker.bsf.mcube.client.ui.model.impl.BucketTableLine@601b19b9	178.8	0.852		NaN	82.04	0	[]	TRUE											NaN	0	0	0	11430	10606	10194
4.14	1017.55	1018.56	[M-H]-	bruker.bsf.mcube.client.ui.model.impl.BucketTableLine@64d28d94	312.8	1.541		23.03	124.15	4361.16	[]	TRUE											5.39	9904	9261	5590	31645	37597	34386
4.14	312.3	313.307	[M-H]-	bruker.bsf.mcube.client.ui.model.impl.BucketTableLine@30b254f	185.9	0.889		NaN	112.11	0	[]	FALSE											NaN	0	0	0	6686	5063	6376
4.14	381.186	382.193	[M-H]-	bruker.bsf.mcube.client.ui.model.impl.BucketTableLine@39cccf7	192.7	0.929		8.5	43.86	21144.7	[]	TRUE											5.16	18275	17929	21559	29760	31517	25336
4.15	688.572	689.579	[M-H]-	bruker.bsf.mcube.client.ui.model.impl.BucketTableLine@3b72dbec	277.4	1.358		85.63	144.09	392.723	[]	TRUE											1.68	0	795	1830	5217	6296	7828
4.15	366.237	367.244	[M-H]-	bruker.bsf.mcube.client.ui.model.impl.BucketTableLine@4bbc5f3b	198.6	0.956		23.01	90.19	5426.31	[]	TRUE											3.92	5127	8964	6554	21292	19305	21058
4.15	1187.98	1188.99	[M-H]-	bruker.bsf.mcube.client.ui.model.impl.BucketTableLine@11473a5e	373.4	1.843		NaN	150.13	0	[]	TRUE											NaN	0	0	0	5822	5458	5702
4.15	1114.85	1115.86	[M-H]-	bruker.bsf.mcube.client.ui.model.impl.BucketTableLine@74d9b7f5	346.2	1.708		14.99	155.46	0	[]	TRUE											10.37	5317	6119	4211	0	0	0
4.15	411.22	412.227	[M-H]-	bruker.bsf.mcube.client.ui.model.impl.BucketTableLine@5959af39	202.1	0.977		9.57	34.57	6845.77	[]	TRUE											3.61	5804	7333	6846	8751	9395	9779
4.16	504.235	505.242	[M-H]-	bruker.bsf.mcube.client.ui.model.impl.BucketTableLine@703566ae	191.1	0.929		16.12	59.52	12817.9	[]	TRUE											3.69	16387	18274	12242	26440	24191	23907
4.16	1112.84	1113.85	[M-H]-	bruker.bsf.mcube.client.ui.model.impl.BucketTableLine@5888373c	347.9	1.716		9.25	124.61	8057.77	[]	TRUE											13.47	9411	10106	8058	0	0	0
4.16	962.772	963.779	[M-H]-	bruker.bsf.mcube.client.ui.model.impl.BucketTableLine@615745c7	325	1.6		13.13	122.84	8576.89	[]	TRUE											9.36	11186	11737	8577	0	0	0
4.17	788.59	789.597	[M-H]-	bruker.bsf.mcube.client.ui.model.impl.BucketTableLine@75e31eb3	286.8	1.408		84.24	137.37	1802.65	[]	TRUE											1.63	0	4467	9801	20436	16549	23185
4.17	1070.83	1071.83	[M-H]-	bruker.bsf.mcube.client.ui.model.impl.BucketTableLine@2e3806b7	341.7	1.684		12.88	125.53	5928.99	[]	FALSE											9.75	5929	6355	7946	0	0	0
4.17	919.75	920.757	[M-H]-	bruker.bsf.mcube.client.ui.model.impl.BucketTableLine@3710f59b	319.7	1.573		8.03	124.55	18013.7	[]	TRUE											15.52	20172	21949	18014	0	0	0
4.18	699.616	700.624	[M-H]-	bruker.bsf.mcube.client.ui.model.impl.BucketTableLine@6c32e7c3	273.1	1.337		12.51	124.56	30765.8	[]	TRUE											9.96	31205	32253	40917	0	408	0
4.18	666.506	667.513	[M-H]-	bruker.bsf.mcube.client.ui.model.impl.BucketTableLine@1496a70	263.2	1.287		8.96	65.51	6663.55	[]	FALSE											7.31	7151	7974	6400	16391	0	17095
4.19	1155.62	1156.62	[M-H]-	bruker.bsf.mcube.client.ui.model.impl.BucketTableLine@6f2ac950	350.1	1.728		NaN	152.87	0	[]	FALSE											NaN	0	0	0	9699	8960	9478
4.19	466.346	467.353	[M-H]-	bruker.bsf.mcube.client.ui.model.impl.BucketTableLine@5fa64503	215.8	1.047		5.01	102.65	77661.4	[]	TRUE											20.48	86555	77661	86539	16587	17007	17467
4.19	1120.63	1121.63	[M-H]-	bruker.bsf.mcube.client.ui.model.impl.BucketTableLine@24d1adcb	343.4	1.694		NaN	153.14	0	[]	TRUE											NaN	0	0	0	13177	13765	15184
4.19	1156.63	1157.63	[M-H]-	bruker.bsf.mcube.client.ui.model.impl.BucketTableLine@6e0149cb	350.4	1.729		NaN	153	0	[]	TRUE											NaN	0	0	0	13949	13598	12463
4.2	608.582	609.589	[M-H]-	bruker.bsf.mcube.client.ui.model.impl.BucketTableLine@57d86d12	264	1.289		4.28	115.92	144903	[]	TRUE											27.11	160056	148508	144903	8242	7943	10584
4.21	313.088	314.095	[M-H]-	bruker.bsf.mcube.client.ui.model.impl.BucketTableLine@3abba4b7	250.8	1.2		141.42	140.62	0	[]	FALSE											0.99	10581	0	0	8139	5539	6450
4.21	550.3	551.307	[M-H]-	bruker.bsf.mcube.client.ui.model.impl.BucketTableLine@132de9de	253.2	1.233		NaN	153.82	0	[]	FALSE											NaN	0	0	0	16823	18602	14571
4.21	891.436	892.443	[M-H]-	bruker.bsf.mcube.client.ui.model.impl.BucketTableLine@7706b561	303.4	1.492		29.05	91.02	2783.01	[]	TRUE											3.13	5192	3318	2640	7557	7444	7557
4.21	655.179	656.187	[M-H]-	bruker.bsf.mcube.client.ui.model.impl.BucketTableLine@63a2f66e	244.2	1.194		16.49	70.77	10579.1	[]	TRUE											4.29	15582	11915	10636	20407	19715	21592
4.22	223.035	224.042	[M-H]-	bruker.bsf.mcube.client.ui.model.impl.BucketTableLine@4db78b1	147.6	0.695		71.47	28	4614.05	[]	TRUE											0.39	0	6116	5159	7463	8010	6654
4.22	769.3	770.307	[M-H]-	bruker.bsf.mcube.client.ui.model.impl.BucketTableLine@78c412ed	257	1.261		71.7	98.83	1830.83	[]	FALSE											1.38	1508	0	1831	10671	10272	8907
4.22	297.057	298.064	[M-H]-	bruker.bsf.mcube.client.ui.model.impl.BucketTableLine@3a2b1d29	164.3	0.785		80.91	50.36	3468.93	[]	TRUE											0.62	2538	0	1304	6268	6603	5673
4.22	341.015	342.022	[M-H]-	bruker.bsf.mcube.client.ui.model.impl.BucketTableLine@4e4e9d84	140.2	0.673		78.67	153.13	0	[]	TRUE											1.95	4621	2591	0	8206	9429	9184
4.26	703.325	704.332	[M-H]-	bruker.bsf.mcube.client.ui.model.impl.BucketTableLine@110f6a0c	239.8	1.174		2.05	107.26	6654.69	[]	FALSE											52.42	10213	10116	10604	27404	26680	11242
4.26	695.585	696.593	[M-H]-	bruker.bsf.mcube.client.ui.model.impl.BucketTableLine@498451ba	270.3	1.323		2.93	122.62	5871.42	[]	FALSE											41.86	6095	6308	5871	0	0	0
4.28	492.362	493.369	[M-H]-	bruker.bsf.mcube.client.ui.model.impl.BucketTableLine@2ba4cff6	220.6	1.071		6.81	108.63	4981.66	[]	TRUE											15.94	4982	5881	5575	840	834	601
4.3	715.611	716.618	[M-H]-	bruker.bsf.mcube.client.ui.model.impl.BucketTableLine@11bcc5bb	289.7	1.419		6.85	122.79	5374.79	[]	TRUE											17.94	5375	6293	6171	0	0	0
4.34	552.48	553.487	[M-H]-	bruker.bsf.mcube.client.ui.model.impl.BucketTableLine@7b09928a	241.6	1.177		2.89	122.57	18322.5	[]	TRUE											42.42	19630	18731	18323	0	0	0
4.54	452.375	453.382	[M-H]-	bruker.bsf.mcube.client.ui.model.impl.BucketTableLine@1d3db354	218.9	1.061		2.06	123.56	9307.48	[]	TRUE											60.11	9785	9601	9307	0	0	0
4.54	658.221	659.228	[M-H]-	bruker.bsf.mcube.client.ui.model.impl.BucketTableLine@6a5b3c55	236.5	1.157		1.71	102.7	3280.56	[]	TRUE											59.91	3668	3753	3599	8436	9035	8879
4.55	501.344	502.351	[M-H]-	bruker.bsf.mcube.client.ui.model.impl.BucketTableLine@5d717e56	228.8	1.112		11.84	118.38	3655.38	[]	TRUE											10	4789	3655	4723	0	0	530
4.56	722.599	723.606	[M-H]-	bruker.bsf.mcube.client.ui.model.impl.BucketTableLine@15fcb5ad	277.2	1.358		19.27	90.7	7204.48	[]	FALSE											4.71	7379	11890	9439	1250	2082	2016
4.57	563.432	564.439	[M-H]-	bruker.bsf.mcube.client.ui.model.impl.BucketTableLine@65ab1355	241.5	1.177		13.07	122.81	6297.2	[]	TRUE											9.4	6297	6715	8457	0	0	0
4.71	686.493	687.5	[M-H]-	bruker.bsf.mcube.client.ui.model.impl.BucketTableLine@74757d	263.8	1.291		72.61	124.19	0	[]	FALSE											1.71	0	8389	6395	0	0	0
4.78	579.39	580.397	[M-H]-	bruker.bsf.mcube.client.ui.model.impl.BucketTableLine@7055e903	242.5	1.183		2.06	102.32	3516.47	[]	TRUE											49.68	4271	4490	4363	14194	13594	11035
4.79	822.235	823.242	[M-H]-	bruker.bsf.mcube.client.ui.model.impl.BucketTableLine@4d597de7	260.6	1.28		NaN	82.77	0	[]	TRUE											NaN	0	0	0	6369	5448	4858
4.8	529.374	530.382	[M-H]-	bruker.bsf.mcube.client.ui.model.impl.BucketTableLine@314abee1	234.2	1.14		7.82	124.22	10876.8	[]	TRUE											15.88	10877	13034	11388	0	0	0
4.81	615.448	616.455	[M-H]-	bruker.bsf.mcube.client.ui.model.impl.BucketTableLine@6e08443a	253.8	1.24		8.39	124.28	6453.69	[]	TRUE											14.8	7787	6454	7726	0	0	0
4.84	729.178	730.185	[M-H]-	bruker.bsf.mcube.client.ui.model.impl.BucketTableLine@68b8aa59	260.1	1.274		8.56	14.21	39226.7	[]	TRUE											1.66	50988	46070	41320	44588	44092	41686
4.84	387.098	388.105	[M-H]-	bruker.bsf.mcube.client.ui.model.impl.BucketTableLine@4d59254f	264.9	1.278		17.79	14.77	4999.74	[]	FALSE											0.83	6294	5000	4072	4869	5152	5293
4.84	359.296	360.303	[M-H]-	bruker.bsf.mcube.client.ui.model.impl.BucketTableLine@290037b3	196.5	0.945		4.06	65.95	9395.66	[]	TRUE											16.22	9396	9109	8516	11360	10201	10955
4.85	223.028	224.035	[M-H]-	bruker.bsf.mcube.client.ui.model.impl.BucketTableLine@5858f3d	147.5	0.694		16.19	16.57	6032.1	[]	TRUE											1.02	9579	6819	6992	5842	6402	5926
4.9	707.236	708.243	[M-H]-	bruker.bsf.mcube.client.ui.model.impl.BucketTableLine@284217b6	245.4	1.202		NaN	108.29	0	[]	FALSE											NaN	0	0	0	6002	3780	5466
4.9	1100.84	1101.84	[M-H]-	bruker.bsf.mcube.client.ui.model.impl.BucketTableLine@2c352cac	348	1.716		70.83	125.41	0	[]	TRUE											1.77	5169	4833	0	0	0	0
4.9	1096.81	1097.82	[M-H]-	bruker.bsf.mcube.client.ui.model.impl.BucketTableLine@2df5a0f8	345.4	1.703		9.62	125.62	4710.94	[]	TRUE											13.06	4711	5828	4867	0	0	0
4.91	1140.83	1141.84	[M-H]-	bruker.bsf.mcube.client.ui.model.impl.BucketTableLine@15b2fd57	351.5	1.734		5.94	124.31	9443.98	[]	TRUE											20.92	9444	10881	9907	0	0	0
4.91	820.679	821.687	[M-H]-	bruker.bsf.mcube.client.ui.model.impl.BucketTableLine@10e7f301	303.4	1.49		NaN	159.47	0	[]	FALSE											NaN	0	0	0	5066	6504	3434
4.91	443.246	444.254	[M-H]-	bruker.bsf.mcube.client.ui.model.impl.BucketTableLine@159b83b0	211	1.022		NaN	144.94	0	[]	TRUE											NaN	0	0	0	11122	10746	8728
4.91	609.592	610.599	[M-H]-	bruker.bsf.mcube.client.ui.model.impl.BucketTableLine@15e9139b	265.8	1.298		16.15	107.88	10786.5	[]	TRUE											6.68	9501	12535	8693	40060	35991	33172
4.92	1070.79	1071.8	[M-H]-	bruker.bsf.mcube.client.ui.model.impl.BucketTableLine@17b31c34	339.8	1.675		5.51	122.91	7583.32	[]	TRUE											22.3	8656	7583	8356	0	0	0
4.92	381.336	382.343	[M-H]-	bruker.bsf.mcube.client.ui.model.impl.BucketTableLine@38638a38	202.5	0.976		73.41	109.71	2296.24	[]	TRUE											1.49	0	10004	7229	2296	1349	1511
4.92	1097.81	1098.82	[M-H]-	bruker.bsf.mcube.client.ui.model.impl.BucketTableLine@712c0887	344.7	1.7		25.73	127.14	2776.49	[]	TRUE											4.94	2776	3499	5113	0	0	0
4.92	729.623	730.631	[M-H]-	bruker.bsf.mcube.client.ui.model.impl.BucketTableLine@2c84a8f2	287.2	1.407		10.64	14.11	7797.23	[]	TRUE											1.33	7082	7627	9081	8087	8096	8549
4.92	355.321	356.328	[M-H]-	bruker.bsf.mcube.client.ui.model.impl.BucketTableLine@23d943ea	196.9	0.947		5.93	111.7	11211.5	[]	TRUE											18.83	11684	13507	12509	1813	1316	1303
4.93	661.437	662.445	[M-H]-	bruker.bsf.mcube.client.ui.model.impl.BucketTableLine@7cf3fe3	266.4	1.303		71.16	52.73	4696.13	[]	TRUE											0.74	4121	4696	0	7029	8921	9320
4.93	383.189	384.196	[M-H]-	bruker.bsf.mcube.client.ui.model.impl.BucketTableLine@163667ad	194.6	0.938		8.9	9.62	30473.8	[]	TRUE											1.08	24765	30474	26256	33403	33259	33871
4.94	743.597	744.604	[M-H]-	bruker.bsf.mcube.client.ui.model.impl.BucketTableLine@76d348a7	289.9	1.421		10.57	76.67	59320.7	[]	TRUE											7.26	59321	49279	46628	279934	290516	278642
4.94	608.428	609.435	[M-H]-	bruker.bsf.mcube.client.ui.model.impl.BucketTableLine@89d51b9	255.2	1.246		80.19	154.9	0	[]	FALSE											1.93	1608	849	0	7759	5528	6341
4.94	1142.85	1143.86	[M-H]-	bruker.bsf.mcube.client.ui.model.impl.BucketTableLine@2db35408	352.7	1.74		18.5	154.03	0	[]	TRUE											8.32	5771	4089	6497	0	0	0
4.94	1005.76	1006.77	[M-H]-	bruker.bsf.mcube.client.ui.model.impl.BucketTableLine@56415e99	334.9	1.65		7.23	129.27	3807.37	[]	FALSE											17.87	4149	4794	4105	0	0	0
4.96	877.71	878.717	[M-H]-	bruker.bsf.mcube.client.ui.model.impl.BucketTableLine@3a3bb286	315.1	1.549		70.71	125.43	0	[]	FALSE											1.77	0	4812	4845	0	0	0
4.96	701.608	702.616	[M-H]-	bruker.bsf.mcube.client.ui.model.impl.BucketTableLine@58c92ce1	288.3	1.412		14.1	123.33	24548.1	[]	FALSE											8.74	33036	34255	24548	0	0	0
4.96	680.225	681.232	[M-H]-	bruker.bsf.mcube.client.ui.model.impl.BucketTableLine@6f6d20e4	244.3	1.196		14.49	126.22	4559.82	[]	FALSE											8.71	6501	5399	4560	8903	0	6230
4.99	1050.61	1051.62	[M-H]-	bruker.bsf.mcube.client.ui.model.impl.BucketTableLine@33841e06	326.3	1.608		NaN	83.95	0	[]	FALSE											NaN	0	0	0	10159	10676	11422
5	985.602	986.609	[M-H]-	bruker.bsf.mcube.client.ui.model.impl.BucketTableLine@544c2572	328	1.615		4.79	82.67	1827.6	[]	TRUE											17.27	1625	1736	1828	16342	15641	17179
5.04	1126.86	1127.87	[M-H]-	bruker.bsf.mcube.client.ui.model.impl.BucketTableLine@45f3b53e	352	1.736		11.26	122.96	4609.56	[]	TRUE											10.92	5949	4875	4610	0	0	0
5.04	651.592	652.599	[M-H]-	bruker.bsf.mcube.client.ui.model.impl.BucketTableLine@431fc764	270.9	1.325		23.2	105.94	3169.12	[]	FALSE											4.57	3169	5586	4111	619	761	527
5.05	663.361	664.368	[M-H]-	bruker.bsf.mcube.client.ui.model.impl.BucketTableLine@50f8952f	247.8	1.212		3.52	68.15	4505.86	[]	TRUE											19.38	5219	4812	5152	10844	12758	11993
5.06	567.39	568.397	[M-H]-	bruker.bsf.mcube.client.ui.model.impl.BucketTableLine@652a5df7	244.8	1.193		4.15	123.43	6421.75	[]	TRUE											29.71	6422	7016	7030	0	0	0
5.07	899.527	900.534	[M-H]-	bruker.bsf.mcube.client.ui.model.impl.BucketTableLine@3d284e29	298.3	1.467		72.35	118.29	297.606	[]	FALSE											1.63	3863	0	4967	298	0	287
5.09	649.589	650.597	[M-H]-	bruker.bsf.mcube.client.ui.model.impl.BucketTableLine@b18a0f	270.8	1.324		6.41	152.96	0	[]	TRUE											23.87	2408	2595	2817	6509	6182	5848
5.09	343.02	344.028	[M-H]-	bruker.bsf.mcube.client.ui.model.impl.BucketTableLine@14f426db	145.4	0.698		10.73	106.45	1987.22	[]	TRUE											9.92	4129	3493	3201	6223	5586	5792
5.2	335.296	336.303	[M-H]-	bruker.bsf.mcube.client.ui.model.impl.BucketTableLine@23061457	190	0.912		5.4	96.75	41862.8	[]	TRUE											17.91	41863	42210	47034	10780	10021	10217
5.21	580.339	581.346	[M-H]-	bruker.bsf.mcube.client.ui.model.impl.BucketTableLine@50cd5761	245.1	1.196		16.11	67.12	6266.68	[]	TRUE											4.17	6267	5142	4215	10688	11018	15010
5.25	650.441	651.448	[M-H]-	bruker.bsf.mcube.client.ui.model.impl.BucketTableLine@653a715d	263	1.286		74.53	152.77	0	[]	TRUE											2.05	1745	2575	0	18088	18595	18660
5.25	395.244	396.251	[M-H]-	bruker.bsf.mcube.client.ui.model.impl.BucketTableLine@280b2c47	190.3	0.919		NaN	81.93	0	[]	TRUE											NaN	0	0	0	4343	4912	5000
5.34	691.263	692.27	[M-H]-	bruker.bsf.mcube.client.ui.model.impl.BucketTableLine@39797700	237.1	1.161		NaN	89.83	0	[]	FALSE											NaN	0	0	0	7952	11558	7703
5.39	458.421	459.428	[M-H]-	bruker.bsf.mcube.client.ui.model.impl.BucketTableLine@48e10d7c	231.1	1.12		141.42	101.84	0	[]	FALSE											0.72	2186	0	0	0	5944	6238
5.41	239.059	240.067	[M-H]-	bruker.bsf.mcube.client.ui.model.impl.BucketTableLine@628f80c8	286.9	1.355		28.23	59.77	7032.55	[]	FALSE											2.12	13398	8411	7083	0	0	4958
5.41	223.028	224.036	[M-H]-	bruker.bsf.mcube.client.ui.model.impl.BucketTableLine@4f3c1966	148.2	0.697		11.85	35.63	12315.4	[]	TRUE											3.01	15991	16077	12315	6634	9707	10549
5.42	806.194	807.201	[M-H]-	bruker.bsf.mcube.client.ui.model.impl.BucketTableLine@3d0fb6f6	274.8	1.349		17.8	38.63	15679.7	[]	FALSE											2.17	24512	20955	15680	8755	7278	8550
5.47	324.254	325.262	[M-H]-	bruker.bsf.mcube.client.ui.model.impl.BucketTableLine@7d45d6c6	185.7	0.89		10.2	44.18	3669.81	[]	TRUE											4.33	3670	4671	3975	6464	7327	5976
5.53	805.279	806.287	[M-H]-	bruker.bsf.mcube.client.ui.model.impl.BucketTableLine@63528066	265.9	1.306		71.44	73.68	3883.24	[]	TRUE											1.03	3288	3883	0	9101	7924	8233
5.59	670.498	671.505	[M-H]-	bruker.bsf.mcube.client.ui.model.impl.BucketTableLine@4c8a5243	267.2	1.307		1.44	122.59	40867.1	[]	FALSE											85.36	42234	42013	40867	0	0	0
5.64	595.295	596.302	[M-H]-	bruker.bsf.mcube.client.ui.model.impl.BucketTableLine@c72e522	228.7	1.116		12.63	78.32	3783.62	[]	FALSE											6.2	3784	4969	5061	0	0	0
5.67	595.315	596.322	[M-H]-	bruker.bsf.mcube.client.ui.model.impl.BucketTableLine@5f52f18c	232.5	1.135		2.38	45.98	2620.06	[]	TRUE											19.34	2482	2600	2620	6110	4989	5549
5.69	636.461	637.468	[M-H]-	bruker.bsf.mcube.client.ui.model.impl.BucketTableLine@28f40bb0	261.1	1.276		NaN	153.11	0	[]	TRUE											NaN	0	0	0	8335	8419	7398
5.7	636.412	637.419	[M-H]-	bruker.bsf.mcube.client.ui.model.impl.BucketTableLine@36f25ca7	283.1	1.384		NaN	152.91	0	[]	TRUE											NaN	0	0	0	5730	5461	5229
5.74	710.485	711.492	[M-H]-	bruker.bsf.mcube.client.ui.model.impl.BucketTableLine@2d32f4ae	269.5	1.32		7.24	122.65	10239.8	[]	TRUE											16.94	12219	11527	10240	0	0	0
5.76	452.018	453.025	[M-H]-	bruker.bsf.mcube.client.ui.model.impl.BucketTableLine@65a4ae15	253.1	1.227		9.71	59.98	4504.89	[]	FALSE											6.18	4505	3823	3597	11458	11585	9616
5.79	1098.75	1099.76	[M-H]-	bruker.bsf.mcube.client.ui.model.impl.BucketTableLine@6d85909a	340.9	1.681		2.96	123.12	6168.97	[]	TRUE											41.56	6169	6362	6630	0	0	0
5.79	323.014	324.022	[M-H]-	bruker.bsf.mcube.client.ui.model.impl.BucketTableLine@4936eee9	144.4	0.692		3.75	55.93	4812.47	[]	TRUE											14.92	4998	5282	4824	9493	9593	9917
5.79	409.312	410.319	[M-H]-	bruker.bsf.mcube.client.ui.model.impl.BucketTableLine@739be4e5	222.2	1.073		7.18	108.14	3098.41	[]	TRUE											15.05	3098	2750	2618	92747	91529	91708
5.8	522.393	523.401	[M-H]-	bruker.bsf.mcube.client.ui.model.impl.BucketTableLine@338f2885	230.1	1.119		NaN	154.79	0	[]	FALSE											NaN	0	0	0	5414	4092	5676
5.8	428.319	429.326	[M-H]-	bruker.bsf.mcube.client.ui.model.impl.BucketTableLine@72cf6f2e	207.4	1.004		21.79	83.24	1916.41	[]	FALSE											3.82	1916	1183	1308	7194	7584	5464
5.8	655.422	656.429	[M-H]-	bruker.bsf.mcube.client.ui.model.impl.BucketTableLine@cf08638	250.8	1.227		18.74	78.88	9097.44	[]	TRUE											4.21	5759	9097	8551	54553	42819	56957
5.85	655.377	656.384	[M-H]-	bruker.bsf.mcube.client.ui.model.impl.BucketTableLine@2060f78f	250.6	1.225		NaN	97.83	0	[]	FALSE											NaN	0	0	0	8751	9423	6831
5.86	644.198	645.205	[M-H]-	bruker.bsf.mcube.client.ui.model.impl.BucketTableLine@6ae13806	235.7	1.152		NaN	104.3	0	[]	FALSE											NaN	0	0	0	11808	14436	10529
5.86	675.238	676.245	[M-H]-	bruker.bsf.mcube.client.ui.model.impl.BucketTableLine@635e9c6b	246	1.204		NaN	105.54	0	[]	FALSE											NaN	0	0	0	11218	11411	12631
5.87	881.458	882.465	[M-H]-	bruker.bsf.mcube.client.ui.model.impl.BucketTableLine@6b17177e	295.8	1.454		72.45	152.77	0	[]	TRUE											2.11	0	7108	5484	119350	122513	120166
5.87	1017.42	1018.43	[M-H]-	bruker.bsf.mcube.client.ui.model.impl.BucketTableLine@4cec591c	315.6	1.555		NaN	153.04	0	[]	TRUE											NaN	0	0	0	5779	6324	5619
5.87	949.439	950.447	[M-H]-	bruker.bsf.mcube.client.ui.model.impl.BucketTableLine@2fae698f	307	1.511		NaN	153.22	0	[]	TRUE											NaN	0	0	0	11914	13922	12584
5.87	311.274	312.282	[M-H]-	bruker.bsf.mcube.client.ui.model.impl.BucketTableLine@388405d5	186.1	0.89		75.82	96.34	36963	[]	TRUE											1.27	0	71547	45418	81625	85837	82421
5.87	765.227	766.234	[M-H]-	bruker.bsf.mcube.client.ui.model.impl.BucketTableLine@6b7b495c	257.6	1.263		76.51	90.12	14174.3	[]	FALSE											1.18	0	14174	8713	48504	48946	45278
5.88	986.521	987.529	[M-H]-	bruker.bsf.mcube.client.ui.model.impl.BucketTableLine@45f1d996	316.4	1.558		33.36	117.01	6710.49	[]	TRUE											3.51	3530	8644	7367	25774	31145	32090
5.88	924.508	925.516	[M-H]-	bruker.bsf.mcube.client.ui.model.impl.BucketTableLine@19cf32b6	301.7	1.484		70.76	108.8	1689.69	[]	TRUE											1.54	0	1772	1850	4923	6409	7035
5.89	842.497	843.504	[M-H]-	bruker.bsf.mcube.client.ui.model.impl.BucketTableLine@17d36f7	295.4	1.451		39.04	281.99	0	[]	TRUE											7.22	11973	34580	24515	0	0	1203
5.89	912.493	913.501	[M-H]-	bruker.bsf.mcube.client.ui.model.impl.BucketTableLine@30fdae2d	310.2	1.526		21.39	NaN	0	[]	FALSE											NaN	4474	7672	6817	0	0	0
5.89	337.288	338.295	[M-H]-	bruker.bsf.mcube.client.ui.model.impl.BucketTableLine@7b8beccd	191.8	0.92		71.54	111.14	10217	[]	TRUE											1.55	0	68533	57389	26655	37172	39577
5.89	834.213	835.221	[M-H]-	bruker.bsf.mcube.client.ui.model.impl.BucketTableLine@1bb12b88	264.4	1.299		NaN	83.56	0	[]	FALSE											NaN	0	0	0	6646	7796	5564
5.9	1012.53	1013.54	[M-H]-	bruker.bsf.mcube.client.ui.model.impl.BucketTableLine@73937c87	320.2	1.578		71.06	151.26	0	[]	TRUE											2.13	0	6454	5749	9927	15147	16990
5.9	760.198	761.205	[M-H]-	bruker.bsf.mcube.client.ui.model.impl.BucketTableLine@2e42381e	249.2	1.222		NaN	93.38	0	[]	TRUE											NaN	0	0	0	15946	19072	19706
5.9	709.204	710.211	[M-H]-	bruker.bsf.mcube.client.ui.model.impl.BucketTableLine@a0b549f	243.2	1.191		NaN	94.97	0	[]	FALSE											NaN	0	0	0	8777	10923	11784
5.91	1012.6	1013.61	[M-H]-	bruker.bsf.mcube.client.ui.model.impl.BucketTableLine@18f4c33d	320.2	1.577		3.48	101.25	4707.56	[]	TRUE											29.13	6510	5978	6255	4972	0	0
5.91	701.255	702.263	[M-H]-	bruker.bsf.mcube.client.ui.model.impl.BucketTableLine@706be3e0	242.6	1.188		NaN	108.95	0	[]	FALSE											NaN	0	0	0	4541	7800	7426
5.92	337.311	338.319	[M-H]-	bruker.bsf.mcube.client.ui.model.impl.BucketTableLine@4fd6a73b	191.6	0.919		7.5	95.42	61421.4	[]	TRUE											12.72	71960	72717	61421	17083	19133	9394
5.93	709.253	710.26	[M-H]-	bruker.bsf.mcube.client.ui.model.impl.BucketTableLine@1fa9adf2	243.8	1.194		NaN	80.58	1470.82	[]	TRUE											NaN	0	0	0	7971	8392	4232
5.93	740.54	741.547	[M-H]-	bruker.bsf.mcube.client.ui.model.impl.BucketTableLine@217a7811	279.9	1.372		0.14	152.98	0	[]	FALSE											1105.06	6948	6966	6971	0	0	0
5.96	759.485	760.492	[M-H]-	bruker.bsf.mcube.client.ui.model.impl.BucketTableLine@e21fb3d	278.3	1.365		71.98	NaN	0	[]	FALSE											NaN	6355	13491	39480	0	0	0
5.96	907.531	908.539	[M-H]-	bruker.bsf.mcube.client.ui.model.impl.BucketTableLine@74347abd	299.7	1.474		141.42	153.25	0	[]	TRUE											1.08	0	0	743	9896	11460	10030
6.02	638.384	639.391	[M-H]-	bruker.bsf.mcube.client.ui.model.impl.BucketTableLine@26208ff4	284.8	1.392		NaN	153.45	0	[]	TRUE											NaN	0	0	0	5268	4828	5868
6.02	1135.63	1136.63	[M-H]-	bruker.bsf.mcube.client.ui.model.impl.BucketTableLine@54e8d1d1	345.9	1.706		141.42	152.86	0	[]	FALSE											1.08	0	0	384	7066	7502	7598
6.03	1061.4	1062.41	[M-H]-	bruker.bsf.mcube.client.ui.model.impl.BucketTableLine@55912062	320.9	1.582		NaN	153.33	0	[]	TRUE											NaN	0	0	0	16064	17643	14766
6.03	1129.39	1130.39	[M-H]-	bruker.bsf.mcube.client.ui.model.impl.BucketTableLine@2a759ff	328.6	1.621		NaN	152.83	0	[]	FALSE											NaN	0	0	0	7470	7867	7926
6.03	1123.37	1124.38	[M-H]-	bruker.bsf.mcube.client.ui.model.impl.BucketTableLine@205a3970	327	1.613		NaN	152.88	0	[]	TRUE											NaN	0	0	0	5430	5388	5029
6.03	626.209	627.216	[M-H]-	bruker.bsf.mcube.client.ui.model.impl.BucketTableLine@32ae02f3	229.6	1.122		NaN	153.1	0	[]	TRUE											NaN	0	0	0	5842	5090	5517
6.03	987.407	988.414	[M-H]-	bruker.bsf.mcube.client.ui.model.impl.BucketTableLine@6ee0b6f4	307.4	1.514		NaN	153.9	0	[]	FALSE											NaN	0	0	0	8273	10173	8201
6.03	814.211	815.218	[M-H]-	bruker.bsf.mcube.client.ui.model.impl.BucketTableLine@56307276	256.5	1.259		NaN	153.33	0	[]	FALSE											NaN	0	0	0	7221	6891	6060
6.03	925.44	926.447	[M-H]-	bruker.bsf.mcube.client.ui.model.impl.BucketTableLine@27504079	304.1	1.496		88.39	152.88	0	[]	TRUE											1.73	0	646	1633	69377	75414	71945
6.03	993.422	994.43	[M-H]-	bruker.bsf.mcube.client.ui.model.impl.BucketTableLine@652b67fa	312.6	1.539		NaN	152.92	0	[]	TRUE											NaN	0	0	0	33348	35570	32362
6.03	1055.39	1056.4	[M-H]-	bruker.bsf.mcube.client.ui.model.impl.BucketTableLine@e173abd	318.1	1.568		NaN	153.39	0	[]	TRUE											NaN	0	0	0	8152	9620	8282
6.04	280.964	281.971	[M-H]-	bruker.bsf.mcube.client.ui.model.impl.BucketTableLine@5be14acb	128.7	0.613		NaN	153.63	0	[]	TRUE											NaN	0	0	0	9421	7781	9522
6.04	880.153	881.16	[M-H]-	bruker.bsf.mcube.client.ui.model.impl.BucketTableLine@7e178a46	289.5	1.423		88.04	160.2	0	[]	FALSE											1.82	3605	0	9006	14298	28047	21336
6.05	652.412	653.419	[M-H]-	bruker.bsf.mcube.client.ui.model.impl.BucketTableLine@40bd26c9	265.3	1.297		NaN	156.53	0	[]	TRUE											NaN	0	0	0	25044	39363	30355
6.05	877.154	878.162	[M-H]-	bruker.bsf.mcube.client.ui.model.impl.BucketTableLine@77482eb1	289.1	1.421		60.77	154.59	2809.04	[]	TRUE											2.54	10551	5118	24396	43566	76509	57628
6.06	324.255	325.262	[M-H]-	bruker.bsf.mcube.client.ui.model.impl.BucketTableLine@262e9581	186.4	0.893		12.49	35.28	4445.97	[]	TRUE											2.82	5204	5963	4378	7927	4446	7043
6.06	883.471	884.478	[M-H]-	bruker.bsf.mcube.client.ui.model.impl.BucketTableLine@64a96eb8	297.6	1.463		NaN	200.51	0	[]	TRUE											NaN	0	0	0	3180	19412	6768
6.06	446.377	447.384	[M-H]-	bruker.bsf.mcube.client.ui.model.impl.BucketTableLine@4d0b978a	216.8	1.05		21.36	78	4372.93	[]	TRUE											3.65	7254	7167	4373	2877	2157	3415
6.08	223.028	224.035	[M-H]-	bruker.bsf.mcube.client.ui.model.impl.BucketTableLine@7b80153c	148	0.696		8.24	38.4	23267.7	[]	TRUE											4.66	31416	25729	27999	17264	14242	17407
6.08	239.06	240.067	[M-H]-	bruker.bsf.mcube.client.ui.model.impl.BucketTableLine@29500550	303.5	1.434		7.36	24.49	5512.02	[]	FALSE											3.33	6585	5921	5512	8869	7364	8501
6.08	880.212	881.22	[M-H]-	bruker.bsf.mcube.client.ui.model.impl.BucketTableLine@623726c	289.5	1.423		6.83	23.2	26711.5	[]	FALSE											3.4	31315	28824	26483	36055	27124	35349
6.08	894.203	895.21	[M-H]-	bruker.bsf.mcube.client.ui.model.impl.BucketTableLine@170512e5	290.8	1.43		72.48	95.6	719.916	[]	FALSE											1.32	720	554	0	4407	5350	5189
6.12	363.327	364.334	[M-H]-	bruker.bsf.mcube.client.ui.model.impl.BucketTableLine@6c57cccc	196.7	0.946		4.12	102.23	17450.7	[]	TRUE											24.8	19075	17551	17451	3684	3293	3414
6.14	280.984	281.991	[M-H]-	bruker.bsf.mcube.client.ui.model.impl.BucketTableLine@45843e93	130.6	0.622		141.42	104.22	1690.43	[]	TRUE											0.74	0	2803	0	7058	6973	7313
6.15	586.239	587.246	[M-H]-	bruker.bsf.mcube.client.ui.model.impl.BucketTableLine@58a9845d	221.8	1.082		8.78	71.25	2468.93	[]	TRUE											8.11	2686	2548	3122	6690	6837	6738
6.21	678.568	679.575	[M-H]-	bruker.bsf.mcube.client.ui.model.impl.BucketTableLine@67042797	274.2	1.342		3.21	122.74	5995.03	[]	FALSE											38.21	5995	6155	6475	0	0	0
6.22	882.635	883.643	[M-H]-	bruker.bsf.mcube.client.ui.model.impl.BucketTableLine@35e7b617	306	1.504		2.32	122.71	4967.7	[]	TRUE											52.82	5016	5302	5221	0	0	0
6.23	1008.74	1009.75	[M-H]-	bruker.bsf.mcube.client.ui.model.impl.BucketTableLine@5173769e	331.4	1.632		6.96	122.55	14326.4	[]	FALSE											17.6	14326	16575	16759	0	0	0
6.24	996.702	997.709	[M-H]-	bruker.bsf.mcube.client.ui.model.impl.BucketTableLine@45ec9b81	327.1	1.611		4.33	122.53	10997	[]	FALSE											28.27	10997	12128	12011	0	0	0
6.29	614.27	615.277	[M-H]-	bruker.bsf.mcube.client.ui.model.impl.BucketTableLine@3923434	228.8	1.117		3.83	76.03	3593.4	[]	TRUE											19.87	3753	4088	3798	12317	12181	11847
6.36	980.709	981.716	[M-H]-	bruker.bsf.mcube.client.ui.model.impl.BucketTableLine@b4d6d5f	325.3	1.602		3.67	122.53	11121.7	[]	FALSE											33.41	11252	12073	11122	0	0	0
6.39	609.452	610.46	[M-H]-	bruker.bsf.mcube.client.ui.model.impl.BucketTableLine@41403d2e	264.9	1.293		1.21	122.84	6096.71	[]	TRUE											101.91	6239	6097	6267	0	0	0
6.4	914.59	915.597	[M-H]-	bruker.bsf.mcube.client.ui.model.impl.BucketTableLine@60519614	307.2	1.511		NaN	153.19	0	[]	TRUE											NaN	0	0	0	5104	5963	5565
6.44	1128.8	1129.81	[M-H]-	bruker.bsf.mcube.client.ui.model.impl.BucketTableLine@1237912a	346.6	1.71		8.78	122.77	6784.83	[]	TRUE											13.98	8424	6785	7720	0	0	0
6.44	351.327	352.334	[M-H]-	bruker.bsf.mcube.client.ui.model.impl.BucketTableLine@52de770f	195	0.937		7.44	75.11	7044.54	[]	TRUE											10.09	8447	7656	7045	4325	5177	5038
6.45	874.615	875.623	[M-H]-	bruker.bsf.mcube.client.ui.model.impl.BucketTableLine@3ed3aa76	306	1.504		0.02	122.63	13543.6	[]	TRUE											5891.92	13550	13544	13545	0	0	0
6.52	689.316	690.324	[M-H]-	bruker.bsf.mcube.client.ui.model.impl.BucketTableLine@4dbd6ddf	239.7	1.174		8.91	29.01	23626.7	[]	TRUE											3.26	27090	27322	22374	41731	34050	30580
6.52	738.532	739.54	[M-H]-	bruker.bsf.mcube.client.ui.model.impl.BucketTableLine@63ad0b83	273.2	1.339		141.42	72.09	3132.87	[]	FALSE											0.51	0	3133	0	6977	4695	4175
6.56	765.232	766.24	[M-H]-	bruker.bsf.mcube.client.ui.model.impl.BucketTableLine@426a6ef6	259.4	1.272		141.42	93.27	2320.35	[]	FALSE											0.66	0	0	2320	5486	8248	5159
6.57	514.24	515.247	[M-H]-	bruker.bsf.mcube.client.ui.model.impl.BucketTableLine@61c9ecd7	211.8	1.03		141.42	93.18	3969.22	[]	TRUE											0.66	0	0	3969	11035	12874	9797
6.57	876.461	877.468	[M-H]-	bruker.bsf.mcube.client.ui.model.impl.BucketTableLine@473cb6a4	298	1.465		18.17	84.39	3104.86	[]	TRUE											4.65	2799	1975	3105	18231	17930	19559
6.58	1012.42	1013.43	[M-H]-	bruker.bsf.mcube.client.ui.model.impl.BucketTableLine@4cc64cd3	315.4	1.554		NaN	100.2	0	[]	TRUE											NaN	0	0	0	2770	2304	2255
6.58	1189.67	1190.68	[M-H]-	bruker.bsf.mcube.client.ui.model.impl.BucketTableLine@5d4a9663	359.6	1.775		141.42	83.08	1364.37	[]	TRUE											0.59	0	0	1364	12981	13548	9850
6.59	312.27	313.277	[M-H]-	bruker.bsf.mcube.client.ui.model.impl.BucketTableLine@734b6649	184.7	0.884		21.5	49.59	8437.34	[]	TRUE											2.31	5164	8052	8843	17402	16932	18635
6.59	969.541	970.549	[M-H]-	bruker.bsf.mcube.client.ui.model.impl.BucketTableLine@51e06712	317.8	1.565		70.83	82.31	1986.55	[]	TRUE											1.16	0	1857	1987	11490	10138	10089
6.59	1128.72	1129.73	[M-H]-	bruker.bsf.mcube.client.ui.model.impl.BucketTableLine@2fbe0929	346.5	1.709		9.38	123.52	3455.48	[]	TRUE											13.17	4349	3455	3874	0	0	0
6.59	1022.65	1023.66	[M-H]-	bruker.bsf.mcube.client.ui.model.impl.BucketTableLine@264e7b33	331.7	1.634		2.97	152.85	0	[]	FALSE											51.47	11443	11688	10884	0	0	0
6.6	719.244	720.251	[M-H]-	bruker.bsf.mcube.client.ui.model.impl.BucketTableLine@e9f289d	245.9	1.205		7.09	74.23	3066.4	[]	TRUE											10.47	3066	2703	2607	8166	8627	7777
6.61	870.208	871.215	[M-H]-	bruker.bsf.mcube.client.ui.model.impl.BucketTableLine@5c9516ab	272.5	1.34		2.44	70.14	2753.85	[]	FALSE											28.76	2686	2594	2754	6182	7774	7071
6.61	909.445	910.452	[M-H]-	bruker.bsf.mcube.client.ui.model.impl.BucketTableLine@3bdab51	305	1.5		7.93	122.72	4497.14	[]	FALSE											15.48	5326	6463	6076	0	0	0
6.61	822.178	823.185	[M-H]-	bruker.bsf.mcube.client.ui.model.impl.BucketTableLine@567fcff6	262.7	1.29		25.96	75.7	5411.41	[]	FALSE											2.92	5411	4582	2767	6490	8051	7906
6.61	850.208	851.215	[M-H]-	bruker.bsf.mcube.client.ui.model.impl.BucketTableLine@21d3ce64	268.4	1.319		18.97	63.87	17443.8	[]	FALSE											3.37	17444	13345	11047	18785	18702	17859
6.68	283.245	284.252	[M-H]-	bruker.bsf.mcube.client.ui.model.impl.BucketTableLine@5507b4bb	177.3	0.845		35.42	64.64	17709	[]	FALSE											1.82	17709	19835	7613	36546	5972	26475
6.69	1191.77	1192.78	[M-H]-	bruker.bsf.mcube.client.ui.model.impl.BucketTableLine@3b8e7a69	356.1	1.758		1.62	82.85	1503.45	[]	FALSE											51.19	1500	1503	1451	14186	12715	16589
6.69	533.457	534.464	[M-H]-	bruker.bsf.mcube.client.ui.model.impl.BucketTableLine@13a60291	247.3	1.204		141.42	153.82	0	[]	FALSE											1.09	821	0	0	14617	11628	12333
6.7	1126.78	1127.79	[M-H]-	bruker.bsf.mcube.client.ui.model.impl.BucketTableLine@2c394e6f	346.5	1.709		9.92	122.53	4966.23	[]	TRUE											12.35	6311	4966	5965	0	0	0
6.7	281.248	282.256	[M-H]-	bruker.bsf.mcube.client.ui.model.impl.BucketTableLine@44f3853f	176	0.838		9.09	58.49	7134.38	[]	TRUE											6.43	8706	7134	8722	4042	0	4601
6.7	958.557	959.565	[M-H]-	bruker.bsf.mcube.client.ui.model.impl.BucketTableLine@ce6e2fa	310.8	1.53		16.07	73.63	3244.16	[]	TRUE											4.58	3244	2913	2176	9961	10882	9784
6.7	1084.74	1085.75	[M-H]-	bruker.bsf.mcube.client.ui.model.impl.BucketTableLine@2f77db7d	339.5	1.674		5.69	122.83	5654.8	[]	TRUE											21.58	6460	5655	6310	0	0	0
6.7	1086.75	1087.76	[M-H]-	bruker.bsf.mcube.client.ui.model.impl.BucketTableLine@49dba2ca	340.5	1.679		12.62	123.34	6692.35	[]	TRUE											9.77	8996	6692	7346	0	0	0
6.7	452.017	453.024	[M-H]-	bruker.bsf.mcube.client.ui.model.impl.BucketTableLine@11d91cb3	258.8	1.254		13.2	50.87	9970.76	[]	FALSE											3.86	9971	9493	7272	30719	25847	22318
6.71	673.275	674.282	[M-H]-	bruker.bsf.mcube.client.ui.model.impl.BucketTableLine@2a13dd40	241.5	1.182		74.43	62.78	7791.99	[]	FALSE											0.84	7792	0	5306	19118	14152	8667
6.71	1360.77	1361.77	[M-H]-	bruker.bsf.mcube.client.ui.model.impl.BucketTableLine@3b2e474c	375.4	1.856		12.14	125.72	6673.62	[]	TRUE											10.36	9011	6674	7907	0	0	0
6.71	1086.68	1087.69	[M-H]-	bruker.bsf.mcube.client.ui.model.impl.BucketTableLine@2ff76f11	339.5	1.674		6.57	129.27	5250.39	[]	TRUE											19.66	9238	8380	9847	0	0	0
6.73	869.467	870.475	[M-H]-	bruker.bsf.mcube.client.ui.model.impl.BucketTableLine@7612c2d8	302	1.484		NaN	119.88	1271.63	[]	FALSE											NaN	0	0	0	12917	15187	13635
6.73	958.492	959.499	[M-H]-	bruker.bsf.mcube.client.ui.model.impl.BucketTableLine@425fe887	310.8	1.53		16.53	70.88	6965.65	[]	TRUE											4.29	6966	4613	6203	18568	21854	20191
6.74	886.44	887.448	[M-H]-	bruker.bsf.mcube.client.ui.model.impl.BucketTableLine@b82c3a7	295.7	1.454		31.7	69.6	7699.8	[]	FALSE											2.2	7700	3795	4534	11998	12845	12888
6.74	1126.71	1127.72	[M-H]-	bruker.bsf.mcube.client.ui.model.impl.BucketTableLine@1f19aa21	346.5	1.709		11.91	124.89	4001.34	[]	FALSE											10.48	5730	4578	4417	0	0	0
6.74	1360.68	1361.68	[M-H]-	bruker.bsf.mcube.client.ui.model.impl.BucketTableLine@7ffdaf18	374.8	1.853		17.03	124.1	17356.5	[]	TRUE											7.29	30498	20115	24430	0	0	0
6.74	980.642	981.649	[M-H]-	bruker.bsf.mcube.client.ui.model.impl.BucketTableLine@42db7bb0	322.7	1.589		7.62	123.93	9887.81	[]	FALSE											16.27	11854	10523	9888	0	0	0
6.74	533.421	534.429	[M-H]-	bruker.bsf.mcube.client.ui.model.impl.BucketTableLine@5f5907b7	247.7	1.206		NaN	154.16	0	[]	TRUE											NaN	0	0	0	22565	18309	17514
6.74	1084.67	1085.67	[M-H]-	bruker.bsf.mcube.client.ui.model.impl.BucketTableLine@dc3f6df	338.5	1.669		4.17	122.51	9021.11	[]	TRUE											29.37	9021	9968	9338	0	0	0
6.74	451.987	452.994	[M-H]-	bruker.bsf.mcube.client.ui.model.impl.BucketTableLine@1f541d10	258.6	1.253		1.05	60.75	32490.1	[]	FALSE											57.92	32490	31938	31685	104502	105764	103561
6.74	978.626	979.634	[M-H]-	bruker.bsf.mcube.client.ui.model.impl.BucketTableLine@64be3b1	322.8	1.589		6.34	122.6	25100.4	[]	FALSE											19.34	25100	29166	26326	0	0	0
6.74	1236.88	1237.89	[M-H]-	bruker.bsf.mcube.client.ui.model.impl.BucketTableLine@11383870	379.2	1.872		74.67	123.54	0	[]	TRUE											1.65	2543	3781	0	0	0	0
6.75	654.453	655.461	[M-H]-	bruker.bsf.mcube.client.ui.model.impl.BucketTableLine@35f4186	267.4	1.308		22.55	123.07	4358.37	[]	FALSE											5.46	4358	7437	7403	0	0	0
6.75	868.472	869.479	[M-H]-	bruker.bsf.mcube.client.ui.model.impl.BucketTableLine@3c5c6060	301.5	1.482		0.94	88.23	6112.57	[]	TRUE											93.94	6742	6773	6626	15271	12620	15338
6.75	1358.66	1359.67	[M-H]-	bruker.bsf.mcube.client.ui.model.impl.BucketTableLine@65534a31	372.5	1.842		28.93	129.76	3368.99	[]	TRUE											4.48	10277	6432	5318	0	0	0
6.76	1347.47	1348.48	[M-H]-	bruker.bsf.mcube.client.ui.model.impl.BucketTableLine@35781553	358.1	1.77		NaN	89.79	0	[]	TRUE											NaN	0	0	0	11921	16858	11829
6.76	683.262	684.269	[M-H]-	bruker.bsf.mcube.client.ui.model.impl.BucketTableLine@4cd2310b	237.7	1.163		23.76	50.44	6031.64	[]	FALSE											2.12	6555	7543	4112	14872	12764	9915
6.76	898.568	899.576	[M-H]-	bruker.bsf.mcube.client.ui.model.impl.BucketTableLine@13d21791	307.1	1.51		7.34	153.01	0	[]	FALSE											20.86	5923	6521	5451	0	0	0
6.77	736.444	737.451	[M-H]-	bruker.bsf.mcube.client.ui.model.impl.BucketTableLine@6cafc518	268.9	1.318		13.68	159.01	0	[]	TRUE											11.63	5538	3990	4536	0	0	0
6.77	686.432	687.439	[M-H]-	bruker.bsf.mcube.client.ui.model.impl.BucketTableLine@19888753	261	1.278		2.83	119.18	1056238	[]	TRUE											42.14	1129598	1124190	1060773	0	0	0
6.78	771.509	772.517	[M-H]-	bruker.bsf.mcube.client.ui.model.impl.BucketTableLine@448fb700	290.9	1.427		NaN	153.08	0	[]	FALSE											NaN	0	0	0	7548	8112	7098
6.8	638.344	639.352	[M-H]-	bruker.bsf.mcube.client.ui.model.impl.BucketTableLine@47e24e9f	257.3	1.258		19.14	122.93	5024.46	[]	TRUE											6.42	5024	7463	8050	0	0	0
6.84	918.483	919.49	[M-H]-	bruker.bsf.mcube.client.ui.model.impl.BucketTableLine@55f7c47e	308.3	1.516		21.44	139.97	1549.06	[]	TRUE											6.53	1896	3069	3187	20111	18424	21516
6.84	903.457	904.465	[M-H]-	bruker.bsf.mcube.client.ui.model.impl.BucketTableLine@818738c	302.8	1.489		15.19	72.34	3462.67	[]	TRUE											4.76	3463	4891	4875	2793	2491	2423
6.85	765.226	766.234	[M-H]-	bruker.bsf.mcube.client.ui.model.impl.BucketTableLine@3116e238	258.5	1.268		10.95	82.96	3915.18	[]	FALSE											7.58	3847	3046	3915	9844	10875	9795
6.86	960.45	961.457	[M-H]-	bruker.bsf.mcube.client.ui.model.impl.BucketTableLine@64d5d433	310.3	1.527		10.3	141.22	1194.09	[]	TRUE											13.72	2410	2397	1914	13883	12727	12919
6.86	685.261	686.268	[M-H]-	bruker.bsf.mcube.client.ui.model.impl.BucketTableLine@f6a28e3	240.8	1.178		NaN	95.12	0	[]	FALSE											NaN	0	0	0	2404	2316	3188
6.87	951.167	952.174	[M-H]-	bruker.bsf.mcube.client.ui.model.impl.BucketTableLine@44a5ae91	304.2	1.497		18.53	102.75	9650.96	[]	TRUE											5.54	6843	10630	10321	45932	32087	60959
6.87	280.964	281.971	[M-H]-	bruker.bsf.mcube.client.ui.model.impl.BucketTableLine@42a4931f	128.5	0.612		71.64	116.64	3024.64	[]	TRUE											1.63	0	3025	3653	11464	11054	10706
6.88	614.227	615.235	[M-H]-	bruker.bsf.mcube.client.ui.model.impl.BucketTableLine@89ab334	230.5	1.126		NaN	153.12	0	[]	TRUE											NaN	0	0	0	5870	6420	6759
6.88	703.266	704.274	[M-H]-	bruker.bsf.mcube.client.ui.model.impl.BucketTableLine@5669bff4	252.7	1.238		141.42	121.16	2858.27	[]	FALSE											0.86	3300	0	0	16458	14528	16102
6.89	1038.71	1039.72	[M-H]-	bruker.bsf.mcube.client.ui.model.impl.BucketTableLine@3f51428e	332.1	1.636		5.67	122.62	5300.03	[]	FALSE											21.63	5300	5349	5990	0	0	0
6.9	768.622	769.63	[M-H]-	bruker.bsf.mcube.client.ui.model.impl.BucketTableLine@598b0210	288	1.413		2.61	65.8	2027.43	[]	TRUE											25.25	1935	1909	2027	3390	3678	2351
6.9	1018.68	1019.69	[M-H]-	bruker.bsf.mcube.client.ui.model.impl.BucketTableLine@4d51906	325.9	1.605		3.95	122.54	8074.34	[]	FALSE											31.05	8625	8074	8881	0	0	0
6.92	968.222	969.229	[M-H]-	bruker.bsf.mcube.client.ui.model.impl.BucketTableLine@2a28e420	304.9	1.501		13.28	90.9	2244.27	[]	TRUE											6.85	2244	1923	1617	2581	3288	2336
6.92	223.028	224.035	[M-H]-	bruker.bsf.mcube.client.ui.model.impl.BucketTableLine@2bb2f8f7	148	0.696		6.24	28.66	8908.05	[]	TRUE											4.59	9159	8320	9693	10229	9923	8103
6.93	313.078	314.086	[M-H]-	bruker.bsf.mcube.client.ui.model.impl.BucketTableLine@703c9ae	315.5	1.51		21.47	31.61	4660.57	[]	TRUE											1.47	6575	4972	3886	7004	7319	5550
6.93	737.285	738.292	[M-H]-	bruker.bsf.mcube.client.ui.model.impl.BucketTableLine@5c032a11	250.5	1.228		70.71	95.54	12960.8	[]	FALSE											1.35	0	31754	31446	13837	12961	11445
6.93	834.271	835.278	[M-H]-	bruker.bsf.mcube.client.ui.model.impl.BucketTableLine@3167cc55	263.2	1.293		18.38	66.38	2376.07	[]	FALSE											3.61	2001	2376	1497	3187	3431	3313
6.94	760.325	761.332	[M-H]-	bruker.bsf.mcube.client.ui.model.impl.BucketTableLine@daeffce	261	1.28		7.67	77.24	4068.62	[]	TRUE											10.07	4033	4069	3426	13773	12579	12226
7.04	687.07	688.077	[M-H]-	bruker.bsf.mcube.client.ui.model.impl.BucketTableLine@1479196c	242.6	1.187		43.89	100.4	13278.3	[]	FALSE											2.29	23331	10095	34345	14336	13278	19734
7.05	339.327	340.334	[M-H]-	bruker.bsf.mcube.client.ui.model.impl.BucketTableLine@516fea50	193.7	0.93		1.31	65.3	64520	[]	TRUE											49.92	64520	66361	66327	24330	23025	25004
7.06	295.228	296.235	[M-H]-	bruker.bsf.mcube.client.ui.model.impl.BucketTableLine@5e65814c	177.5	0.847		4.84	123.38	4924.55	[]	TRUE											25.47	4925	5448	5486	0	0	0
7.06	912.631	913.638	[M-H]-	bruker.bsf.mcube.client.ui.model.impl.BucketTableLine@24cf55c1	310.9	1.529		7.17	123.71	3983.36	[]	TRUE											17.25	3983	4689	4620	0	0	0
7.07	365.343	366.35	[M-H]-	bruker.bsf.mcube.client.ui.model.impl.BucketTableLine@78a18a4d	198.6	0.956		1.88	91.53	70231	[]	TRUE											48.66	73294	70231	70722	21529	24030	19613
7.11	280.983	281.991	[M-H]-	bruker.bsf.mcube.client.ui.model.impl.BucketTableLine@56b2d263	128.5	0.612		1.96	65.99	8072.38	[]	TRUE											33.64	7949	8331	8072	20861	18712	21369
7.2	1012.69	1013.7	[M-H]-	bruker.bsf.mcube.client.ui.model.impl.BucketTableLine@24af5618	327.9	1.615		6.89	NaN	0	[]	FALSE											NaN	6128	6196	5305	0	0	0
7.22	765.279	766.287	[M-H]-	bruker.bsf.mcube.client.ui.model.impl.BucketTableLine@7a106e11	259.3	1.272		2.81	76.72	4561.17	[]	FALSE											27.33	4709	4853	4531	14868	14821	13402
7.24	734.321	735.328	[M-H]-	bruker.bsf.mcube.client.ui.model.impl.BucketTableLine@e9760fc	255.5	1.252		NaN	107.15	0	[]	TRUE											NaN	0	0	0	2561	2869	3036
7.26	877.522	878.529	[M-H]-	bruker.bsf.mcube.client.ui.model.impl.BucketTableLine@4e769a87	305.1	1.5		71.06	37.27	5748.86	[]	TRUE											0.52	0	5749	5123	6800	6645	7316
7.28	786.397	787.404	[M-H]-	bruker.bsf.mcube.client.ui.model.impl.BucketTableLine@10371ac7	261.7	1.284		71.35	93.22	1859.55	[]	TRUE											1.31	2342	0	2005	6877	6801	5160
7.31	581.453	582.46	[M-H]-	bruker.bsf.mcube.client.ui.model.impl.BucketTableLine@692e9e36	244	1.19		14.63	81.96	4830.51	[]	TRUE											5.6	4831	4230	3356	0	0	0
7.36	748.326	749.334	[M-H]-	bruker.bsf.mcube.client.ui.model.impl.BucketTableLine@5c8b836f	260.3	1.276		11.22	79.42	2489.65	[]	TRUE											7.08	2490	1952	2009	8839	7745	7611
7.37	511.398	512.405	[M-H]-	bruker.bsf.mcube.client.ui.model.impl.BucketTableLine@26d388db	245	1.191		NaN	113.3	0	[]	FALSE											NaN	0	0	0	2791	1890	1857
7.39	680.584	681.591	[M-H]-	bruker.bsf.mcube.client.ui.model.impl.BucketTableLine@e9a5fe4	274.1	1.341		11.9	124.12	6078.77	[]	FALSE											10.43	7772	10266	8467	0	0	0
7.4	1110.76	1111.76	[M-H]-	bruker.bsf.mcube.client.ui.model.impl.BucketTableLine@1358af2f	343.7	1.695		10.96	123.79	4518.31	[]	TRUE											11.29	4544	5673	4518	0	0	0
7.41	1082.73	1083.74	[M-H]-	bruker.bsf.mcube.client.ui.model.impl.BucketTableLine@13c8c6d0	338.1	1.667		71.12	122.82	0	[]	FALSE											1.73	0	4464	3940	0	0	0
7.42	622.484	623.491	[M-H]-	bruker.bsf.mcube.client.ui.model.impl.BucketTableLine@29670122	255.5	1.248		24.9	123.3	3425.5	[]	FALSE											4.95	4533	6300	3425	0	0	0
7.42	780.608	781.616	[M-H]-	bruker.bsf.mcube.client.ui.model.impl.BucketTableLine@75de1e95	289.7	1.421		3.9	125.87	5990.19	[]	FALSE											32.3	6693	6777	6198	0	0	0
7.42	1050.74	1051.75	[M-H]-	bruker.bsf.mcube.client.ui.model.impl.BucketTableLine@2329f6d6	336.5	1.659		71.2	122.99	0	[]	FALSE											1.73	5917	6784	0	0	0	0
7.42	1056.72	1057.73	[M-H]-	bruker.bsf.mcube.client.ui.model.impl.BucketTableLine@76824a25	335.7	1.654		4.94	153.15	0	[]	FALSE											31.02	9685	10923	10212	0	0	0
7.43	1084.74	1085.75	[M-H]-	bruker.bsf.mcube.client.ui.model.impl.BucketTableLine@67fd3bc6	339.7	1.675		72.11	122.72	0	[]	FALSE											1.7	4109	5180	0	0	0	0
7.43	922.63	923.638	[M-H]-	bruker.bsf.mcube.client.ui.model.impl.BucketTableLine@62d2ab1a	311	1.53		6.38	121.21	5034.08	[]	FALSE											19	5034	5558	5885	0	0	0
7.43	974.661	975.668	[M-H]-	bruker.bsf.mcube.client.ui.model.impl.BucketTableLine@e217ed0	319.3	1.572		8.72	154.17	0	[]	FALSE											17.69	9483	10691	8651	0	0	0
7.43	972.702	973.71	[M-H]-	bruker.bsf.mcube.client.ui.model.impl.BucketTableLine@6a96ce53	321.4	1.582		9.05	153.11	0	[]	FALSE											16.91	8404	9344	7479	0	0	0
7.43	1086.76	1087.77	[M-H]-	bruker.bsf.mcube.client.ui.model.impl.BucketTableLine@643bebcc	341	1.681		8.47	123.81	3559.23	[]	TRUE											14.62	4340	4211	3559	0	0	0
7.44	1129.81	1130.82	[M-H]-	bruker.bsf.mcube.client.ui.model.impl.BucketTableLine@1346062a	347.6	1.715		73.24	125.28	0	[]	TRUE											1.71	3952	5410	0	0	0	0
7.44	325.202	326.209	[M-H]-	bruker.bsf.mcube.client.ui.model.impl.BucketTableLine@16942d6c	180.3	0.864		18.37	125.8	3802.2	[]	TRUE											6.85	3802	5206	6034	0	0	0
7.44	938.699	939.706	[M-H]-	bruker.bsf.mcube.client.ui.model.impl.BucketTableLine@4aac9dbb	318.7	1.568		7.66	153.66	0	[]	FALSE											20.06	5984	7154	6967	0	0	0
7.44	845.701	846.708	[M-H]-	bruker.bsf.mcube.client.ui.model.impl.BucketTableLine@71f26aa9	355.6	1.747		NaN	154.02	0	[]	TRUE											NaN	0	0	0	9457	10534	8068
7.45	1119.79	1120.79	[M-H]-	bruker.bsf.mcube.client.ui.model.impl.BucketTableLine@52a655eb	345.4	1.704		11.87	125.84	5030.15	[]	TRUE											10.6	6924	5165	6060	0	0	0
7.45	781.631	782.639	[M-H]-	bruker.bsf.mcube.client.ui.model.impl.BucketTableLine@65eefd9e	291.7	1.431		10.1	55.36	26120.9	[]	TRUE											5.48	26121	20829	21732	45230	54132	51936
7.45	944.686	945.693	[M-H]-	bruker.bsf.mcube.client.ui.model.impl.BucketTableLine@4b01f5dd	315.5	1.553		11.8	300	0	[]	FALSE											25.42	7384	6839	5532	0	0	0
7.45	665.536	666.543	[M-H]-	bruker.bsf.mcube.client.ui.model.impl.BucketTableLine@492d78e8	269.2	1.317		8.06	124.92	5869.58	[]	FALSE											15.5	9564	8935	7850	0	0	0
7.45	1066.74	1067.75	[M-H]-	bruker.bsf.mcube.client.ui.model.impl.BucketTableLine@5b3d7e5e	337.3	1.663		13.16	123.03	4249.84	[]	FALSE											9.35	5843	5495	4250	0	0	0
7.46	858.637	859.644	[M-H]-	bruker.bsf.mcube.client.ui.model.impl.BucketTableLine@1f56c7f9	302.6	1.487		14.64	124.59	6364.53	[]	FALSE											8.51	8832	8881	6365	0	0	0
7.46	474.363	475.371	[M-H]-	bruker.bsf.mcube.client.ui.model.impl.BucketTableLine@155180fc	244.1	1.184		8.86	153.14	0	[]	FALSE											17.29	4433	4371	5283	14630	16791	16434
7.46	950.656	951.663	[M-H]-	bruker.bsf.mcube.client.ui.model.impl.BucketTableLine@37995086	316.1	1.556		8.21	198.78	0	[]	FALSE											24.21	10830	9020	9289	0	0	0
7.47	707.547	708.554	[M-H]-	bruker.bsf.mcube.client.ui.model.impl.BucketTableLine@7e617a5	276.1	1.352		23.83	121.1	4238.56	[]	FALSE											5.08	7804	6614	4239	0	0	0
7.48	1138.9	1139.9	[M-H]-	bruker.bsf.mcube.client.ui.model.impl.BucketTableLine@2ea661af	371.5	1.833		NaN	154.77	0	[]	TRUE											NaN	0	0	0	4030	5221	5622
7.48	1056.78	1057.79	[M-H]-	bruker.bsf.mcube.client.ui.model.impl.BucketTableLine@376942e7	339.8	1.675		72.67	123.07	0	[]	FALSE											1.69	2621	3453	0	0	0	0
7.52	1462.06	1463.07	[M-H]-	bruker.bsf.mcube.client.ui.model.impl.BucketTableLine@4a8939ec	397	1.964		74.86	123.1	0	[]	TRUE											1.64	0	4755	7142	0	0	0
7.53	1387.05	1388.06	[M-H]-	bruker.bsf.mcube.client.ui.model.impl.BucketTableLine@7d654427	395.5	1.956		74.73	122.72	0	[]	TRUE											1.64	0	2513	3750	0	0	0
7.56	666.301	667.309	[M-H]-	bruker.bsf.mcube.client.ui.model.impl.BucketTableLine@6053f93d	244.1	1.194		3.91	74.3	5894.87	[]	TRUE											19.02	5895	5357	5612	27961	27322	21944
7.58	254.986	255.993	[M-H]-	bruker.bsf.mcube.client.ui.model.impl.BucketTableLine@1d50e1aa	128.3	0.608		10.96	24.29	5287.06	[]	TRUE											2.22	5974	5668	4591	6890	6524	8685
7.62	1081.27	1082.28	[M-H]-	bruker.bsf.mcube.client.ui.model.impl.BucketTableLine@4986d63c	307.2	1.515		8.32	59.78	6096.31	[]	TRUE											7.18	4990	6096	5391	14460	15478	14248
7.64	956.518	957.526	[M-H]-	bruker.bsf.mcube.client.ui.model.impl.BucketTableLine@36635420	311.4	1.533		1.56	76.92	4308.34	[]	FALSE											49.2	4449	4308	4459	7764	7605	6909
7.65	1173.76	1174.76	[M-H]-	bruker.bsf.mcube.client.ui.model.impl.BucketTableLine@1d6d0683	357.3	1.763		10.21	87.7	25505.6	[]	TRUE											8.59	19873	22368	25506	99454	118180	88139
7.76	280.983	281.991	[M-H]-	bruker.bsf.mcube.client.ui.model.impl.BucketTableLine@4711523c	128.6	0.612		22.93	95.38	3593.93	[]	TRUE											4.16	3594	2023	3295	9569	9692	10276
7.77	353.343	354.35	[M-H]-	bruker.bsf.mcube.client.ui.model.impl.BucketTableLine@32bd0d43	197.2	0.948		9.63	78.74	6782.8	[]	TRUE											8.18	6932	8436	6907	0	5687	0
7.78	1560.11	1561.12	[M-H]-	bruker.bsf.mcube.client.ui.model.impl.BucketTableLine@78f3bb04	398	1.97		141.42	70.39	4025.21	[]	TRUE											0.5	0	0	3832	7159	8034	6753
7.79	606.511	607.519	[M-H]-	bruker.bsf.mcube.client.ui.model.impl.BucketTableLine@6a5aa130	259.2	1.266		6.13	125.8	50088.7	[]	TRUE											20.52	55385	58146	50089	0	0	0
7.8	932.514	933.521	[M-H]-	bruker.bsf.mcube.client.ui.model.impl.BucketTableLine@27979ef5	308.2	1.516		7.23	43.22	5188.52	[]	FALSE											5.97	5189	6196	5679	7618	7082	5245
7.82	1561.12	1562.12	[M-H]-	bruker.bsf.mcube.client.ui.model.impl.BucketTableLine@7d9a5851	398.2	1.971		70.89	74.83	3292.2	[]	TRUE											1.06	0	2977	3230	5167	9299	5459
7.96	1042.24	1043.25	[M-H]-	bruker.bsf.mcube.client.ui.model.impl.BucketTableLine@18d4f77d	319.5	1.574		73.25	95.79	1684.33	[]	TRUE											1.31	2423	1769	0	0	0	0
7.97	585.484	586.491	[M-H]-	bruker.bsf.mcube.client.ui.model.impl.BucketTableLine@27389676	253.7	1.238		9.39	99.53	4074.01	[]	FALSE											10.6	4935	4074	5067	0	0	0
7.97	958.531	959.538	[M-H]-	bruker.bsf.mcube.client.ui.model.impl.BucketTableLine@3cc3c452	312.2	1.537		6.82	76.82	2519.35	[]	TRUE											11.27	2752	3144	2710	5949	6261	5759
7.98	881.661	882.668	[M-H]-	bruker.bsf.mcube.client.ui.model.impl.BucketTableLine@13b45b4b	309.4	1.521		19.59	115.24	1639.31	[]	TRUE											5.88	1508	1324	2077	2196	3022	1639
7.99	223.028	224.035	[M-H]-	bruker.bsf.mcube.client.ui.model.impl.BucketTableLine@2ce4395f	147.6	0.695		5.24	20.13	7006.19	[]	TRUE											3.84	6990	6326	7153	8687	9233	10993
7.99	782.638	737.64	[M+HCOOH-H]-	bruker.bsf.mcube.client.ui.model.impl.BucketTableLine@4f8c8193	292.3	1.434		NaN	97.39	2746.98	[]	TRUE											NaN	0	0	0	4993	6077	6184
7.99	1238	1239.01	[M-H]-	bruker.bsf.mcube.client.ui.model.impl.BucketTableLine@6dcf3d64	379.6	1.874		10.69	124.79	3089.28	[]	TRUE											11.67	3089	3911	3918	0	0	0
8	1267.01	1268.02	[M-H]-	bruker.bsf.mcube.client.ui.model.impl.BucketTableLine@5c904d95	383.8	1.896		16.89	123.84	4331.96	[]	TRUE											7.33	4332	6610	5617	0	0	0
8	761.582	762.589	[M-H]-	bruker.bsf.mcube.client.ui.model.impl.BucketTableLine@5133b999	289	1.417		11.45	84.13	31474.1	[]	TRUE											7.35	42710	35742	32569	96342	88492	89805
8.01	996.703	997.71	[M-H]-	bruker.bsf.mcube.client.ui.model.impl.BucketTableLine@7a982a35	325.6	1.604		4.87	154.24	0	[]	FALSE											31.64	8931	8986	9917	0	0	0
8.01	966.729	967.736	[M-H]-	bruker.bsf.mcube.client.ui.model.impl.BucketTableLine@6e281c1f	324.9	1.6		4.23	200.3	0	[]	FALSE											47.39	7331	7743	6983	0	0	0
8.01	661.528	662.536	[M-H]-	bruker.bsf.mcube.client.ui.model.impl.BucketTableLine@308a18aa	264.6	1.294		0.37	123.51	5193.88	[]	FALSE											335.74	5194	5235	5235	0	0	0
8.02	914.531	915.538	[M-H]-	bruker.bsf.mcube.client.ui.model.impl.BucketTableLine@7cb98053	302	1.486		9.13	50.53	7341.59	[]	TRUE											5.54	6374	5908	7342	11586	9741	12245
8.02	409.406	410.413	[M-H]-	bruker.bsf.mcube.client.ui.model.impl.BucketTableLine@47cbc473	208.2	1.006		11.8	95.52	3037.95	[]	TRUE											8.09	3038	2483	2317	15461	18437	11191
8.02	283.264	284.272	[M-H]-	bruker.bsf.mcube.client.ui.model.impl.BucketTableLine@69adf071	177.5	0.846		NaN	84.74	0	[]	TRUE											NaN	0	0	0	23587	21247	18111
8.02	990.728	991.735	[M-H]-	bruker.bsf.mcube.client.ui.model.impl.BucketTableLine@902faa6	325.6	1.604		3.06	126.14	18912	[]	FALSE											41.29	28278	28766	26761	0	0	0
8.03	793.65	794.657	[M-H]-	bruker.bsf.mcube.client.ui.model.impl.BucketTableLine@390948cd	294.4	1.445		2.64	122.88	18253.9	[]	FALSE											46.55	19404	18254	18503	0	0	0
8.03	946.668	947.675	[M-H]-	bruker.bsf.mcube.client.ui.model.impl.BucketTableLine@2078fbc3	316.4	1.557		73.58	124.25	0	[]	FALSE											1.69	0	4805	6720	0	0	0
8.04	748.326	749.334	[M-H]-	bruker.bsf.mcube.client.ui.model.impl.BucketTableLine@2650b9c5	260.2	1.276		NaN	91.84	0	[]	FALSE											NaN	0	0	0	10855	12616	7999
8.04	888.609	889.616	[M-H]-	bruker.bsf.mcube.client.ui.model.impl.BucketTableLine@3819b063	304.2	1.496		7.2	126.88	8039.78	[]	TRUE											17.61	8040	9427	8215	0	0	0
8.05	993.757	994.765	[M-H]-	bruker.bsf.mcube.client.ui.model.impl.BucketTableLine@4b25d88d	330.2	1.626		7.86	152.81	0	[]	TRUE											19.44	10769	10958	12775	0	0	0
8.06	1252.02	1253.03	[M-H]-	bruker.bsf.mcube.client.ui.model.impl.BucketTableLine@2ce494c9	381.6	1.885		22.02	123.83	3501.41	[]	FALSE											5.62	3501	3960	5749	0	0	0
8.06	1253.02	1254.03	[M-H]-	bruker.bsf.mcube.client.ui.model.impl.BucketTableLine@7a36ad21	379.7	1.875		70.85	124.66	0	[]	FALSE											1.76	0	4945	4605	0	0	0
8.06	825.569	826.576	[M-H]-	bruker.bsf.mcube.client.ui.model.impl.BucketTableLine@1fb2e35a	290.1	1.425		19.47	121.27	6889.44	[]	FALSE											6.23	6889	7589	10645	0	0	809
8.07	1550.2	1551.21	[M-H]-	bruker.bsf.mcube.client.ui.model.impl.BucketTableLine@17f86eb9	397.8	1.969		141.42	86.27	3033.31	[]	TRUE											0.61	0	3033	0	13232	12914	9230
8.07	1467.11	1468.11	[M-H]-	bruker.bsf.mcube.client.ui.model.impl.BucketTableLine@549243d1	394.5	1.952		41.06	124.47	7586.94	[]	TRUE											3.03	7587	22238	24069	0	0	0
8.13	684.293	685.3	[M-H]-	bruker.bsf.mcube.client.ui.model.impl.BucketTableLine@13222bde	246.1	1.205		3.94	39.2	39303.7	[]	FALSE											9.94	38557	39304	35827	75315	77795	62728
8.25	896.612	897.619	[M-H]-	bruker.bsf.mcube.client.ui.model.impl.BucketTableLine@47fb02a5	303.4	1.492		5.25	122.7	4633.76	[]	FALSE											23.39	5631	5925	5211	0	0	0
8.41	681.531	682.538	[M-H]-	bruker.bsf.mcube.client.ui.model.impl.BucketTableLine@1b14d40	270.6	1.324		6.68	122.82	9574.33	[]	FALSE											18.37	11177	9953	9574	0	0	0
8.41	473.4	474.407	[M-H]-	bruker.bsf.mcube.client.ui.model.impl.BucketTableLine@fa3ca3a	220.2	1.069		6.76	75.54	6811.95	[]	TRUE											11.18	6812	5973	5875	22430	22008	21810
8.45	352.286	353.293	[M-H]-	bruker.bsf.mcube.client.ui.model.impl.BucketTableLine@ddd7ccb	193.1	0.928		7.97	71.28	11893.4	[]	TRUE											8.94	13302	12410	10941	32067	32062	31429
8.45	786.266	787.273	[M-H]-	bruker.bsf.mcube.client.ui.model.impl.BucketTableLine@12aca9ff	255.2	1.252		3.47	70.48	2835.48	[]	TRUE											20.3	2778	2611	2835	9780	10344	9689
8.49	934.645	935.652	[M-H]-	bruker.bsf.mcube.client.ui.model.impl.BucketTableLine@197c3da7	312.9	1.54		3.85	70.79	4909.23	[]	FALSE											18.37	5264	4909	5378	1084	981	940
8.52	1066.26	1067.27	[M-H]-	bruker.bsf.mcube.client.ui.model.impl.BucketTableLine@6e42d844	295.3	1.456		2.67	67.97	2998.48	[]	TRUE											25.46	2811	2879	2998	9155	9714	8599
8.56	996.702	997.71	[M-H]-	bruker.bsf.mcube.client.ui.model.impl.BucketTableLine@19d67722	326.9	1.61		2.46	122.63	12283.5	[]	TRUE											49.87	13046	12284	12652	0	0	0
8.56	801.565	802.572	[M-H]-	bruker.bsf.mcube.client.ui.model.impl.BucketTableLine@61bff0ba	287.2	1.41		3.15	122.61	6453.41	[]	TRUE											38.88	6782	6453	6967	0	0	0
8.58	393.374	394.381	[M-H]-	bruker.bsf.mcube.client.ui.model.impl.BucketTableLine@1763c0b3	205.2	0.99		2.13	73.29	8071.6	[]	TRUE											34.33	8072	8496	8366	4857	3962	4214
8.59	730.584	731.591	[M-H]-	bruker.bsf.mcube.client.ui.model.impl.BucketTableLine@6f1bbae3	286.6	1.404		27.43	77.65	2462.92	[]	TRUE											2.83	2463	1951	1210	4115	3989	3507
8.6	708.615	709.622	[M-H]-	bruker.bsf.mcube.client.ui.model.impl.BucketTableLine@455eaf45	281	1.377		10.63	122.17	8020.37	[]	TRUE											11.49	10413	8020	9146	0	0	0
8.6	367.358	368.366	[M-H]-	bruker.bsf.mcube.client.ui.model.impl.BucketTableLine@5bfaad74	201.6	0.97		3.17	30.73	30172	[]	TRUE											9.71	33111	31053	30918	29303	29974	28829
8.63	904.868	905.875	[M-H]-	bruker.bsf.mcube.client.ui.model.impl.BucketTableLine@606bfcf3	329	1.618		31.88	119.84	29616.8	[]	TRUE											3.76	29617	64762	42351	1508	1278	1649
8.63	930.883	931.89	[M-H]-	bruker.bsf.mcube.client.ui.model.impl.BucketTableLine@507f533c	332.9	1.638		10.99	124.86	5554.21	[]	TRUE											11.36	5554	6965	5565	0	0	0
8.64	696.488	697.495	[M-H]-	bruker.bsf.mcube.client.ui.model.impl.BucketTableLine@5e60c54a	268.9	1.316		5.22	87.74	37188.4	[]	TRUE											16.8	42774	38460	38268	761	936	820
8.64	599.501	600.508	[M-H]-	bruker.bsf.mcube.client.ui.model.impl.BucketTableLine@20cc14fe	256	1.25		4.97	77.58	128612	[]	TRUE											15.62	128612	142712	128714	3962	3915	3630
8.64	668.457	669.464	[M-H]-	bruker.bsf.mcube.client.ui.model.impl.BucketTableLine@1f7ff870	263.7	1.29		16.47	81.78	12389	[]	TRUE											4.97	15154	18579	12389	0	0	0
8.65	1082	1083.01	[M-H]-	bruker.bsf.mcube.client.ui.model.impl.BucketTableLine@3533ae10	357	1.76		34.64	124.51	7026.02	[]	TRUE											3.59	16214	9952	7026	0	0	0
8.68	1008.55	1009.55	[M-H]-	bruker.bsf.mcube.client.ui.model.impl.BucketTableLine@6da16769	320.3	1.578		NaN	154.02	0	[]	TRUE											NaN	0	0	0	6180	6311	4922
8.69	1316.06	1317.07	[M-H]-	bruker.bsf.mcube.client.ui.model.impl.BucketTableLine@2d8ae5c7	389.7	1.926		23.56	125.71	15786.9	[]	TRUE											5.34	18473	27079	15787	0	0	0
8.76	709.505	710.512	[M-H]-	bruker.bsf.mcube.client.ui.model.impl.BucketTableLine@4dd6247e	272.1	1.333		NaN	153.82	0	[]	TRUE											NaN	0	0	0	10585	10581	12971
8.92	934.532	935.539	[M-H]-	bruker.bsf.mcube.client.ui.model.impl.BucketTableLine@341f90b	309.8	1.524		11.46	50.94	5827.99	[]	FALSE											4.44	5828	7343	5786	9511	8120	8069
8.97	563.341	564.348	[M-H]-	bruker.bsf.mcube.client.ui.model.impl.BucketTableLine@799f9079	233.7	1.139		18.6	63.84	13800	[]	TRUE											3.43	11725	8644	13800	31254	25678	29398
8.97	684.272	685.28	[M-H]-	bruker.bsf.mcube.client.ui.model.impl.BucketTableLine@516aee0	239	1.17		10.5	60.2	4733.43	[]	TRUE											5.73	5557	5460	4369	13754	12037	13104
9.13	984.546	985.554	[M-H]-	bruker.bsf.mcube.client.ui.model.impl.BucketTableLine@336eb61a	316.8	1.56		1.98	73.11	3432.46	[]	TRUE											36.99	3922	3996	4115	5726	6436	6378
9.22	843.636	844.643	[M-H]-	bruker.bsf.mcube.client.ui.model.impl.BucketTableLine@21fe768b	295.5	1.452		3.25	122.67	6026.86	[]	TRUE											37.71	6512	6177	6027	0	0	0
9.22	634.542	635.55	[M-H]-	bruker.bsf.mcube.client.ui.model.impl.BucketTableLine@160127ef	265.3	1.297		0.75	122.68	5092.39	[]	TRUE											163.59	5092	5140	5187	0	0	0
9.24	601.516	602.523	[M-H]-	bruker.bsf.mcube.client.ui.model.impl.BucketTableLine@6e0f22fd	258	1.26		1.79	94.77	16259.8	[]	FALSE											53.06	16986	16592	16260	0	0	0
9.24	698.504	699.512	[M-H]-	bruker.bsf.mcube.client.ui.model.impl.BucketTableLine@28979740	271.2	1.328		11.58	122.78	4450.86	[]	FALSE											10.6	5032	5896	4451	0	0	0
9.3	1100.27	1101.28	[M-H]-	bruker.bsf.mcube.client.ui.model.impl.BucketTableLine@652e9816	331.2	1.633		71.53	33.41	31160.2	[]	TRUE											0.47	0	31160	26114	34864	42588	51653
9.31	223.028	224.036	[M-H]-	bruker.bsf.mcube.client.ui.model.impl.BucketTableLine@72215684	147.6	0.695		3.32	39.51	10411.4	[]	TRUE											11.9	8965	9698	9516	13509	13853	14944
9.34	1253.04	1254.05	[M-H]-	bruker.bsf.mcube.client.ui.model.impl.BucketTableLine@6698f217	384.4	1.898		20.32	154.96	199.546	[]	TRUE											7.63	7347	6191	9999	0	0	0
9.36	1101.26	1102.27	[M-H]-	bruker.bsf.mcube.client.ui.model.impl.BucketTableLine@63a5887d	331.4	1.634		141.42	63.25	23414.3	[]	TRUE											0.45	0	11757	0	22041	43043	31412
9.37	598.516	599.524	[M-H]-	bruker.bsf.mcube.client.ui.model.impl.BucketTableLine@ab7bf9e	257.7	1.258		71.67	146.08	4795.69	[]	TRUE											2.04	3962	0	4796	5686	5009	6469
9.38	695.504	696.511	[M-H]-	bruker.bsf.mcube.client.ui.model.impl.BucketTableLine@2b1efc95	271.3	1.328		70.89	146.02	1506.51	[]	TRUE											2.06	1177	1277	0	0	1730	1509
9.38	625.553	626.56	[M-H]-	bruker.bsf.mcube.client.ui.model.impl.BucketTableLine@64b76feb	269.8	1.318		NaN	84.02	0	[]	TRUE											NaN	0	0	0	4684	5733	5546
9.38	639.533	640.54	[M-H]-	bruker.bsf.mcube.client.ui.model.impl.BucketTableLine@445c42b0	267.1	1.306		21.8	76.6	5561.11	[]	TRUE											3.51	3570	6176	5561	5306	7742	6905
9.38	1306.06	1307.06	[M-H]-	bruker.bsf.mcube.client.ui.model.impl.BucketTableLine@73a05eea	389.7	1.926		3.3	125.38	4333.33	[]	TRUE											37.98	5951	5495	5663	0	0	0
9.39	777.611	778.618	[M-H]-	bruker.bsf.mcube.client.ui.model.impl.BucketTableLine@2f06fe5f	293.7	1.441		15.51	75.52	11205.7	[]	TRUE											4.87	15986	11206	12319	6795	4772	3543
9.39	715.507	716.514	[M-H]-	bruker.bsf.mcube.client.ui.model.impl.BucketTableLine@70910463	276.6	1.355		70.87	92.85	2315.46	[]	TRUE											1.31	0	2315	2503	2061	3170	3060
9.4	1303.06	1304.06	[M-H]-	bruker.bsf.mcube.client.ui.model.impl.BucketTableLine@56fe8103	388.7	1.921		12.56	123.04	3811.61	[]	TRUE											9.8	4961	6548	6586	0	0	0
9.42	1066.29	1067.3	[M-H]-	bruker.bsf.mcube.client.ui.model.impl.BucketTableLine@27d8d238	299.6	1.477		24.7	80.6	3106.77	[]	TRUE											3.26	3107	2072	1771	5820	7629	6153
9.44	708.612	709.62	[M-H]-	bruker.bsf.mcube.client.ui.model.impl.BucketTableLine@3f34249a	282.3	1.383		5.07	123.01	5723.44	[]	TRUE											24.28	6414	5723	5831	0	0	0
9.54	896.494	897.502	[M-H]-	bruker.bsf.mcube.client.ui.model.impl.BucketTableLine@477e8d03	300.1	1.476		6.36	116.9	3925.18	[]	TRUE											18.38	5557	5335	4768	278	0	0
9.56	799.62	800.627	[M-H]-	bruker.bsf.mcube.client.ui.model.impl.BucketTableLine@652afa76	292.5	1.436		12.51	71.52	4001.66	[]	TRUE											5.72	4002	3014	3213	9850	10688	11005
9.56	661.505	662.513	[M-H]-	bruker.bsf.mcube.client.ui.model.impl.BucketTableLine@482adf9	264.5	1.294		4.32	85.47	16350.1	[]	FALSE											19.79	17969	16350	16493	7583	6064	6643
9.6	834.631	835.638	[M-H]-	bruker.bsf.mcube.client.ui.model.impl.BucketTableLine@1a0c5907	303.2	1.489		70.71	122.3	1874.27	[]	TRUE											1.73	2193	0	2204	6931	6181	6959
9.6	381.374	382.382	[M-H]-	bruker.bsf.mcube.client.ui.model.impl.BucketTableLine@2929d9d0	204.7	0.987		3.97	33.17	3559.47	[]	TRUE											8.36	3549	3884	3609	5853	6047	5572
9.6	974.734	975.742	[M-H]-	bruker.bsf.mcube.client.ui.model.impl.BucketTableLine@1be26fc9	324.9	1.6		2.01	122.58	13607	[]	FALSE											61.11	14163	13607	14236	0	0	0
9.6	654.53	655.537	[M-H]-	bruker.bsf.mcube.client.ui.model.impl.BucketTableLine@a9ee429	267.7	1.309		6.28	117.21	4234.37	[]	TRUE											18.67	6248	6082	7012	212	0	369
9.61	613.515	614.523	[M-H]-	bruker.bsf.mcube.client.ui.model.impl.BucketTableLine@7222501c	259.1	1.266		3.99	112.35	12241.1	[]	FALSE											28.17	13740	12879	14186	337	301	354
9.63	964.713	965.72	[M-H]-	bruker.bsf.mcube.client.ui.model.impl.BucketTableLine@1d36598b	322	1.585		1.91	200.06	0	[]	FALSE											104.59	8176	8234	8539	0	0	0
9.63	789.613	790.62	[M-H]-	bruker.bsf.mcube.client.ui.model.impl.BucketTableLine@60f459a8	295.5	1.45		5.57	89.25	7264.35	[]	TRUE											16.02	7558	8286	7264	25788	25056	24634
9.67	815.628	816.636	[M-H]-	bruker.bsf.mcube.client.ui.model.impl.BucketTableLine@2100ba5	301.1	1.478		NaN	132.54	0	[]	TRUE											NaN	0	0	0	5592	5502	5668
9.69	872.496	873.503	[M-H]-	bruker.bsf.mcube.client.ui.model.impl.BucketTableLine@2dc5e06d	296.5	1.457		5.42	80.97	6921.27	[]	TRUE											14.94	7015	7936	7830	1096	1050	1131
9.73	626.537	627.544	[M-H]-	bruker.bsf.mcube.client.ui.model.impl.BucketTableLine@6fbed564	265.9	1.299		3.61	91.41	8518.13	[]	TRUE											25.34	8518	8793	9291	2031	2578	2438
9.79	732.331	733.338	[M-H]-	bruker.bsf.mcube.client.ui.model.impl.BucketTableLine@5d02410e	256	1.255		2.88	29.01	9212.5	[]	TRUE											10.06	7146	6689	7076	10969	6890	7738
9.84	986.562	987.57	[M-H]-	bruker.bsf.mcube.client.ui.model.impl.BucketTableLine@5f4d2428	318.2	1.567		141.42	118.59	86.3586	[]	TRUE											0.84	2101	0	0	6987	7008	7797
9.85	1022.27	1023.27	[M-H]-	bruker.bsf.mcube.client.ui.model.impl.BucketTableLine@5d096124	289.6	1.427		11.9	64.81	4568.81	[]	TRUE											5.44	5316	4100	4246	10658	11550	11739
9.99	694.27	695.278	[M-H]-	bruker.bsf.mcube.client.ui.model.impl.BucketTableLine@44059a14	246.2	1.205		70.8	151.2	0	[]	TRUE											2.14	0	315	333	0	0	0
10.08	1117.77	1118.78	[M-H]-	bruker.bsf.mcube.client.ui.model.impl.BucketTableLine@3d1aa08f	340.4	1.679		19.48	122.61	7505.08	[]	TRUE											6.29	12266	10379	7505	0	0	0
10.16	693.531	694.539	[M-H]-	bruker.bsf.mcube.client.ui.model.impl.BucketTableLine@2b8cf649	267.8	1.311		4.88	123.06	3964.28	[]	TRUE											25.24	4464	4175	3964	0	0	0
10.16	711.521	712.528	[M-H]-	bruker.bsf.mcube.client.ui.model.impl.BucketTableLine@43b11c16	273.8	1.341		12	148.1	316.788	[]	TRUE											12.34	700	930	773	12564	12318	11823
10.18	628.484	629.491	[M-H]-	bruker.bsf.mcube.client.ui.model.impl.BucketTableLine@4db2682a	262	1.28		13.72	141.46	449.584	[]	FALSE											10.31	563	740	783	0	0	0
10.19	686.574	687.581	[M-H]-	bruker.bsf.mcube.client.ui.model.impl.BucketTableLine@25c4a7cb	275	1.346		5.1	72.8	4517.21	[]	TRUE											14.26	4517	5062	4591	2674	2998	3084
10.24	709.562	710.569	[M-H]-	bruker.bsf.mcube.client.ui.model.impl.BucketTableLine@69b62384	273.6	1.34		5.14	122.64	5590.08	[]	TRUE											23.85	5819	6318	5590	0	0	0
10.26	694.611	695.618	[M-H]-	bruker.bsf.mcube.client.ui.model.impl.BucketTableLine@22acd308	282.8	1.384		6.38	71.09	2065.06	[]	TRUE											11.15	1767	1956	2065	8628	9029	8762
10.3	1094.29	1095.3	[M-H]-	bruker.bsf.mcube.client.ui.model.impl.BucketTableLine@7c811c4f	300.1	1.48		3.91	40.13	9783.89	[]	TRUE											10.26	10546	9939	9598	20148	20846	19562
10.3	962.677	963.684	[M-H]-	bruker.bsf.mcube.client.ui.model.impl.BucketTableLine@7c7b06eb	316.5	1.558		13.77	93.16	3697.89	[]	TRUE											6.77	4437	4915	3496	536	674	613
10.31	525.5	526.507	[M-H]-	bruker.bsf.mcube.client.ui.model.impl.BucketTableLine@2409b0e3	246	1.197		6.54	56.48	2548.53	[]	FALSE											8.64	2194	2267	2549	5722	5783	5561
10.32	759.578	760.586	[M-H]-	bruker.bsf.mcube.client.ui.model.impl.BucketTableLine@607913f9	281.4	1.38		3.95	122.7	4950.7	[]	TRUE											31.1	5437	4951	5314	0	0	0
10.37	1006.72	1007.73	[M-H]-	bruker.bsf.mcube.client.ui.model.impl.BucketTableLine@308618f5	328.4	1.618		2.62	122.66	6224.07	[]	FALSE											46.82	6224	6631	6376	0	0	0
10.39	978.691	979.698	[M-H]-	bruker.bsf.mcube.client.ui.model.impl.BucketTableLine@596128ae	321.5	1.583		6.54	152.12	69.677	[]	FALSE											23.27	5311	6074	6162	0	0	0
10.41	655.496	656.503	[M-H]-	bruker.bsf.mcube.client.ui.model.impl.BucketTableLine@712f0ea0	265.6	1.299		10.02	68.31	13799.6	[]	TRUE											6.82	11295	12820	14451	606	541	607
10.43	758.615	759.622	[M-H]-	bruker.bsf.mcube.client.ui.model.impl.BucketTableLine@15e3d8a8	292.4	1.434		45.42	75.7	1773.94	[]	TRUE											1.67	1774	831	650	4549	4252	4392
10.5	702.544	703.551	[M-H]-	bruker.bsf.mcube.client.ui.model.impl.BucketTableLine@15223b51	268.7	1.316		3.64	84.64	15676	[]	TRUE											23.22	16855	17033	15676	6515	6116	6208
10.57	724.519	725.526	[M-H]-	bruker.bsf.mcube.client.ui.model.impl.BucketTableLine@4c850917	274.5	1.345		4.16	95.58	12333.8	[]	FALSE											22.97	17560	16463	18220	1301	1293	1524
10.57	744.522	745.529	[M-H]-	bruker.bsf.mcube.client.ui.model.impl.BucketTableLine@4728aeb7	279.7	1.371		6.43	100.21	5733.34	[]	TRUE											15.58	5821	6783	6555	642	725	704
10.58	936.547	937.555	[M-H]-	bruker.bsf.mcube.client.ui.model.impl.BucketTableLine@43d4edb0	313.2	1.541		141.42	77.83	3476.74	[]	TRUE											0.55	0	0	4237	5282	5374	5522
10.61	820.777	821.784	[M-H]-	bruker.bsf.mcube.client.ui.model.impl.BucketTableLine@345d4694	313.5	1.54		12.46	125.31	3995.54	[]	FALSE											10.05	4005	5077	5419	0	0	0
10.62	696.488	697.495	[M-H]-	bruker.bsf.mcube.client.ui.model.impl.BucketTableLine@50743cb9	269.5	1.32		2.58	98.89	5288.26	[]	TRUE											38.27	6217	5869	5912	483	542	456
10.63	848.808	849.816	[M-H]-	bruker.bsf.mcube.client.ui.model.impl.BucketTableLine@522b6d16	318.5	1.565		4.08	121.79	4234.66	[]	FALSE											29.86	4634	4279	4235	0	0	184
10.66	1327.13	1328.14	[M-H]-	bruker.bsf.mcube.client.ui.model.impl.BucketTableLine@3676a38e	392.7	1.941		71.09	123.8	0	[]	TRUE											1.74	0	3606	3198	0	0	0
10.68	395.39	396.397	[M-H]-	bruker.bsf.mcube.client.ui.model.impl.BucketTableLine@68c12a32	208.7	1.007		11.48	40.93	5793.59	[]	TRUE											3.57	5995	6737	5072	12448	11506	11408
10.7	653.584	654.592	[M-H]-	bruker.bsf.mcube.client.ui.model.impl.BucketTableLine@19215267	274.3	1.341		141.42	84.52	1468.75	[]	TRUE											0.6	0	1469	0	6086	6892	5723
10.91	1190.28	1191.28	[M-H]-	bruker.bsf.mcube.client.ui.model.impl.BucketTableLine@10ebdf88	345.4	1.705		NaN	141.19	0	[]	FALSE											NaN	0	0	0	606	467	519
10.91	223.028	224.036	[M-H]-	bruker.bsf.mcube.client.ui.model.impl.BucketTableLine@130264c8	147.4	0.694		8.2	23.06	9607.3	[]	TRUE											2.81	10402	10157	8602	13740	14046	14567
10.99	985.616	986.623	[M-H]-	bruker.bsf.mcube.client.ui.model.impl.BucketTableLine@72735c20	322.6	1.588		141.42	135.88	434.591	[]	TRUE											0.96	0	918	0	7238	5820	6437
11.01	1187.75	1188.75	[M-H]-	bruker.bsf.mcube.client.ui.model.impl.BucketTableLine@2f0b1e5e	353.4	1.744		4.17	122.08	5754.4	[]	TRUE											29.27	5960	6360	5754	0	0	0
11.07	948.72	949.727	[M-H]-	bruker.bsf.mcube.client.ui.model.impl.BucketTableLine@2faf0b53	320.6	1.578		1.3	122.57	22796.8	[]	FALSE											94.39	23533	22797	23151	0	0	0
11.09	1123.31	1124.32	[M-H]-	bruker.bsf.mcube.client.ui.model.impl.BucketTableLine@47d5c0da	308.8	1.523		16.67	84.46	1435.34	[]	TRUE											5.07	1435	956	1342	5323	5302	5557
11.17	874.51	875.517	[M-H]-	bruker.bsf.mcube.client.ui.model.impl.BucketTableLine@32a14bd1	298.2	1.466		4.9	100.99	10838.7	[]	TRUE											20.63	12242	13251	11796	595	415	531
11.24	613.561	614.569	[M-H]-	bruker.bsf.mcube.client.ui.model.impl.BucketTableLine@45af4a35	266.4	1.301		5.74	115.3	139993	[]	FALSE											20.08	160234	145592	139993	8555	8523	7927
11.25	629.547	630.555	[M-H]-	bruker.bsf.mcube.client.ui.model.impl.BucketTableLine@120d2440	263.6	1.288		4.39	106.16	23357.6	[]	FALSE											24.2	30672	29778	27606	0	2525	3309
11.26	600.533	601.54	[M-H]-	bruker.bsf.mcube.client.ui.model.impl.BucketTableLine@43f0d6af	259.3	1.266		0.76	54.29	27619.6	[]	FALSE											71.54	27411	27113	27620	71671	79703	77281
11.26	676.556	677.563	[M-H]-	bruker.bsf.mcube.client.ui.model.impl.BucketTableLine@7c31d206	270.9	1.326		6.47	68.43	10227.2	[]	TRUE											10.59	8732	10227	9408	46354	45865	47194
11.27	1309.11	1310.11	[M-H]-	bruker.bsf.mcube.client.ui.model.impl.BucketTableLine@765c6e4	393.7	1.945		75.71	123.64	0	[]	TRUE											1.63	0	3694	5788	0	0	0
11.3	889.741	890.748	[M-H]-	bruker.bsf.mcube.client.ui.model.impl.BucketTableLine@4338f27e	318.3	1.565		11.37	33.11	4852.31	[]	TRUE											2.91	3663	4852	4355	7684	6748	7577
11.3	626.548	627.555	[M-H]-	bruker.bsf.mcube.client.ui.model.impl.BucketTableLine@6381118	263.9	1.289		5.12	49.29	125047	[]	TRUE											9.62	112359	125047	112390	218406	244913	230283
11.31	647.586	648.593	[M-H]-	bruker.bsf.mcube.client.ui.model.impl.BucketTableLine@74eb523b	274.7	1.343		70.74	101.86	1710.82	[]	TRUE											1.44	1766	0	1711	5264	5240	5835
11.39	1066.29	1067.3	[M-H]-	bruker.bsf.mcube.client.ui.model.impl.BucketTableLine@5d10e8a4	298.1	1.47		71.78	88.94	2078.69	[]	FALSE											1.24	2079	1697	0	4730	5491	5149
11.45	810.434	811.441	[M-H]-	bruker.bsf.mcube.client.ui.model.impl.BucketTableLine@593f5a7a	269.7	1.324		70.75	88.51	2042.04	[]	TRUE											1.25	0	1963	2042	8453	8838	7816
11.46	1067.29	1068.3	[M-H]-	bruker.bsf.mcube.client.ui.model.impl.BucketTableLine@1f493094	296.6	1.462		NaN	82.69	0	[]	TRUE											NaN	0	0	0	5628	5612	5582
11.51	1163.75	1164.75	[M-H]-	bruker.bsf.mcube.client.ui.model.impl.BucketTableLine@311dd3cc	350.9	1.732		21.6	89.98	3848.32	[]	FALSE											4.17	6656	5491	3848	1547	1716	1555
11.53	980.708	981.715	[M-H]-	bruker.bsf.mcube.client.ui.model.impl.BucketTableLine@6b125883	325.3	1.602		70.71	114.42	2843.14	[]	FALSE											1.62	39013	38863	0	0	0	0
11.56	1189.76	1190.77	[M-H]-	bruker.bsf.mcube.client.ui.model.impl.BucketTableLine@485d2311	354.2	1.748		13.41	106.69	10588.2	[]	TRUE											7.96	10588	14451	14134	2030	1637	1782
11.57	1238.28	1239.28	[M-H]-	bruker.bsf.mcube.client.ui.model.impl.BucketTableLine@1e46771e	352.8	1.742		NaN	90.38	0	[]	TRUE											NaN	0	0	0	3507	3973	5737
11.57	1264.29	1265.3	[M-H]-	bruker.bsf.mcube.client.ui.model.impl.BucketTableLine@419a54a9	358.3	1.77		NaN	93.94	0	[]	TRUE											NaN	0	0	0	7066	6875	7181
11.57	1253.3	1254.31	[M-H]-	bruker.bsf.mcube.client.ui.model.impl.BucketTableLine@3835da59	357	1.763		16.2	48.5	5823.72	[]	TRUE											2.99	5824	4941	3888	10544	9920	11333
11.59	934.547	935.554	[M-H]-	bruker.bsf.mcube.client.ui.model.impl.BucketTableLine@19d123e5	310.1	1.526		NaN	152.77	0	[]	TRUE											NaN	0	0	0	6541	6578	6367
11.61	598.487	599.494	[M-H]-	bruker.bsf.mcube.client.ui.model.impl.BucketTableLine@34825946	258.2	1.26		15.66	123.87	6665.28	[]	FALSE											7.91	9365	9631	6665	0	0	0
11.65	553.531	554.538	[M-H]-	bruker.bsf.mcube.client.ui.model.impl.BucketTableLine@7ef7b17	253.1	1.233		6.74	71.37	28678.4	[]	FALSE											10.59	28678	24858	25016	82373	89144	80355
11.66	1097.82	1098.82	[M-H]-	bruker.bsf.mcube.client.ui.model.impl.BucketTableLine@53f6d2fd	344.7	1.7		13.48	122.49	9398.5	[]	TRUE											9.09	12724	9398	10018	0	0	0
11.71	1025.25	1026.26	[M-H]-	bruker.bsf.mcube.client.ui.model.impl.BucketTableLine@1e8a8c3b	318.5	1.569		71.21	81.48	5732.31	[]	TRUE											1.14	6729	0	5860	0	5732	6076
11.72	1357.18	1358.19	[M-H]-	bruker.bsf.mcube.client.ui.model.impl.BucketTableLine@3550e06c	397.1	1.963		19.37	125.92	17766	[]	TRUE											6.5	17766	26389	28691	0	0	0
11.72	876.838	877.845	[M-H]-	bruker.bsf.mcube.client.ui.model.impl.BucketTableLine@499b1212	325	1.598		10.02	127.95	5504.65	[]	FALSE											12.77	10494	8218	9799	0	0	0
11.73	1383.19	1384.2	[M-H]-	bruker.bsf.mcube.client.ui.model.impl.BucketTableLine@2c1f50e6	397.8	1.967		25.16	125.45	28315.9	[]	TRUE											4.99	28316	46605	54073	0	0	0
11.73	1409.21	1410.21	[M-H]-	bruker.bsf.mcube.client.ui.model.impl.BucketTableLine@66beea0a	398	1.968		74.9	126.29	0	[]	TRUE											1.69	0	6597	9927	0	0	0
11.76	493.499	494.506	[M-H]-	bruker.bsf.mcube.client.ui.model.impl.BucketTableLine@545f3531	228.2	1.108		14.2	97.98	5165.18	[]	TRUE											6.9	3906	5354	4142	13863	12131	13792
11.77	692.416	693.424	[M-H]-	bruker.bsf.mcube.client.ui.model.impl.BucketTableLine@4545a62a	271.3	1.328		NaN	108.91	73.0848	[]	FALSE											NaN	0	0	0	6944	6890	6610
11.79	1338.31	1339.32	[M-H]-	bruker.bsf.mcube.client.ui.model.impl.BucketTableLine@130b4604	370.2	1.83		NaN	118.96	0	[]	TRUE											NaN	0	0	0	1934	1811	1832
11.8	1100.27	1101.28	[M-H]-	bruker.bsf.mcube.client.ui.model.impl.BucketTableLine@27410d5	331.7	1.636		141.42	90.15	5256.85	[]	TRUE											0.64	0	5257	0	5500	6441	6334
11.8	900.836	901.843	[M-H]-	bruker.bsf.mcube.client.ui.model.impl.BucketTableLine@2faf4b17	327.8	1.612		7.88	125.2	7441.69	[]	FALSE											15.88	8076	9294	7763	0	0	0
11.8	928.867	929.875	[M-H]-	bruker.bsf.mcube.client.ui.model.impl.BucketTableLine@4733dc3e	332.9	1.638		9.62	123.68	12595	[]	FALSE											12.85	16104	17717	13974	0	0	0
11.8	1327.32	1328.33	[M-H]-	bruker.bsf.mcube.client.ui.model.impl.BucketTableLine@e4189ba	369.4	1.826		141.42	91.44	2540.15	[]	TRUE											0.65	0	0	2540	8181	7743	7936
11.8	776.552	777.559	[M-H]-	bruker.bsf.mcube.client.ui.model.impl.BucketTableLine@2c91c21f	284.8	1.397		2.62	111.31	6383.46	[]	FALSE											42.51	10968	10725	10293	0	1040	1152
11.81	527.447	528.454	[M-H]-	bruker.bsf.mcube.client.ui.model.impl.BucketTableLine@79b3c369	245.4	1.194		141.42	82.61	3148.68	[]	TRUE											0.58	0	3149	0	167132	165836	170179
11.81	1099.27	1100.28	[M-H]-	bruker.bsf.mcube.client.ui.model.impl.BucketTableLine@20b8224d	331.7	1.636		141.42	100.21	4021.59	[]	TRUE											0.71	0	0	4022	6692	5927	5943
11.83	423.421	424.428	[M-H]-	bruker.bsf.mcube.client.ui.model.impl.BucketTableLine@22b673b9	214.8	1.039		NaN	88.25	0	[]	TRUE											NaN	0	0	0	13998	12810	14507
11.86	1173.29	1174.29	[M-H]-	bruker.bsf.mcube.client.ui.model.impl.BucketTableLine@95ccca	344.6	1.701		12.39	95.57	5479.34	[]	TRUE											7.71	4950	4033	5479	6229	6683	7578
11.87	1099.83	1100.84	[M-H]-	bruker.bsf.mcube.client.ui.model.impl.BucketTableLine@675aff3a	345.2	1.702		5.17	200.08	0	[]	TRUE											38.68	7160	7134	6390	0	0	0
11.93	640.535	641.542	[M-H]-	bruker.bsf.mcube.client.ui.model.impl.BucketTableLine@61103d6	267.9	1.309		NaN	152.87	0	[]	TRUE											NaN	0	0	0	8034	7453	7960
11.94	1401.34	1402.35	[M-H]-	bruker.bsf.mcube.client.ui.model.impl.BucketTableLine@17ab9316	380.5	1.882		NaN	112.37	1086.96	[]	TRUE											NaN	0	0	0	4153	5185	4020
11.94	1395.34	1396.35	[M-H]-	bruker.bsf.mcube.client.ui.model.impl.BucketTableLine@3976eeb5	380.5	1.881		38.78	94.54	22989.7	[]	TRUE											2.44	22990	20264	7823	30463	25324	31244
11.94	1396.34	1397.34	[M-H]-	bruker.bsf.mcube.client.ui.model.impl.BucketTableLine@9e5758e	380.2	1.88		70.72	93.75	17824.9	[]	TRUE											1.33	0	15341	15103	25610	23127	25577
11.96	1101.85	1102.86	[M-H]-	bruker.bsf.mcube.client.ui.model.impl.BucketTableLine@764d8d7	347.2	1.712		11.95	125.42	5269.8	[]	TRUE											10.5	6377	7082	5270	0	0	0
11.97	552.537	553.544	[M-H]-	bruker.bsf.mcube.client.ui.model.impl.BucketTableLine@4c9cc80e	253.2	1.234		NaN	99.86	0	[]	FALSE											NaN	0	0	0	5921	6285	5508
11.97	1065.82	1066.83	[M-H]-	bruker.bsf.mcube.client.ui.model.impl.BucketTableLine@4291946e	342.5	1.688		73.43	123.31	0	[]	TRUE											1.68	7098	9835	0	0	0	0
12	1071.84	1072.85	[M-H]-	bruker.bsf.mcube.client.ui.model.impl.BucketTableLine@607ac0b7	340.7	1.679		72.43	123.4	0	[]	TRUE											1.7	0	7943	6139	0	0	0
12.03	581.525	582.532	[M-H]-	bruker.bsf.mcube.client.ui.model.impl.BucketTableLine@41f90e0f	259.2	1.264		141.42	125.94	4016.28	[]	TRUE											0.89	0	2590	0	5706	5739	5279
12.04	854.497	855.504	[M-H]-	bruker.bsf.mcube.client.ui.model.impl.BucketTableLine@6b0f6286	282.4	1.388		NaN	94.01	0	[]	FALSE											NaN	0	0	0	6458	7797	8454
12.04	668.554	669.561	[M-H]-	bruker.bsf.mcube.client.ui.model.impl.BucketTableLine@2573b96d	270	1.321		14.86	74.67	47701.5	[]	FALSE											5.03	76272	64505	52793	2297	3530	2298
12.04	1469.36	1470.36	[M-H]-	bruker.bsf.mcube.client.ui.model.impl.BucketTableLine@13baba0c	390	1.929		45.2	118.15	6736.06	[]	TRUE											2.61	10467	4227	4466	15363	6736	8470
12.05	1475.35	1476.36	[M-H]-	bruker.bsf.mcube.client.ui.model.impl.BucketTableLine@1aba5702	390.7	1.933		NaN	128.74	0	[]	TRUE											NaN	0	0	0	2546	0	2029
12.07	930.88	931.887	[M-H]-	bruker.bsf.mcube.client.ui.model.impl.BucketTableLine@ab11d81	333.2	1.64		71.16	125.33	0	[]	FALSE											1.76	0	9509	10836	0	0	0
12.08	902.849	903.856	[M-H]-	bruker.bsf.mcube.client.ui.model.impl.BucketTableLine@32b1756b	329	1.618		7.22	126.73	8280.44	[]	FALSE											17.55	9771	8597	8280	0	0	0
12.15	747.456	748.463	[M-H]-	bruker.bsf.mcube.client.ui.model.impl.BucketTableLine@749dd3eb	267.8	1.313		NaN	83.67	0	[]	TRUE											NaN	0	0	0	7612	7633	7009
12.15	745.454	746.462	[M-H]-	bruker.bsf.mcube.client.ui.model.impl.BucketTableLine@3c57883d	267.5	1.311		NaN	82.7	0	[]	TRUE											NaN	0	0	0	25768	26420	25522
12.16	1543.38	1544.38	[M-H]-	bruker.bsf.mcube.client.ui.model.impl.BucketTableLine@3e88c723	396.2	1.961		NaN	117.19	0	[]	TRUE											NaN	0	0	0	3478	2943	1874
12.16	920.572	921.579	[M-H]-	bruker.bsf.mcube.client.ui.model.impl.BucketTableLine@7abe7b4	301.6	1.484		NaN	131.3	0	[]	TRUE											NaN	0	0	0	5356	5811	0
12.18	1171.93	1172.93	[M-H]-	bruker.bsf.mcube.client.ui.model.impl.BucketTableLine@1db37e21	361.6	1.784		15.35	125.39	4144.59	[]	TRUE											8.17	4343	5783	4145	0	0	0
12.19	894.528	895.535	[M-H]-	bruker.bsf.mcube.client.ui.model.impl.BucketTableLine@1d251bca	291.2	1.432		NaN	100.78	0	[]	FALSE											NaN	0	0	0	5549	6410	6450
12.21	1015.79	1016.8	[M-H]-	bruker.bsf.mcube.client.ui.model.impl.BucketTableLine@656c7692	334.9	1.65		NaN	153.21	0	[]	TRUE											NaN	0	0	0	12603	11004	11040
12.21	713.648	714.655	[M-H]-	bruker.bsf.mcube.client.ui.model.impl.BucketTableLine@3d22bbcc	286.2	1.402		4.39	118.12	99617.5	[]	TRUE											26.93	104844	110900	99618	385715	0	367594
12.24	918.888	919.895	[M-H]-	bruker.bsf.mcube.client.ui.model.impl.BucketTableLine@3b66883f	331.6	1.631		9.89	127.72	6010.41	[]	FALSE											12.92	8371	6560	7513	0	349	0
12.24	451.452	452.459	[M-H]-	bruker.bsf.mcube.client.ui.model.impl.BucketTableLine@ea83fd2	221.5	1.074		NaN	102.13	0	[]	TRUE											NaN	0	0	0	9124	9043	9595
12.28	503.483	504.491	[M-H]-	bruker.bsf.mcube.client.ui.model.impl.BucketTableLine@8f60073	230.1	1.118		NaN	140.29	0	[]	TRUE											NaN	0	0	0	6689	6022	6120
12.29	948.604	949.611	[M-H]-	bruker.bsf.mcube.client.ui.model.impl.BucketTableLine@2022367a	307	1.511		NaN	101.87	0	[]	TRUE											NaN	0	0	0	6807	7327	7025
12.33	896.54	897.548	[M-H]-	bruker.bsf.mcube.client.ui.model.impl.BucketTableLine@2f0a7531	292.9	1.44		NaN	91.23	830.478	[]	TRUE											NaN	0	0	0	8064	8520	7889
12.33	1009.8	1010.81	[M-H]-	bruker.bsf.mcube.client.ui.model.impl.BucketTableLine@601399ad	334.4	1.647		10.67	90.86	7175.34	[]	FALSE											8.51	8975	7175	9182	2355	2164	2389
12.33	1421.94	1422.95	[M-H]-	bruker.bsf.mcube.client.ui.model.impl.BucketTableLine@58dee844	389.8	1.928		22.47	121.52	6445.37	[]	TRUE											5.41	8075	6445	11074	255	0	190
12.36	1447.95	1448.96	[M-H]-	bruker.bsf.mcube.client.ui.model.impl.BucketTableLine@69fe84c3	392.2	1.94		8.18	120	21094.7	[]	TRUE											14.67	21095	25268	25201	586	323	624
12.37	974.821	975.828	[M-H]-	bruker.bsf.mcube.client.ui.model.impl.BucketTableLine@15a1d730	330.8	1.629		73.14	88.84	2547.12	[]	FALSE											1.21	0	9309	6845	3310	2547	2486
12.37	954.752	955.76	[M-H]-	bruker.bsf.mcube.client.ui.model.impl.BucketTableLine@6903ead8	323.2	1.591		8.25	121.09	35353.8	[]	TRUE											14.67	35354	41598	42911	0	0	0
12.38	932.898	933.905	[M-H]-	bruker.bsf.mcube.client.ui.model.impl.BucketTableLine@46b0a374	335	1.649		10.84	139.62	739.111	[]	FALSE											12.87	6169	7756	6251	739	496	590
12.39	904.867	905.874	[M-H]-	bruker.bsf.mcube.client.ui.model.impl.BucketTableLine@5bf5fffd	329.8	1.622		9.75	112.75	5709.89	[]	FALSE											11.57	7571	6605	5979	595	0	698
12.42	1042.82	1043.82	[M-H]-	bruker.bsf.mcube.client.ui.model.impl.BucketTableLine@36d5dc18	340.1	1.676		NaN	153	0	[]	FALSE											NaN	0	0	0	8560	9155	8149
12.43	679.567	680.575	[M-H]-	bruker.bsf.mcube.client.ui.model.impl.BucketTableLine@753d72b5	280.5	1.373		NaN	152.87	0	[]	TRUE											NaN	0	0	0	10732	10318	11170
12.44	1198.94	1199.95	[M-H]-	bruker.bsf.mcube.client.ui.model.impl.BucketTableLine@1c361f8	364.8	1.801		32.32	122.97	2502.72	[]	TRUE											3.8	5885	4498	2503	0	0	0
12.46	1045.77	1046.78	[M-H]-	bruker.bsf.mcube.client.ui.model.impl.BucketTableLine@741f43bf	336.5	1.658		13.83	125.06	6477.87	[]	TRUE											9.05	6478	6743	8746	0	0	0
12.54	1068.89	1069.9	[M-H]-	bruker.bsf.mcube.client.ui.model.impl.BucketTableLine@72840bc1	342.7	1.689		NaN	83.49	0	[]	TRUE											NaN	0	0	0	9240	8785	9458
12.54	1228.99	1230	[M-H]-	bruker.bsf.mcube.client.ui.model.impl.BucketTableLine@68d278c8	372.1	1.837		70.96	123.09	0	[]	TRUE											1.73	0	5930	6539	0	0	0
12.57	577.593	578.6	[M-H]-	bruker.bsf.mcube.client.ui.model.impl.BucketTableLine@66deccd6	246.9	1.204		70.73	62.03	4269.19	[]	TRUE											0.88	3998	0	4117	12867	12607	12450
12.59	1365.54	1366.54	[M-H]-	bruker.bsf.mcube.client.ui.model.impl.BucketTableLine@19326781	356.3	1.761		141.42	124.21	1591.03	[]	TRUE											0.88	0	0	1591	5431	2812	4038
12.63	818.724	819.732	[M-H]-	bruker.bsf.mcube.client.ui.model.impl.BucketTableLine@30d588f2	309.6	1.52		2.76	106.14	8124.74	[]	TRUE											38.4	8229	8657	8125	839	816	790
12.66	936.75	937.757	[M-H]-	bruker.bsf.mcube.client.ui.model.impl.BucketTableLine@20fd5a42	320.6	1.578		3.6	149.45	6630.8	[]	FALSE											41.56	414941	386177	383615	1077	978	1031
12.66	1451.99	1453	[M-H]-	bruker.bsf.mcube.client.ui.model.impl.BucketTableLine@2af93fb3	393.8	1.948		20.03	118.68	5484.33	[]	FALSE											5.93	5555	5484	8251	209	103	233
12.71	1067.85	1068.85	[M-H]-	bruker.bsf.mcube.client.ui.model.impl.BucketTableLine@3436ee0c	343	1.691		1.35	122.57	23969.7	[]	TRUE											90.71	23970	24638	24699	0	0	0
12.73	978.759	979.767	[M-H]-	bruker.bsf.mcube.client.ui.model.impl.BucketTableLine@28b87260	326.4	1.607		1.43	300	0	[]	TRUE											210.27	9179	8904	9179	0	0	0
12.76	1390.05	1391.05	[M-H]-	bruker.bsf.mcube.client.ui.model.impl.BucketTableLine@625d027f	387.9	1.918		14.41	77.61	1475.19	[]	TRUE											5.39	1138	1475	1071	7601	6891	8431
12.77	794.725	795.732	[M-H]-	bruker.bsf.mcube.client.ui.model.impl.BucketTableLine@1baad20	304.8	1.496		141.42	87.83	416.216	[]	TRUE											0.62	0	416	0	5284	5742	5804
12.83	1393.57	1394.57	[M-H]-	bruker.bsf.mcube.client.ui.model.impl.BucketTableLine@69bf3cd8	361	1.785		16.97	95.85	2562.49	[]	TRUE											5.65	2562	1707	2002	7150	4619	5186
12.83	1013.82	1014.83	[M-H]-	bruker.bsf.mcube.client.ui.model.impl.BucketTableLine@637b956a	341.4	1.682		2.41	91.48	3028.55	[]	TRUE											37.91	3527	3596	3392	9066	8817	8789
12.84	282.28	283.288	[M-H]-	bruker.bsf.mcube.client.ui.model.impl.BucketTableLine@37fce788	179.1	0.853		24.03	82.05	2664.03	[]	TRUE											3.41	1567	2005	2800	3578	2664	3520
12.86	922.777	923.784	[M-H]-	bruker.bsf.mcube.client.ui.model.impl.BucketTableLine@4ed66f3f	321.4	1.581		5.01	86.56	6741.13	[]	FALSE											17.26	7058	6306	6421	0	587	0
12.87	1033.83	1034.83	[M-H]-	bruker.bsf.mcube.client.ui.model.impl.BucketTableLine@5e9fc3c1	339.9	1.675		1.88	122.76	37832.6	[]	TRUE											65.15	39551	39135	37833	0	0	0
12.89	820.74	821.747	[M-H]-	bruker.bsf.mcube.client.ui.model.impl.BucketTableLine@61f0ddbd	311.7	1.531		2.53	112.16	63340.6	[]	TRUE											44.25	63341	67149	64111	4708	4831	4631
12.92	1036.83	1037.84	[M-H]-	bruker.bsf.mcube.client.ui.model.impl.BucketTableLine@31e0a6ac	339.9	1.675		2.8	122.64	8505.8	[]	TRUE											43.81	9029	8506	9035	0	0	0
12.93	1069.86	1070.87	[M-H]-	bruker.bsf.mcube.client.ui.model.impl.BucketTableLine@4cb29838	345.5	1.703		4.03	122.5	9944.92	[]	TRUE											30.43	9945	10625	10962	0	0	0
12.97	619.64	620.647	[M-H]-	bruker.bsf.mcube.client.ui.model.impl.BucketTableLine@6c93cba4	256.1	1.251		2.25	71.63	3619.01	[]	TRUE											31.83	3619	3426	3504	10241	10639	10452
12.98	872.77	873.777	[M-H]-	bruker.bsf.mcube.client.ui.model.impl.BucketTableLine@be9eebe	320.1	1.573		4.9	103.35	4550.72	[]	TRUE											21.1	4884	4551	5131	986	784	744
13.09	1187.96	1188.97	[M-H]-	bruker.bsf.mcube.client.ui.model.impl.BucketTableLine@3f08fca9	368.1	1.817		1.28	122.51	6201.61	[]	TRUE											95.39	6220	6381	6202	0	0	0
13.12	1213.98	1214.98	[M-H]-	bruker.bsf.mcube.client.ui.model.impl.BucketTableLine@6723d028	372	1.837		1.94	122.56	22231.8	[]	TRUE											63.29	22295	22232	23189	0	0	0
13.14	862.683	863.69	[M-H]-	bruker.bsf.mcube.client.ui.model.impl.BucketTableLine@151ff983	310.1	1.524		3.83	119.02	4266.06	[]	TRUE											31.1	4682	4533	4266	0	0	180
13.15	1093.89	1094.9	[M-H]-	bruker.bsf.mcube.client.ui.model.impl.BucketTableLine@51c76980	353.4	1.743		3.09	108.59	1256.36	[]	TRUE											35.14	1534	1611	1496	5720	5877	5841
13.16	1239.99	1241	[M-H]-	bruker.bsf.mcube.client.ui.model.impl.BucketTableLine@29522aa5	376.3	1.858		6.62	122.54	12598.9	[]	TRUE											18.52	12599	13742	14822	0	0	0
13.18	1119.9	1120.91	[M-H]-	bruker.bsf.mcube.client.ui.model.impl.BucketTableLine@50890d37	356.7	1.759		2.2	122.58	985.973	[]	TRUE											55.62	1349	1406	1420	7806	7297	7215
13.22	874.786	875.793	[M-H]-	bruker.bsf.mcube.client.ui.model.impl.BucketTableLine@3a302544	321.3	1.579		2.78	108.57	7356.95	[]	TRUE											39.11	7357	7875	7611	783	765	833
13.38	561.562	562.569	[M-H]-	bruker.bsf.mcube.client.ui.model.impl.BucketTableLine@5051d0eb	245.3	1.196		3.25	146.66	278.308	[]	TRUE											45.11	851	873	920	7689	7301	7691
13.39	661.687	662.695	[M-H]-	bruker.bsf.mcube.client.ui.model.impl.BucketTableLine@686edf46	265.5	1.299		2.99	73.72	2573.55	[]	TRUE											24.62	2548	2574	2403	7966	8109	8035
13.39	1007.83	1008.83	[M-H]-	bruker.bsf.mcube.client.ui.model.impl.BucketTableLine@701687c9	341.3	1.681		1.54	122.79	6845.17	[]	TRUE											79.74	6845	6922	7101	0	0	0
13.4	1242.01	1243.01	[M-H]-	bruker.bsf.mcube.client.ui.model.impl.BucketTableLine@4b37868a	377.1	1.862		3.69	122.5	19870.6	[]	TRUE											33.16	20313	19871	21661	0	0	0
13.43	1095.9	1096.91	[M-H]-	bruker.bsf.mcube.client.ui.model.impl.BucketTableLine@153fc18f	355.1	1.751		2.06	121.81	2499.56	[]	TRUE											59.13	3855	3682	3840	18503	17846	18175
13.44	1121.92	1122.92	[M-H]-	bruker.bsf.mcube.client.ui.model.impl.BucketTableLine@bb5b881	358.8	1.77		70.71	116.87	2801.73	[]	TRUE											1.65	0	3895	3884	18131	17971	17117
13.46	873.718	874.725	[M-H]-	bruker.bsf.mcube.client.ui.model.impl.BucketTableLine@4fd95ef1	310.1	1.524		5.9	102.64	15729.1	[]	TRUE											17.4	17989	16156	15729	0	413	392
13.53	899.732	900.74	[M-H]-	bruker.bsf.mcube.client.ui.model.impl.BucketTableLine@38ad8256	314.8	1.548		7.32	96.76	29089.5	[]	TRUE											13.22	34061	29467	29090	5006	5563	5460
13.55	928.831	929.838	[M-H]-	bruker.bsf.mcube.client.ui.model.impl.BucketTableLine@53750f75	330.9	1.628		2.25	122.07	8256.57	[]	TRUE											54.15	8257	8673	8656	0	0	0
13.55	902.816	903.823	[M-H]-	bruker.bsf.mcube.client.ui.model.impl.BucketTableLine@75a2d42a	326.9	1.608		5.2	111.05	3832.33	[]	TRUE											21.36	4315	3832	4255	0	0	450
13.59	954.847	955.855	[M-H]-	bruker.bsf.mcube.client.ui.model.impl.BucketTableLine@700922b9	334.5	1.646		4.31	84.7	9419.13	[]	TRUE											19.65	9419	10187	10432	4348	4154	4187
13.76	1123.93	1124.94	[M-H]-	bruker.bsf.mcube.client.ui.model.impl.BucketTableLine@24e2b1dc	360	1.776		1.48	136.79	1349.16	[]	TRUE											92.34	2780	2813	2881	20783	19930	21922
13.77	875.734	876.741	[M-H]-	bruker.bsf.mcube.client.ui.model.impl.BucketTableLine@5f970c92	311.8	1.533		10.87	72.45	16333.6	[]	FALSE											6.67	21014	17514	16334	1155	1268	1452
13.83	901.748	902.755	[M-H]-	bruker.bsf.mcube.client.ui.model.impl.BucketTableLine@3cf790ce	316.1	1.555		7.22	86.28	51434.6	[]	TRUE											11.95	60775	59476	51435	11323	10447	11064
13.88	930.847	931.854	[M-H]-	bruker.bsf.mcube.client.ui.model.impl.BucketTableLine@5527103	332.1	1.634		1.58	100.98	18653.4	[]	TRUE											63.93	18800	18653	19348	3326	3140	3396
13.89	956.862	957.87	[M-H]-	bruker.bsf.mcube.client.ui.model.impl.BucketTableLine@348f4c24	335.8	1.653		3.88	122.14	14840.5	[]	TRUE											31.5	14840	16023	16218	0	0	0
14	744.955	745.962	[M-H]-	bruker.bsf.mcube.client.ui.model.impl.BucketTableLine@531b35bb	190	0.932		141.42	85.44	2948.31	[]	TRUE											0.6	0	0	5062	3574	2948	3279
14.01	644.96	645.967	[M-H]-	bruker.bsf.mcube.client.ui.model.impl.BucketTableLine@536abef6	177	0.865		141.42	106.56	0	[]	TRUE											0.75	0	0	5373	2789	2968	3174
14.03	530.967	531.975	[M-H]-	bruker.bsf.mcube.client.ui.model.impl.BucketTableLine@452617f1	164.3	0.8		27.58	56.59	3248.17	[]	TRUE											2.05	2962	3039	5180	2419	2730	3387
14.05	223.029	224.036	[M-H]-	bruker.bsf.mcube.client.ui.model.impl.BucketTableLine@b069d1d	147.8	0.696		NaN	152.8	0	[]	TRUE											NaN	0	0	0	8712	8305	8402
14.16	903.764	904.771	[M-H]-	bruker.bsf.mcube.client.ui.model.impl.BucketTableLine@1bad72b	317.7	1.562		7.31	53.63	34812.5	[]	TRUE											7.34	41432	39906	34812	16474	16327	14887
14.18	929.778	930.786	[M-H]-	bruker.bsf.mcube.client.ui.model.impl.BucketTableLine@7a154e4	322.3	1.586		5.92	77.72	28131	[]	TRUE											13.13	32466	31092	28131	7655	7129	6648
14.27	958.878	959.885	[M-H]-	bruker.bsf.mcube.client.ui.model.impl.BucketTableLine@724d527e	336.6	1.657		2.87	97.34	7973.16	[]	TRUE											33.91	8476	7987	7973	1783	1725	1862
14.57	931.795	932.802	[M-H]-	bruker.bsf.mcube.client.ui.model.impl.BucketTableLine@4d1cc75f	323.9	1.594		7.91	50.42	6684.3	[]	FALSE											6.38	8057	8072	6783	2869	2367	3101
14.7	919.707	920.715	[M-H]-	bruker.bsf.mcube.client.ui.model.impl.BucketTableLine@1a485258	322.5	1.587		5.63	7.69	5760.79	[]	TRUE											1.37	5661	5761	5061	6037	5983	5819
16.45	694.956	695.964	[M-H]-	bruker.bsf.mcube.client.ui.model.impl.BucketTableLine@17433381	183.3	0.898		22.13	153.24	0	[]	TRUE											6.92	6570	6531	10197	4997	0	0
0.81	1565.95	1566.96	[M-H]-	bruker.bsf.mcube.client.ui.model.impl.BucketTableLine@f855db5	312.9	1.549		60.72	55.14	5008.53	[]	TRUE											0.91	3818	5371	14812	0	5571	2213
0.82	451.198	470.215	[M-H-H2O]-, [M-H]-	bruker.bsf.mcube.client.ui.model.impl.BucketTableLine@24885525	206.7	1.002		4.77	122.56	5841.69	[]	TRUE											25.69	6525	6000	5842	0	0	0
0.82	453.213	454.22	[M-H]-	bruker.bsf.mcube.client.ui.model.impl.BucketTableLine@7c8a097e	207.6	1.006		3.75	122.75	5790.59	[]	TRUE											32.71	6229	5791	6314	0	0	0
0.82	588.898	521.918	[M+Na+COOH-H]-, [M-H]-	bruker.bsf.mcube.client.ui.model.impl.BucketTableLine@72dbe255	195	0.951		3	83.39	1235.12	[]	TRUE											27.84	1150	1235	1212	6694	6311	6229
0.83	407.208	408.215	[M-H]-	bruker.bsf.mcube.client.ui.model.impl.BucketTableLine@5716614e	196.8	0.951		1.52	122.51	5309.55	[]	TRUE											80.68	5474	5310	5493	0	0	0
0.84	365.197	298.216	[M+Na+COOH-H]-, [M+HCOOH-H]-	bruker.bsf.mcube.client.ui.model.impl.BucketTableLine@31d137f4	191.3	0.92		6.18	108.7	13321.6	[]	TRUE											17.59	15452	14069	13322	0	0	0
0.84	391.213	410.231	[M-H-H2O]-, [M-H]-	bruker.bsf.mcube.client.ui.model.impl.BucketTableLine@1d3c1949	195.3	0.942		2.97	122.62	8761.6	[]	TRUE											41.34	8762	9417	9027	0	0	0
0.84	341.197	356.22	[M-CH3]-, [M+HCOOH-H]-	bruker.bsf.mcube.client.ui.model.impl.BucketTableLine@30d889f1	180.7	0.867		1.87	117.14	4915.88	[]	TRUE											62.54	5135	5090	4916	0	161	0
0.84	429.213	430.22	[M-H]-	bruker.bsf.mcube.client.ui.model.impl.BucketTableLine@542092b5	204.3	0.989		11.68	122.09	4925.1	[]	TRUE											10.45	7572	7035	5693	0	0	0
0.85	411.239	412.246	[M-H]-	bruker.bsf.mcube.client.ui.model.impl.BucketTableLine@6c766152	201	0.971		2.12	122.55	4341.84	[]	TRUE											57.83	4379	4342	4557	0	0	0
0.85	447.135	448.142	[M-H]-	bruker.bsf.mcube.client.ui.model.impl.BucketTableLine@3ede0b9e	215.2	1.042		NaN	133.98	0	[]	TRUE											NaN	0	0	0	10902	8947	8519
0.85	447.134	448.142	[M-H]-	bruker.bsf.mcube.client.ui.model.impl.BucketTableLine@7e7d27af	209	1.012		3.04	46.16	7026.65	[]	TRUE											15.18	13433	12631	12576	12720	14759	13664
0.85	649.126	650.133	[M-H]-	bruker.bsf.mcube.client.ui.model.impl.BucketTableLine@11fdcbc4	245.1	1.198		1.92	199.32	552.426	[]	TRUE											103.68	44529	42731	44515	635	552	0
0.87	649.125	650.132	[M-H]-	bruker.bsf.mcube.client.ui.model.impl.BucketTableLine@651e5f0b	240.7	1.177		3.76	118.97	65779.6	[]	TRUE											31.64	71975	65780	67834	1493	1322	1344
0.86	315.137	316.144	[M-H]-	bruker.bsf.mcube.client.ui.model.impl.BucketTableLine@35fbdc27	178.5	0.854		9.66	168.26	0	[]	TRUE											17.42	7287	5872	6100	0	0	0
0.86	385.223	386.23	[M-H]-	bruker.bsf.mcube.client.ui.model.impl.BucketTableLine@6a58573b	194.1	0.936		2.29	122.05	12163.5	[]	TRUE											53.26	12497	12865	12163	134	0	0
0.89	383.207	384.215	[M-H]-	bruker.bsf.mcube.client.ui.model.impl.BucketTableLine@1504025f	193.6	0.933		3.46	120.03	13310.9	[]	TRUE											34.66	13311	13318	14317	0	0	0
0.87	347.187	348.194	[M-H]-	bruker.bsf.mcube.client.ui.model.impl.BucketTableLine@275e1f3	187.2	0.899		2.5	98.54	8408.59	[]	TRUE											39.45	8574	8926	8409	2112	1894	1836
0.92	731.404	732.411	[M-H]-	bruker.bsf.mcube.client.ui.model.impl.BucketTableLine@69840f7e	268.5	1.316		4.58	122.8	3582.7	[]	TRUE											26.79	3583	3597	3950	0	0	0
0.9	397.221	398.228	[M-H]-	bruker.bsf.mcube.client.ui.model.impl.BucketTableLine@414d6cfa	195.9	0.945		4.21	121.81	10078.1	[]	TRUE											28.92	10078	11145	10856	0	0	0
0.92	751.427	752.434	[M-H]-	bruker.bsf.mcube.client.ui.model.impl.BucketTableLine@746e8876	271.7	1.332		5.73	122.51	4748.05	[]	TRUE											21.38	4748	5298	5431	0	0	0
0.88	596.32	597.327	[M-H]-	bruker.bsf.mcube.client.ui.model.impl.BucketTableLine@59398571	244.5	1.193		5.04	122.49	10483	[]	TRUE											24.31	11808	10483	10864	0	0	0
0.93	367.213	368.22	[M-H]-, [2M-H]-	bruker.bsf.mcube.client.ui.model.impl.BucketTableLine@108f8ed7	190.3	0.916		1.62	121.86	28435.1	[]	TRUE											75.36	29581	29095	28435	0	0	0
0.91	305.176	320.199	[M-CH3]-, [M+HCOOH-H]-	bruker.bsf.mcube.client.ui.model.impl.BucketTableLine@3a8f1a80	175.4	0.838		2.43	121.52	13949.2	[]	TRUE											50.08	14711	13949	14673	0	0	0
0.92	711.432	666.435	[M+HCOOH-H]-, [M+Na+COOH-H]-	bruker.bsf.mcube.client.ui.model.impl.BucketTableLine@3aa2089f	266.2	1.304		5.78	122.53	12298.5	[]	TRUE											21.2	12298	12446	13949	0	0	0
0.92	709.417	710.424	[M-H]-, [M-H-H2O]-	bruker.bsf.mcube.client.ui.model.impl.BucketTableLine@2f2510b7	265.1	1.299		1.23	122.54	6965.37	[]	TRUE											99.53	6965	7169	7123	0	0	0
0.92	345.228	346.236	[M-H]-	bruker.bsf.mcube.client.ui.model.impl.BucketTableLine@43b0cab2	187.1	0.898		3.68	121.72	5785.51	[]	FALSE											33.04	5786	6266	6259	0	0	0
0.92	713.447	714.455	[M-H]-	bruker.bsf.mcube.client.ui.model.impl.BucketTableLine@1a9935e	266.9	1.308		5.2	122.73	10258.2	[]	TRUE											23.6	11078	10258	11652	0	0	0
0.93	369.228	370.236	[M-H]-	bruker.bsf.mcube.client.ui.model.impl.BucketTableLine@2b659504	191.7	0.923		2.57	121.98	35048.8	[]	TRUE											47.52	35049	35576	37216	142	0	121
0.89	393.228	394.235	[M-H]-	bruker.bsf.mcube.client.ui.model.impl.BucketTableLine@2c428877	196.8	0.95		1.34	122.5	12033.7	[]	TRUE											91.31	12386	12034	12379	0	0	0
0.94	695.438	650.441	[M+HCOOH-H]-, [M+Na+COOH-H]-	bruker.bsf.mcube.client.ui.model.impl.BucketTableLine@69e23217	264.2	1.293		2.57	122.77	19770.3	[]	TRUE											47.68	20929	19893	19770	0	0	0
0.94	719.438	652.456	[M+Na+COOH-H]-, [M+HCOOH-H]-	bruker.bsf.mcube.client.ui.model.impl.BucketTableLine@241c6f16	268.7	1.317		4.04	122.62	18335.4	[]	TRUE											30.32	20175	18335	18864	0	0	0
0.94	693.422	648.425	[M+HCOOH-H]-, [M+Na+COOH-H]-	bruker.bsf.mcube.client.ui.model.impl.BucketTableLine@23560324	263.5	1.29		3.64	122.82	13890.9	[]	TRUE											33.78	15163	13891	14760	0	0	0
0.93	737.447	738.454	[M-H]-	bruker.bsf.mcube.client.ui.model.impl.BucketTableLine@1b6f3609	271.5	1.331		3.03	122.66	9690.33	[]	TRUE											40.49	10209	9690	10419	0	0	0
0.94	431.229	432.236	[M-H]-	bruker.bsf.mcube.client.ui.model.impl.BucketTableLine@6365cdf9	207.1	1.002		7.77	122.6	3809.93	[]	TRUE											15.77	3861	4503	3810	0	0	0
0.96	743.437	744.445	[M-H]-	bruker.bsf.mcube.client.ui.model.impl.BucketTableLine@24467a5c	272.6	1.336		2.19	122.49	5478.7	[]	TRUE											55.92	5609	5479	5780	0	0	0
0.95	325.202	326.21	[M-H]-	bruker.bsf.mcube.client.ui.model.impl.BucketTableLine@379a12d3	180.6	0.866		1.89	122.37	31526.6	[]	TRUE											64.88	32251	33017	31527	148	0	0
0.92	289.181	290.188	[M-H]-	bruker.bsf.mcube.client.ui.model.impl.BucketTableLine@5527a557	173.5	0.827		2.78	122.61	16599.3	[]	TRUE											44.07	16599	17482	17714	0	0	0
0.94	329.234	330.241	[M-H]-	bruker.bsf.mcube.client.ui.model.impl.BucketTableLine@1860b00f	184.4	0.884		3.44	122.24	432214	[]	TRUE											35.57	446662	432214	469729	0	298	326
0.95	327.218	328.225	[M-H]-	bruker.bsf.mcube.client.ui.model.impl.BucketTableLine@fe3adc5	181.4	0.87		1.81	122.12	174646	[]	TRUE											67.65	181339	174646	181666	234	228	0
0.93	395.244	396.251	[M-H]-	bruker.bsf.mcube.client.ui.model.impl.BucketTableLine@68883a60	198.5	0.958		1.15	122.63	10978.6	[]	TRUE											106.33	11293	11147	10979	0	0	0
0.94	331.192	332.199	[M-H]-	bruker.bsf.mcube.client.ui.model.impl.BucketTableLine@6d373b	187.4	0.898		2.78	122.6	13002.9	[]	FALSE											44.06	13869	13003	13193	0	0	0
0.92	429.213	430.22	[M-H]-	bruker.bsf.mcube.client.ui.model.impl.BucketTableLine@1d101ff1	204.4	0.989		1.11	120.89	6034.96	[]	TRUE											108.46	6035	6141	6200	0	0	0
0.93	753.443	754.451	[M-H]-	bruker.bsf.mcube.client.ui.model.impl.BucketTableLine@f0f0413	273.3	1.34		3.18	122.55	3861.2	[]	TRUE											38.54	3861	3988	4171	0	0	0
0.94	761.448	762.455	[M-H]-	bruker.bsf.mcube.client.ui.model.impl.BucketTableLine@26fd64a8	275.9	1.353		11.62	123.22	3332.52	[]	TRUE											10.6	4434	3333	3849	0	0	0
0.94	357.208	358.215	[M-H]-	bruker.bsf.mcube.client.ui.model.impl.BucketTableLine@4f404ba3	192	0.923		0.49	122.74	4465.28	[]	FALSE											252.43	4489	4519	4465	0	0	0
0.95	759.433	760.44	[M-H]-	bruker.bsf.mcube.client.ui.model.impl.BucketTableLine@52b22a2d	275.1	1.349		5.56	122.91	3943.11	[]	TRUE											22.1	4465	3943	4019	0	0	0
0.94	323.187	324.194	[M-H]-	bruker.bsf.mcube.client.ui.model.impl.BucketTableLine@25ea83f4	178.9	0.857		2.79	120.64	6574.75	[]	TRUE											43.25	6575	6968	6991	0	0	0
0.94	739.463	740.47	[M-H]-	bruker.bsf.mcube.client.ui.model.impl.BucketTableLine@687f6bc5	272.9	1.338		3.64	123.54	4091.15	[]	TRUE											33.97	4284	4473	4091	0	0	0
0.95	657.459	658.466	[M-H]-	bruker.bsf.mcube.client.ui.model.impl.BucketTableLine@25af383a	258.9	1.266		10.07	122.69	8192.26	[]	TRUE											12.19	10182	8377	8192	0	0	0
0.95	343.213	344.22	[M-H]-	bruker.bsf.mcube.client.ui.model.impl.BucketTableLine@660f9de0	185.3	0.89		3.98	122.08	8520.97	[]	TRUE											30.67	8521	8641	9319	0	0	0
0.95	655.443	656.45	[M-H]-	bruker.bsf.mcube.client.ui.model.impl.BucketTableLine@170b47f6	257.8	1.261		8.77	122.75	5165.45	[]	TRUE											14	6401	5719	5165	0	0	0
0.95	681.457	682.465	[M-H]-	bruker.bsf.mcube.client.ui.model.impl.BucketTableLine@4393791	262.5	1.285		10.12	122.82	18194	[]	TRUE											12.13	22874	19081	18194	0	0	0
0.98	723.468	678.471	[M+HCOOH-H]-, [M+Na+COOH-H]-	bruker.bsf.mcube.client.ui.model.impl.BucketTableLine@580ba1c4	271	1.328		6.24	122.79	4955.48	[]	TRUE											19.69	5755	5234	4955	0	0	0
0.99	375.218	376.225	[M-H]-	bruker.bsf.mcube.client.ui.model.impl.BucketTableLine@42f1c7b8	193.4	0.932		7.3	120.03	12961.1	[]	TRUE											16.44	15471	12961	14699	225	394	280
0.95	679.442	680.449	[M-H]-	bruker.bsf.mcube.client.ui.model.impl.BucketTableLine@f081ce7	261.5	1.28		7.1	122.6	23367.9	[]	TRUE											17.27	27088	23392	23368	0	0	0
0.97	677.427	678.434	[M-H]-	bruker.bsf.mcube.client.ui.model.impl.BucketTableLine@42c02728	261.3	1.279		7.06	122.59	15920.8	[]	TRUE											17.36	18814	16784	15921	0	0	0
0.98	675.413	676.42	[M-H]-	bruker.bsf.mcube.client.ui.model.impl.BucketTableLine@4740ab35	260.4	1.274		3.97	122.75	8504.14	[]	TRUE											30.91	9147	8504	9340	0	0	0
0.97	411.202	412.209	[M-H]-	bruker.bsf.mcube.client.ui.model.impl.BucketTableLine@bc07862	202.9	0.98		7.94	122.8	4074.58	[]	TRUE											15.46	4075	4826	4868	0	0	0
0.97	329.233	330.24	[M-H]-	bruker.bsf.mcube.client.ui.model.impl.BucketTableLine@4460a2d9	267.4	1.282		8.29	123.39	3575.94	[]	FALSE											14.89	4302	3576	3687	0	0	0
0.96	413.219	414.226	[M-H]-	bruker.bsf.mcube.client.ui.model.impl.BucketTableLine@7da241a	203.1	0.981		4.85	121.01	8929.81	[]	TRUE											24.97	8930	9801	9998	0	0	0
0.96	447.135	448.142	[M-H]-	bruker.bsf.mcube.client.ui.model.impl.BucketTableLine@45012ed7	208.9	1.012		6.33	75.18	3061.33	[]	TRUE											11.88	4527	5273	5056	5829	7605	6309
1	596.321	597.328	[M-H]-	bruker.bsf.mcube.client.ui.model.impl.BucketTableLine@4d8a4d7d	243.8	1.19		70.71	122.07	168.05	[]	TRUE											1.73	11647	0	11564	0	0	168
0.99	315.137	316.144	[M-H]-	bruker.bsf.mcube.client.ui.model.impl.BucketTableLine@c3d487f	178.1	0.853		4.22	66.3	6562.4	[]	TRUE											15.72	15205	13897	13946	13021	12965	12156
1.01	283.192	284.199	[M-H]-	bruker.bsf.mcube.client.ui.model.impl.BucketTableLine@5a914716	172.2	0.82		4.01	121.79	9810.54	[]	TRUE											30.39	10702	10687	9811	272	0	0
1.02	397.26	398.267	[M-H]-	bruker.bsf.mcube.client.ui.model.impl.BucketTableLine@16aaad05	199.3	0.962		2.8	122.59	5842.9	[]	TRUE											43.79	5843	6248	5975	0	0	0
1.02	594.305	595.312	[M-H]-	bruker.bsf.mcube.client.ui.model.impl.BucketTableLine@9d4eb08	242.8	1.185		7.64	122.31	6140.47	[]	TRUE											16.01	6802	6140	7409	0	110	0
1.02	707.473	708.48	[M-H]-	bruker.bsf.mcube.client.ui.model.impl.BucketTableLine@6f4c34fd	268.8	1.317		12.68	123.32	6949.51	[]	TRUE											9.73	9016	6950	6971	0	0	0
1.04	351.218	352.225	[M-H]-, [2M-H]-	bruker.bsf.mcube.client.ui.model.impl.BucketTableLine@3f3567f5	189.2	0.909		2.23	121.64	168668	[]	TRUE											54.48	177920	168668	171639	411	350	362
1.03	353.234	354.241	[M-H]-	bruker.bsf.mcube.client.ui.model.impl.BucketTableLine@7cb43793	190.3	0.915		0.88	122.21	139944	[]	TRUE											139.64	142568	139944	139963	231	131	255
1.03	271.207	272.214	[M-H]-	bruker.bsf.mcube.client.ui.model.impl.BucketTableLine@52160fa6	178.1	0.847		2.61	122.65	9382.18	[]	TRUE											47.04	9939	9440	9382	0	0	0
1.03	315.197	316.204	[M-H]-	bruker.bsf.mcube.client.ui.model.impl.BucketTableLine@5cf322c5	185.6	0.888		5.6	121.53	15390.5	[]	TRUE											21.71	17657	15391	16552	0	454	0
1.04	377.234	378.241	[M-H]-	bruker.bsf.mcube.client.ui.model.impl.BucketTableLine@48edfc61	194.6	0.938		2.29	122.54	31740.3	[]	TRUE											53.5	31970	31740	33416	0	0	0
1.06	349.202	350.209	[M-H]-	bruker.bsf.mcube.client.ui.model.impl.BucketTableLine@15b84240	188.5	0.906		4.17	122.12	36933.1	[]	TRUE											29.29	40337	36933	37004	218	228	211
1.03	361.203	362.21	[M-H]-	bruker.bsf.mcube.client.ui.model.impl.BucketTableLine@77b1046e	188.7	0.908		71.09	144.26	0	[]	TRUE											2.03	0	931	1049	6288	6082	5913
1.03	649.125	650.132	[M-H]-	bruker.bsf.mcube.client.ui.model.impl.BucketTableLine@3211f557	246.8	1.207		22.85	121.46	16983	[]	TRUE											5.32	16983	29936	22672	0	431	416
1.04	424.307	425.314	[M-H]-	bruker.bsf.mcube.client.ui.model.impl.BucketTableLine@15b81980	210	1.016		5.42	123.06	3139.51	[]	FALSE											22.71	3532	3173	3140	0	0	0
1.04	265.181	266.189	[M-H]-	bruker.bsf.mcube.client.ui.model.impl.BucketTableLine@4245f335	167.2	0.794		7.74	122.56	5004.13	[]	TRUE											15.83	5004	5949	5149	0	0	0
1.03	635.416	636.424	[M-H]-	bruker.bsf.mcube.client.ui.model.impl.BucketTableLine@3da81d67	254.5	1.244		7.79	124.17	3990.88	[]	FALSE											15.95	4794	4223	3991	0	0	0
1.04	343.249	344.256	[M-H]-	bruker.bsf.mcube.client.ui.model.impl.BucketTableLine@2eecc8	190.5	0.915		8.08	122.58	13343.6	[]	TRUE											15.17	13344	15204	16265	0	0	0
1.03	727.442	728.449	[M-H]-	bruker.bsf.mcube.client.ui.model.impl.BucketTableLine@558f8154	270.4	1.325		6.51	123.38	6594.95	[]	TRUE											18.96	7695	6595	7449	0	0	0
1.04	699.422	700.429	[M-H]-	bruker.bsf.mcube.client.ui.model.impl.BucketTableLine@383e1c8b	265.5	1.3		2.54	124.19	20058.7	[]	TRUE											48.83	21257	20059	20272	0	0	0
1.05	307.192	308.199	[M-H]-	bruker.bsf.mcube.client.ui.model.impl.BucketTableLine@45006dce	179.1	0.856		3.9	121.87	115230	[]	TRUE											31.27	126741	115230	122108	0	317	236
1.07	333.207	334.215	[M-H]-	bruker.bsf.mcube.client.ui.model.impl.BucketTableLine@323f910a	187.9	0.901		2.17	116.63	49437.3	[]	TRUE											53.76	51998	49437	51482	572	475	338
1.04	317.212	318.219	[M-H]-	bruker.bsf.mcube.client.ui.model.impl.BucketTableLine@1b132338	185.9	0.89		3.77	122.6	22172.8	[]	TRUE											32.51	22173	23922	24149	0	0	0
1.05	729.458	730.465	[M-H]-	bruker.bsf.mcube.client.ui.model.impl.BucketTableLine@5381be95	272.1	1.334		7.97	122.55	6424.31	[]	TRUE											15.37	7749	6424	6798	0	0	0
1.06	617.405	618.413	[M-H]-	bruker.bsf.mcube.client.ui.model.impl.BucketTableLine@1529c736	253.1	1.236		9.43	122.92	4124.71	[]	FALSE											13.03	5200	4639	4125	0	0	0
1.05	731.472	732.48	[M-H]-	bruker.bsf.mcube.client.ui.model.impl.BucketTableLine@5bd0a358	273	1.338		10.33	122.49	4603.95	[]	FALSE											11.86	5814	4604	4832	0	0	0
1.05	357.265	358.272	[M-H]-	bruker.bsf.mcube.client.ui.model.impl.BucketTableLine@595851f9	193.9	0.932		2.32	122.65	24686	[]	TRUE											52.84	25741	24686	26075	0	0	0
1.07	659.417	660.424	[M-H]-	bruker.bsf.mcube.client.ui.model.impl.BucketTableLine@7733951	258.8	1.266		11.28	123.03	15130.9	[]	TRUE											10.9	19967	17416	15131	0	0	0
1.05	649.125	650.132	[M-H]-	bruker.bsf.mcube.client.ui.model.impl.BucketTableLine@5cb85efe	240	1.174		12	118.7	55054	[]	TRUE											9.89	55054	70856	72819	1562	1962	1742
1.05	723.425	724.432	[M-H]-	bruker.bsf.mcube.client.ui.model.impl.BucketTableLine@22cec52	269.7	1.322		7.61	124.35	4669.1	[]	TRUE											16.34	5568	5443	4669	0	0	0
1.05	697.406	698.413	[M-H]-	bruker.bsf.mcube.client.ui.model.impl.BucketTableLine@1960b277	264.3	1.294		17.53	123.47	13174.4	[]	TRUE											7.05	20314	16459	13174	0	0	0
1.06	379.25	380.257	[M-H]-	bruker.bsf.mcube.client.ui.model.impl.BucketTableLine@747b9bb	196.3	0.946		2.37	122.54	34296.1	[]	TRUE											51.68	36253	34296	34779	0	0	0
1.06	655.399	656.406	[M-H]-	bruker.bsf.mcube.client.ui.model.impl.BucketTableLine@19164803	258.1	1.262		24.38	122.83	4436.12	[]	TRUE											5.04	8062	5856	4436	0	0	0
1.06	641.405	642.413	[M-H]-	bruker.bsf.mcube.client.ui.model.impl.BucketTableLine@7cbd690f	256.4	1.253		7.73	122.69	5951.62	[]	FALSE											15.86	6718	7195	5952	0	0	0
1.06	343.168	344.175	[M-H]-	bruker.bsf.mcube.client.ui.model.impl.BucketTableLine@60529fe5	187.6	0.901		9.91	93.66	6910.03	[]	TRUE											9.45	8775	6910	7606	526	643	489
1.06	297.207	298.215	[M-H]-	bruker.bsf.mcube.client.ui.model.impl.BucketTableLine@5a627835	174.8	0.834		4.61	122.54	5457.8	[]	TRUE											26.56	5458	5748	6109	0	0	0
1.06	305.176	306.183	[M-H]-	bruker.bsf.mcube.client.ui.model.impl.BucketTableLine@711f652a	175.4	0.838		35.71	191.78	170.656	[]	FALSE											5.37	5893	11350	5402	196	171	167
1.07	341.213	342.22	[M-H]-	bruker.bsf.mcube.client.ui.model.impl.BucketTableLine@667d9f17	192.3	0.923		4.56	123.65	4249.5	[]	FALSE											27.13	4752	4493	4250	0	0	0
1.07	685.431	686.439	[M-H]-, [M+Cl]-	bruker.bsf.mcube.client.ui.model.impl.BucketTableLine@1224898a	263.8	1.291		5.18	123.02	22160.7	[]	TRUE											23.75	25108	24218	22161	0	0	0
1.08	351.218	352.225	[M-H]-	bruker.bsf.mcube.client.ui.model.impl.BucketTableLine@5b4ee82b	267	1.283		14.27	122.67	4586.21	[]	FALSE											8.6	6259	4586	4798	0	0	0
1.07	347.2	348.208	[M-H]-	bruker.bsf.mcube.client.ui.model.impl.BucketTableLine@5172e05d	269.7	1.296		16.26	124.57	6248.78	[]	FALSE											7.66	8961	6249	6695	0	0	0
1.1	735.47	736.477	[M-H]-	bruker.bsf.mcube.client.ui.model.impl.BucketTableLine@5b7d4843	274.6	1.346		6.36	124.98	4381.8	[]	TRUE											19.66	4554	4382	5080	0	0	0
1.09	693.457	694.465	[M-H]-	bruker.bsf.mcube.client.ui.model.impl.BucketTableLine@6da3e27f	268.1	1.313		13.95	123.42	5278.36	[]	FALSE											8.85	7433	6245	5278	0	0	0
1.09	385.259	386.267	[M-H]-	bruker.bsf.mcube.client.ui.model.impl.BucketTableLine@41805050	196.5	0.947		1.03	124.3	3991.94	[]	FALSE											121.07	3992	4092	4057	0	0	0
1.07	285.207	286.215	[M-H]-	bruker.bsf.mcube.client.ui.model.impl.BucketTableLine@7362035	172.4	0.822		5.03	122.5	11660.9	[]	TRUE											24.35	11661	13144	12126	0	0	0
1.09	287.223	288.23	[M-H]-	bruker.bsf.mcube.client.ui.model.impl.BucketTableLine@36385fc0	173.1	0.825		3.15	122.73	34929.4	[]	TRUE											38.93	36636	34929	37720	0	0	0
1.11	737.485	738.493	[M-H]-	bruker.bsf.mcube.client.ui.model.impl.BucketTableLine@44fae362	274.4	1.345		72.25	123.06	0	[]	TRUE											1.7	4610	0	3613	0	0	0
1.08	306.208	307.215	[M-H]-	bruker.bsf.mcube.client.ui.model.impl.BucketTableLine@7bb297d	178.2	0.852		8.11	123.59	5374.78	[]	FALSE											15.24	6213	6538	5375	0	0	0
1.07	251.166	252.173	[M-H]-	bruker.bsf.mcube.client.ui.model.impl.BucketTableLine@31ba8637	163	0.772		2	122.63	7562	[]	TRUE											61.34	7930	7830	7562	0	0	0
1.08	681.413	682.42	[M-H]-	bruker.bsf.mcube.client.ui.model.impl.BucketTableLine@4508099f	263.2	1.288		4.5	122.51	18730.7	[]	TRUE											27.24	20763	20482	18731	0	0	0
1.07	711.442	712.45	[M-H]-	bruker.bsf.mcube.client.ui.model.impl.BucketTableLine@56fa03af	268.7	1.316		8.69	153.8	0	[]	FALSE											17.69	5383	5977	4828	0	0	0
1.11	667.42	668.427	[M-H]-	bruker.bsf.mcube.client.ui.model.impl.BucketTableLine@85428cc	261.4	1.279		5.94	122.54	6870.33	[]	FALSE											20.64	7854	7770	6870	0	0	0
1.09	687.447	688.455	[M-H]-	bruker.bsf.mcube.client.ui.model.impl.BucketTableLine@6dba8ccf	265.1	1.298		5.64	122.76	17942.5	[]	TRUE											21.76	20525	19878	17943	0	0	0
1.09	381.228	382.235	[M-H]-	bruker.bsf.mcube.client.ui.model.impl.BucketTableLine@687b2416	197.1	0.95		14.65	119.33	5601.56	[]	TRUE											8.15	7704	5602	5861	0	0	0
1.08	359.223	360.231	[M-H]-	bruker.bsf.mcube.client.ui.model.impl.BucketTableLine@6e9ab5cd	193.2	0.929		7.17	122.96	14922.7	[]	TRUE											17.14	17580	15462	14923	0	0	0
1.07	695.406	696.413	[M-H]-	bruker.bsf.mcube.client.ui.model.impl.BucketTableLine@47a1e29a	264.6	1.296		7.85	126.12	11856.2	[]	TRUE											16.08	14380	11856	13174	0	0	0
1.08	307.192	308.199	[M-H]-	bruker.bsf.mcube.client.ui.model.impl.BucketTableLine@7e44c255	259.3	1.24		16.35	123.89	2694.05	[]	FALSE											7.58	4027	3709	2694	0	0	0
1.08	459.203	460.21	[M-H]-	bruker.bsf.mcube.client.ui.model.impl.BucketTableLine@4fae021f	223.3	1.083		NaN	104.6	0	[]	FALSE											NaN	0	0	0	4837	5416	5108
1.08	395.244	396.251	[M-H]-	bruker.bsf.mcube.client.ui.model.impl.BucketTableLine@7421f2fa	190.7	0.92		141.42	91.68	5141.69	[]	TRUE											0.65	0	10105	0	12173	12378	11908
1.12	697.489	698.496	[M-H]-	bruker.bsf.mcube.client.ui.model.impl.BucketTableLine@3cdc7bd6	268.8	1.316		12.44	123.18	12197	[]	TRUE											9.9	12978	16160	12197	0	0	0
1.1	619.421	620.428	[M-H]-	bruker.bsf.mcube.client.ui.model.impl.BucketTableLine@64d24072	253	1.236		75.2	122.79	0	[]	TRUE											1.63	38055	24904	0	0	0	0
1.12	291.197	292.204	[M-H]-	bruker.bsf.mcube.client.ui.model.impl.BucketTableLine@5bd3080d	174.9	0.834		9.05	122.66	56420.1	[]	TRUE											13.55	56420	64481	70518	0	0	0
1.1	578.31	579.318	[M-H]-	bruker.bsf.mcube.client.ui.model.impl.BucketTableLine@201e87af	239.6	1.169		2.65	121.64	47367.5	[]	TRUE											45.84	47368	50507	48546	265	314	333
1.11	293.212	294.22	[M-H]-	bruker.bsf.mcube.client.ui.model.impl.BucketTableLine@7fc35ab1	176.6	0.842		9.55	122.57	110852	[]	TRUE											12.84	110852	125191	140172	217	0	0
1.12	653.426	654.434	[M-H]-	bruker.bsf.mcube.client.ui.model.impl.BucketTableLine@9e454eb	254.3	1.244		8.72	122.76	4251.81	[]	TRUE											14.08	5246	4252	4618	0	0	0
1.12	661.432	662.439	[M-H]-	bruker.bsf.mcube.client.ui.model.impl.BucketTableLine@4a34b6ba	260.6	1.274		7.92	122.67	35397.5	[]	TRUE											15.5	41787	42353	35397	0	0	0
1.1	431.265	432.273	[M-H]-	bruker.bsf.mcube.client.ui.model.impl.BucketTableLine@1e4373ac	208	1.006		14.48	121.65	4138.93	[]	TRUE											8.4	5605	4215	4139	0	0	0
1.1	689.463	690.47	[M-H]-	bruker.bsf.mcube.client.ui.model.impl.BucketTableLine@7b30a407	266.6	1.305		5.2	123.16	9524.1	[]	TRUE											23.71	10199	10819	9524	0	0	0
1.11	637.431	638.439	[M-H]-	bruker.bsf.mcube.client.ui.model.impl.BucketTableLine@50d8f486	255.7	1.25		11.23	122.82	6167.74	[]	TRUE											10.93	8106	6965	6168	0	0	0
1.12	265.148	266.155	[M-H]-	bruker.bsf.mcube.client.ui.model.impl.BucketTableLine@3f361941	167.2	0.794		40.77	36.04	13948.5	[]	TRUE											0.88	67511	30985	29976	13949	14363	13485
1.11	628.326	629.333	[M-H]-	bruker.bsf.mcube.client.ui.model.impl.BucketTableLine@3a6dd318	252.4	1.233		12.51	152.75	0	[]	TRUE											12.21	1787	1462	1993	14956	15037	14993
1.12	657.457	658.465	[M-H]-	bruker.bsf.mcube.client.ui.model.impl.BucketTableLine@440348ce	258.2	1.263		70.95	124.2	0	[]	FALSE											1.75	0	4034	4436	0	0	0
1.12	325.185	326.192	[M-H]-	bruker.bsf.mcube.client.ui.model.impl.BucketTableLine@53e8e80c	191.8	0.919		3.69	66	5785.01	[]	FALSE											17.88	5819	6267	5785	3937	4730	0
1.13	663.447	664.454	[M-H]-, [M-H-H2O]-	bruker.bsf.mcube.client.ui.model.impl.BucketTableLine@5c9b0f21	261.2	1.277		9.78	122.68	83721.4	[]	TRUE											12.54	106251	93211	83721	0	0	0
1.13	695.473	696.48	[M-H]-	bruker.bsf.mcube.client.ui.model.impl.BucketTableLine@8baf2b9	267.2	1.308		14.49	122.55	10143.3	[]	TRUE											8.46	14109	11008	10143	0	0	0
1.15	379.21	380.217	[M-H]-	bruker.bsf.mcube.client.ui.model.impl.BucketTableLine@56218e58	193.4	0.932		5.47	118.84	15224	[]	TRUE											21.73	15224	15353	17130	188	0	131
1.12	599.451	600.458	[M-H]-	bruker.bsf.mcube.client.ui.model.impl.BucketTableLine@429db418	250.9	1.225		34.38	125.73	2534.16	[]	FALSE											3.66	5377	2982	2534	0	0	0
1.13	297.153	298.16	[M-H]-	bruker.bsf.mcube.client.ui.model.impl.BucketTableLine@467b496d	186	0.888		1.76	63	17547.9	[]	TRUE											35.71	30154	29158	28971	4689	5660	6117
1.15	311.223	312.231	[M-H]-	bruker.bsf.mcube.client.ui.model.impl.BucketTableLine@198b4421	180.4	0.863		14.93	122.08	2.26446e+06	[]	TRUE											8.18	3118955	2264460	2347764	1550	1356	1335
1.13	363.254	364.261	[M-H]-	bruker.bsf.mcube.client.ui.model.impl.BucketTableLine@43025a06	194.9	0.938		3.18	123.16	11686.6	[]	TRUE											38.71	12281	11687	12626	0	0	0
1.13	639.447	640.454	[M-H]-	bruker.bsf.mcube.client.ui.model.impl.BucketTableLine@6c100b0a	257.7	1.26		17.99	123.96	8974.84	[]	TRUE											6.89	13110	9282	8975	0	0	0
1.15	335.223	336.23	[M-H]-	bruker.bsf.mcube.client.ui.model.impl.BucketTableLine@703c07c4	187.8	0.901		4.5	122.63	165523	[]	TRUE											27.28	183491	169106	165523	0	0	0
1.14	643.421	644.428	[M-H]-	bruker.bsf.mcube.client.ui.model.impl.BucketTableLine@33d5ffae	256.4	1.253		1.65	122.63	24404.1	[]	TRUE											74.47	24599	25351	24404	0	0	0
1.14	669.434	670.441	[M-H]-	bruker.bsf.mcube.client.ui.model.impl.BucketTableLine@62d651b8	261.5	1.279		6.47	123.18	11943	[]	TRUE											19.04	12506	13961	12005	0	0	0
1.14	655.442	656.449	[M-H]-	bruker.bsf.mcube.client.ui.model.impl.BucketTableLine@ef24eb3	257.1	1.258		3.31	123.08	6458.13	[]	TRUE											37.22	6942	6458	6498	0	0	0
1.15	413.291	414.298	[M-H]-	bruker.bsf.mcube.client.ui.model.impl.BucketTableLine@1ee06a8e	210.9	1.019		4.83	122.51	14504.9	[]	TRUE											25.34	14505	16137	16063	0	0	0
1.15	623.452	312.23	[2M-H]-	bruker.bsf.mcube.client.ui.model.impl.BucketTableLine@46b252	254.8	1.245		33.48	123.46	153402	[]	TRUE											3.69	317008	176843	153402	0	0	0
1.17	311.223	312.23	[M-H]-	bruker.bsf.mcube.client.ui.model.impl.BucketTableLine@74cf452e	260.2	1.245		26.14	123.92	67214.9	[]	FALSE											4.74	120814	77852	67215	0	0	0
1.17	621.437	640.454	[M-H-H2O]-, [M-H]-	bruker.bsf.mcube.client.ui.model.impl.BucketTableLine@2d4ce73	253	1.236		19.78	123.57	125283	[]	TRUE											6.25	194720	137963	125283	0	0	0
1.17	397.221	398.229	[M-H]-	bruker.bsf.mcube.client.ui.model.impl.BucketTableLine@525f0400	199.7	0.964		33.79	151.47	180.015	[]	TRUE											4.48	9516	5236	4609	0	0	0
1.17	277.181	278.188	[M-H]-	bruker.bsf.mcube.client.ui.model.impl.BucketTableLine@4e444f2e	171.5	0.816		3.36	70	6082.62	[]	TRUE											20.86	6197	5749	5808	6435	6083	6362
1.17	309.207	310.214	[M-H]-	bruker.bsf.mcube.client.ui.model.impl.BucketTableLine@53ede872	258.6	1.236		23.62	122.7	9265.78	[]	TRUE											5.19	15344	9266	9940	0	0	0
1.18	396.2	397.208	[M-H]-	bruker.bsf.mcube.client.ui.model.impl.BucketTableLine@77ee132a	197.6	0.954		25.07	123.28	3493.03	[]	TRUE											4.92	3493	4494	6390	0	0	0
1.15	359.224	360.231	[M-H]-	bruker.bsf.mcube.client.ui.model.impl.BucketTableLine@5dbb76d3	192.4	0.925		141.42	175.34	0	[]	TRUE											1.24	12719	0	0	1476	1364	1401
1.15	361.239	362.246	[M-H]-	bruker.bsf.mcube.client.ui.model.impl.BucketTableLine@31ea6f75	193	0.928		8.55	149.97	413.08	[]	TRUE											17.54	21195	17762	17769	413	378	295
1.15	265.218	266.225	[M-H]-	bruker.bsf.mcube.client.ui.model.impl.BucketTableLine@d78af42	171.8	0.816		18.47	123.04	3806.84	[]	FALSE											6.66	3807	5341	6048	0	0	0
1.16	641.463	642.471	[M-H]-	bruker.bsf.mcube.client.ui.model.impl.BucketTableLine@a888a84	256.4	1.253		3.35	122.69	8035.89	[]	TRUE											36.58	8699	8036	8225	0	0	0
1.16	604.326	605.333	[M-H]-	bruker.bsf.mcube.client.ui.model.impl.BucketTableLine@c8368e8	246.5	1.203		6.77	74.75	5126.79	[]	TRUE											11.03	4954	5368	4546	9463	9578	9396
1.16	371.281	372.288	[M-H]-	bruker.bsf.mcube.client.ui.model.impl.BucketTableLine@6ef03fca	199.6	0.961		7.73	125.66	3647.47	[]	FALSE											16.27	4410	3647	4100	0	0	0
1.16	677.463	678.47	[M-H]-	bruker.bsf.mcube.client.ui.model.impl.BucketTableLine@26ba9fe9	265.5	1.299		13.33	122.91	3813.98	[]	TRUE											9.22	5244	4301	3814	0	0	0
1.19	647.452	648.459	[M-H]-	bruker.bsf.mcube.client.ui.model.impl.BucketTableLine@6828fd10	258.4	1.263		9.24	200.33	0	[]	TRUE											21.68	59661	50770	48269	0	0	0
1.16	667.477	668.484	[M-H]-	bruker.bsf.mcube.client.ui.model.impl.BucketTableLine@7ffb0cd5	263.3	1.288		22.7	122.55	3373.72	[]	FALSE											5.4	5580	3760	3374	0	0	0
1.19	431.184	432.191	[M-H]-, [M+Na+COOH-H]-	bruker.bsf.mcube.client.ui.model.impl.BucketTableLine@109a728f	211	1.021		9.16	85.92	10133	[]	TRUE											9.38	10133	9438	8097	74032	75546	73969
1.2	649.467	604.47	[M+HCOOH-H]-, [M+Na+COOH-H]-	bruker.bsf.mcube.client.ui.model.impl.BucketTableLine@62adf2a2	260.4	1.273		15.57	122.67	17130.9	[]	TRUE											7.88	17131	24434	18752	0	0	0
1.19	421.155	422.163	[M-H]-	bruker.bsf.mcube.client.ui.model.impl.BucketTableLine@4dc2539a	209.2	1.012		12.13	92.95	2819.92	[]	TRUE											7.67	2665	2106	2820	15253	15304	14923
1.21	627.481	628.489	[M-H]-	bruker.bsf.mcube.client.ui.model.impl.BucketTableLine@6a786353	256.9	1.255		38.15	122.81	6389.59	[]	TRUE											3.22	15029	8034	6390	0	0	0
1.2	337.239	338.247	[M-H]-	bruker.bsf.mcube.client.ui.model.impl.BucketTableLine@29356a99	265.6	1.274		27.2	124.05	2899.19	[]	FALSE											4.56	5356	2899	3415	0	0	0
1.19	309.207	310.215	[M-H]-	bruker.bsf.mcube.client.ui.model.impl.BucketTableLine@2480b5ff	178.1	0.852		9.94	122.07	406648	[]	TRUE											12.28	500763	409760	406648	413	323	346
1.17	697.41	698.417	[M-H]-	bruker.bsf.mcube.client.ui.model.impl.BucketTableLine@7b817c76	274.7	1.345		11.38	123.07	5100.83	[]	TRUE											10.81	10925	12038	14324	0	0	0
1.21	391.286	392.293	[M-H]-	bruker.bsf.mcube.client.ui.model.impl.BucketTableLine@524afaae	208	1.004		5.93	122.43	3793.82	[]	TRUE											20.64	4328	4301	3794	206	0	0
1.2	335.223	336.23	[M-H]-	bruker.bsf.mcube.client.ui.model.impl.BucketTableLine@50a933dc	264.9	1.271		74.82	123.3	0	[]	FALSE											1.65	10362	6914	0	0	0	0
1.21	265.181	280.204	[M-CH3]-, [M-H]-	bruker.bsf.mcube.client.ui.model.impl.BucketTableLine@71274b7b	167.9	0.798		13.57	122.93	9513.7	[]	TRUE											9.06	9514	12851	12951	0	0	0
1.22	673.467	606.486	[M+Na+COOH-H]-, [M+HCOOH-H]-	bruker.bsf.mcube.client.ui.model.impl.BucketTableLine@1b5ebe5	264.2	1.293		12.04	122.7	5533.74	[]	TRUE											10.19	7452	6735	5534	0	0	0
1.18	406.298	407.305	[M-H]-	bruker.bsf.mcube.client.ui.model.impl.BucketTableLine@42feef7	204.8	0.989		19.47	123.98	4738.62	[]	TRUE											6.37	7250	5097	4739	0	0	0
1.25	603.424	604.431	[M-H]-	bruker.bsf.mcube.client.ui.model.impl.BucketTableLine@1d811a7d	249.5	1.218		7.46	122.83	3425.4	[]	TRUE											16.46	3425	3926	4096	0	0	0
1.29	317.212	318.219	[M-H]-	bruker.bsf.mcube.client.ui.model.impl.BucketTableLine@56b6f625	185.1	0.886		3.52	131.31	10320	[]	TRUE											37.33	15677	14382	15047	0	10320	11174
1.25	582.34	583.347	[M-H]-	bruker.bsf.mcube.client.ui.model.impl.BucketTableLine@7872d5d5	243.9	1.19		4.26	122.56	8007.86	[]	TRUE											28.79	8848	8008	8677	0	0	0
1.28	337.239	338.246	[M-H]-	bruker.bsf.mcube.client.ui.model.impl.BucketTableLine@3d1d47a	187.9	0.902		7.43	122.34	124747	[]	TRUE											16.47	148409	124747	131043	173	0	0
1.27	281.212	282.22	[M-H]-	bruker.bsf.mcube.client.ui.model.impl.BucketTableLine@1696648f	173.5	0.826		1.8	122.63	7095.74	[]	TRUE											68.08	7375	7096	7373	0	0	0
1.27	275.202	276.209	[M-H]-	bruker.bsf.mcube.client.ui.model.impl.BucketTableLine@7770afa6	175.3	0.834		4.52	122.52	14873.1	[]	TRUE											27.13	16162	14873	16549	0	0	0
1.31	269.212	270.22	[M-H]-, [M-H-H2O]-	bruker.bsf.mcube.client.ui.model.impl.BucketTableLine@194200e0	171	0.813		5.23	122.48	118487	[]	TRUE											23.43	133041	118487	120291	0	0	0
1.33	629.44	630.447	[M-H]-	bruker.bsf.mcube.client.ui.model.impl.BucketTableLine@143d65b6	254.5	1.244		19.21	122.76	2694.61	[]	TRUE											6.39	2695	3619	4367	0	0	0
1.32	267.197	268.204	[M-H]-	bruker.bsf.mcube.client.ui.model.impl.BucketTableLine@31aad9a2	168.9	0.802		14.34	121.85	73532.8	[]	TRUE											8.5	102980	73533	99879	0	277	285
1.38	335.223	290.225	[M+HCOOH-H]-, [M-CH3]-	bruker.bsf.mcube.client.ui.model.impl.BucketTableLine@43555dae	186.9	0.897		71.73	210.04	491.746	[]	TRUE											2.93	33698	0	27665	0	0	0
1.41	306.207	307.215	[M-H]-	bruker.bsf.mcube.client.ui.model.impl.BucketTableLine@4a991024	178.3	0.852		18.68	122.66	4015.52	[]	TRUE											6.57	6199	4016	4602	0	0	0
1.43	653.498	654.506	[M-H]-	bruker.bsf.mcube.client.ui.model.impl.BucketTableLine@35f6cc14	263.8	1.29		46.79	300	0	[]	TRUE											6.41	5761	2194	2455	0	0	0
1.53	269.212	270.22	[M-H]-	bruker.bsf.mcube.client.ui.model.impl.BucketTableLine@527674c1	170.9	0.812		70.74	169.49	1439.2	[]	TRUE											2.4	26211	25354	0	1430	0	1439
1.53	315.254	316.262	[M-H]-	bruker.bsf.mcube.client.ui.model.impl.BucketTableLine@393dd47c	185	0.885		10	122.28	124545	[]	TRUE											12.22	153133	124545	124783	0	177	0
1.53	431.203	432.21	[M-H]-	bruker.bsf.mcube.client.ui.model.impl.BucketTableLine@3aa83923	204.4	0.989		22.49	123.93	5255.66	[]	TRUE											5.51	5256	8723	9099	0	0	0
1.54	315.255	316.262	[M-H]-	bruker.bsf.mcube.client.ui.model.impl.BucketTableLine@5b9982cb	263.5	1.261		23.63	124.76	2546.7	[]	FALSE											5.28	4437	3096	2547	0	0	0
1.55	311.169	312.176	[M-H]-	bruker.bsf.mcube.client.ui.model.impl.BucketTableLine@5f627d3f	185.4	0.887		12.76	87.45	21462.7	[]	TRUE											6.86	42780	31550	35352	7323	9555	0
1.58	635.485	636.492	[M-H]-	bruker.bsf.mcube.client.ui.model.impl.BucketTableLine@8abcc9b	261	1.275		20.21	124.49	6750.29	[]	FALSE											6.16	11113	8644	6750	0	0	0
1.55	391.285	392.292	[M-H]-	bruker.bsf.mcube.client.ui.model.impl.BucketTableLine@73319d8c	208.7	1.007		70.76	122.91	0	[]	TRUE											1.74	0	27647	28871	0	0	0
1.55	413.291	414.299	[M-H]-	bruker.bsf.mcube.client.ui.model.impl.BucketTableLine@6429c6fb	207.9	1.005		9.66	123.65	5955.81	[]	TRUE											12.81	7286	7437	5956	0	0	0
1.59	319.228	320.236	[M-H]-, [M-H-H2O]-	bruker.bsf.mcube.client.ui.model.impl.BucketTableLine@286ed4c4	185.7	0.889		141.42	289.47	0	[]	TRUE											2.05	0	305809	0	1604	1424	1629
1.57	665.499	666.506	[M-H]-	bruker.bsf.mcube.client.ui.model.impl.BucketTableLine@7e770a46	265.7	1.3		5.75	122.93	30542.5	[]	TRUE											21.39	33087	35171	30542	0	0	0
1.57	325.184	326.192	[M-H]-	bruker.bsf.mcube.client.ui.model.impl.BucketTableLine@2be13536	190.8	0.914		NaN	110.76	2427.16	[]	TRUE											NaN	0	0	0	2427	2592	2776
1.58	380.205	381.213	[M-H]-	bruker.bsf.mcube.client.ui.model.impl.BucketTableLine@75771c7a	197.8	0.953		6.75	123.1	9762.4	[]	FALSE											18.23	12502	13243	14694	0	0	0
1.56	633.473	634.48	[M-H]-	bruker.bsf.mcube.client.ui.model.impl.BucketTableLine@33141da8	259.1	1.266		9.78	122.79	18040.7	[]	TRUE											12.55	22288	22474	18041	0	0	0
1.57	278.222	279.229	[M-H]-	bruker.bsf.mcube.client.ui.model.impl.BucketTableLine@1b460cce	185.1	0.881		11.97	124.42	6029.65	[]	FALSE											10.4	6503	6030	7951	0	0	0
1.57	657.471	658.479	[M-H]-	bruker.bsf.mcube.client.ui.model.impl.BucketTableLine@39acc215	262.2	1.282		4.91	122.71	8509.96	[]	TRUE											25.01	9593	8510	8990	0	0	0
1.56	655.455	656.462	[M-H]-	bruker.bsf.mcube.client.ui.model.impl.BucketTableLine@74758d96	261.8	1.281		71.45	122.7	0	[]	TRUE											1.72	0	7357	6222	0	0	0
1.56	609.474	610.481	[M-H]-	bruker.bsf.mcube.client.ui.model.impl.BucketTableLine@679f37ed	255.9	1.249		27.1	123.7	3894.32	[]	FALSE											4.57	7706	5646	3894	0	0	0
1.57	339.254	340.261	[M-H]-	bruker.bsf.mcube.client.ui.model.impl.BucketTableLine@4c9477ac	188.6	0.905		9.82	122.73	96485.3	[]	TRUE											12.5	121922	104914	96485	0	0	0
1.56	611.494	612.501	[M-H]-	bruker.bsf.mcube.client.ui.model.impl.BucketTableLine@13f7b841	256.8	1.254		49.98	155.93	0	[]	TRUE											3.12	13228	2922	9368	0	0	0
1.6	363.216	364.223	[M-H]-	bruker.bsf.mcube.client.ui.model.impl.BucketTableLine@4bb69e94	193.7	0.932		13.38	118.67	19901.3	[]	TRUE											8.87	32437	24049	25521	428	456	360
1.63	343.228	344.235	[M-H]-	bruker.bsf.mcube.client.ui.model.impl.BucketTableLine@5588e850	189.4	0.909		74.5	73.79	22464.5	[]	TRUE											0.99	40016	0	27146	34108	34546	35079
1.64	631.457	632.464	[M-H]-	bruker.bsf.mcube.client.ui.model.impl.BucketTableLine@3acedc5a	257.6	1.259		14.31	128.14	15728.7	[]	TRUE											8.95	22156	15729	17965	0	0	0
1.61	687.52	688.527	[M-H]-	bruker.bsf.mcube.client.ui.model.impl.BucketTableLine@14555ef2	257.9	1.263		13.74	124.76	24203.3	[]	TRUE											9.08	32534	24203	25036	0	0	0
1.6	925.642	926.65	[M-H]-	bruker.bsf.mcube.client.ui.model.impl.BucketTableLine@6be830d2	308.9	1.52		6.61	126.35	7774.84	[]	TRUE											19.12	8483	9829	9755	0	0	0
1.6	360.221	361.228	[M-H]-	bruker.bsf.mcube.client.ui.model.impl.BucketTableLine@79309f97	191.1	0.919		10.9	125.23	4009.94	[]	FALSE											11.49	4715	5249	4010	0	0	0
1.61	663.484	664.491	[M-H]-	bruker.bsf.mcube.client.ui.model.impl.BucketTableLine@3550b0e7	263.7	1.29		9.55	123.11	14866	[]	TRUE											12.89	18136	14931	14866	0	0	0
1.61	340.237	341.245	[M-H]-	bruker.bsf.mcube.client.ui.model.impl.BucketTableLine@bccda71	190.9	0.916		5.93	123.76	5904.53	[]	FALSE											20.88	6816	5905	6260	0	0	0
1.61	675.415	676.422	[M-H]-	bruker.bsf.mcube.client.ui.model.impl.BucketTableLine@2188157a	260.8	1.276		10.93	203.73	0	[]	TRUE											18.65	5767	6016	7354	0	0	0
1.62	437.292	438.299	[M-H]-	bruker.bsf.mcube.client.ui.model.impl.BucketTableLine@5cb9fafb	201.6	0.976		18.26	126.97	13039.6	[]	TRUE											6.95	21115	17805	13350	0	0	0
1.63	277.217	278.224	[M-H]-	bruker.bsf.mcube.client.ui.model.impl.BucketTableLine@6cdebe03	175.2	0.834		6.06	153.52	426.676	[]	TRUE											25.34	115809	102956	118604	0	427	378
1.62	617.461	618.469	[M-H]-	bruker.bsf.mcube.client.ui.model.impl.BucketTableLine@1acfebb	258.8	1.264		19.86	135.07	5055.36	[]	FALSE											6.8	8040	12428	8705	0	0	0
1.62	613.444	614.452	[M-H]-	bruker.bsf.mcube.client.ui.model.impl.BucketTableLine@60ee1831	255.3	1.247		5.05	124.3	127467	[]	TRUE											24.59	156221	140373	156921	0	0	0
1.62	257.227	258.235	[M-H]-	bruker.bsf.mcube.client.ui.model.impl.BucketTableLine@739358f5	188.2	0.893		19.8	153.47	0	[]	FALSE											7.75	5807	4369	7174	0	0	0
1.62	353.187	354.195	[M-H]-	bruker.bsf.mcube.client.ui.model.impl.BucketTableLine@6a24de22	191.9	0.923		35.52	155.01	0	[]	FALSE											4.36	11132	5039	6172	0	0	0
1.62	427.307	428.314	[M-H]-	bruker.bsf.mcube.client.ui.model.impl.BucketTableLine@c1bbcfb	212.5	1.028		9.87	122.84	4660.57	[]	TRUE											12.45	5540	5929	4661	0	0	0
1.63	709.502	710.509	[M-H]-	bruker.bsf.mcube.client.ui.model.impl.BucketTableLine@1c2412d9	259.4	1.27		22.26	124.69	3906.14	[]	TRUE											5.6	4027	6405	4190	0	0	0
1.63	629.44	630.448	[M-H]-	bruker.bsf.mcube.client.ui.model.impl.BucketTableLine@7599a558	256.4	1.253		16.2	122.96	8721.9	[]	TRUE											7.59	12523	8722	9401	0	0	0
1.63	339.236	340.243	[M-H]-	bruker.bsf.mcube.client.ui.model.impl.BucketTableLine@3980b007	192.3	0.923		44.77	127.2	10346.7	[]	TRUE											2.84	22230	10347	35065	197	171	174
1.63	591.463	296.235	[2M-H]-, [M-H]-	bruker.bsf.mcube.client.ui.model.impl.BucketTableLine@682d3fa8	253.4	1.236		26.36	123.3	250598	[]	TRUE											4.68	460906	304141	250598	0	0	0
1.65	363.255	364.262	[M-H]-	bruker.bsf.mcube.client.ui.model.impl.BucketTableLine@54234aae	193.7	0.932		14.53	122.98	15525	[]	TRUE											8.46	17933	22037	15525	0	0	0
1.64	295.228	296.235	[M-H]-	bruker.bsf.mcube.client.ui.model.impl.BucketTableLine@6c289617	180.3	0.86		7.33	122.85	3.83739e+06	[]	TRUE											16.77	4507024	3837387	3913537	8550	8730	8611
1.65	929.64	930.647	[M-H]-	bruker.bsf.mcube.client.ui.model.impl.BucketTableLine@5094031d	313.1	1.541		17.8	122.7	5628.25	[]	TRUE											6.89	8991	5926	6803	0	0	0
1.65	607.458	608.466	[M-H]-	bruker.bsf.mcube.client.ui.model.impl.BucketTableLine@51c5a6d8	254.9	1.245		19.52	125.12	7820.83	[]	TRUE											6.41	12151	8716	7821	0	0	0
1.65	301.217	302.224	[M-H]-	bruker.bsf.mcube.client.ui.model.impl.BucketTableLine@1ffdf074	185.5	0.886		6.73	123.17	25572.7	[]	TRUE											18.31	30156	27758	25573	0	0	0
1.65	395.281	396.288	[M-H]-	bruker.bsf.mcube.client.ui.model.impl.BucketTableLine@37cd55b2	203.2	0.98		4.82	123.77	5750.91	[]	TRUE											25.7	6328	6423	5751	0	0	0
1.65	589.447	590.455	[M-H]-	bruker.bsf.mcube.client.ui.model.impl.BucketTableLine@47b134bd	251.2	1.226		21.41	127.78	202367	[]	TRUE											5.97	340267	254207	202367	0	0	0
1.68	293.212	294.219	[M-H]-	bruker.bsf.mcube.client.ui.model.impl.BucketTableLine@3bbeb9f5	256.5	1.224		21.86	125.73	38706	[]	FALSE											5.75	62896	43001	38706	0	0	0
1.65	317.213	318.22	[M-H]-	bruker.bsf.mcube.client.ui.model.impl.BucketTableLine@4bb090a6	185.5	0.888		5.23	123.25	21912.6	[]	TRUE											23.57	24894	23217	21913	0	0	0
1.66	605.444	606.451	[M-H]-	bruker.bsf.mcube.client.ui.model.impl.BucketTableLine@168d3ca7	252.6	1.233		10.27	133.34	4249.6	[]	FALSE											12.98	5652	4640	4521	0	0	0
1.66	615.464	616.471	[M-H]-	bruker.bsf.mcube.client.ui.model.impl.BucketTableLine@58d7f617	255.2	1.246		20.74	124.89	33511.1	[]	TRUE											6.02	54845	40329	33511	0	0	0
1.67	637.445	638.452	[M-H]-	bruker.bsf.mcube.client.ui.model.impl.BucketTableLine@16689de9	257.9	1.261		6.56	124.14	18573.3	[]	TRUE											18.91	22163	20877	24448	240	148	0
1.68	311.223	312.231	[M-H]-	bruker.bsf.mcube.client.ui.model.impl.BucketTableLine@59921a22	180.8	0.865		8.81	200.43	0	[]	TRUE											22.76	19610	15787	17789	0	0	0
1.68	319.227	320.235	[M-H]-	bruker.bsf.mcube.client.ui.model.impl.BucketTableLine@26857db3	261.2	1.251		23.54	124.4	15313.4	[]	FALSE											5.29	25249	15313	16328	0	0	0
1.71	325.185	326.192	[M-H]-	bruker.bsf.mcube.client.ui.model.impl.BucketTableLine@4105503a	193.7	0.928		10.53	63.6	48029.1	[]	TRUE											6.04	108054	85260	89373	13476	16166	16670
1.69	295.228	296.235	[M-H]-	bruker.bsf.mcube.client.ui.model.impl.BucketTableLine@13501a26	190.7	0.91		22.36	124.79	200575	[]	TRUE											5.58	344291	200575	334295	408	386	572
1.69	310.238	311.246	[M-H]-	bruker.bsf.mcube.client.ui.model.impl.BucketTableLine@5ada5164	184.5	0.883		22.12	153.76	0	[]	TRUE											6.95	33364	19258	30961	0	0	0
1.7	587.432	588.439	[M-H]-	bruker.bsf.mcube.client.ui.model.impl.BucketTableLine@57bfc769	248.2	1.211		22.03	128.08	40246.4	[]	FALSE											5.81	63834	42002	40246	0	0	0
1.71	319.228	320.235	[M-H]-	bruker.bsf.mcube.client.ui.model.impl.BucketTableLine@3cd0d924	184.5	0.883		15.63	72.3	261779	[]	TRUE											4.63	381873	261779	307058	213959	212442	214557
1.69	611.429	612.436	[M-H]-	bruker.bsf.mcube.client.ui.model.impl.BucketTableLine@2fc275b2	253.6	1.238		16.35	123	39855.8	[]	TRUE											7.52	59657	39856	54575	0	0	0
1.69	293.212	294.22	[M-H]-	bruker.bsf.mcube.client.ui.model.impl.BucketTableLine@279b405f	176.7	0.843		16.8	123.75	1.7699e+06	[]	TRUE											7.36	2665986	1769899	2492783	2442	2289	2586
1.73	365.27	366.278	[M-H]-	bruker.bsf.mcube.client.ui.model.impl.BucketTableLine@e365f4a	194.5	0.936		14.23	152.89	0	[]	TRUE											10.74	7406	5318	7236	0	0	0
1.76	387.216	388.223	[M-H]-, [M+Na+COOH-H]-	bruker.bsf.mcube.client.ui.model.impl.BucketTableLine@3495ae51	198.1	0.955		70.74	121.84	3008.48	[]	TRUE											1.72	0	3008	3114	21741	22256	23170
1.73	639.463	320.235	[2M-H]-, [M-H]-	bruker.bsf.mcube.client.ui.model.impl.BucketTableLine@8462294	260.6	1.274		73.05	101.04	12918.4	[]	TRUE											1.38	17470	12918	0	15865	15193	14139
1.73	661.446	662.453	[M-H]-	bruker.bsf.mcube.client.ui.model.impl.BucketTableLine@75a2127b	264.3	1.293		141.42	116.7	0	[]	TRUE											0.83	0	0	4859	18610	20556	20966
1.74	494.288	495.296	[M-H]-	bruker.bsf.mcube.client.ui.model.impl.BucketTableLine@4952cf8a	217.9	1.058		4.53	122.99	6596.65	[]	TRUE											27.12	6942	6597	7369	0	0	0
1.73	635.429	636.436	[M-H]-	bruker.bsf.mcube.client.ui.model.impl.BucketTableLine@502c17d7	256.9	1.255		14.77	122.75	10173	[]	TRUE											8.31	10316	10483	14034	0	0	0
1.75	269.212	270.219	[M-H]-	bruker.bsf.mcube.client.ui.model.impl.BucketTableLine@69c7cdc4	170.7	0.811		4.01	120.88	41436.1	[]	TRUE											30.16	45476	42368	41436	1093	0	0
1.73	582.341	583.348	[M-H]-	bruker.bsf.mcube.client.ui.model.impl.BucketTableLine@c132b4d	243.9	1.19		1.03	122.99	11791.5	[]	TRUE											119.19	11791	11885	12086	0	0	0
1.74	609.413	610.42	[M-H]-	bruker.bsf.mcube.client.ui.model.impl.BucketTableLine@53629bda	252.4	1.232		6.11	122.76	12977.9	[]	TRUE											20.1	12978	14441	15034	0	0	0
1.76	404.206	405.214	[M-H]-	bruker.bsf.mcube.client.ui.model.impl.BucketTableLine@63c0acce	202.5	0.978		11.33	101.59	2522.73	[]	TRUE											8.97	2523	3312	2809	8558	9049	8896
1.75	363.235	364.243	[M-H]-	bruker.bsf.mcube.client.ui.model.impl.BucketTableLine@34bee49f	197.7	0.951		NaN	153.37	0	[]	TRUE											NaN	0	0	0	6788	6823	7957
1.73	361.2	362.207	[M-H]-	bruker.bsf.mcube.client.ui.model.impl.BucketTableLine@2162f806	191	0.919		2.67	123.17	9259.27	[]	TRUE											46.14	11513	11145	10784	0	155	175
1.74	301.218	302.225	[M-H]-	bruker.bsf.mcube.client.ui.model.impl.BucketTableLine@66990bbb	182.6	0.872		NaN	132.32	0	[]	TRUE											NaN	0	0	0	13540	14359	15245
1.81	591.462	592.47	[M-H]-	bruker.bsf.mcube.client.ui.model.impl.BucketTableLine@597d7a	250.8	1.224		24.76	124.24	15236.8	[]	TRUE											5.02	26674	17681	15237	0	0	0
1.79	325.185	326.192	[M-H]-	bruker.bsf.mcube.client.ui.model.impl.BucketTableLine@4380fbf2	187.1	0.897		22.94	72.14	17171	[]	TRUE											3.14	36663	20754	27735	0	9527	10005
1.79	345.243	346.251	[M-H]-	bruker.bsf.mcube.client.ui.model.impl.BucketTableLine@7514994c	192.1	0.923		9.52	122.94	14350.5	[]	TRUE											12.92	17627	14649	14350	0	0	0
1.83	297.243	298.251	[M-H]-	bruker.bsf.mcube.client.ui.model.impl.BucketTableLine@5b7e8086	177.9	0.849		3.6	151.73	5905.4	[]	TRUE											42.18	912838	836863	888003	5900	5905	5840
1.85	539.359	540.366	[M-H]-	bruker.bsf.mcube.client.ui.model.impl.BucketTableLine@1007843e	232.8	1.133		4.23	122.63	7578.7	[]	TRUE											29.02	7579	8392	7879	0	0	0
1.88	433.218	434.226	[M-H]-	bruker.bsf.mcube.client.ui.model.impl.BucketTableLine@541cb2a7	203.7	0.986		14.08	123.22	5790	[]	TRUE											8.75	5790	7430	8200	0	0	0
1.88	341.25	342.258	[M-H]-	bruker.bsf.mcube.client.ui.model.impl.BucketTableLine@5139f91	191.5	0.919		39.12	152.86	0	[]	TRUE											3.91	10023	5141	14671	0	0	0
1.89	360.255	361.262	[M-H]-	bruker.bsf.mcube.client.ui.model.impl.BucketTableLine@2a464505	194.1	0.933		13.54	122.78	5766.69	[]	TRUE											9.07	8060	5767	7293	0	0	0
1.89	610.315	611.323	[M-H]-	bruker.bsf.mcube.client.ui.model.impl.BucketTableLine@64c0207	246.9	1.206		9.05	152.95	0	[]	TRUE											16.91	792	868	986	5673	5681	6207
1.91	586.315	587.322	[M-H]-, [M+Na+COOH-H]-	bruker.bsf.mcube.client.ui.model.impl.BucketTableLine@377411e3	242.4	1.183		4.62	132.09	11866.2	[]	TRUE											28.61	23655	24295	26336	132585	139024	136349
1.92	336.255	337.262	[M-H]-	bruker.bsf.mcube.client.ui.model.impl.BucketTableLine@2e82ef8b	190.5	0.914		8.98	122.59	50062.3	[]	TRUE											13.66	61473	50062	52494	0	0	0
1.93	301.218	302.225	[M-H]-	bruker.bsf.mcube.client.ui.model.impl.BucketTableLine@3674e933	186	0.888		8.21	123.46	6266.8	[]	FALSE											15.04	7434	6281	6267	0	0	0
1.91	309.244	310.251	[M-H]-	bruker.bsf.mcube.client.ui.model.impl.BucketTableLine@50ce99c0	185.3	0.886		4.97	124.05	3984.52	[]	FALSE											24.97	4453	3985	4052	0	0	0
1.92	303.233	304.24	[M-H]-	bruker.bsf.mcube.client.ui.model.impl.BucketTableLine@47a26133	186.2	0.89		2.15	123.11	12708.8	[]	TRUE											57.26	12709	13394	13107	0	0	0
1.94	669.531	670.538	[M-H]-	bruker.bsf.mcube.client.ui.model.impl.BucketTableLine@7e6530fb	268.5	1.314		7.8	122.97	10876.4	[]	TRUE											15.76	12357	13161	10876	0	0	0
1.93	321.244	322.251	[M-H]-	bruker.bsf.mcube.client.ui.model.impl.BucketTableLine@6f496375	187.2	0.897		5.63	119.43	205903	[]	TRUE											21.2	231826	205903	206429	5660	5990	6290
1.92	641.477	642.484	[M-H]-	bruker.bsf.mcube.client.ui.model.impl.BucketTableLine@4b6de7c5	262.2	1.282		2.3	123.6	14923.6	[]	TRUE											53.66	15389	14924	15790	0	0	0
1.94	319.228	320.235	[M-H]-	bruker.bsf.mcube.client.ui.model.impl.BucketTableLine@1f12ac62	186.7	0.894		25.15	118.7	58985.1	[]	TRUE											4.72	112409	58985	98407	0	0	10624
1.96	279.233	280.24	[M-H]-	bruker.bsf.mcube.client.ui.model.impl.BucketTableLine@4827a593	175.2	0.834		7.68	124.3	11452.2	[]	TRUE											16.19	11529	11452	13468	0	0	0
1.95	667.516	668.523	[M-H]-	bruker.bsf.mcube.client.ui.model.impl.BucketTableLine@6cd12529	267.4	1.308		9.52	123.56	16423.7	[]	TRUE											12.98	20356	16424	17137	0	0	0
1.94	502.318	503.325	[M-H]-	bruker.bsf.mcube.client.ui.model.impl.BucketTableLine@4826b4b9	231.7	1.126		141.42	152.81	0	[]	TRUE											1.08	0	872	0	9721	10159	10232
1.95	321.244	322.251	[M-H]-	bruker.bsf.mcube.client.ui.model.impl.BucketTableLine@42dd6063	266.3	1.275		30.85	124.08	3620.27	[]	FALSE											4.02	7652	4999	3620	0	0	0
1.96	627.44	628.447	[M-H]-	bruker.bsf.mcube.client.ui.model.impl.BucketTableLine@37235e96	257.6	1.259		12.67	124.5	4251.67	[]	TRUE											9.83	5812	5283	4252	0	0	0
2	297.244	298.251	[M-H]-	bruker.bsf.mcube.client.ui.model.impl.BucketTableLine@3a8322d2	182.2	0.87		1.78	122.25	1.47084e+06	[]	TRUE											68.58	1507211	1470839	1536418	0	0	0
1.98	365.231	298.251	[M+Na+COOH-H]-	bruker.bsf.mcube.client.ui.model.impl.BucketTableLine@2d543a72	194	0.933		5.99	120.37	18734.8	[]	TRUE											20.1	21790	18875	19882	0	0	0
1.99	297.244	298.251	[M-H]-	bruker.bsf.mcube.client.ui.model.impl.BucketTableLine@1835d9a8	192.9	0.921		34.75	124.83	2284.28	[]	FALSE											3.59	5202	2284	3113	0	0	0
2	297.243	298.251	[M-H]-	bruker.bsf.mcube.client.ui.model.impl.BucketTableLine@165d09b5	262.5	1.253		16.2	122.74	42819.7	[]	TRUE											7.57	60507	44447	42820	0	0	0
1.99	343.246	298.248	[M+HCOOH-H]-	bruker.bsf.mcube.client.ui.model.impl.BucketTableLine@35eb3c1e	189.3	0.909		67.33	129.73	3496.61	[]	TRUE											1.93	15927	5141	3497	0	0	0
1.99	295.228	296.235	[M-H]-	bruker.bsf.mcube.client.ui.model.impl.BucketTableLine@3960077b	260.1	1.241		8.51	122.69	26149	[]	FALSE											14.41	31513	26768	26149	0	0	0
1.99	591.463	296.235	[2M-H]-	bruker.bsf.mcube.client.ui.model.impl.BucketTableLine@f2e7166	252.5	1.232		16.52	122.95	70293.9	[]	TRUE											7.44	98934	70294	71382	0	0	0
2	295.228	296.235	[M-H]-	bruker.bsf.mcube.client.ui.model.impl.BucketTableLine@7140c197	177.6	0.848		2.01	122	1.25119e+06	[]	TRUE											60.76	1312176	1251193	1268634	3529	3463	3293
1.99	317.212	250.232	[M+Na+COOH-H]-	bruker.bsf.mcube.client.ui.model.impl.BucketTableLine@1da7086d	186.8	0.894		2.36	121.34	10895.4	[]	TRUE											51.39	11254	10895	11544	0	0	0
1.99	317.212	250.232	[M+Na+COOH-H]-	bruker.bsf.mcube.client.ui.model.impl.BucketTableLine@24459f7d	205.7	0.985		13.32	122.57	10662.6	[]	TRUE											9.2	14332	10663	11249	0	0	0
1.99	593.478	548.48	[M+HCOOH-H]-, [M+Na+COOH-H]-	bruker.bsf.mcube.client.ui.model.impl.BucketTableLine@523edd36	255.1	1.245		14.44	122.63	207646	[]	TRUE											8.49	288168	224533	207646	0	0	0
1.99	617.476	618.483	[M-H]-, [M+Na+COOH-H]-	bruker.bsf.mcube.client.ui.model.impl.BucketTableLine@2f4028b4	259	1.265		1.05	122.71	74629.1	[]	TRUE											116.74	74629	74734	76357	0	0	0
2.01	609.471	610.479	[M-H]-	bruker.bsf.mcube.client.ui.model.impl.BucketTableLine@6379b47	257.9	1.259		8.61	126.15	3477.33	[]	FALSE											14.66	4258	3704	3477	0	0	0
1.99	633.472	634.48	[M-H]-	bruker.bsf.mcube.client.ui.model.impl.BucketTableLine@2b4da2f9	260.8	1.274		7.19	123.81	3519.76	[]	FALSE											17.23	4175	3520	4030	0	0	0
1.99	380.205	381.212	[M-H]-	bruker.bsf.mcube.client.ui.model.impl.BucketTableLine@f3e0dcb	197.5	0.952		14.9	122.6	4006.78	[]	FALSE											8.23	4007	4800	5778	0	0	0
1.98	382.221	383.229	[M-H]-	bruker.bsf.mcube.client.ui.model.impl.BucketTableLine@21958110	198.7	0.958		9.12	122.5	5388.29	[]	TRUE											13.43	5507	5388	6569	0	0	0
1.98	598.313	599.321	[M-H]-	bruker.bsf.mcube.client.ui.model.impl.BucketTableLine@1bc2dbc6	242.6	1.184		7.11	51.8	4699.45	[]	TRUE											7.29	7805	6651	6844	7266	7919	8506
1.97	407.282	408.289	[M-H]-	bruker.bsf.mcube.client.ui.model.impl.BucketTableLine@5d5ee82d	205.2	0.991		9.38	122.81	4879.55	[]	TRUE											13.09	6094	4880	5256	0	0	0
1.98	679.443	680.45	[M-H]-	bruker.bsf.mcube.client.ui.model.impl.BucketTableLine@22f1f618	263.2	1.288		6.76	153.74	0	[]	TRUE											22.74	7096	6107	6240	0	0	0
2	350.27	351.277	[M-H]-	bruker.bsf.mcube.client.ui.model.impl.BucketTableLine@8450775	192.4	0.925		8	122.75	6315.22	[]	FALSE											15.34	7686	6315	7157	0	0	0
1.98	311.169	312.176	[M-H]-	bruker.bsf.mcube.client.ui.model.impl.BucketTableLine@25a97153	189.3	0.906		11.38	87.63	4377.92	[]	TRUE											7.7	5629	4558	4378	1354	1759	1637
1.99	324.255	325.263	[M-H]-	bruker.bsf.mcube.client.ui.model.impl.BucketTableLine@19ea067	187.2	0.897		6.16	123.07	4999.52	[]	FALSE											19.97	5803	5000	5307	0	0	0
2.01	677.43	678.438	[M-H]-	bruker.bsf.mcube.client.ui.model.impl.BucketTableLine@27ac08ee	264.3	1.293		23.75	122.99	3383.88	[]	TRUE											5.18	3384	4689	6139	0	0	0
2	613.445	614.453	[M-H]-	bruker.bsf.mcube.client.ui.model.impl.BucketTableLine@7f2ddc1	257.3	1.256		6.59	152.79	0	[]	TRUE											23.18	11048	12873	11487	0	0	0
2.01	683.449	684.456	[M-H]-	bruker.bsf.mcube.client.ui.model.impl.BucketTableLine@693f1785	267.7	1.31		10.54	123.41	4768.57	[]	TRUE											11.71	5103	4769	6090	0	0	0
2	381.301	382.308	[M-H]-	bruker.bsf.mcube.client.ui.model.impl.BucketTableLine@1dd60f5d	200.8	0.968		7.91	122.8	3601.32	[]	TRUE											15.53	4374	3991	3601	0	0	0
2.02	731.452	732.46	[M-H]-	bruker.bsf.mcube.client.ui.model.impl.BucketTableLine@5a7a8f71	272.8	1.337		11.8	153.16	0	[]	TRUE											12.98	3572	4632	4657	0	0	0
2.01	614.308	615.315	[M-H]-	bruker.bsf.mcube.client.ui.model.impl.BucketTableLine@4bf75d2a	240.9	1.176		9.3	74.35	2693.91	[]	TRUE											8	5576	5143	6422	0	7634	8821
2.02	362.237	363.245	[M-H]-	bruker.bsf.mcube.client.ui.model.impl.BucketTableLine@5a65e8ee	193	0.928		71.01	123.07	0	[]	FALSE											1.73	3403	0	3785	0	0	0
2.04	339.2	340.207	[M-H]-	bruker.bsf.mcube.client.ui.model.impl.BucketTableLine@77e4a818	192.7	0.925		5.74	129.07	7126.55	[]	TRUE											22.49	17087	15359	17596	7127	0	8904
2.04	271.228	272.235	[M-H]-	bruker.bsf.mcube.client.ui.model.impl.BucketTableLine@79eba092	172.6	0.821		6.5	115.03	7088.39	[]	TRUE											17.7	8185	7088	7227	0	0	0
2.04	339.2	340.208	[M-H]-	bruker.bsf.mcube.client.ui.model.impl.BucketTableLine@804bc88	198.1	0.951		4.75	33.38	17993.3	[]	TRUE											7.03	26710	25889	23833	9503	10475	10606
2.09	295.228	296.235	[M-H]-, [M+Na+COOH-H]-, [M-H-H2O]-	bruker.bsf.mcube.client.ui.model.impl.BucketTableLine@7d5317fe	188.9	0.902		4.06	124.49	28276.1	[]	TRUE											30.68	31124	28276	29095	0	0	0
2.07	431.202	432.21	[M-H]-	bruker.bsf.mcube.client.ui.model.impl.BucketTableLine@2fa5c424	203.4	0.984		7.22	123.29	4662.79	[]	TRUE											17.08	4687	4827	5515	0	0	0
2.05	639.448	640.456	[M-H]-	bruker.bsf.mcube.client.ui.model.impl.BucketTableLine@b6e0e72	256.4	1.253		4.76	122.64	21409.8	[]	TRUE											25.79	22044	21410	23925	0	0	0
2.08	741.479	742.487	[M-H]-	bruker.bsf.mcube.client.ui.model.impl.BucketTableLine@2623036b	275.5	1.351		6.52	122.55	5481.05	[]	TRUE											18.81	5481	5975	6432	0	0	0
2.07	347.259	348.266	[M-H]-	bruker.bsf.mcube.client.ui.model.impl.BucketTableLine@43aa0cb6	191.6	0.92		4.72	122.29	14526.3	[]	TRUE											25.89	16075	14607	14526	0	0	324
2.07	623.454	624.461	[M-H]-	bruker.bsf.mcube.client.ui.model.impl.BucketTableLine@42af6403	252.2	1.232		3.39	122.65	15551.5	[]	TRUE											36.2	16897	16302	15551	0	0	0
2.13	339.2	340.208	[M-H]-	bruker.bsf.mcube.client.ui.model.impl.BucketTableLine@3949ffba	190.1	0.913		2.71	39.13	8154.12	[]	TRUE											14.44	10465	9830	10353	6266	8154	6373
2.09	748.307	749.314	[M-H]-	bruker.bsf.mcube.client.ui.model.impl.BucketTableLine@74f9ba3	262	1.285		NaN	150.71	0	[]	TRUE											NaN	0	0	0	7098	6759	6605
2.11	810.276	811.283	[M-H]-	bruker.bsf.mcube.client.ui.model.impl.BucketTableLine@1493e840	268.9	1.32		NaN	148.12	0	[]	TRUE											NaN	0	0	0	5254	4900	5001
2.14	428.284	429.291	[M-H]-	bruker.bsf.mcube.client.ui.model.impl.BucketTableLine@2da519ad	211.6	1.024		6.83	123.17	3681.8	[]	TRUE											18.02	4289	3772	3682	0	0	0
2.13	656.319	657.326	[M-H]-	bruker.bsf.mcube.client.ui.model.impl.BucketTableLine@5b67978c	257.5	1.259		5.06	118.57	1872.99	[]	TRUE											23.45	2363	2317	2597	9089	8908	9016
2.15	590.158	591.166	[M-H]-	bruker.bsf.mcube.client.ui.model.impl.BucketTableLine@208e9dc0	212.9	1.039		72	90.41	1375.24	[]	TRUE											1.26	2550	0	2041	5252	5941	4892
2.16	367.286	368.293	[M-H]-	bruker.bsf.mcube.client.ui.model.impl.BucketTableLine@2bd4b079	196.3	0.945		7.82	123.36	3791.59	[]	TRUE											15.77	4590	4141	3792	0	0	0
2.17	538.315	539.322	[M-H]-, [M+Na+COOH-H]-	bruker.bsf.mcube.client.ui.model.impl.BucketTableLine@2e39acdf	235.8	1.148		0.88	85.59	152639	[]	TRUE											96.93	153840	152639	155933	66059	65214	69178
2.17	269.212	270.219	[M-H]-	bruker.bsf.mcube.client.ui.model.impl.BucketTableLine@49059563	170.7	0.811		14.58	122.82	4390.54	[]	TRUE											8.42	6018	4391	4572	0	0	0
2.2	352.286	353.293	[M-H]-	bruker.bsf.mcube.client.ui.model.impl.BucketTableLine@1db1611e	194.2	0.933		16.97	123.01	5442.74	[]	TRUE											7.25	7984	5443	5961	0	0	0
2.2	350.27	351.277	[M-H]-	bruker.bsf.mcube.client.ui.model.impl.BucketTableLine@13685da9	192.4	0.925		10.6	122.69	6977.99	[]	TRUE											11.58	8856	6978	7314	0	0	0
2.21	680.319	681.326	[M-H]-	bruker.bsf.mcube.client.ui.model.impl.BucketTableLine@7054544f	260.7	1.276		1.78	147.69	593.761	[]	TRUE											83.1	7369	7090	7108	30200	28380	29105
2.17	742.29	743.297	[M-H]-	bruker.bsf.mcube.client.ui.model.impl.BucketTableLine@159f79ab	265.5	1.302		8.81	152.81	0	[]	FALSE											17.34	1884	2239	2319	10382	10004	10573
2.2	443.244	444.251	[M-H]-	bruker.bsf.mcube.client.ui.model.impl.BucketTableLine@3305397	214.5	1.039		9.77	122.88	5413.55	[]	TRUE											12.57	6794	5768	5414	0	0	0
2.2	323.259	324.267	[M-H]-	bruker.bsf.mcube.client.ui.model.impl.BucketTableLine@52e4c34d	189	0.906		6.32	122.02	136090	[]	TRUE											19.3	155806	137211	136090	672	793	628
2.18	297.244	298.251	[M-H]-	bruker.bsf.mcube.client.ui.model.impl.BucketTableLine@c01372	177.9	0.849		NaN	160.03	0	[]	TRUE											NaN	0	0	0	6934	6779	7984
2.21	1179.66	1180.67	[M-H]-	bruker.bsf.mcube.client.ui.model.impl.BucketTableLine@6e7c70e0	342.4	1.69		11.51	152.98	0	[]	TRUE											13.29	1281	1052	983	33782	37143	37348
2.21	628.324	629.331	[M-H]-	bruker.bsf.mcube.client.ui.model.impl.BucketTableLine@6f513a53	245.6	1.2		141.42	123.8	0	[]	TRUE											0.88	2953	0	0	6660	7737	6720
2.22	552.309	553.316	[M-H]-	bruker.bsf.mcube.client.ui.model.impl.BucketTableLine@1bdb725f	229.9	1.12		70.78	155.52	0	[]	TRUE											2.2	1657	0	1745	4714	7018	5914
2.22	305.249	306.256	[M-H]-	bruker.bsf.mcube.client.ui.model.impl.BucketTableLine@7093021a	185.8	0.888		5.33	123.38	3345.68	[]	TRUE											23.16	3346	3424	3776	0	0	0
2.24	480.273	481.28	[M-H]-	bruker.bsf.mcube.client.ui.model.impl.BucketTableLine@309adfdd	219	1.063		9.54	122.57	4748.83	[]	TRUE											12.84	5982	4749	5227	0	0	0
2.26	323.259	324.266	[M-H]-	bruker.bsf.mcube.client.ui.model.impl.BucketTableLine@2e4a160a	197.6	0.947		6.18	125.22	6625.62	[]	TRUE											20.26	7708	6626	7130	0	0	0
2.23	612.331	613.338	[M-H]-	bruker.bsf.mcube.client.ui.model.impl.BucketTableLine@992e5ff	248.5	1.214		1.6	149.45	17573.4	[]	TRUE											93.48	228538	227648	235879	1413450	1472402	1434176
2.22	1083.66	1084.67	[M-H]-	bruker.bsf.mcube.client.ui.model.impl.BucketTableLine@6179a505	333.6	1.645		4.57	101.67	3543.6	[]	TRUE											22.22	3532	3544	3893	9217	10277	10136
2.22	794.951	795.958	[M-H]-	bruker.bsf.mcube.client.ui.model.impl.BucketTableLine@77beac0	197	0.967		76.84	73.52	3493.77	[]	TRUE											0.96	0	3503	5784	0	3494	0
2.22	632.318	633.325	[M-H]-	bruker.bsf.mcube.client.ui.model.impl.BucketTableLine@797f4663	253.8	1.24		3.38	69.57	9888.64	[]	TRUE											20.56	10711	10235	9862	14133	14234	12969
2.24	299.259	300.267	[M-H]-	bruker.bsf.mcube.client.ui.model.impl.BucketTableLine@67dce9ae	179.6	0.858		NaN	88.43	0	[]	TRUE											NaN	0	0	0	5416	6545	8144
2.26	628.323	629.331	[M-H]-	bruker.bsf.mcube.client.ui.model.impl.BucketTableLine@4ba139dd	251.6	1.229		3.93	82.91	2123.86	[]	TRUE											21.08	2946	3240	3055	6329	8118	7998
2.28	524.278	525.285	[M-H]-, [M+Na+COOH-H]-	bruker.bsf.mcube.client.ui.model.impl.BucketTableLine@13d4f783	222	1.08		2.33	146.66	10468.3	[]	TRUE											63.07	64899	61750	61852	461852	471526	454046
2.29	476.278	495.296	[M-H-H2O]-, [M-H]-	bruker.bsf.mcube.client.ui.model.impl.BucketTableLine@101be7c4	212.7	1.032		4.04	75.58	58677.6	[]	TRUE											18.69	64124	58678	59202	32724	34536	34618
2.31	400.286	401.293	[M-H]-	bruker.bsf.mcube.client.ui.model.impl.BucketTableLine@100afdf0	202.1	0.975		12.51	122.61	6509.16	[]	TRUE											9.8	8541	6509	6738	0	0	0
2.27	1131.66	1132.67	[M-H]-	bruker.bsf.mcube.client.ui.model.impl.BucketTableLine@522741fd	337.7	1.666		1.42	146.66	1278.96	[]	TRUE											103.33	5198	5067	5240	54807	51793	46297
2.28	311.202	312.209	[M-H]-	bruker.bsf.mcube.client.ui.model.impl.BucketTableLine@66fbccd5	188.4	0.901		6.87	119.76	47715.5	[]	TRUE											17.43	47715	53631	56370	0	0	0
2.27	321.243	322.251	[M-H]-	bruker.bsf.mcube.client.ui.model.impl.BucketTableLine@29913209	186.7	0.894		4.07	122.44	100458	[]	TRUE											30.11	109925	100458	101554	0	0	0
2.28	539.359	540.366	[M-H]-	bruker.bsf.mcube.client.ui.model.impl.BucketTableLine@6e33bfb6	231	1.125		5.81	122.59	3657.92	[]	TRUE											21.11	3801	3658	4191	0	0	0
2.31	588.331	589.338	[M-H]-, [M+Na+COOH-H]-	bruker.bsf.mcube.client.ui.model.impl.BucketTableLine@6732324	245.3	1.197		1.77	121.92	216079	[]	TRUE											68.99	391093	376535	390929	1644824	1659510	1619684
2.28	718.289	719.297	[M-H]-	bruker.bsf.mcube.client.ui.model.impl.BucketTableLine@3ed6ca5b	263.9	1.293		11.07	109.09	1791.4	[]	FALSE											9.86	3094	3854	3050	8974	8032	7545
2.28	367.228	368.235	[M-H]-	bruker.bsf.mcube.client.ui.model.impl.BucketTableLine@1ef7a6f2	201.2	0.969		7.09	152.73	79.5761	[]	TRUE											21.55	1278	1349	1511	8647	10157	8782
2.3	528.31	529.317	[M-H]-	bruker.bsf.mcube.client.ui.model.impl.BucketTableLine@6d4a7495	226	1.1		12.24	81.41	2835.26	[]	TRUE											6.65	2835	2480	3341	5161	5680	7633
2.33	1107.66	1108.67	[M-H]-, [M+Na+COOH-H]-	bruker.bsf.mcube.client.ui.model.impl.BucketTableLine@7ab38815	334.4	1.649		6.51	140.46	5811.26	[]	TRUE											21.57	15477	17369	14954	125584	117775	129658
2.39	564.332	565.339	[M-H]-, [M+Na+COOH-H]-	bruker.bsf.mcube.client.ui.model.impl.BucketTableLine@670048e4	240.5	1.172		8.27	112.73	723772	[]	TRUE											13.63	1238307	1018131	1085253	3874580	3957142	3919648
2.39	1083.66	519.332	[2M+HCOOH-H]-, [M-CH3]-	bruker.bsf.mcube.client.ui.model.impl.BucketTableLine@6d35a3c7	331.2	1.633		9.16	141.85	14214.7	[]	TRUE											15.48	36998	39376	31507	346329	352427	323108
2.39	338.271	339.278	[M-H]-, [2M-H]-, [M+Na+COOH-H]-	bruker.bsf.mcube.client.ui.model.impl.BucketTableLine@ba07d54	191.8	0.92		7.03	122.3	160959	[]	TRUE											17.39	190136	169811	160959	0	0	0
2.39	1151.65	1152.65	[M-H]-	bruker.bsf.mcube.client.ui.model.impl.BucketTableLine@51a679fe	338.3	1.669		11.42	120.85	2365.34	[]	TRUE											10.59	5617	5251	4255	11535	11756	12715
2.38	694.289	695.297	[M-H]-	bruker.bsf.mcube.client.ui.model.impl.BucketTableLine@34845c46	260.1	1.273		12.07	89.41	5322.23	[]	TRUE											7.4	6748	9082	8325	11957	14760	14738
2.38	395.281	396.288	[M-H]-	bruker.bsf.mcube.client.ui.model.impl.BucketTableLine@746fea8a	205.3	0.99		4.94	122.75	5491.47	[]	TRUE											24.84	6175	5491	6010	0	0	0
2.39	857.601	858.608	[M-H]-	bruker.bsf.mcube.client.ui.model.impl.BucketTableLine@1e269c7c	306.1	1.504		8.79	122.83	10028.7	[]	TRUE											13.98	12415	11706	10029	0	0	0
2.41	378.302	379.309	[M-H]-	bruker.bsf.mcube.client.ui.model.impl.BucketTableLine@8568592	198.8	0.958		10.22	122.6	10443.3	[]	TRUE											11.99	13261	11207	10443	0	0	0
2.39	608.358	609.365	[M-H]-	bruker.bsf.mcube.client.ui.model.impl.BucketTableLine@3e615a8	246.1	1.202		2.75	122.49	18841.7	[]	TRUE											44.51	20122	18842	19758	0	0	0
2.41	293.158	294.165	[M-H]-	bruker.bsf.mcube.client.ui.model.impl.BucketTableLine@3e2f9cc1	174.2	0.831		78.93	114.93	1257.31	[]	TRUE											1.46	1294	0	718	5332	6202	4680
2.41	995.609	996.616	[M-H]-	bruker.bsf.mcube.client.ui.model.impl.BucketTableLine@269f483	321.7	1.585		3.38	93.34	7118.77	[]	TRUE											27.6	7720	8300	8303	20007	19457	22653
2.43	295.228	296.235	[M-H]-	bruker.bsf.mcube.client.ui.model.impl.BucketTableLine@3111ea33	176.6	0.843		5.47	121.77	48484	[]	TRUE											22.27	54406	48612	48484	453	0	600
2.43	423.252	424.26	[M-H]-	bruker.bsf.mcube.client.ui.model.impl.BucketTableLine@247e6927	203.6	0.985		4.71	122.56	46002.6	[]	TRUE											26.02	51325	46003	47265	0	0	0
2.42	816.577	817.584	[M-H]-	bruker.bsf.mcube.client.ui.model.impl.BucketTableLine@66f520fd	295.3	1.45		3.64	122.67	12047.3	[]	TRUE											33.69	14940	15420	14113	0	0	0
2.43	700.306	701.313	[M-H]-	bruker.bsf.mcube.client.ui.model.impl.BucketTableLine@2b751d4c	255.4	1.251		3.78	128.49	4203.22	[]	TRUE											34	5508	5957	5500	8880	8953	9309
2.43	604.174	605.182	[M-H]-	bruker.bsf.mcube.client.ui.model.impl.BucketTableLine@158b3a63	218	1.064		2.07	65.86	2816.39	[]	TRUE											31.88	5278	5082	5334	8360	8126	9337
2.44	884.564	885.571	[M-H]-	bruker.bsf.mcube.client.ui.model.impl.BucketTableLine@42eb5ea4	305.3	1.501		2.6	123.26	3638.15	[]	TRUE											47.37	4908	5223	5011	0	0	0
2.46	297.244	298.251	[M-H]-	bruker.bsf.mcube.client.ui.model.impl.BucketTableLine@589c7fd2	261.6	1.249		13.21	123.83	5743.75	[]	FALSE											9.37	7271	7952	5744	0	0	0
2.47	365.231	298.251	[M+Na+COOH-H]-	bruker.bsf.mcube.client.ui.model.impl.BucketTableLine@2fa7412f	195.4	0.94		7.38	120.26	10971.1	[]	TRUE											16.3	10971	12617	13068	465	266	0
2.45	595.495	298.251	[2M-H]-	bruker.bsf.mcube.client.ui.model.impl.BucketTableLine@ae6c0d6	254.9	1.244		13.17	124.02	32098.8	[]	TRUE											9.42	44207	36984	32099	0	0	0
2.45	297.244	298.252	[M-H]-	bruker.bsf.mcube.client.ui.model.impl.BucketTableLine@2501880	179.4	0.857		1.02	122.16	629151	[]	TRUE											119.64	644012	641629	629151	0	3307	4870
2.46	617.477	618.484	[M-H]-	bruker.bsf.mcube.client.ui.model.impl.BucketTableLine@eca8f57	259.4	1.267		10.4	123.8	7330.61	[]	TRUE											11.91	7331	9302	9138	0	0	0
2.49	433.219	434.226	[M-H]-	bruker.bsf.mcube.client.ui.model.impl.BucketTableLine@42def4cf	205.6	0.995		9.39	122.71	3656.7	[]	TRUE											13.07	3657	4549	3886	0	0	0
2.47	349.275	350.282	[M-H]-	bruker.bsf.mcube.client.ui.model.impl.BucketTableLine@5ad89c4e	195.1	0.938		4.54	122.5	5999.4	[]	TRUE											26.98	6706	6366	5999	0	0	0
2.45	366.302	367.309	[M-H]-	bruker.bsf.mcube.client.ui.model.impl.BucketTableLine@6456abd5	198.2	0.954		10.65	122.72	32361	[]	TRUE											11.52	40326	32361	32457	0	0	0
2.47	473.283	474.29	[M-H]-	bruker.bsf.mcube.client.ui.model.impl.BucketTableLine@3ebc303f	229.2	1.112		6.77	49.02	49532.5	[]	TRUE											7.24	76304	69286	64772	32527	34642	32826
2.48	614.346	615.354	[M-H]-	bruker.bsf.mcube.client.ui.model.impl.BucketTableLine@b71d3ab	248.6	1.214		0.29	121.04	11518	[]	TRUE											414.28	18165	18279	18278	82620	84265	81514
2.46	844.947	845.954	[M-H]-	bruker.bsf.mcube.client.ui.model.impl.BucketTableLine@15d50467	203.2	0.998		8.27	69.79	4109.82	[]	TRUE											8.44	4110	4574	5036	3791	2923	3160
2.47	762.277	763.284	[M-H]-	bruker.bsf.mcube.client.ui.model.impl.BucketTableLine@448c1d0b	262.8	1.289		NaN	153.21	0	[]	TRUE											NaN	0	0	0	5705	5607	6467
2.48	309.243	310.251	[M-H]-	bruker.bsf.mcube.client.ui.model.impl.BucketTableLine@1beef06d	183.1	0.876		2.58	122.9	3591.48	[]	TRUE											47.6	3818	3655	3591	0	0	0
2.51	489.278	490.285	[M-H]-	bruker.bsf.mcube.client.ui.model.impl.BucketTableLine@234c4dbb	228.3	1.109		5.22	38.56	144164	[]	TRUE											7.39	154589	166410	146607	86612	85027	89113
2.5	393.301	394.308	[M-H]-	bruker.bsf.mcube.client.ui.model.impl.BucketTableLine@78c689c	202.3	0.976		7.21	122.81	5470.68	[]	TRUE											17.04	6365	5493	5471	0	0	0
2.53	426.301	427.309	[M-H]-	bruker.bsf.mcube.client.ui.model.impl.BucketTableLine@6b0d8d98	207.1	1.002		8.86	122.62	7709.43	[]	TRUE											13.85	9441	8079	7709	0	0	0
2.58	449.268	450.275	[M-H]-	bruker.bsf.mcube.client.ui.model.impl.BucketTableLine@498922cd	208.6	1.011		2.36	122.56	13266.4	[]	TRUE											52	14022	13849	13266	0	0	0
2.56	712.404	713.411	[M-H]-	bruker.bsf.mcube.client.ui.model.impl.BucketTableLine@6cc5dedb	265.6	1.301		5.46	122.48	5885.4	[]	TRUE											22.44	6604	5885	6642	0	0	0
2.55	352.286	353.293	[M-H]-	bruker.bsf.mcube.client.ui.model.impl.BucketTableLine@6ba3ef96	194.8	0.936		8.07	122.58	11667.2	[]	TRUE											15.19	14227	11667	12972	0	0	0
2.54	526.294	527.301	[M-H]-	bruker.bsf.mcube.client.ui.model.impl.BucketTableLine@6b3c2765	222.4	1.082		3.81	92.86	5684.03	[]	TRUE											24.35	6557	6152	5992	17578	17875	17500
2.54	748.254	749.261	[M-H]-	bruker.bsf.mcube.client.ui.model.impl.BucketTableLine@2f6f22df	251.1	1.231		70.91	133.49	872.683	[]	TRUE											1.88	0	1180	1288	5961	5829	5894
2.56	1059.66	1060.67	[M-H]-	bruker.bsf.mcube.client.ui.model.impl.BucketTableLine@6d9e02ef	330.3	1.628		5.55	142.28	550.795	[]	TRUE											25.63	759	799	868	6525	6004	6812
2.6	540.331	541.338	[M-H]-, [M+Na+COOH-H]-	bruker.bsf.mcube.client.ui.model.impl.BucketTableLine@19b58f95	238.6	1.162		1.53	82.78	235586	[]	TRUE											54.27	243418	235834	235586	556202	552075	548815
2.6	1035.66	495.332	[2M+HCOOH-H]-, [M-CH3]-	bruker.bsf.mcube.client.ui.model.impl.BucketTableLine@13b894c9	329.3	1.623		1.79	109.18	3393.32	[]	TRUE											60.98	3569	3633	3478	15009	15457	16835
2.57	727.5	728.508	[M-H]-, [M+Na+COOH-H]-	bruker.bsf.mcube.client.ui.model.impl.BucketTableLine@451725bb	276	1.353		17.18	122.55	9200.93	[]	TRUE											7.13	9201	13057	14003	0	0	0
2.58	670.289	671.296	[M-H]-, [M+Na+COOH-H]-	bruker.bsf.mcube.client.ui.model.impl.BucketTableLine@5803de8c	260	1.272		5.06	94.45	2766.43	[]	TRUE											18.65	2791	3116	3113	8097	8613	8490
2.57	676.306	677.314	[M-H]-	bruker.bsf.mcube.client.ui.model.impl.BucketTableLine@6dff2b3e	254.7	1.246		1.18	92.58	3341.73	[]	FALSE											78.46	3873	3957	3982	9346	10583	9619
2.59	1103.65	1104.66	[M-H]-	bruker.bsf.mcube.client.ui.model.impl.BucketTableLine@3ab6f494	335	1.652		8.11	114.43	972.394	[]	TRUE											14.11	1230	1035	1047	4747	5341	5608
2.6	325.275	326.282	[M-H]-	bruker.bsf.mcube.client.ui.model.impl.BucketTableLine@416578	188.4	0.903		3	120.9	45972.6	[]	TRUE											40.34	49475	45973	47697	441	460	715
2.6	610.336	611.343	[M-H]-	bruker.bsf.mcube.client.ui.model.impl.BucketTableLine@14f30895	241.9	1.181		2.37	122.48	4253.38	[]	TRUE											51.79	4253	4483	4464	0	0	0
2.61	710.389	711.396	[M-H]-	bruker.bsf.mcube.client.ui.model.impl.BucketTableLine@19ec5ccb	269.1	1.318		4.25	120.68	4271.5	[]	TRUE											28.38	4736	4271	4575	0	0	0
2.65	416.317	417.324	[M-H]-	bruker.bsf.mcube.client.ui.model.impl.BucketTableLine@5e7f1f76	208.1	1.006		6.39	122.61	7827.43	[]	TRUE											19.2	9150	7827	8425	0	0	0
2.62	624.352	625.359	[M-H]-	bruker.bsf.mcube.client.ui.model.impl.BucketTableLine@559edb64	244.6	1.195		1.47	122.61	4106.41	[]	FALSE											83.3	4241	4117	4106	0	0	0
2.63	323.259	324.267	[M-H]-	bruker.bsf.mcube.client.ui.model.impl.BucketTableLine@5925d6e2	186.2	0.892		3.38	121.24	39893.6	[]	TRUE											35.91	43242	39894	40961	571	457	349
2.63	251.202	252.209	[M-H]-	bruker.bsf.mcube.client.ui.model.impl.BucketTableLine@22d4c309	168.3	0.797		9.8	92.89	29581.9	[]	TRUE											9.48	37676	34089	29582	8733	8730	8993
2.62	1085.68	1086.68	[M-H]-	bruker.bsf.mcube.client.ui.model.impl.BucketTableLine@4f6ec8a	334.1	1.647		16.23	148.04	525.806	[]	TRUE											9.12	1308	1043	1561	15694	15634	14922
2.62	874.471	875.479	[M-H]-	bruker.bsf.mcube.client.ui.model.impl.BucketTableLine@2790428b	290.8	1.43		2.34	122.56	5658.73	[]	TRUE											52.41	5659	5669	5950	0	0	0
2.65	697.489	698.496	[M-H]-	bruker.bsf.mcube.client.ui.model.impl.BucketTableLine@50f5025d	267.2	1.308		2.94	122.58	7218.63	[]	TRUE											41.65	7727	7329	7219	0	0	0
2.66	874.543	875.551	[M-H]-	bruker.bsf.mcube.client.ui.model.impl.BucketTableLine@54bd4fc1	300.6	1.478		5.54	122.54	6024.84	[]	TRUE											22.12	6035	6025	6768	0	0	0
2.66	590.346	591.354	[M-H]-, [M+Na+COOH-H]-	bruker.bsf.mcube.client.ui.model.impl.BucketTableLine@671c7b60	245.7	1.199		1.24	129.89	46597.5	[]	TRUE											104.58	98867	100650	101909	512256	515026	500846
2.67	720.305	721.312	[M-H]-, [M+Na+COOH-H]-	bruker.bsf.mcube.client.ui.model.impl.BucketTableLine@3aa2ecf2	264.2	1.295		8.41	143.07	412.533	[]	TRUE											17.01	967	1172	1011	8391	7616	7656
2.66	1135.69	1136.7	[M-H]-	bruker.bsf.mcube.client.ui.model.impl.BucketTableLine@45f6f20	339.3	1.674		141.42	152.79	0	[]	TRUE											1.08	0	348	0	9335	9686	9297
2.68	726.322	727.33	[M-H]-	bruker.bsf.mcube.client.ui.model.impl.BucketTableLine@9cd3b0	259.9	1.273		8.68	143.24	549.956	[]	TRUE											16.51	1423	1649	1349	10775	9234	9455
2.69	694.394	695.402	[M-H]-	bruker.bsf.mcube.client.ui.model.impl.BucketTableLine@2dc4cfd8	267.9	1.312		3.71	122.57	3816.69	[]	TRUE											33.02	3817	3828	4131	0	0	0
2.67	1132.76	1133.77	[M-H]-	bruker.bsf.mcube.client.ui.model.impl.BucketTableLine@2c73ee	347.2	1.713		9.67	122.68	2992.04	[]	TRUE											12.69	3040	2992	3678	0	0	0
2.68	392.317	393.325	[M-H]-	bruker.bsf.mcube.client.ui.model.impl.BucketTableLine@7ff53aa4	204	0.984		7.3	122.54	50797.5	[]	TRUE											16.78	60104	50797	52895	0	0	0
2.68	636.388	637.395	[M-H]-	bruker.bsf.mcube.client.ui.model.impl.BucketTableLine@191277b9	252.9	1.236		2.69	122.52	7491.53	[]	TRUE											45.63	7492	7598	7973	0	0	0
2.69	329.233	330.24	[M-H]-	bruker.bsf.mcube.client.ui.model.impl.BucketTableLine@12a3c14c	184.1	0.882		11.16	122.73	3412.13	[]	TRUE											10.99	3893	3412	4485	0	0	0
2.68	614.347	615.354	[M-H]-	bruker.bsf.mcube.client.ui.model.impl.BucketTableLine@717373f5	249.8	1.22		3.24	127.89	4464.88	[]	TRUE											39.52	8260	8857	8292	42727	41891	44010
2.69	327.218	328.225	[M-H]-	bruker.bsf.mcube.client.ui.model.impl.BucketTableLine@27054765	180.9	0.867		8.11	122.98	6751.37	[]	TRUE											15.17	7066	6751	8137	0	0	0
2.68	393.302	394.309	[M-H]-	bruker.bsf.mcube.client.ui.model.impl.BucketTableLine@2d205383	202.3	0.976		3.79	122.48	7265.19	[]	TRUE											32.32	7563	7265	7968	0	0	0
2.71	723.469	724.476	[M-H]-	bruker.bsf.mcube.client.ui.model.impl.BucketTableLine@21854eca	272.2	1.334		9.03	122.53	7213.86	[]	TRUE											13.57	7214	8490	8975	0	0	0
2.66	325.217	326.225	[M-H]-	bruker.bsf.mcube.client.ui.model.impl.BucketTableLine@4b836dd4	191	0.915		12.59	142.01	399.765	[]	TRUE											11.28	766	804	595	5960	6093	5853
2.7	894.942	895.949	[M-H]-	bruker.bsf.mcube.client.ui.model.impl.BucketTableLine@46b035ae	210.1	1.033		16.95	53.64	4020.2	[]	TRUE											3.16	3732	4567	5658	4020	3419	3732
2.69	299.202	300.209	[M-H]-	bruker.bsf.mcube.client.ui.model.impl.BucketTableLine@69a3cab0	184.3	0.88		3.22	117.38	1983.05	[]	TRUE											36.41	5387	4983	5251	1863	1593	1983
2.66	622.336	623.343	[M-H]-	bruker.bsf.mcube.client.ui.model.impl.BucketTableLine@62db3a50	244.4	1.194		8	122.56	5043.03	[]	TRUE											15.32	5043	5102	5983	0	0	0
2.7	580.339	581.346	[M-H]-	bruker.bsf.mcube.client.ui.model.impl.BucketTableLine@32661612	246	1.2		4.74	74.73	2259.96	[]	TRUE											15.76	4296	3824	4067	8682	8047	8881
2.68	725.484	726.492	[M-H]-, [M+Na+COOH-H]-	bruker.bsf.mcube.client.ui.model.impl.BucketTableLine@75bc48b5	275.3	1.349		10.16	122.51	17990.8	[]	TRUE											12.06	17991	21806	22966	0	0	0
2.7	858.476	859.484	[M-H]-	bruker.bsf.mcube.client.ui.model.impl.BucketTableLine@2bdeaf8	289.1	1.421		2.38	122.7	9431.21	[]	TRUE											51.54	9501	9431	9948	0	0	0
2.69	872.528	873.535	[M-H]-	bruker.bsf.mcube.client.ui.model.impl.BucketTableLine@390f5945	298.2	1.466		4.5	122.57	4235.14	[]	TRUE											27.22	4297	4235	4684	0	0	0
2.71	856.461	857.468	[M-H]-	bruker.bsf.mcube.client.ui.model.impl.BucketTableLine@3bdb1ef0	288	1.415		4.81	122.78	4601.06	[]	TRUE											25.54	4601	4738	5147	0	0	0
2.72	645.436	646.443	[M-H]-	bruker.bsf.mcube.client.ui.model.impl.BucketTableLine@2c3510de	257.2	1.258		71.28	122.41	53.7335	[]	TRUE											1.72	4525	0	5239	0	0	0
2.72	676.305	677.312	[M-H]-	bruker.bsf.mcube.client.ui.model.impl.BucketTableLine@4132c58a	255	1.248		5.16	68.32	5024.23	[]	TRUE											13.23	5877	5464	6201	7685	8282	7795
2.72	947.61	948.617	[M-H]-	bruker.bsf.mcube.client.ui.model.impl.BucketTableLine@2347998	318	1.565		4.31	153.31	0	[]	TRUE											35.58	5511	5220	5801	0	0	0
2.75	566.347	581.37	[M-CH3]-, [M+HCOOH-H]-	bruker.bsf.mcube.client.ui.model.impl.BucketTableLine@617bdbb0	243.7	1.188		3.51	69.83	249727	[]	TRUE											19.87	271895	249727	258178	211841	209992	173385
2.74	352.286	353.293	[M-H]-	bruker.bsf.mcube.client.ui.model.impl.BucketTableLine@65cc94a1	193.8	0.931		10.46	122.66	19453.3	[]	FALSE											11.73	25185	19453	22765	0	0	0
2.74	526.294	527.301	[M-H]-	bruker.bsf.mcube.client.ui.model.impl.BucketTableLine@2c45bbf6	222.8	1.084		70.9	124.2	0	[]	TRUE											1.75	3852	0	3536	8040	7638	8643
2.72	1085.67	1086.68	[M-H]-	bruker.bsf.mcube.client.ui.model.impl.BucketTableLine@2dad4b43	333.5	1.645		10.57	114.7	2071.95	[]	TRUE											10.85	3005	2400	3056	11210	10803	11352
2.76	1061.68	1062.68	[M-H]-	bruker.bsf.mcube.client.ui.model.impl.BucketTableLine@37aa78ca	332	1.636		11.47	72.91	22954.8	[]	TRUE											6.36	26353	19857	23955	22955	20021	18002
2.74	608.319	609.326	[M-H]-	bruker.bsf.mcube.client.ui.model.impl.BucketTableLine@46a4e52d	252.1	1.231		9.8	78.32	33236	[]	TRUE											8	41968	33236	36101	47246	0	37687
2.74	670.289	671.296	[M-H]-	bruker.bsf.mcube.client.ui.model.impl.BucketTableLine@473f7c04	259	1.267		5.73	77.3	9769.01	[]	TRUE											13.49	9769	9216	10591	12700	0	11011
2.73	607.458	608.466	[M-H]-	bruker.bsf.mcube.client.ui.model.impl.BucketTableLine@fd0f3	250.8	1.225		71.94	123.02	0	[]	TRUE											1.71	12868	0	15982	0	0	0
2.74	618.189	619.197	[M-H]-	bruker.bsf.mcube.client.ui.model.impl.BucketTableLine@64878410	220.9	1.079		6.09	64.53	5983.94	[]	TRUE											10.6	8062	6960	7374	17052	17820	17525
2.74	623.453	624.461	[M-H]-	bruker.bsf.mcube.client.ui.model.impl.BucketTableLine@56b8820	253.7	1.239		9.49	153.85	0	[]	TRUE											16.21	38725	36241	45257	0	0	0
2.74	1103.65	1104.65	[M-H]-	bruker.bsf.mcube.client.ui.model.impl.BucketTableLine@39080bd5	334.3	1.649		8.44	68.32	12071.4	[]	TRUE											8.1	13803	11441	13727	15513	16960	13933
2.75	251.201	252.209	[M-H]-	bruker.bsf.mcube.client.ui.model.impl.BucketTableLine@477edc4f	168.4	0.798		5.7	123.23	7370.19	[]	TRUE											21.6	8422	7644	7370	0	0	0
2.78	1035.66	495.332	[2M+HCOOH-H]-, [M-CH3]-	bruker.bsf.mcube.client.ui.model.impl.BucketTableLine@1f8177b4	326.7	1.61		6.35	67.53	315963	[]	TRUE											10.63	315963	283835	272319	358388	368359	277825
2.77	301.218	302.225	[M-H]-, [M+Na+COOH-H]-	bruker.bsf.mcube.client.ui.model.impl.BucketTableLine@46f2d6ec	182.6	0.872		2.1	81	126851	[]	TRUE											38.61	129264	126851	122839	306463	294727	259418
2.77	796.549	797.557	[M-H]-	bruker.bsf.mcube.client.ui.model.impl.BucketTableLine@3f5d2b44	292.9	1.437		3.73	82.94	17119.8	[]	TRUE											22.22	17285	17258	15939	37573	47344	36808
2.81	354.301	355.308	[M-H]-	bruker.bsf.mcube.client.ui.model.impl.BucketTableLine@e700444	195	0.938		6.69	125.73	8802.99	[]	TRUE											18.79	10370	8803	9775	0	0	0
2.78	633.493	634.5	[M-H]-	bruker.bsf.mcube.client.ui.model.impl.BucketTableLine@1a58eee9	260.8	1.274		141.42	122.23	0	[]	TRUE											0.86	0	0	1465	5119	6391	4231
2.78	708.258	709.266	[M-H]-	bruker.bsf.mcube.client.ui.model.impl.BucketTableLine@1c9c0bee	243.8	1.194		71.6	92.43	1552.2	[]	TRUE											1.29	0	1552	1292	5820	5302	4480
2.79	480.309	481.316	[M-H]-	bruker.bsf.mcube.client.ui.model.impl.BucketTableLine@12406e1d	219.4	1.065		10.02	67.28	24267.3	[]	TRUE											6.71	23097	21887	27523	28577	24267	23322
2.84	608.319	609.326	[M-H]-, [M+Na+COOH-H]-	bruker.bsf.mcube.client.ui.model.impl.BucketTableLine@4fb2e51a	251.8	1.23		71.91	152.75	0	[]	TRUE											2.12	27436	0	22132	43608	43419	43561
2.83	947.609	948.616	[M-H]-	bruker.bsf.mcube.client.ui.model.impl.BucketTableLine@6d2a18ca	317.6	1.563		6.71	117.39	210092	[]	TRUE											17.5	245991	210092	220127	12674	11716	10146
2.84	650.404	651.411	[M-H]-	bruker.bsf.mcube.client.ui.model.impl.BucketTableLine@1195adfa	256.1	1.252		8.82	124.2	6693.04	[]	TRUE											14.08	8152	8095	6693	0	0	0
2.83	1103.65	1104.66	[M-H]-	bruker.bsf.mcube.client.ui.model.impl.BucketTableLine@b41953	334	1.647		NaN	153.25	0	[]	TRUE											NaN	0	0	0	14865	14617	12744
2.82	656.379	657.386	[M-H]-	bruker.bsf.mcube.client.ui.model.impl.BucketTableLine@5876b66a	257.1	1.258		12.01	123.97	8668.65	[]	TRUE											10.32	11513	8669	9538	0	0	0
2.83	596.337	597.344	[M-H]-	bruker.bsf.mcube.client.ui.model.impl.BucketTableLine@59e192d5	247.5	1.208		9.78	80.11	2748.72	[]	TRUE											8.19	4178	3456	4361	7838	8008	7611
2.83	807.589	808.596	[M-H]-	bruker.bsf.mcube.client.ui.model.impl.BucketTableLine@793f763b	295.4	1.45		71.5	123.26	0	[]	TRUE											1.72	3593	0	3021	0	0	0
2.83	607.458	608.465	[M-H]-	bruker.bsf.mcube.client.ui.model.impl.BucketTableLine@14175a90	251	1.226		1.99	200.52	0	[]	TRUE											100.6	12130	12080	12622	0	0	0
2.85	779.556	780.563	[M-H]-	bruker.bsf.mcube.client.ui.model.impl.BucketTableLine@492209dd	289.9	1.422		5.44	124.41	5030.94	[]	TRUE											22.88	5746	5031	5353	0	0	0
2.86	670.394	671.401	[M-H]-	bruker.bsf.mcube.client.ui.model.impl.BucketTableLine@1c805d16	260	1.272		6.37	122.47	22638.1	[]	TRUE											19.24	22638	22819	25938	0	0	0
2.84	1015.59	1016.6	[M-H]-	bruker.bsf.mcube.client.ui.model.impl.BucketTableLine@69d4efb8	323.1	1.592		12.22	105.68	6165.43	[]	TRUE											8.65	6768	7842	9134	1518	1584	0
2.86	1133.76	1134.77	[M-H]-	bruker.bsf.mcube.client.ui.model.impl.BucketTableLine@77a26779	346	1.707		12.36	123.66	3864.16	[]	TRUE											10	3864	4425	5221	0	0	0
2.87	1076.73	1077.74	[M-H]-, [M-H-H2O]-	bruker.bsf.mcube.client.ui.model.impl.BucketTableLine@315d1380	338.7	1.67		7.67	124.65	36230.8	[]	TRUE											16.26	40469	36231	43749	0	0	0
2.87	927.543	928.551	[M-H]-	bruker.bsf.mcube.client.ui.model.impl.BucketTableLine@7f3a933c	309	1.52		1.41	123.4	12876.4	[]	TRUE											87.4	15122	14973	15484	0	0	0
2.86	931.577	932.584	[M-H]-	bruker.bsf.mcube.client.ui.model.impl.BucketTableLine@1bc7ba0d	311.5	1.533		5.46	122.99	6967.57	[]	TRUE											22.52	7162	6968	7899	0	0	0
2.87	299.259	300.266	[M-H]-	bruker.bsf.mcube.client.ui.model.impl.BucketTableLine@eea223e	180.8	0.863		2.52	120.77	5868.08	[]	TRUE											48.02	6763	7181	6894	0	0	0
2.87	1132.76	1133.77	[M-H]-	bruker.bsf.mcube.client.ui.model.impl.BucketTableLine@7c7a3bc1	346.1	1.707		7.57	125.16	7422.8	[]	TRUE											16.54	7423	7607	8778	0	0	0
2.87	520.266	521.273	[M-H]-	bruker.bsf.mcube.client.ui.model.impl.BucketTableLine@5acbe191	227.6	1.107		4.91	92.38	19949.1	[]	TRUE											18.82	24147	21611	23889	4356	4693	4155
2.87	489.278	490.285	[M-H]-	bruker.bsf.mcube.client.ui.model.impl.BucketTableLine@56fc324	220.3	1.07		7.08	23.88	31131	[]	TRUE											3.37	41216	38033	34636	42690	43633	42271
2.87	839.322	840.33	[M-H]-	bruker.bsf.mcube.client.ui.model.impl.BucketTableLine@4556cb88	273.2	1.342		NaN	140.45	0	[]	TRUE											NaN	0	0	0	0	503	573
2.88	777.353	778.36	[M-H]-	bruker.bsf.mcube.client.ui.model.impl.BucketTableLine@68df54d0	267.8	1.314		NaN	128.13	0	[]	TRUE											NaN	0	0	0	737	859	987
2.88	623.454	624.462	[M-H]-	bruker.bsf.mcube.client.ui.model.impl.BucketTableLine@6d1df733	253.1	1.236		0.76	122.66	133640	[]	TRUE											160.51	133640	133810	135899	0	0	0
2.88	692.415	693.422	[M-H]-	bruker.bsf.mcube.client.ui.model.impl.BucketTableLine@16106f57	263.8	1.291		3.8	123.18	3572.73	[]	TRUE											32.43	3574	3573	3869	0	0	0
2.88	638.367	639.375	[M-H]-	bruker.bsf.mcube.client.ui.model.impl.BucketTableLine@65e9ec96	256.3	1.253		4.33	123.57	9772.9	[]	TRUE											28.54	10654	10789	9773	0	0	0
2.9	641.377	642.384	[M-H]-, [M+Na+COOH-H]-	bruker.bsf.mcube.client.ui.model.impl.BucketTableLine@77025d2f	256.7	1.255		4.77	82.65	9587.27	[]	TRUE											17.34	9153	8531	9587	22532	24187	22140
2.9	703.348	704.355	[M-H]-, [M+Na+COOH-H]-	bruker.bsf.mcube.client.ui.model.impl.BucketTableLine@75249893	263.2	1.289		17.6	91.59	2150.88	[]	TRUE											5.2	1689	2151	1404	4856	5591	6430
2.93	456.274	457.282	[M-H]-	bruker.bsf.mcube.client.ui.model.impl.BucketTableLine@60db3bb7	207.1	1.004		4.43	54.99	8522.39	[]	TRUE											12.43	13543	13032	12159	22809	22488	19797
2.91	1169.77	1170.77	[M-H]-	bruker.bsf.mcube.client.ui.model.impl.BucketTableLine@4afce666	342.1	1.688		141.42	124.36	545.911	[]	TRUE											0.88	546	0	0	2465	2674	1990
2.89	568.326	569.333	[M-H]-	bruker.bsf.mcube.client.ui.model.impl.BucketTableLine@2f723133	232.6	1.134		11.17	122.8	7012.87	[]	TRUE											11	9150	7013	7719	0	0	0
2.92	402.301	403.308	[M-H]-, [2M-H]-	bruker.bsf.mcube.client.ui.model.impl.BucketTableLine@7e43c44e	203	0.98		5.6	123.64	11038.8	[]	TRUE											22.08	11823	11039	12663	0	0	0
2.91	600.5	601.507	[M-H]-	bruker.bsf.mcube.client.ui.model.impl.BucketTableLine@47fc4eb2	257.2	1.255		3.66	122.54	17487.3	[]	TRUE											33.48	17845	17487	19039	0	0	0
2.9	726.421	727.428	[M-H]-	bruker.bsf.mcube.client.ui.model.impl.BucketTableLine@6a1e4ffd	269.9	1.322		11.72	124.37	4950.94	[]	TRUE											10.61	6011	4951	6612	0	0	0
2.91	345.204	346.212	[M-H]-	bruker.bsf.mcube.client.ui.model.impl.BucketTableLine@54db0024	189.8	0.912		6.09	106.85	4349.91	[]	TRUE											17.55	4011	4539	4610	19970	19395	20968
2.91	973.624	974.631	[M-H]-	bruker.bsf.mcube.client.ui.model.impl.BucketTableLine@34dacf45	321.2	1.582		4.05	117.72	67334	[]	TRUE											29.05	67334	70985	74371	3975	2732	2696
2.92	793.571	794.578	[M-H]-	bruker.bsf.mcube.client.ui.model.impl.BucketTableLine@11768eb2	293	1.438		3.7	123.73	6975.31	[]	TRUE											33.48	7538	7703	7056	0	0	0
2.91	351.29	352.298	[M-H]-	bruker.bsf.mcube.client.ui.model.impl.BucketTableLine@90f5ac6	196.5	0.945		3.73	123.42	6125.48	[]	TRUE											33.05	6711	6397	6125	0	0	0
2.92	1061.68	1062.68	[M-H]-	bruker.bsf.mcube.client.ui.model.impl.BucketTableLine@5d9b1e3	330.6	1.629		8.1	67.64	8668.35	[]	TRUE											8.35	7530	7192	8668	12517	12550	12084
2.91	577.423	578.43	[M-H]-	bruker.bsf.mcube.client.ui.model.impl.BucketTableLine@671be6fa	251.5	1.227		141.42	144.33	0	[]	TRUE											1.02	0	2721	0	13525	10301	10091
2.92	609.491	610.498	[M-H]-	bruker.bsf.mcube.client.ui.model.impl.BucketTableLine@423de7b5	258.7	1.263		3.75	106.33	1843.08	[]	FALSE											28.37	2766	2589	2536	8711	7301	6501
2.91	647.452	648.459	[M-H]-	bruker.bsf.mcube.client.ui.model.impl.BucketTableLine@7909b536	257	1.256		11.12	200	0	[]	TRUE											17.99	6916	5266	6023	0	0	0
2.91	706.242	707.249	[M-H]-	bruker.bsf.mcube.client.ui.model.impl.BucketTableLine@411da0db	244.9	1.2		NaN	95.97	0	[]	FALSE											NaN	0	0	0	5949	6763	8098
2.93	1094.73	1095.74	[M-H]-, [M+Na+COOH-H]-	bruker.bsf.mcube.client.ui.model.impl.BucketTableLine@535a9aac	334.8	1.651		4.43	93.97	23331.1	[]	TRUE											21.23	34234	33105	36777	66857	61042	74476
2.94	618.509	619.517	[M-H]-	bruker.bsf.mcube.client.ui.model.impl.BucketTableLine@7fede364	262.7	1.283		12.61	123.32	5393.93	[]	FALSE											9.78	6215	5394	7338	0	0	0
2.93	572.383	573.391	[M-H]-	bruker.bsf.mcube.client.ui.model.impl.BucketTableLine@24dc798	244	1.19		4.11	50.01	50970.3	[]	FALSE											12.16	46131	49303	50970	80873	92769	88339
2.93	798.565	799.572	[M-H]-	bruker.bsf.mcube.client.ui.model.impl.BucketTableLine@5c5b287	293.7	1.442		5.1	66.43	13896.6	[]	TRUE											13.02	14030	13471	12395	14823	13319	13897
2.93	582.34	583.348	[M-H]-	bruker.bsf.mcube.client.ui.model.impl.BucketTableLine@15238798	235.9	1.151		10.93	124.91	5418.07	[]	TRUE											11.43	5418	5755	6957	0	0	0
2.92	277.217	278.225	[M-H]-	bruker.bsf.mcube.client.ui.model.impl.BucketTableLine@71526323	175.3	0.834		2.82	66.63	407626	[]	TRUE											23.6	431156	407626	434585	380567	377089	369816
2.94	566.377	567.384	[M-H]-	bruker.bsf.mcube.client.ui.model.impl.BucketTableLine@3536c332	243.1	1.185		4.58	67.16	114093	[]	FALSE											14.67	114093	105582	117909	111600	101582	121542
2.96	277.218	278.225	[M-H]-	bruker.bsf.mcube.client.ui.model.impl.BucketTableLine@3c208d4b	190.3	0.906		4.19	95.84	11243.4	[]	TRUE											22.87	12432	11243	12088	0	6603	4964
2.95	506.325	507.332	[M-H]-	bruker.bsf.mcube.client.ui.model.impl.BucketTableLine@5e09aa97	224	1.089		1.79	67.58	6941.54	[]	TRUE											37.75	6686	6950	6942	5337	6741	7919
2.92	725.483	726.49	[M-H]-	bruker.bsf.mcube.client.ui.model.impl.BucketTableLine@3bff197b	272.7	1.336		5.07	122.57	7114.96	[]	TRUE											24.19	7115	7186	7945	0	0	0
2.93	605.441	606.448	[M-H]-	bruker.bsf.mcube.client.ui.model.impl.BucketTableLine@38d36265	248.9	1.215		6.13	123.26	10313.9	[]	TRUE											20.1	11502	10314	11950	0	0	0
2.94	858.476	859.483	[M-H]-	bruker.bsf.mcube.client.ui.model.impl.BucketTableLine@21fae1	288.3	1.417		5.35	123.98	7571.05	[]	TRUE											23.15	7571	8630	8220	0	0	0
2.93	754.245	755.252	[M-H]-	bruker.bsf.mcube.client.ui.model.impl.BucketTableLine@13efa560	249	1.221		5.18	101.38	2430.48	[]	TRUE											19.59	2215	2430	2506	6111	5326	4896
2.93	325.275	326.282	[M-H]-	bruker.bsf.mcube.client.ui.model.impl.BucketTableLine@501852a7	186.4	0.893		8.13	122.78	3801.95	[]	FALSE											15.1	4578	3963	3802	0	0	0
2.94	645.435	646.443	[M-H]-	bruker.bsf.mcube.client.ui.model.impl.BucketTableLine@737bc28b	256.4	1.253		5.95	121.76	4498.78	[]	FALSE											20.47	4499	4797	5200	0	0	0
2.95	624.351	625.358	[M-H]-	bruker.bsf.mcube.client.ui.model.impl.BucketTableLine@12a8b6b2	245.3	1.198		13.29	124.59	3529.67	[]	FALSE											9.37	4891	3530	4500	0	0	0
2.96	634.333	635.341	[M-H]-	bruker.bsf.mcube.client.ui.model.impl.BucketTableLine@37432a	256.2	1.252		5.77	67.94	19487.9	[]	TRUE											11.77	20757	18977	18080	24820	25974	32871
2.97	638.367	593.369	[M+HCOOH-H]-, [M-H]-	bruker.bsf.mcube.client.ui.model.impl.BucketTableLine@2df5a63d	248.6	1.215		9.6	122.87	6716.74	[]	TRUE											12.8	6717	8454	8057	0	0	0
2.98	380.317	381.324	[M-H]-	bruker.bsf.mcube.client.ui.model.impl.BucketTableLine@475a9604	201	0.969		1.9	122.86	38462.8	[]	TRUE											64.55	40285	39590	38463	0	0	0
2.99	550.352	551.359	[M-H]-	bruker.bsf.mcube.client.ui.model.impl.BucketTableLine@1090b57b	237.2	1.155		7.41	122.64	7401.39	[]	TRUE											16.55	7401	8619	8769	0	0	0
2.97	534.319	535.326	[M-H]-	bruker.bsf.mcube.client.ui.model.impl.BucketTableLine@2a848a50	235	1.144		7.82	123.33	3505.32	[]	TRUE											15.78	3540	4140	3505	0	0	0
2.97	696.304	697.312	[M-H]-	bruker.bsf.mcube.client.ui.model.impl.BucketTableLine@2ac00573	262.7	1.286		19.87	69.48	5152.17	[]	FALSE											3.5	5152	3564	5879	6803	7723	7658
2.98	1013.73	1014.73	[M-H]-, [M+Na+COOH-H]-	bruker.bsf.mcube.client.ui.model.impl.BucketTableLine@39394c99	326.2	1.607		20.71	101.44	2560.48	[]	TRUE											4.9	2560	1551	2456	7725	6859	7623
3	650.368	651.376	[M-H]-	bruker.bsf.mcube.client.ui.model.impl.BucketTableLine@2c970da8	251.5	1.23		2.17	123	3397.67	[]	FALSE											56.63	3565	3553	3398	0	0	0
3.01	931.578	932.585	[M-H]-	bruker.bsf.mcube.client.ui.model.impl.BucketTableLine@224fd460	310.6	1.528		4.24	123.39	4371.38	[]	TRUE											29.13	4371	4818	4752	0	0	0
3	999.639	1000.65	[M-H]-	bruker.bsf.mcube.client.ui.model.impl.BucketTableLine@80ea6c7	325.2	1.602		5.14	107.62	23848.9	[]	TRUE											20.95	27048	23849	25700	4654	3899	4483
3.01	621.437	622.444	[M-H]-, [M-H-H2O]-	bruker.bsf.mcube.client.ui.model.impl.BucketTableLine@33fef307	251.5	1.229		7.4	122.8	51577.9	[]	TRUE											16.6	61248	51578	53971	0	0	0
3	367.286	368.293	[M-H]-, [M-H-H2O]-	bruker.bsf.mcube.client.ui.model.impl.BucketTableLine@4e3b5321	205.8	0.991		4.46	152.93	0	[]	TRUE											34.28	12551	11250	11953	35833	32727	35610
3.02	666.399	667.406	[M-H]-, [M-CH3]-	bruker.bsf.mcube.client.ui.model.impl.BucketTableLine@3695aa8b	261.4	1.279		4.72	122.89	8264	[]	TRUE											26.06	8264	9161	9138	0	0	0
3.01	325.202	326.209	[M-H]-, [M-H-H2O]-	bruker.bsf.mcube.client.ui.model.impl.BucketTableLine@2ff0c615	180.7	0.866		5.31	122.74	8998.87	[]	TRUE											23.11	10250	8999	9719	0	0	0
3.02	621.312	622.319	[M-H]-	bruker.bsf.mcube.client.ui.model.impl.BucketTableLine@6b526e27	241.5	1.18		NaN	105.35	0	[]	TRUE											NaN	0	0	0	2617	3858	3405
3.03	979.574	980.582	[M-H]-	bruker.bsf.mcube.client.ui.model.impl.BucketTableLine@7fe48a37	316.2	1.557		4.63	123.13	4069.32	[]	TRUE											26.61	4069	4552	4256	0	0	0
3.02	689.3	690.307	[M-H]-	bruker.bsf.mcube.client.ui.model.impl.BucketTableLine@64bea6b2	250.8	1.228		NaN	120.77	0	[]	TRUE											NaN	0	0	0	0	1479	1678
3.01	993.662	994.669	[M-H]-	bruker.bsf.mcube.client.ui.model.impl.BucketTableLine@4dd7045e	317	1.561		NaN	108.97	0	[]	TRUE											NaN	0	0	0	1258	1791	1805
3.01	555.464	556.471	[M-H]-	bruker.bsf.mcube.client.ui.model.impl.BucketTableLine@358c6895	248.3	1.21		6.24	124.77	6426.3	[]	TRUE											20.01	7400	7311	6426	0	0	0
3.02	924.543	925.55	[M-H]-	bruker.bsf.mcube.client.ui.model.impl.BucketTableLine@6ee2f921	303.6	1.494		5.55	122.97	5374	[]	TRUE											22.16	5374	6129	5956	0	0	0
3.02	649.468	650.475	[M-H]-	bruker.bsf.mcube.client.ui.model.impl.BucketTableLine@7ff84979	258.6	1.264		3.95	122.74	3985.72	[]	TRUE											31.03	4385	4259	3986	0	0	0
3.01	584.357	585.364	[M-H]-	bruker.bsf.mcube.client.ui.model.impl.BucketTableLine@a78572c	248	1.21		15.71	152.82	0	[]	TRUE											9.73	2123	1729	1446	11988	12523	12712
3	842.482	843.49	[M-H]-	bruker.bsf.mcube.client.ui.model.impl.BucketTableLine@5c664e36	286.9	1.41		12.93	122.57	7477.61	[]	TRUE											9.48	7478	9106	10305	0	0	0
3.03	522.32	523.328	[M-H]-	bruker.bsf.mcube.client.ui.model.impl.BucketTableLine@18baa934	229.4	1.116		2.29	122.66	13635.2	[]	TRUE											53.49	13635	14418	13957	0	0	0
3.01	849.573	850.581	[M-H]-	bruker.bsf.mcube.client.ui.model.impl.BucketTableLine@50335c38	294.6	1.448		70.72	122.83	0	[]	TRUE											1.74	0	4706	4627	0	0	0
3.03	690.434	691.442	[M-H]-	bruker.bsf.mcube.client.ui.model.impl.BucketTableLine@3e4abff6	264.1	1.293		4.94	123.86	4214.31	[]	TRUE											25.05	4451	4755	4214	0	0	0
3.01	698.426	699.433	[M-H]-	bruker.bsf.mcube.client.ui.model.impl.BucketTableLine@3f04b89a	266.7	1.306		4.27	123.36	5047.16	[]	TRUE											28.91	5047	5580	5465	0	0	0
3.01	664.42	665.427	[M-H]-	bruker.bsf.mcube.client.ui.model.impl.BucketTableLine@723a5547	259.7	1.27		2.09	122.43	82400.1	[]	TRUE											58.64	82400	86379	85893	0	321	0
3.01	484.332	485.339	[M-H]-	bruker.bsf.mcube.client.ui.model.impl.BucketTableLine@382215a4	216.9	1.053		0.97	50.36	11331.6	[]	FALSE											51.99	11074	11260	11332	23957	22083	23831
3	840.466	841.473	[M-H]-	bruker.bsf.mcube.client.ui.model.impl.BucketTableLine@53fcb859	286	1.405		10.94	123.11	5660.81	[]	TRUE											11.25	5895	5661	7216	0	0	0
3.01	727.5	728.508	[M-H]-	bruker.bsf.mcube.client.ui.model.impl.BucketTableLine@6996feca	275.9	1.352		8.2	123.07	4796.7	[]	TRUE											15	4797	5859	5257	0	0	0
3.02	732.259	733.266	[M-H]-	bruker.bsf.mcube.client.ui.model.impl.BucketTableLine@41b15969	249.1	1.221		3.5	74.9	2496.7	[]	TRUE											21.42	2630	2497	2417	5250	5413	5308
3.01	658.299	659.306	[M-H]-	bruker.bsf.mcube.client.ui.model.impl.BucketTableLine@77b91f76	252.2	1.233		10.84	107.46	1507.63	[]	TRUE											9.91	1508	1958	1676	6065	5978	5781
[truncated: 5,455 more rows]
