# Supplementary material for: Protocol for untargeted lipidomics of human serum using LC-TIMS-PASEF
Source: STAR Protoc. 2026 Jun 1;7(2):104607. doi: 10.1016/j.xpro.2026.104607 (PMC13251676; doi:10.1016/j.xpro.2026.104607)
Supplement: Table S3. Example of the final annotated feature spreadsheet generated by the Buzatto Research Group LipidQuest routine (https://github.com/Buzattoresearch/BRG-LipidQuest, DOI: 10.5281/zenodo.19545764), related to Step 91 — Lipid annotations are reported with associated annotation confidence tiers (column Q) reflecting the level of supporting evidence. High-confidence annotations are supported by MS/MS spectral matching, accurate mass, retention time, and ion mobility (CCS), whereas lower-confidence annotations are based on accurate mass and retention time. All features have been subjected to quality control and filtering steps, including retention time evaluation, adduct consistency, and biological plausibility screening. Confidence tiers are provided to guide interpretation and enable user-defined filtering for downstream analysis. This table represents the final dataset and can be used for statistical analysis; confidence tiers are provided to enable user-defined filtering depending on the desired level of stringency. The annotations and values reported here reflect the example dataset used in this protocol and should not be interpreted as a fixed expectation for serum lipidomics. [file mmc3.xlsx]

## Sheet: Table S3
Table S3. Example of the final annotated feature spreadsheet generated by the Buzatto Research Group LipidQuest routine (https://github.com/Buzattoresearch/BRG-LipidQuest, DOI: 10.5281/zenodo.19545764). Lipid annotations are reported with associated annotation confidence tiers (column Q) reflecting the level of supporting evidence. High-confidence annotations are supported by MS/MS spectral match…
UniqueID	RT (min)	m/z	Polarity	Adducts	Neutral mass	Annotation	Annotation level	Species annotation	Annotation Type	Annotation Source	Headgroup	Lipid Class	Δm/z (mDa)	Δm/z (ppm)	MS/MS score	Annotation tier	mSigma	CCS (Å²)	Mob. 1/K0	ΔCCS [%]	Molecular Formula	Plasmenyl?	Number of carbons in fatty acyls	Double bond equivalents	Chain type	PUFA?	Modifications	RSD QCs (%)	RSD Samples (%)	Internal standard used for normalization	QC_1	QC_2	QC_3	S_1	S_2	S_3
P_17	4.79	401.341	Pos	[M+H]+	400.334	25-hydroxycholecalciferol	Molecular level	25-hydroxycholecalciferol	MS/MS match	1-MoNA LipidBlast 2022	Other	ST	-0.119	-0.296	931.4	High confidence	17.2	209.8	1.013	0.2	C27H44O2	No				No		6.09042	19.5431	[D7]DG 15:0_18:1	5.81412	5.34372	5.17414	0.00255488	0.00173512	0.00205373
P_8845	15.07	806.796	Pos	[M+H]+	805.789	ACer 52:0;O2	Sum composition - Species level	ACer 52:0;O2	MS match	LIPID MAPS	ACer	ACer	-0.784	-0.971744		Low confidence		313.8	1.541			No	52	0	even	No	O2	23.0403	17.0754	[D9]SM 18:0;O2/18:1	0.000135182	0.000121796	8.45605e-05	0.0010016	0.00103343	0.0013501
P_8773	14.65	804.781	Pos	[M+H]+	803.773	ACer 52:1;O2	Sum composition - Species level	ACer 52:1;O2	MS match	LIPID MAPS	ACer	ACer	-0.234	-0.290762		Low confidence		311.5	1.529			No	52	1	even	No	O2	24.9966	12.7202	[D9]SM 18:0;O2/18:1	0.000316251	0.000334726	0.000203251	0.00214461	0.00234276	0.00274646
P_8654	14.27	802.765	Pos	[M+H]+	801.757	ACer 52:2;O2	Sum composition - Species level	ACer 52:2;O2	MS match	LIPID MAPS	ACer	ACer	-0.544	-0.677658		Low confidence		309.9	1.521			No	52	2	even	Yes	O2	1.93199	10.0971	[D9]SM 18:0;O2/18:1	0.000423715	0.000439747	0.000435889	0.00169431	0.00179686	0.00205656
P_8884	15.55	834.827	Pos	[M+H]+	833.82	ACer 54:0;O2	Sum composition - Species level	ACer 54:0;O2	MS match	LIPID MAPS	ACer	ACer	-0.794	-0.951094		Low confidence		320.7	1.575			No	54	0	even	No	O2	27.528	12.6757	[D9]SM 18:0;O2/18:1	0.000351903	0.000300294	0.000198496	0.00233626	0.00213185	0.00273022
P_8850	15.14	832.812	Pos	[M+H]+	831.804	ACer 54:1;O2	Sum composition - Species level	ACer 54:1;O2	MS match	LIPID MAPS	ACer	ACer	-0.274	-0.329006		Low confidence		317.8	1.561			No	54	1	even	No	O2	21.9831	16.6872	[D9]SM 18:0;O2/18:1	0.000566148	0.000521446	0.000363712	0.00368847	0.00362332	0.00482371
P_8772	14.67	830.796	Pos	[M+H]+	829.789	ACer 54:2;O2	Sum composition - Species level	ACer 54:2;O2	MS match	LIPID MAPS	ACer	ACer	-0.354	-0.426097		Low confidence		315.2	1.548			No	54	2	even	Yes	O2	19.5211	11.1074	[D9]SM 18:0;O2/18:1	0.00048461	0.00054166	0.000364391	0.00281181	0.00301495	0.00348396
P_8655	14.28	828.781	Pos	[M+H]+	827.773	ACer 54:3;O2	Sum composition - Species level	ACer 54:3;O2	MS match	LIPID MAPS	ACer	ACer	0.306	0.369217		Low confidence		312.9	1.537			No	54	3	even	Yes	O2	1.93199	7.61313	[D9]SM 18:0;O2/18:1	0.00044669	0.000463592	0.000459525	0.00178509	0.00203348	0.00205178
P_8904	16.04	862.858	Pos	[M+H]+	861.851	ACer 56:0;O2	Sum composition - Species level	ACer 56:0;O2	MS match	LIPID MAPS	ACer	ACer	-1.044	-1.20993		Low confidence		326	1.602			No	56	0	even	No	O2	28.7057	15.1687	[D9]SM 18:0;O2/18:1	0.000230916	0.00020505	0.00012735	0.00163477	0.0013383	0.00181844
P_8883	15.57	860.843	Pos	[M+H]+	859.836	ACer 56:1;O2	Sum composition - Species level	ACer 56:1;O2	MS match	LIPID MAPS	ACer	ACer	-0.444	-0.515773		Low confidence		324.4	1.594			No	56	1	even	No	O2	26.8517	11.4564	[D9]SM 18:0;O2/18:1	0.000566148	0.000460634	0.000324828	0.00323512	0.00296897	0.0037164
P_8849	15.13	858.827	Pos	[M+H]+	857.82	ACer 56:2;O2	Sum composition - Species level	ACer 56:2;O2	MS match	LIPID MAPS	ACer	ACer	-0.534	-0.621778		Low confidence		321.3	1.579			No	56	2	even	Yes	O2	21.3987	15.692	[D9]SM 18:0;O2/18:1	0.000675581	0.000550568	0.000438254	0.00386643	0.00372746	0.00492469
P_8885	15.55	886.859	Pos	[M+H]+	885.851	ACer 58:2;O2	Sum composition - Species level	ACer 58:2;O2	MS match	LIPID MAPS	ACer	ACer	-0.374	-0.421713		Low confidence		328.2	1.614			No	58	2	even	Yes	O2	25.0209	13.8171	[D9]SM 18:0;O2/18:1	0.000210614	0.000185007	0.000125822	0.00122834	0.00115185	0.00149179
P_2127	2.06	398.326	Pos	[M+H]+	397.319	CAR 16:1	Molecular level	CAR 16:1	MS match	LIPID MAPS	CAR	CAR	-0.834	-2.09376		Low confidence		211.5	1.021			No	16	1	even	No		2.78854	3.90832	[D7]LPC 18:1	0.00265255	0.00263279	0.00251821	0.00354621	0.00376075	0.00382243
P_2334	2.83	426.357	Pos	[M+H]+	425.351	CAR 18:1	Molecular level	CAR 18:1	MS match	LIPID MAPS	CAR	CAR	-0.844	-1.97956		Low confidence		219.6	1.063			No	18	1	even	No		3.73832	6.16869	[D7]LPC 18:1	0.0169167	0.0177665	0.0165173	0.0202883	0.0225577	0.0226816
P_2195	2.27	424.342	Pos	[M+H]+	423.335	CAR 18:2	Molecular level	CAR 18:2	MS match	LIPID MAPS	CAR	CAR	-0.774	-1.824		Low confidence		213.6	1.033			No	18	2	even	Yes		2.76137	6.66879	[D7]LPC 18:1	0.00349484	0.00336976	0.00331152	0.00848489	0.0074307	0.00788067
P_2169	2.23	448.343	Pos	[M+H]+	447.335	CAR 20:4	Molecular level	CAR 20:4	MS match	LIPID MAPS	CAR	CAR	-0.084	-0.187357		Low confidence		216.2	1.048			No	20	4	even	Yes		8.75765	21.8484	[D7]LPC 18:1	0.000917043	0.000794644	0.000787092	0.00158829	0.00238242	0.00176193
P_692	14.58	642.618	Pos	[M+NH4]+	624.585	CE 16:0	Molecular level	CE 16:0	MS match	LIPID MAPS	CE	CE	-0.583	-0.907226		Low confidence		285.4	1.395			No	16	0	even	No		17.7859	20.9408	[D7]CE 18:1	0.0387417	0.0433684	0.0544985	0.0402181	0.0262421	0.0337388
P_7757	12.17	674.608	Pos	[M+NH4]+	656.574	CE 16:0;O2	Molecular level	CE 16:0;O2	MS match	LIPID MAPS	CE	CE	-0.593	-0.879029		Low confidence		279.4	1.367			No	16	0	even	No	O2	5.06073	22.0807	[D7]CE 18:1	0.0018242	0.00188471	0.00201322	0.00960623	0.0144967	0.0145768
P_18	14.03	640.602	Pos	[M+NH4]+, [M+Na]+, [2M+NH4]+	622.569	CE 16:1	Molecular level	CE 16:1	MS/MS match		CE	CE	-0.252	-0.393	952.5	High confidence	10.2	284.7	1.392	0.5	C43H74O2	No	16	1	even	No		1.98716	2.24341	[D7]CE 18:1	0.133018	0.129829	0.127892	0.330683	0.327943	0.316902
P_693	13.65	638.587	Pos	[M+NH4]+	620.553	CE 16:2	Molecular level	CE 16:2	MS match	LIPID MAPS	CE	CE	-0.273	-0.427506		Low confidence		286.3	1.399			No	16	2	even	Yes		5.06073	3.86902	[D7]CE 18:1	0.00627858	0.00648683	0.00692915	0.0334722	0.0325005	0.0309906
P_8679	14.35	668.634	Pos	[M+NH4]+	650.6	CE 18:1	Molecular level	CE 18:1	MS match	LIPID MAPS	CE	CE	-0.273	-0.408295		Low confidence		297.9	1.457			No	18	1	even	No		11.0352	17.246	[D7]CE 18:1	0.0223361	0.0179016	0.020049	0.110078	0.146561	0.154322
P_23	14.56	668.634	Pos	[M+NH4]+	650.6	CE 18:1	Molecular level	CE 18:1	MS/MS match		CE	CE	-0.113	-0.168	897.3	High confidence	12.5	290.1	1.42	0.5	C45H78O2	No	18	1	even	No		4.59184	1.51706	[D7]CE 18:1	0.699784	0.663609	0.727424	1.63649	1.61334	1.58759
P_8340	13.12	684.628	Pos	[M+NH4]+	666.595	CE 18:1;O	Molecular level	CE 18:1;O	MS match	LIPID MAPS	CE	CE	-0.538	-0.785827		Low confidence		291.2	1.425			No	18	1	even	No	O	7.20314	13.2931	[D7]CE 18:1	0.0819357	0.0763113	0.0881383	0.00589697	0.00720067	0.00565614
P_25	14.09	666.619	Pos	[M+NH4]+, [2M+NH4]+	648.585	CE 18:2	Molecular level	CE 18:2	MS/MS match		CE	CE	0.282	0.424	863.4	High confidence	7.9	290.6	1.422	0.7	C45H76O2	No	18	2	even	Yes		1.74822	2.84178	[D7]CE 18:1	0.839412	0.842357	0.866478	11.2274	10.675	10.7114
P_695	14.64	666.618	Pos	[M+NH4]+	648.585	CE 18:2	Molecular level	CE 18:2	MS match	LIPID MAPS	CE	CE	-0.373	-0.559541		Low confidence		291.6	1.427			No	18	2	even	Yes		5.06073	31.7304	[D7]CE 18:1	0.00966013	0.00998054	0.0106611	0.075152	0.0485102	0.0420902
P_8208	12.91	682.613	Pos	[M+NH4]+	664.579	CE 18:2;O	Molecular level	CE 18:2;O	MS match	LIPID MAPS	CE	CE	-0.338	-0.495156		Low confidence		292	1.429			No	18	2	even	Yes	O	2.36698	17.1995	[D7]CE 18:1	0.103895	0.106844	0.108914	0.0240924	0.0335311	0.0324406
P_26	13.76	664.603	Pos	[M+NH4]+	646.569	CE 18:3	Molecular level	CE 18:3	MS/MS match		CE	CE	-0.164	-0.247	921.4	High confidence	5.9	288.7	1.412	0.1	C45H74O2	No	18	3	even	Yes		5.05183	8.08688	[D7]CE 18:1	0.0307386	0.0307671	0.0281383	1.6646	1.47691	1.43225
P_27	13.45	662.587	Pos	[M+NH4]+	644.553	CE 18:4	Molecular level	CE 18:4	MS/MS match		CE	CE	-0.356	-0.537	817.6	High confidence	70.6	288.5	1.411	0.1	C45H72O2	No	18	4	even	Yes		5.06073	6.2387	[D7]CE 18:1	0.00756521	0.00781614	0.0083491	0.0401825	0.0454911	0.043568
P_28	15.04	696.665	Pos	[M+NH4]+	678.631	CE 20:1	Molecular level	CE 20:1	MS/MS match		CE	CE	-0.102	-0.147	867.7	High confidence	3.3	295.5	1.447	0.4	C47H82O2	No	20	1	even	No		26.6755	13.0027	[D7]CE 18:1	0.049592	0.0381932	0.0288796	0.0251224	0.0277874	0.0324314
P_8720	14.45	694.649	Pos	[M+NH4]+	676.616	CE 20:2	Molecular level	CE 20:2	MS match	LIPID MAPS	CE	CE	-0.163	-0.234651		Low confidence		298.8	1.463			No	20	2	even	Yes		7.32017	7.31968	[D7]CE 18:1	0.0427553	0.0387262	0.037141	0.297576	0.330819	0.343491
P_30	14.23	692.633	Pos	[M+NH4]+	674.6	CE 20:3	Molecular level	CE 20:3	MS/MS match		CE	CE	-0.675	-0.974	921.7	High confidence	16.6	295.2	1.445	0.4	C47H78O2	No	20	3	even	Yes		2.4466	0.992026	[D7]CE 18:1	0.0327098	0.034259	0.033967	0.951801	0.970807	0.962775
P_31	13.93	690.619	Pos	[M+NH4]+	672.585	CE 20:4	Molecular level	CE 20:4	MS/MS match		CE	CE	0.174	0.253	871.9	High confidence	4.9	294	1.439	0.1	C47H76O2	No	20	4	even	Yes		5.17033	2.99815	[D7]CE 18:1	2.63692	2.62282	2.87231	17.24	16.3149	16.4498
P_8194	12.88	706.612	Pos	[M+NH4]+	688.579	CE 20:4;O	Molecular level	CE 20:4;O	MS match	LIPID MAPS	CE	CE	-0.868	-1.22839		Low confidence		297.1	1.455			No	20	4	even	Yes	O	5.06073	3.13142	[D7]CE 18:1	0.00216147	0.00223316	0.00238544	0.0115045	0.0119824	0.0122393
P_8480	13.6	688.603	Pos	[M+NH4]+	670.569	CE 20:5	Molecular level	CE 20:5	MS match	LIPID MAPS	CE	CE	-0.033	-0.0479231		Low confidence		292	1.429			No	20	5	even	Yes		4.30079	2.08206	[D7]CE 18:1	0.325548	0.322356	0.348539	3.99101	4.12417	3.96926
P_8581	13.94	716.634	Pos	[M+NH4]+	698.6	CE 22:5	Molecular level	CE 22:5	MS match	LIPID MAPS	CE	CE	-0.273	-0.380948		Low confidence		300	1.47			No	22	5	even	Yes		14.9592	5.77133	[D7]CE 18:1	0.0287915	0.0233692	0.0315811	0.216938	0.236719	0.212703
P_697	13.72	714.618	Pos	[M+NH4]+	696.585	CE 22:6	Molecular level	CE 22:6	MS match	LIPID MAPS	CE	CE	-0.423	-0.591924		Low confidence		296.7	1.453			No	22	6	even	Yes		2.31739	4.49527	[D7]CE 18:1	0.55722	0.570101	0.58365	8.72347	8.7753	8.08687
P_35	11.85	596.598	Pos	[M+H]+	595.591	Cer 18:0;O2/20:0	Molecular level	Cer 38:0;O2	MS/MS match		Cer	Cer	0.206	0.345	723.1	High confidence	59.3	273.6	1.336	2.4	C38H77NO3	No	38	0	even	No		2.69973	16.3207	[D9]SM 18:0;O2/18:1	0.00523349	0.00495854	0.00508976	0.000999071	0.0010875	0.00135877
P_36	12.16	624.628	Pos	[M+H]+, [M+Na]+	623.621	Cer 18:0;O2/22:0	Molecular level	Cer 40:0;O2	MS/MS match		Cer	Cer	-0.489	-0.783	806.7	High confidence	34.3	280.5	1.37	2.2	C40H81NO3	No	40	0	even	No		14.4062	11.1767	[D9]SM 18:0;O2/18:1	0.0136252	0.0111875	0.0103789	0.00648154	0.00747748	0.00811292
P_38	12.47	652.66	Pos	[M+H]+, [M+Na]+	651.652	Cer 18:0;O2/24:0	Molecular level	Cer 42:0;O2	MS/MS match		Cer	Cer	-0.39	-0.597	907	High confidence	3.4	287.7	1.407	2	C42H85NO3	No	42	0	even	No		1.93199	10.4059	[D9]SM 18:0;O2/18:1	0.00212348	0.00220383	0.00218449	0.00847144	0.00976964	0.0104252
P_39	12.16	650.644	Pos	[M+H]+, [M+Na]+	649.636	Cer 18:0;O2/24:1	Molecular level	Cer 42:1;O2	MS/MS match		Cer	Cer	-0.902	-1.386	839.9	High confidence	11.5	282.9	1.383	1.2	C42H83NO3	No	42	1	even	No		7.02212	12.5935	[D9]SM 18:0;O2/18:1	0.0236813	0.0262548	0.0271595	0.00593249	0.00665947	0.00762422
P_40	5.76	678.603	Pos	[M+H]+	677.596	Cer 18:0;O3/24:3;O	Molecular level	Cer 42:3;O3	MS/MS match		Cer	Cer	-0.139	-0.204	912	High confidence	79.4	281.5	1.378		C42H79NO5	No	42	3	even	Yes		11.3131	12.5966	[D9]SM 18:0;O2/18:1	0.00233969	0.00290393	0.002818	0.000378082	0.000298638	0.000316385
P_41	6.02	678.603	Pos	[M+H]+	677.595	Cer 18:0;O3/24:3;O	Molecular level	Cer 42:3;O3	MS/MS match		Cer	Cer	-0.368	-0.543	615.9	High confidence	29.8	281.4	1.377		C42H79NO5	No	42	3	even	Yes		8.29549	12.5966	[D9]SM 18:0;O2/18:1	0.00295684	0.00260929	0.002538	0.000397467	0.00031395	0.000332607
P_42	6.04	676.588	Pos	[M+H]+	675.58	Cer 18:0;O3/24:4;O	Molecular level	Cer 42:4;O3	MS/MS match		Cer	Cer	0.21	0.311	843.1	High confidence	207.7	283.7	1.388		C42H77NO5	No	42	4	even	Yes		1.84883	12.5966	[D9]SM 18:0;O2/18:1	0.0036826	0.00377466	0.00381881	0.000585873	0.000462767	0.000490268
P_43	7.95	538.52	Pos	[M+H]+	537.512	Cer 18:1;O2/16:0	Molecular level	Cer 34:1;O2	MS/MS match		Cer	Cer	0.365	0.678	853.2	High confidence	61.2	255.8	1.246	2.3	C34H67NO3	No	34	1	even	No		19.1948	12.5966	[D9]SM 18:0;O2/18:1	0.00223158	0.00214882	0.00153822	0.000242656	0.000191668	0.000203058
P_44	7.99	554.515	Pos	[M+H]+	553.507	Cer 18:1;O2/16:0;O	Molecular level	Cer 34:1;O2	MS/MS match		Cer	Cer	0.286	0.516	930.3	High confidence	36.6	260.7	1.27		C34H67NO4	No	34	1	even	No		7.16115	12.5966	[D9]SM 18:0;O2/18:1	0.00217744	0.00248595	0.00245514	0.000351339	0.000277514	0.000294006
P_46	11.39	580.567	Pos	[M+H]+, [M+H-H2O]+	579.559	Cer 18:1;O2/19:0	Molecular level	Cer 37:1;O2	MS/MS match		Cer	Cer	0.179	0.309	925.4	High confidence	36.9	268.3	1.309	2.7	C37H73NO3	No	37	1	odd	No		0.684414	35.6747	[D9]SM 18:0;O2/18:1	0.00614097	0.00612528	0.00620484	0.000153775	0.000329011	0.000258919
P_47	11.44	610.577	Pos	[M+H]+	609.57	Cer 18:1;O2/20:0;O	Molecular level	Cer 38:1;O2	MS/MS match		Cer	Cer	-0.029	-0.047	911.1	High confidence	6.8	273.7	1.337		C38H75NO4	No	38	1	even	No		14.0219	95.5091	[D9]SM 18:0;O2/18:1	0.00297484	0.00235799	0.00309019	1.73312e-05	1.36895e-05	7.25152e-05
P_48	11.91	608.597	Pos	[M+H]+, [M+H-H2O]+, [M+Na]+	607.59	Cer 18:1;O2/21:0	Molecular level	Cer 39:1;O2	MS/MS match		Cer	Cer	-0.176	-0.289	979	High confidence	8.6	274.5	1.34	2.2	C39H77NO3	No	39	1	odd	No		3.5495	11.6193	[D9]SM 18:0;O2/18:1	0.0234024	0.0250717	0.0239053	0.00151954	0.00169429	0.00191598
P_49	12.06	622.613	Pos	[M+H]+, [M+H-H2O]+	621.606	Cer 18:1;O2/22:0	Molecular level	Cer 40:1;O2	MS/MS match		Cer	Cer	0.155	0.248	988.5	High confidence	1.2	277.7	1.357	2	C40H79NO3	No	40	1	even	No		1.27759	4.80653	[D9]SM 18:0;O2/18:1	0.422196	0.424914	0.432697	0.0283289	0.0311341	0.0302791
P_50	11.92	638.608	Pos	[M+H]+, [M+H-H2O]+	637.601	Cer 18:1;O2/22:0;O	Molecular level	Cer 40:1;O2	MS/MS match		Cer	Cer	-0.302	-0.472	924.2	High confidence	69.2	280.2	1.37		C40H79NO4	No	40	1	even	No		2.02872	12.5966	[D9]SM 18:0;O2/18:1	0.0198495	0.0190664	0.0195528	0.00296064	0.00233854	0.00247751
P_51	11.72	620.597	Pos	[M+H]+, [M+H-H2O]+	619.59	Cer 18:1;O2/22:1	Molecular level	Cer 40:2;O2	MS/MS match		Cer	Cer	-0.303	-0.488	924.6	High confidence	14.1	274.9	1.343	1.8	C40H77NO3	No	40	2	even	Yes		8.55491	8.72745	[D9]SM 18:0;O2/18:1	0.0456792	0.0537773	0.0478005	0.00159144	0.00181775	0.00188562
P_52	11.07	618.582	Pos	[M+H]+, [M+H-H2O]+	617.574	Cer 18:1;O2/22:2	Molecular level	Cer 40:3;O2	MS/MS match		Cer	Cer	-0.174	-0.282	984.5	High confidence	20.2	271.4	1.326	1.3	C40H75NO3	No	40	3	even	Yes		4.48547	46.5374	[D9]SM 18:0;O2/18:1	0.0192938	0.0210175	0.020671	3.4584e-05	9.88921e-05	8.66401e-05
P_54	12.08	652.624	Pos	[M+H]+	651.616	Cer 18:1;O2/23:0;O	Molecular level	Cer 41:1;O2	MS/MS match		Cer	Cer	-0.207	-0.317	492.9	High confidence	69.7	284.8	1.393		C41H81NO4	No	41	1	odd	No		8.65118	90.8283	[D9]SM 18:0;O2/18:1	0.00604425	0.00599509	0.00696809	8.74536e-05	0.000345388	7.31825e-05
P_55	11.9	634.613	Pos	[M+H]+, [M+H-H2O]+	633.606	Cer 18:1;O2/23:1	Molecular level	Cer 41:2;O2	MS/MS match		Cer	Cer	-0.223	-0.352	961.1	High confidence	14.1	277.4	1.356	1.3	C41H79NO3	No	41	2	odd	Yes		2.12872	12.7365	[D9]SM 18:0;O2/18:1	0.0201968	0.0210439	0.0208296	0.0024596	0.00190677	0.00228223
P_56	12.36	650.645	Pos	[M+H]+, [M+Na]+, [M+H-H2O]+, [M+K]+	649.637	Cer 18:1;O2/24:0	Molecular level	Cer 42:1;O2	MS/MS match		Cer	Cer	-0.05	-0.077	980.7	High confidence	1.9	284.1	1.389	1.6	C42H83NO3	No	42	1	even	No		0.847255	8.52458	[D9]SM 18:0;O2/18:1	0.329261	0.334832	0.331386	0.020004	0.0221164	0.0237358
P_57	11.88	666.639	Pos	[M+H]+, [M+Na]+	665.632	Cer 18:1;O2/24:0;O	Molecular level	Cer 42:1;O2	MS/MS match		Cer	Cer	-0.445	-0.667	719.8	High confidence	32.5	284.1	1.39		C42H83NO4	No	42	1	even	No		5.00308	5.43664	[D9]SM 18:0;O2/18:1	0.0122331	0.013376	0.0133393	0.00936724	0.0104055	0.0101587
P_58	12.21	666.639	Pos	[M+H]+	665.632	Cer 18:1;O2/24:0;O	Molecular level	Cer 42:1;O2	MS/MS match		Cer	Cer	-0.076	-0.114	746.2	High confidence	92.2	286	1.399		C42H83NO4	No	42	1	even	No		20.2391	12.5966	[D9]SM 18:0;O2/18:1	0.00833938	0.00638823	0.005681	0.000891381	0.000704081	0.000745921
P_59	12.06	648.629	Pos	[M+H]+, [M+K]+, [M+Na]+, [M+H-H2O]+	647.622	Cer 18:1;O2/24:1	Molecular level	Cer 42:2;O2	MS/MS match		Cer	Cer	0.047	0.072	971.7	High confidence	1.1	282	1.379	1.6	C42H81NO3	No	42	2	even	Yes		2.31728	5.6583	[D9]SM 18:0;O2/18:1	0.874906	0.900877	0.916017	0.0709772	0.0743928	0.0794059
P_60	8.59	664.623	Pos	[M+H]+	663.616	Cer 18:1;O2/24:1;O	Molecular level	Cer 42:2;O2	MS/MS match		Cer	Cer	-0.469	-0.706	882.2	High confidence	27.4	282.1	1.38		C42H81NO4	No	42	2	even	Yes		11.9733	12.5966	[D9]SM 18:0;O2/18:1	0.00160106	0.00145505	0.00184216	0.000226426	0.000178848	0.000189476
P_61	11.5	664.624	Pos	[M+H]+	663.617	Cer 18:1;O2/24:1;O	Molecular level	Cer 42:2;O2	MS/MS match		Cer	Cer	-0.016	-0.024	825.2	High confidence	59.6	280	1.37		C42H81NO4	No	42	2	even	Yes		4.70863	23.7637	[D9]SM 18:0;O2/18:1	0.00531469	0.00529172	0.0048826	0.000205343	0.00030413	0.000332324
P_63	7.65	646.614	Pos	[M+H]+	645.606	Cer 18:1;O2/24:2	Molecular level	Cer 42:3;O2	MS/MS match		Cer	Cer	0.344	0.532	972.7	High confidence	32.9	279.1	1.364	1.4	C42H79NO3	No	42	3	even	Yes		13.5737	12.5966	[D9]SM 18:0;O2/18:1	0.0027667	0.00219405	0.00221521	0.000340584	0.000269019	0.000285006
P_64	11.78	646.613	Pos	[M+H]+, [M+Na]+, [M+H-H2O]+	645.606	Cer 18:1;O2/24:2	Molecular level	Cer 42:3;O2	MS/MS match		Cer	Cer	-0.159	-0.246	988.1	High confidence	3.9	277.5	1.357	0.8	C42H79NO3	No	42	3	even	Yes		2.5523	8.51486	[D9]SM 18:0;O2/18:1	0.345652	0.363591	0.352741	0.00912335	0.0103887	0.0107632
P_65	7.93	662.608	Pos	[M+H]+	661.601	Cer 18:1;O2/24:2;O	Molecular level	Cer 42:3;O2	MS/MS match		Cer	Cer	0.259	0.391	572.4	High confidence	59.7	282.7	1.383		C42H79NO4	No	42	3	even	Yes		4.91355	12.5966	[D9]SM 18:0;O2/18:1	0.00420287	0.00437645	0.00396704	0.000622143	0.000491416	0.000520619
P_66	8.49	662.609	Pos	[M+H]+	661.601	Cer 18:1;O2/24:2;O	Molecular level	Cer 42:3;O2	MS/MS match		Cer	Cer	0.511	0.772	790.3	High confidence	42.8	279.9	1.369		C42H79NO4	No	42	3	even	Yes		7.72063	12.5966	[D9]SM 18:0;O2/18:1	0.0016245	0.00157856	0.00182196	0.000245283	0.000193743	0.000205257
P_67	11.57	662.608	Pos	[M+H]+	661.601	Cer 18:1;O2/24:2;O	Molecular level	Cer 42:3;O2	MS/MS match		Cer	Cer	-0.334	-0.504	966	High confidence	66.9	278.4	1.362		C42H79NO4	No	42	3	even	Yes		16.2679	12.5966	[D9]SM 18:0;O2/18:1	0.00310655	0.00419367	0.00332044	0.000500683	0.000395478	0.000418979
P_68	7.17	644.597	Pos	[M+H]+	643.59	Cer 18:1;O2/24:3	Molecular level	Cer 42:4;O2	MS/MS match		Cer	Cer	-0.238	-0.37	912.7	High confidence	32.7	278.4	1.361	2	C42H77NO3	No	42	4	even	Yes		3.44294	12.5966	[D9]SM 18:0;O2/18:1	0.00248808	0.00265485	0.00252289	0.000395065	0.000312052	0.000330596
P_69	11.37	644.597	Pos	[M+H]+	643.59	Cer 18:1;O2/24:3	Molecular level	Cer 42:4;O2	MS/MS match		Cer	Cer	-0.21	-0.326	938.3	High confidence	9.8	274.2	1.341	0.5	C42H77NO3	No	42	4	even	Yes		6.7127	12.5966	[D9]SM 18:0;O2/18:1	0.0157391	0.0179289	0.0174003	0.00253848	0.00200508	0.00212424
P_70	7.34	660.592	Pos	[M+H]+	659.585	Cer 18:1;O2/24:3;O	Molecular level	Cer 42:4;O2	MS/MS match		Cer	Cer	-0.313	-0.474	960.7	High confidence	55.9	280.7	1.373		C42H77NO4	No	42	4	even	Yes		9.1354	12.5966	[D9]SM 18:0;O2/18:1	0.0043293	0.00498252	0.00516906	0.000698729	0.000551909	0.000584707
P_71	12.51	664.66	Pos	[M+H]+, [M+Na]+	663.652	Cer 18:1;O2/25:0	Molecular level	Cer 43:1;O2	MS/MS match		Cer	Cer	-0.394	-0.592	890.1	High confidence	4.3	288.4	1.411	1.8	C43H85NO3	No	43	1	odd	No		2.35603	9.80998	[D9]SM 18:0;O2/18:1	0.00447703	0.00437868	0.0045897	0.00192199	0.0023246	0.00223885
P_72	7.48	536.503	Pos	[M+H]+	535.496	Cer 18:2;O2/16:0	Molecular level	Cer 34:2;O2	MS/MS match		Cer	Cer	-0.31	-0.577	743.2	High confidence	80.3	253.5	1.234	2.3	C34H65NO3	No	34	2	even	Yes		5.34643	12.5966	[D9]SM 18:0;O2/18:1	0.00372304	0.00357766	0.00334676	0.000524549	0.000414329	0.000438951
P_73	11.52	646.613	Pos	[M+H]+	645.606	Cer 19:2;O2/23:1	Molecular level	Cer 42:3;O2	MS/MS match		Cer	Cer	-0.478	-0.739	738.7	High confidence	63.4	279.3	1.365	1.5	C42H79NO3	No	42	3	even	Yes		16.5413	12.5966	[D9]SM 18:0;O2/18:1	0.00268532	0.00375119	0.00322977	0.00043392	0.000342743	0.000363111
P_74	12.1	674.644	Pos	[M+H]+	673.637	Cer 19:2;O2/25:1	Molecular level	Cer 44:3;O2	MS/MS match		Cer	Cer	-0.625	-0.927	976.3	High confidence	37.2	284	1.39	0.5	C44H83NO3	No	44	3	even	Yes		5.1129	12.5966	[D9]SM 18:0;O2/18:1	0.00752102	0.00736449	0.00681663	0.00106863	0.000844088	0.000894249
P_75	11.03	564.535	Pos	[M+H]+	563.528	Cer 20:2;O2/16:0	Molecular level	Cer 36:2;O2	MS/MS match		Cer	Cer	0.448	0.793	696	High confidence	64.2	259.7	1.266	1.7	C36H69NO3	No	36	2	even	Yes		3.01103	12.5966	[D9]SM 18:0;O2/18:1	0.00156442	0.00162018	0.00166133	0.00025142	0.000198591	0.000210392
P_76	11.21	590.551	Pos	[M+H]+	589.543	Cer 20:2;O2/18:1	Molecular level	Cer 38:3;O2	MS/MS match		Cer	Cer	0.074	0.125	620.4	High confidence	40.7	264.2	1.289	1.4	C38H71NO3	No	38	3	even	Yes		6.81718	55.2886	[D9]SM 18:0;O2/18:1	0.00280697	0.00308791	0.00321058	0.000156699	4.12743e-05	0.000136466
P_4859	5.59	460.415	Pos	[M+H]+	459.408	Cer 30:4;O	Sum composition - Species level	Cer 30:4;O	MS match	LIPID MAPS	Cer	Cer	-0.724	-1.57249		Low confidence		217.4	1.054			No	30	4	even	Yes	O	4.09646	12.5966	[D9]SM 18:0;O2/18:1	0.00163589	0.00151535	0.00161837	0.000235505	0.00018602	0.000197075
P_1299	5.51	476.41	Pos	[M+H]+	475.403	Cer 30:4;O2	Sum composition - Species level	Cer 30:4;O2	MS match	LIPID MAPS	Cer	Cer	-0.549	-1.15237		Low confidence		219	1.063			No	30	4	even	Yes	O2	8.44564	12.5966	[D9]SM 18:0;O2/18:1	0.00560388	0.00546542	0.00637685	0.000849175	0.000670743	0.000710603
P_3837	4.42	508.399	Pos	[M+H]+	507.392	Cer 30:4;O4	Sum composition - Species level	Cer 30:4;O4	MS match	LIPID MAPS	Cer	Cer	-1.209	-2.37805		Low confidence		221.1	1.075			No	30	4	even	Yes	O4	8.20691	12.5966	[D9]SM 18:0;O2/18:1	0.00162301	0.00144391	0.00169749	0.000224803	0.000177567	0.000188119
P_698	10.03	512.503	Pos	[M+H]+	511.496	Cer 32:0;O2	Sum composition - Species level	Cer 32:0;O2	MS match	LIPID MAPS	Cer	Cer	-0.779	-1.51999		Low confidence		252.5	1.228			No	32	0	even	No	O2	12.5152	4.02499	[D9]SM 18:0;O2/18:1	0.000412809	0.00033267	0.000336714	0.00118793	0.00112613	0.0012193
P_5944	7.21	492.478	Pos	[M+H]+	491.47	Cer 32:2;O	Sum composition - Species level	Cer 32:2;O	MS match	LIPID MAPS	Cer	Cer	-0.324	-0.657897		Low confidence		250.7	1.218			No	32	2	even	Yes	O	3.83395	12.5966	[D9]SM 18:0;O2/18:1	0.0084059	0.00893653	0.00833668	0.00130605	0.00103162	0.00109292
P_1326	5.85	520.437	Pos	[M+H]+	519.429	Cer 32:4;O3	Sum composition - Species level	Cer 32:4;O3	MS match	LIPID MAPS	Cer	Cer	0.576	1.10676		Low confidence		243	1.182			No	32	4	even	Yes	O3	7.84963	3.06639	[D9]SM 18:0;O2/18:1	0.000333747	0.000381149	0.000385786	0.00142783	0.00134607	0.0014086
P_716	11.15	572.527	Pos	[M+H]+	571.518	Cer 34:0;O4	Sum composition - Species level	Cer 34:0;O4	MS match	LIPID MAPS	Cer	Cer	1.181	2.06279		Low confidence		258.1	1.259			No	34	0	even	No	O4	6.07883	6.43966	[D9]SM 18:0;O2/18:1	0.00201915	0.00215157	0.00228059	0.00013344	0.000142774	0.000151815
P_703	8.7	538.52	Pos	[M+H]+	537.512	Cer 34:1;O2	Sum composition - Species level	Cer 34:1;O2	MS match	LIPID MAPS	Cer	Cer	0.221	0.410384		Low confidence		259.2	1.262			No	34	1	even	No	O2	1.46841	5.89289	[D9]SM 18:0;O2/18:1	0.915803	0.92686	0.942919	0.00474217	0.0049507	0.00440218
P_704	8.02	536.504	Pos	[M+H]+	535.496	Cer 34:2;O2	Sum composition - Species level	Cer 34:2;O2	MS match	LIPID MAPS	Cer	Cer	0.201	0.374648		Low confidence		259.2	1.262			No	34	2	even	Yes	O2	6.16051	12.5966	[D9]SM 18:0;O2/18:1	0.00223637	0.00239088	0.00253019	0.000360372	0.000284649	0.000301564
P_5138	5.99	566.478	Pos	[M+H]+	565.471	Cer 34:3;O4	Sum composition - Species level	Cer 34:3;O4	MS match	LIPID MAPS	Cer	Cer	-0.589	-1.03976		Low confidence		250.8	1.222			No	34	3	even	Yes	O4	4.35711	12.5966	[D9]SM 18:0;O2/18:1	0.00206355	0.00189118	0.00198106	0.000293795	0.000232061	0.000245852
P_701	11.23	568.566	Pos	[M+H]+	567.559	Cer 36:0;O2	Sum composition - Species level	Cer 36:0;O2	MS match	LIPID MAPS	Cer	Cer	-0.469	-0.824881		Low confidence		267.9	1.306			No	36	0	even	No	O2	3.68065	12.5966	[D9]SM 18:0;O2/18:1	0.0212608	0.0223374	0.0207975	0.00325914	0.00257431	0.0027273
P_1684	12.03	568.567	Pos	[M+H]+	567.559	Cer 36:0;O2	Sum composition - Species level	Cer 36:0;O2	MS match	LIPID MAPS	Cer	Cer	0.091	0.160052		Low confidence		266.6	1.3			No	36	0	even	No	O2	1.93199	10.1506	[D9]SM 18:0;O2/18:1	0.000262626	0.000272563	0.000270172	0.00106765	0.000919529	0.000884641
P_6813	10.39	598.541	Pos	[M+H]+	597.533	Cer 36:1;O4	Sum composition - Species level	Cer 36:1;O4	MS match	LIPID MAPS	Cer	Cer	0.421	0.703377		Low confidence		265.6	1.296			No	36	1	even	No	O4	15.6573	12.5966	[D9]SM 18:0;O2/18:1	0.00196254	0.00251336	0.00191246	0.000299722	0.000236744	0.000250812
P_7114	11.47	562.519	Pos	[M+H]+	561.512	Cer 36:3;O2	Sum composition - Species level	Cer 36:3;O2	MS match	LIPID MAPS	Cer	Cer	-0.969	-1.72261		Low confidence		256.8	1.252			No	36	3	even	Yes	O2	1.93199	11.6007	[D9]SM 18:0;O2/18:1	0.000611314	0.000634445	0.000628879	0.0024608	0.00196052	0.00234318
P_5582	6.65	594.51	Pos	[M+H]+	593.502	Cer 36:3;O4	Sum composition - Species level	Cer 36:3;O4	MS match	LIPID MAPS	Cer	Cer	-0.219	-0.368371		Low confidence		259.7	1.268			No	36	3	even	Yes	O4	4.51555	12.5966	[D9]SM 18:0;O2/18:1	0.00393316	0.00360867	0.00368874	0.000560319	0.000442582	0.000468883
P_5692	6.84	594.509	Pos	[M+H]+	593.502	Cer 36:3;O4	Sum composition - Species level	Cer 36:3;O4	MS match	LIPID MAPS	Cer	Cer	-0.489	-0.822526		Low confidence		261.9	1.278			No	36	3	even	Yes	O4	10.2162	12.5966	[D9]SM 18:0;O2/18:1	0.00354065	0.00434082	0.00389386	0.00057099	0.000451012	0.000477813
P_5786	7.02	594.509	Pos	[M+H]+	593.502	Cer 36:3;O4	Sum composition - Species level	Cer 36:3;O4	MS match	LIPID MAPS	Cer	Cer	-0.929	-1.56263		Low confidence		257.8	1.258			No	36	3	even	Yes	O4	1.76429	12.5966	[D9]SM 18:0;O2/18:1	0.00859439	0.00876729	0.00846454	0.0013258	0.00104722	0.00110945
P_5939	7.19	594.509	Pos	[M+H]+	593.502	Cer 36:3;O4	Sum composition - Species level	Cer 36:3;O4	MS match	LIPID MAPS	Cer	Cer	-0.659	-1.10848		Low confidence		260.2	1.27			No	36	3	even	Yes	O4	2.68253	12.5966	[D9]SM 18:0;O2/18:1	0.00448908	0.00456248	0.00432855	0.000678226	0.000535715	0.00056755
P_5082	5.9	592.495	Pos	[M+H]+	591.486	Cer 36:4;O4	Sum composition - Species level	Cer 36:4;O4	MS match	LIPID MAPS	Cer	Cer	0.651	1.09875		Low confidence		255.4	1.246			No	36	4	even	Yes	O4	13.5531	12.5966	[D9]SM 18:0;O2/18:1	0.00195758	0.00244946	0.0025414	0.000316555	0.000250039	0.000264898
P_7513	11.9	628.588	Pos	[M+H]+	627.58	Cer 38:0;O4	Sum composition - Species level	Cer 38:0;O4	MS match	LIPID MAPS	Cer	Cer	-0.379	-0.602939		Low confidence		269.7	1.318			No	38	0	even	No	O4	2.09151	16.6667	[D9]SM 18:0;O2/18:1	0.0548084	0.0567015	0.0545993	0.00069604	0.000943885	0.000945812
P_6432	8.56	610.577	Pos	[M+H]+	609.57	Cer 38:1;O3	Sum composition - Species level	Cer 38:1;O3	MS match	LIPID MAPS	Cer	Cer	-0.234	-0.383244		Low confidence		272.1	1.329			No	38	1	even	No	O3	19.9619	12.6929	[D9]SM 18:0;O2/18:1	0.00387572	0.00268021	0.00292769	0.00375585	0.00428995	0.00484673
P_718	11.49	624.555	Pos	[M+H]+	623.549	Cer 38:2;O4	Sum composition - Species level	Cer 38:2;O4	MS match	LIPID MAPS	Cer	Cer	-1.649	-2.64027		Low confidence		265.1	1.295			No	38	2	even	Yes	O4	4.66009	5.85225	[D9]SM 18:0;O2/18:1	0.00418355	0.00420737	0.00454283	0.000574031	0.00063566	0.000637177
P_1750	12.74	574.555	Pos	[M+H]+	573.548	Cer 38:3;O	Sum composition - Species level	Cer 38:3;O	MS match	LIPID MAPS	Cer	Cer	-1.064	-1.85186		Low confidence		257.5	1.256			No	38	3	even	Yes	O	1.93199	16.7637	[D9]SM 18:0;O2/18:1	0.00026428	0.000274279	0.000271873	0.00105516	0.00147813	0.00125378
P_6674	9.74	588.536	Pos	[M+H]+	587.528	Cer 38:4;O2	Sum composition - Species level	Cer 38:4;O2	MS match	LIPID MAPS	Cer	Cer	-0.009	-0.0152922		Low confidence		261	1.273			No	38	4	even	Yes	O2	6.97348	12.5966	[D9]SM 18:0;O2/18:1	0.0015999	0.00164913	0.00144058	0.000226126	0.000178612	0.000189226
P_7688	12.09	570.524	Pos	[M+H]+	569.517	Cer 38:5;O	Sum composition - Species level	Cer 38:5;O	MS match	LIPID MAPS	Cer	Cer	-0.724	-1.26901		Low confidence		247.7	1.208			No	38	5	even	Yes	O	1.93199	15.6311	[D9]SM 18:0;O2/18:1	0.000206896	0.000214724	0.00021284	0.000824828	0.0011296	0.00103156
P_6285	8.15	600.498	Pos	[M-H2O+H]+	617.502	Cer 38:5;O4	Sum composition - Species level	Cer 38:5;O4	MS match	LIPID MAPS	Cer	Cer	-0.804	-1.33889		Low confidence		281.3	1.373			No	38	5	even	Yes	O4	17.499	12.5966	[D9]SM 18:0;O2/18:1	0.00370092	0.00272869	0.00381711	0.000426871	0.000337175	0.000357212
P_6808	10.41	638.609	Pos	[M+H]+	637.601	Cer 40:1;O3	Sum composition - Species level	Cer 40:1;O3	MS match	LIPID MAPS	Cer	Cer	0.146	0.228622		Low confidence		278.2	1.36			No	40	1	even	No	O3	21.0194	13.8095	[D9]SM 18:0;O2/18:1	0.00509731	0.00374537	0.00348922	0.00477406	0.00537587	0.00627646
P_7655	12.06	654.603	Pos	[M+H]+	653.596	Cer 40:1;O4	Sum composition - Species level	Cer 40:1;O4	MS match	LIPID MAPS	Cer	Cer	-0.919	-1.4039		Low confidence		282.9	1.383			No	40	1	even	No	O4	1.93199	25.779	[D9]SM 18:0;O2/18:1	0.000542486	0.000563012	0.000558073	0.00217371	0.00212755	0.00327798
P_6491	8.77	636.593	Pos	[M+H]+	635.585	Cer 40:2;O3	Sum composition - Species level	Cer 40:2;O3	MS match	LIPID MAPS	Cer	Cer	-0.144	-0.226204		Low confidence		276.2	1.35			No	40	2	even	Yes	O3	1.93199	25.739	[D9]SM 18:0;O2/18:1	0.000211792	0.000219806	0.000217877	0.000836657	0.00129442	0.00141204
P_7543	11.93	652.587	Pos	[M+H]+	651.58	Cer 40:2;O4	Sum composition - Species level	Cer 40:2;O4	MS match	LIPID MAPS	Cer	Cer	-1.269	-1.94457		Low confidence		271.5	1.328			No	40	2	even	Yes	O4	9.5075	15.4545	[D9]SM 18:0;O2/18:1	0.00144937	0.00173873	0.00152888	0.000280303	0.000383076	0.00034467
P_6940	11.08	650.571	Pos	[M+H]+	649.565	Cer 40:3;O4	Sum composition - Species level	Cer 40:3;O4	MS match	LIPID MAPS	Cer	Cer	-1.129	-1.73539		Low confidence		272.9	1.334			No	40	3	even	Yes	O4	6.73173	4.12934	[D9]SM 18:0;O2/18:1	0.00292911	0.00258907	0.00264141	0.000917465	0.000926773	0.000989187
P_720	12.4	666.64	Pos	[M+H]+	665.632	Cer 42:1;O3	Sum composition - Species level	Cer 42:1;O3	MS match	LIPID MAPS	Cer	Cer	-0.294	-0.441018		Low confidence		284.3	1.391			No	42	1	even	No	O3	1.93199	8.04879	[D9]SM 18:0;O2/18:1	0.000241005	0.000250124	0.00024793	0.000967572	0.000872602	0.00102478
P_6877	10.67	664.624	Pos	[M+H]+	663.617	Cer 42:2;O3	Sum composition - Species level	Cer 42:2;O3	MS match	LIPID MAPS	Cer	Cer	-0.334	-0.502539		Low confidence		281.2	1.376			No	42	2	even	Yes	O3	13.3244	18.8356	[D9]SM 18:0;O2/18:1	0.00135116	0.00106448	0.00110048	0.00149548	0.00193071	0.00219425
P_6081	7.42	646.613	Pos	[M+H]+	645.606	Cer 42:3;O2	Sum composition - Species level	Cer 42:3;O2	MS match	LIPID MAPS	Cer	Cer	-0.429	-0.663456		Low confidence		278.8	1.363			No	42	3	even	Yes	O2	3.66168	12.5966	[D9]SM 18:0;O2/18:1	0.00328432	0.00347522	0.00324777	0.000508837	0.000401918	0.000425803
P_7074	11.37	626.588	Pos	[M+H]+	625.58	Cer 42:5;O	Sum composition - Species level	Cer 42:5;O	MS match	LIPID MAPS	Cer	Cer	0.226	0.360684		Low confidence		273.4	1.336			No	42	5	even	Yes	O	3.64154	12.5966	[D9]SM 18:0;O2/18:1	0.00147364	0.00139167	0.00149051	0.000216297	0.000170848	0.000181001
P_1732	12.55	624.571	Pos	[M-H2O+H]+	641.575	Cer 42:5;O2	Sum composition - Species level	Cer 42:5;O2	MS match	LIPID MAPS	Cer	Cer	-0.784	-1.25526		Low confidence		265.2	1.296			No	42	5	even	Yes	O2	1.93199	11.1426	[D9]SM 18:0;O2/18:1	0.000268742	0.00027891	0.000276463	0.00107177	0.0012499	0.00133875
P_7945	12.48	696.686	Pos	[M+H]+	695.679	Cer 44:0;O3	Sum composition - Species level	Cer 44:0;O3	MS match	LIPID MAPS	Cer	Cer	-0.844	-1.21145		Low confidence		294.7	1.443			No	44	0	even	No	O3	1.93199	10.6195	[D9]SM 18:0;O2/18:1	0.000263838	0.00027382	0.000271418	0.00105383	0.00116455	0.0013026
P_710	12.35	676.66	Pos	[M+H]+	675.653	Cer 44:2;O2	Sum composition - Species level	Cer 44:2;O2	MS match	LIPID MAPS	Cer	Cer	-0.649	-0.959122		Low confidence		287.1	1.405			No	44	2	even	Yes	O2	8.91656	109.434	[D9]SM 18:0;O2/18:1	0.0092363	0.00942423	0.0108402	0.000409889	6.47523e-05	6.86003e-05
P_8459	13.48	682.65	Pos	[M+H]+	681.642	Cer 46:5;O	Sum composition - Species level	Cer 46:5;O	MS match	LIPID MAPS	Cer	Cer	-0.024	-0.0351571		Low confidence		280.9	1.375			No	46	5	even	Yes	O	1.93199	3.9964	[D9]SM 18:0;O2/18:1	0.000279158	0.000289721	0.000287179	0.00111802	0.00111605	0.00119617
P_8794	14.73	682.649	Pos	[M+H]+	681.642	Cer 46:5;O	Sum composition - Species level	Cer 46:5;O	MS match	LIPID MAPS	Cer	Cer	-0.744	-1.08987		Low confidence		293.7	1.438			No	46	5	even	Yes	O	15.4189	10.782	[D9]SM 18:0;O2/18:1	0.00443064	0.00400369	0.00324539	0.0177714	0.0182946	0.0215936
P_8143	12.83	698.645	Pos	[M+H]+	697.637	Cer 46:5;O2	Sum composition - Species level	Cer 46:5;O2	MS match	LIPID MAPS	Cer	Cer	-0.359	-0.513852		Low confidence		296.3	1.451			No	46	5	even	Yes	O2	1.93199	10.01	[D9]SM 18:0;O2/18:1	0.000215084	0.000223222	0.000221264	0.000858587	0.00102713	0.00102667
P_696	14.06	680.634	Pos	[M-H2O+H]+	697.637	Cer 46:5;O2	Sum composition - Species level	Cer 46:5;O2	MS match	LIPID MAPS	Cer	Cer	-1.044	-1.53386		Low confidence		296.5	1.451			No	46	5	even	Yes	O2	1.93199	29.3087	[D9]SM 18:0;O2/18:1	0.000444064	0.000460866	0.000456823	0.00246598	0.00140811	0.00170744
P_8661	14.3	680.634	Pos	[M-H2O+H]+	697.637	Cer 46:5;O2	Sum composition - Species level	Cer 46:5;O2	MS match	LIPID MAPS	Cer	Cer	-0.534	-0.784562		Low confidence		294.5	1.441			No	46	5	even	Yes	O2	4.73385	7.7685	[D9]SM 18:0;O2/18:1	0.0114844	0.0113678	0.0105196	0.0802718	0.0790152	0.0908077
P_8711	14.46	680.634	Pos	[M-H2O+H]+	697.637	Cer 46:5;O2	Sum composition - Species level	Cer 46:5;O2	MS match	LIPID MAPS	Cer	Cer	-0.214	-0.314412		Low confidence		289.4	1.417			No	46	5	even	Yes	O2	8.66474	12.5966	[D9]SM 18:0;O2/18:1	0.00188529	0.00158575	0.00177543	0.000246704	0.000194865	0.000206445
P_2759	3.44	506.361	Pos	[M+H]+	505.353	CerP 26:1;O2	Sum composition - Species level	CerP 26:1;O2	MS match	LIPID MAPS	CerP	CerP	-0.382	-0.754402		Low confidence		234.9	1.142			No	26	1	even	No	O2	10.3349	17.0692	[D7]PE 15:0_18:1	0.0330087	0.0393322	0.0330761	0.0219198	0.015504	0.0194429
P_1426	7.45	661.528	Pos	[M+NH4]+	643.494	CerP 36:2;O2	Sum composition - Species level	CerP 36:2;O2	MS match	LIPID MAPS	CerP	CerP	0.07	0.105816		Low confidence		274.7	1.343			No	36	2	even	Yes	O2	2.93712	13.8834	[D7]PE 15:0_18:1	0.209706	0.21973	0.20827	0.0307086	0.0282848	0.0232477
P_849	7.95	717.59	Pos	[M+NH4]+	699.557	CerP 40:2;O2	Sum composition - Species level	CerP 40:2;O2	MS match	LIPID MAPS	CerP	CerP	-0.39	-0.543485		Low confidence		291.6	1.429			No	40	2	even	Yes	O2	1.43411	6.10037	[D7]PE 15:0_18:1	0.271625	0.267128	0.263991	0.53867	0.493065	0.480152
P_8077	12.69	730.613	Pos	[M+H]+	729.604	CerP 42:1;O2	Sum composition - Species level	CerP 42:1;O2	MS match	LIPID MAPS	CerP	CerP	1.198	1.63972		Low confidence		298.5	1.463			No	42	1	even	No	O2	0.767912	6.44154	[D7]PE 15:0_18:1	0.00926957	0.00926666	0.00914541	0.0502369	0.0441833	0.0468605
P_7796	12.25	763.634	Pos	[M+NH4]+	745.599	CerP 42:1;O3	Sum composition - Species level	CerP 42:1;O3	MS match	LIPID MAPS	CerP	CerP	1.535	2.01013		Low confidence		299	1.467			No	42	1	even	No	O3	0.767912	8.46449	[D7]PE 15:0_18:1	0.00840286	0.00840021	0.00829031	0.0455061	0.0410486	0.0486392
P_7710	12.15	744.593	Pos	[M+H]+	743.583	CerP 42:2;O3	Sum composition - Species level	CerP 42:2;O3	MS match	LIPID MAPS	CerP	CerP	2.073	2.78408		Low confidence		281.2	1.379			No	42	2	even	Yes	O3	0.767912	7.43459	[D7]PE 15:0_18:1	0.024852	0.0248442	0.0245192	0.134744	0.116777	0.131005
P_78	7.36	554.479	Pos	[M+NH4]+	536.445	DG 14:1_16:1	Molecular level	DG 30:2	MS/MS match		DG	DG	1.155	2.083	938.8	High confidence	48	245.2	1.195	2.6	C33H60O5	No	30	2	even	Yes		10.2497	11.458	[D7]TG 15:0_18:1_15:0	0.0103828	0.0124237	0.0125195	0.000355443	0.00029409	0.000292237
P_79	11.59	586.542	Pos	[M+NH4]+, [M+Na]+, [M+K]+, [M+H-H2O]+, [2M+NH4]+, [M+H]+	568.509	DG 16:0/16:0	Molecular level	DG 32:0	MS/MS match		DG	DG	1.722	2.936	942.1	High confidence	4.6	262.3	1.28	2.1	C35H68O5	No	32	0	even	No		2.29885	12.1622	[D7]TG 15:0_18:1_15:0	0.992904	0.974134	1.01967	0.00878131	0.0108427	0.0110124
P_80	10.39	584.525	Pos	[M+NH4]+, [M+H]+, [M+K]+, [M+Na]+	566.491	DG 16:0_16:1	Molecular level	DG 32:1	MS/MS match		DG	DG	0.15	0.257	868.6	High confidence	2.9	258.8	1.262	2.2	C35H66O5	No	32	1	even	No		5.83709	44.5867	[D7]TG 15:0_18:1_15:0	0.472137	0.52986	0.51105	0.000209284	0.000559913	0.000515798
P_81	12.01	614.572	Pos	[M+NH4]+	596.538	DG 16:0_18:0	Molecular level	DG 34:0	MS/MS match		DG	DG	0.055	0.089	984.8	High confidence	6.2	267.8	1.308	0.1	C37H72O5	No	34	0	even	No		2.22064	12.6311	[D7]TG 15:0_18:1_15:0	0.399922	0.399925	0.415506	0.0118953	0.0151395	0.0146847
P_82	11.65	612.556	Pos	[M+NH4]+, [M+K]+, [M+H]+	594.522	DG 16:0_18:1	Molecular level	DG 34:1	MS/MS match		DG	DG	-0.189	-0.308	988.1	High confidence	2.4	265.6	1.297	0.7	C37H70O5	No	34	1	even	No		2.65155	3.27054	[D7]TG 15:0_18:1_15:0	3.5038	3.58833	3.69407	0.0204519	0.019188	0.0195899
P_83	10.91	610.54	Pos	[M+NH4]+, [M+Na]+	592.507	DG 16:0_18:2	Molecular level	DG 34:2	MS/MS match		DG	DG	-0.015	-0.025	937.4	High confidence	5.2	262.1	1.28	0.7	C37H68O5	No	34	2	even	Yes		4.01599	12.0053	[D7]TG 15:0_18:1_15:0	1.34287	1.34063	1.43727	0.0069874	0.00889837	0.00810477
P_84	9.52	608.525	Pos	[M+NH4]+	590.491	DG 16:0_18:3	Molecular level	DG 34:3	MS/MS match		DG	DG	-0.169	-0.278	908.3	High confidence	22.7	260	1.269	1.4	C37H66O5	No	34	3	even	Yes		5.6382	12.2183	[D7]TG 15:0_18:1_15:0	0.0663609	0.0716756	0.0741692	0.000365438	0.00046502	0.000439474
P_85	11.52	636.556	Pos	[M+NH4]+	618.522	DG 16:0_20:3	Molecular level	DG 36:3	MS/MS match		DG	DG	-0.267	-0.419	687	High confidence	28.2	268.8	1.314	0.7	C39H70O5	No	36	3	even	Yes		4.6322	62.2074	[D7]TG 15:0_18:1_15:0	0.0292007	0.02823	0.0309238	0.000205559	5.705e-05	0.000275617
P_86	10.49	634.54	Pos	[M+NH4]+	616.506	DG 16:0_20:4	Molecular level	DG 36:4	MS/MS match		DG	DG	-0.388	-0.611	814.1	High confidence	18.7	267.8	1.309	1.7	C39H68O5	No	36	4	even	Yes		3.63959	17.5804	[D7]TG 15:0_18:1_15:0	0.0304991	0.0299624	0.0321198	0.00047804	0.000683255	0.000597474
P_87	10.66	660.556	Pos	[M+NH4]+	642.522	DG 16:0_22:5	Molecular level	DG 38:5	MS/MS match		DG	DG	0.096	0.145	462.3	High confidence	59.3	270	1.321	0	C41H70O5	No	38	5	even	Yes		4.64984	20.2809	[D7]TG 15:0_18:1_15:0	0.0122483	0.012804	0.0116659	0.00102104	0.00153344	0.00141585
P_88	8.82	582.509	Pos	[M+NH4]+	564.475	DG 16:1/16:1	Molecular level	DG 32:2	MS/MS match		DG	DG	0.109	0.187	952.7	High confidence	33.9	252.2	1.23	1	C35H64O5	No	32	2	even	Yes		4.91463	11.458	[D7]TG 15:0_18:1_15:0	0.113912	0.12569	0.119895	0.00388816	0.00321702	0.00319675
P_89	10.63	610.541	Pos	[M+NH4]+	592.507	DG 16:1_18:1	Molecular level	DG 34:2	MS/MS match		DG	DG	0.31	0.508	983	High confidence	2.1	260.2	1.271	0	C37H68O5	No	34	2	even	Yes		8.31277	18.8752	[D7]TG 15:0_18:1_15:0	1.34259	1.21889	1.44014	0.000472392	0.000689046	0.000637555
P_90	9.15	608.525	Pos	[M+NH4]+	590.491	DG 16:1_18:2	Molecular level	DG 34:3	MS/MS match		DG	DG	-0.307	-0.504	962.5	High confidence	14.3	255.7	1.249	-0.3	C37H66O5	No	34	3	even	Yes		2.50539	11.458	[D7]TG 15:0_18:1_15:0	0.267712	0.266365	0.278738	0.0091357	0.00755879	0.00751114
P_91	8.06	606.509	Pos	[M+NH4]+	588.475	DG 16:1_18:3	Molecular level	DG 34:4	MS/MS match		DG	DG	0.083	0.137	779.3	High confidence	51.9	253.3	1.237	0.2	C37H64O5	No	34	4	even	Yes		19.2073	11.458	[D7]TG 15:0_18:1_15:0	0.0105476	0.00826417	0.0122225	0.000285975	0.000236613	0.000235122
P_93	11.86	626.571	Pos	[M+NH4]+	608.538	DG 17:0_18:1	Molecular level	DG 35:1	MS/MS match		DG	DG	-0.437	-0.697	750.9	High confidence	69.8	268.1	1.31	-0.4	C38H72O5	No	35	1	odd	No		15.5553	8.14254	[D7]TG 15:0_18:1_15:0	0.0222597	0.0257115	0.030353	0.000669723	0.000641091	0.000749013
P_94	11.4	624.556	Pos	[M+NH4]+	606.522	DG 17:1_18:1	Molecular level	DG 35:2	MS/MS match		DG	DG	0.098	0.156	933.5	High confidence	27.3	264	1.29	-0.5	C38H70O5	No	35	2	odd	Yes		7.02738	108.754	[D7]TG 15:0_18:1_15:0	0.0173001	0.0169843	0.0192989	0.000327248	5.41524e-05	5.3811e-05
P_96	12.31	642.603	Pos	[M+NH4]+, [M+H-H2O]+	624.569	DG 18:0/18:0	Molecular level	DG 36:0	MS/MS match		DG	DG	-0.229	-0.356	930	High confidence	28.4	274.1	1.34	-1.4	C39H76O5	No	36	0	even	No		7.08397	6.25232	[D7]TG 15:0_18:1_15:0	0.0457249	0.0410276	0.0470359	0.00314109	0.00330299	0.00291468
P_97	12.03	640.587	Pos	[M+NH4]+, [M+H-H2O]+, [M+H]+	622.554	DG 18:0_18:1	Molecular level	DG 36:1	MS/MS match		DG	DG	0.041	0.064	986.5	High confidence	15.8	271	1.325	-1.2	C39H74O5	No	36	1	even	No		1.71434	6.40495	[D7]TG 15:0_18:1_15:0	1.25997	1.23494	1.27786	0.0111016	0.0126155	0.0117877
P_98	11.96	664.587	Pos	[M+NH4]+	646.553	DG 18:0_20:3	Molecular level	DG 38:3	MS/MS match		DG	DG	-0.861	-1.296	652.1	High confidence	15.4	275.8	1.349	-0.6	C41H74O5	No	38	3	even	Yes		4.89335	93.356	[D7]TG 15:0_18:1_15:0	0.145801	0.144018	0.157451	3.37686e-05	2.79398e-05	0.000138818
P_99	11.69	662.572	Pos	[M+NH4]+	644.538	DG 18:0_20:4	Molecular level	DG 38:4	MS/MS match		DG	DG	-0.099	-0.15	817.1	High confidence	3.5	274.2	1.341	0.1	C41H72O5	No	38	4	even	Yes		1.89285	12.7233	[D7]TG 15:0_18:1_15:0	0.349963	0.359961	0.362867	0.00147808	0.0017914	0.00190045
P_100	11.96	690.602	Pos	[M+NH4]+	672.569	DG 18:0_22:4	Molecular level	DG 40:4	MS/MS match		DG	DG	-0.706	-1.022	776.9	High confidence	40.6	279.8	1.37	-1.6	C43H76O5	No	40	4	even	Yes		8.1966	46.0678	[D7]TG 15:0_18:1_15:0	0.0241389	0.0284134	0.0259589	8.23045e-05	0.000232256	0.000202725
P_101	11.71	638.572	Pos	[M+NH4]+, [M+H]+, [M+Na]+	620.538	DG 18:1/18:1	Molecular level	DG 36:2	MS/MS match		DG	DG	-0.123	-0.193	807.1	High confidence	5.7	268	1.31	-1	C39H72O5	No	36	2	even	Yes		2.29732	2.52503	[D7]TG 15:0_18:1_15:0	3.79708	3.93658	3.96418	0.0232135	0.0243908	0.0240279
P_102	11.08	636.556	Pos	[M+NH4]+, [M+Na]+, [M+H]+, [M+K]+, [M+H-H2O]+	618.523	DG 18:1_18:2	Molecular level	DG 36:3	MS/MS match		DG	DG	0.088	0.138	951.9	High confidence	0.9	264.5	1.293	-0.9	C39H70O5	No	36	3	even	Yes		3.70908	12.1316	[D7]TG 15:0_18:1_15:0	1.53185	1.60282	1.6493	0.0139919	0.0175533	0.017244
P_103	11.29	636.556	Pos	[M+NH4]+	618.522	DG 18:1_18:2	Molecular level	DG 36:3	MS/MS match		DG	DG	-0.385	-0.604	690.8	High confidence	8	267.9	1.309	0.3	C39H70O5	No	36	3	even	Yes		1.14943	11.458	[D7]TG 15:0_18:1_15:0	0.0901824	0.0922101	0.090747	0.00298872	0.00247284	0.00245725
P_104	12.08	668.619	Pos	[M+NH4]+, [M+H-H2O]+	650.586	DG 18:1_20:0	Molecular level	DG 38:1	MS/MS match		DG	DG	-0.052	-0.077	861.7	High confidence	69.9	277.9	1.36	-2.5	C41H78O5	No	38	1	even	No		2.38676	14.042	[D7]TG 15:0_18:1_15:0	0.0041804	0.00414408	0.00433381	0.00353232	0.00432244	0.00467853
P_105	12.33	668.618	Pos	[M+NH4]+	650.585	DG 18:1_20:0	Molecular level	DG 38:1	MS/MS match		DG	DG	-0.293	-0.438	806.7	High confidence	67.2	278	1.36	-2.4	C41H78O5	No	38	1	even	No		11.5431	14.3462	[D7]TG 15:0_18:1_15:0	0.0350233	0.0330381	0.0410996	0.00050395	0.000672587	0.000586772
P_106	12.07	666.603	Pos	[M+NH4]+	648.569	DG 18:1_20:1	Molecular level	DG 38:2	MS/MS match		DG	DG	-0.439	-0.658	914.7	High confidence	28.3	274.2	1.341	-2.5	C41H76O5	No	38	2	even	Yes		1.72965	16.4512	[D7]TG 15:0_18:1_15:0	0.0679227	0.0658451	0.067786	0.00142614	0.00198535	0.00181463
P_107	11.68	688.587	Pos	[M+NH4]+	670.553	DG 18:1_22:4	Molecular level	DG 40:5	MS/MS match		DG	DG	-0.847	-1.23	928.1	High confidence	43.5	278.4	1.363	-0.8	C43H74O5	No	40	5	even	Yes		3.63092	58.37	[D7]TG 15:0_18:1_15:0	0.0121778	0.0113293	0.0116875	0.000179035	0.000720745	0.000745278
P_110	9.55	634.54	Pos	[M+NH4]+	616.507	DG 18:2/18:2	Molecular level	DG 36:4	MS/MS match		DG	DG	-0.14	-0.221	938.9	High confidence	6.1	259	1.266	-1.6	C39H68O5	No	36	4	even	Yes		2.78482	6.60057	[D7]TG 15:0_18:1_15:0	0.224397	0.223053	0.23463	0.00538775	0.00614828	0.00575223
P_111	8.4	632.525	Pos	[M+NH4]+	614.491	DG 18:2_18:3	Molecular level	DG 36:5	MS/MS match		DG	DG	-0.147	-0.233	944.4	High confidence	24	256.8	1.255	-1.1	C39H66O5	No	36	5	even	Yes		4.6284	12.7872	[D7]TG 15:0_18:1_15:0	0.0221035	0.02073	0.022702	0.000743032	0.000938879	0.000776373
P_112	11.83	666.602	Pos	[M+NH4]+, [M+Na]+	648.568	DG 18:2_20:0	Molecular level	DG 38:2	MS/MS match		DG	DG	-0.668	-1.003	935	High confidence	66.6	273.7	1.339	-2.7	C41H76O5	No	38	2	even	Yes		2.38676	9.92987	[D7]TG 15:0_18:1_15:0	0.00464726	0.00460689	0.0048178	0.00392944	0.00471451	0.00466874
P_712	7.16	528.463	Pos	[M+NH4]+	510.428	DG 28:1	Sum composition - Species level	DG 28:1	MS match	LIPID MAPS	DG	DG	0.832	1.57438		Low confidence		245.4	1.194			No	28	1	even	No		9.32135	11.458	[D7]TG 15:0_18:1_15:0	0.00775793	0.00716186	0.00643321	0.000212443	0.000175773	0.000174665
P_6100	7.47	544.458	Pos	[M+NH4]+	526.423	DG 28:1;O	Sum composition - Species level	DG 28:1;O	MS match	LIPID MAPS	DG	DG	1.157	2.12505		Low confidence		250.9	1.222			No	28	1	even	No	O	8.26175	11.458	[D7]TG 15:0_18:1_15:0	0.0743988	0.0641549	0.0742051	0.002213	0.00183101	0.00181947
P_6176	7.69	544.458	Pos	[M+NH4]+	526.423	DG 28:1;O	Sum composition - Species level	DG 28:1;O	MS match	LIPID MAPS	DG	DG	0.937	1.72098		Low confidence		250.4	1.219			No	28	1	even	No	O	3.59932	11.458	[D7]TG 15:0_18:1_15:0	0.268423	0.250952	0.254253	0.00837406	0.00692861	0.00688493
P_5585	6.63	542.442	Pos	[M+NH4]+	524.408	DG 28:2;O	Sum composition - Species level	DG 28:2;O	MS match	LIPID MAPS	DG	DG	0.927	1.70894		Low confidence		244.4	1.19			No	28	2	even	Yes	O	3.45465	11.458	[D7]TG 15:0_18:1_15:0	0.028209	0.0270678	0.0263447	0.00086842	0.000718522	0.000713993
P_5656	6.78	542.443	Pos	[M+NH4]+	524.408	DG 28:2;O	Sum composition - Species level	DG 28:2;O	MS match	LIPID MAPS	DG	DG	1.497	2.75974		Low confidence		242.3	1.18			No	28	2	even	Yes	O	3.29044	11.458	[D7]TG 15:0_18:1_15:0	0.0804337	0.0823328	0.0771329	0.00254292	0.00210399	0.00209073
P_5737	6.93	542.443	Pos	[M+NH4]+	524.408	DG 28:2;O	Sum composition - Species level	DG 28:2;O	MS match	LIPID MAPS	DG	DG	1.297	2.39104		Low confidence		241.4	1.176			No	28	2	even	Yes	O	2.24661	11.458	[D7]TG 15:0_18:1_15:0	0.0149645	0.0155894	0.0155309	0.000510641	0.0004225	0.000419836
P_713	10.15	558.51	Pos	[M+NH4]+	540.475	DG 30:0	Sum composition - Species level	DG 30:0	MS match	LIPID MAPS	DG	DG	0.852	1.52549		Low confidence		255.8	1.247			No	30	0	even	No		5.00888	13.0455	[D7]TG 15:0_18:1_15:0	0.0673261	0.0743098	0.0698998	0.000199296	0.000257351	0.000219989
P_714	8.55	556.494	Pos	[M+NH4]+	538.46	DG 30:1	Sum composition - Species level	DG 30:1	MS match	LIPID MAPS	DG	DG	0.632	1.13568		Low confidence		251.7	1.227			No	30	1	even	No		18.7779	11.458	[D7]TG 15:0_18:1_15:0	0.0279894	0.030414	0.0396193	0.00095691	0.000791738	0.000786747
P_6514	9.02	572.489	Pos	[M+NH4]+	554.455	DG 30:1;O	Sum composition - Species level	DG 30:1;O	MS match	LIPID MAPS	DG	DG	1.007	1.75899		Low confidence		257.3	1.255			No	30	1	even	No	O	4.43664	11.458	[D7]TG 15:0_18:1_15:0	0.0498461	0.0529476	0.0485998	0.00160167	0.00132521	0.00131685
P_6573	9.29	572.488	Pos	[M+NH4]+	554.455	DG 30:1;O	Sum composition - Species level	DG 30:1;O	MS match	LIPID MAPS	DG	DG	-0.313	-0.546736		Low confidence		256.7	1.252			No	30	1	even	No	O	5.61275	11.458	[D7]TG 15:0_18:1_15:0	0.218661	0.201346	0.196789	0.00648633	0.00536672	0.00533289
P_6181	7.7	570.473	Pos	[M+NH4]+	552.439	DG 30:2;O	Sum composition - Species level	DG 30:2;O	MS match	LIPID MAPS	DG	DG	0.387	0.678385		Low confidence		252.8	1.233			No	30	2	even	Yes	O	1.19813	11.458	[D7]TG 15:0_18:1_15:0	0.00620764	0.00635563	0.00630637	0.000207657	0.000171814	0.000170731
P_6286	8.15	570.474	Pos	[M+NH4]+	552.439	DG 30:2;O	Sum composition - Species level	DG 30:2;O	MS match	LIPID MAPS	DG	DG	0.917	1.60744		Low confidence		251.9	1.228			No	30	2	even	Yes	O	6.30681	11.458	[D7]TG 15:0_18:1_15:0	0.0605455	0.0540542	0.0602918	0.00186311	0.00154152	0.0015318
P_5749	6.93	568.458	Pos	[M+NH4]+	550.423	DG 30:3;O	Sum composition - Species level	DG 30:3;O	MS match	LIPID MAPS	DG	DG	0.997	1.75387		Low confidence		247	1.204			No	30	3	even	Yes	O	2.05831	11.458	[D7]TG 15:0_18:1_15:0	0.0190245	0.0189991	0.0183423	0.000604642	0.000500275	0.000497121
P_6762	10.27	586.506	Pos	[M+NH4]+	568.47	DG 31:1;O	Sum composition - Species level	DG 31:1;O	MS match	LIPID MAPS	DG	DG	1.577	2.68881		Low confidence		262.3	1.279			No	31	1	odd	No	O	4.24147	11.458	[D7]TG 15:0_18:1_15:0	0.0720576	0.0662454	0.0699745	0.00228073	0.00188706	0.00187516
P_5256	6.15	598.504	Pos	[M+NH4]+	580.47	DG 32:2;O	Sum composition - Species level	DG 32:2;O	MS match	LIPID MAPS	DG	DG	-0.033	-0.0551375		Low confidence		264	1.289			No	32	2	even	Yes	O	14.7246	11.458	[D7]TG 15:0_18:1_15:0	0.0064653	0.00597035	0.00789192	0.000205812	0.000170286	0.000169213
P_6591	9.53	598.506	Pos	[M+NH4]+	580.47	DG 32:2;O	Sum composition - Species level	DG 32:2;O	MS match	LIPID MAPS	DG	DG	1.537	2.56807		Low confidence		259.4	1.266			No	32	2	even	Yes	O	2.26052	11.458	[D7]TG 15:0_18:1_15:0	0.239179	0.23827	0.248162	0.00816157	0.0067528	0.00671024
P_715	7.66	580.492	Pos	[M+NH4]+	562.46	DG 32:3	Sum composition - Species level	DG 32:3	MS match	LIPID MAPS	DG	DG	-1.398	-2.4083		Low confidence		248.3	1.211			No	32	3	even	Yes		12.5587	11.458	[D7]TG 15:0_18:1_15:0	0.0119165	0.00955842	0.0120569	0.000330373	0.000273347	0.000271624
P_6346	8.31	596.49	Pos	[M+NH4]+	578.455	DG 32:3;O	Sum composition - Species level	DG 32:3;O	MS match	LIPID MAPS	DG	DG	1.157	1.93969		Low confidence		255.7	1.248			No	32	3	even	Yes	O	5.74545	11.458	[D7]TG 15:0_18:1_15:0	0.0408689	0.0364293	0.038615	0.0012543	0.00103779	0.00103125
P_5962	7.26	594.473	Pos	[M+NH4]+	576.439	DG 32:4;O	Sum composition - Species level	DG 32:4;O	MS match	LIPID MAPS	DG	DG	0.567	0.953786		Low confidence		251.9	1.229			No	32	4	even	Yes	O	2.47458	11.458	[D7]TG 15:0_18:1_15:0	0.00672152	0.00645195	0.00674958	0.000222088	0.000183754	0.000182595
P_119	11.29	598.541	Pos	[M+NH4]+	580.507	DG 33:1	Sum composition - Species level	DG 33:1	MS/MS match		DG	DG	0.193	0.323	504.9	High confidence	52.3	261.1	1.275	1	C36H68O5	No	33	1	odd	No		6.09785	21.5428	[D7]TG 15:0_18:1_15:0	0.0207224	0.0234098	0.0220014	0.000148213	0.000225347	0.000217465
P_7018	11.24	614.536	Pos	[M+NH4]+	596.502	DG 33:1;O	Sum composition - Species level	DG 33:1;O	MS match	LIPID MAPS	DG	DG	0.327	0.532109		Low confidence		271.6	1.327			No	33	1	odd	No	O	13.2085	11.458	[D7]TG 15:0_18:1_15:0	0.018073	0.0142666	0.018161	0.000493215	0.000408081	0.000405509
P_6844	10.51	612.522	Pos	[M+NH4]+	594.486	DG 33:2;O	Sum composition - Species level	DG 33:2;O	MS match	LIPID MAPS	DG	DG	1.837	2.99909		Low confidence		263.4	1.286			No	33	2	odd	Yes	O	0.805396	11.458	[D7]TG 15:0_18:1_15:0	0.0176362	0.017503	0.0173545	0.000571829	0.000473125	0.000470143
P_5620	6.67	628.55	Pos	[M+NH4]+	610.517	DG 34:1;O	Sum composition - Species level	DG 34:1;O	MS match	LIPID MAPS	DG	DG	-0.593	-0.94344		Low confidence		270.5	1.322			No	34	1	even	No	O	2.76417	11.458	[D7]TG 15:0_18:1_15:0	0.00833875	0.00881284	0.00858956	0.000282759	0.000233952	0.000232477
P_5792	6.99	628.549	Pos	[M+NH4]+	610.517	DG 34:1;O	Sum composition - Species level	DG 34:1;O	MS match	LIPID MAPS	DG	DG	-1.603	-2.55031		Low confidence		270.8	1.323			No	34	1	even	No	O	1.29273	11.458	[D7]TG 15:0_18:1_15:0	0.0259684	0.0258435	0.0253404	0.000835113	0.000690964	0.000686608
P_6301	8.21	628.551	Pos	[M+NH4]+	610.517	DG 34:1;O	Sum composition - Species level	DG 34:1;O	MS match	LIPID MAPS	DG	DG	0.057	0.0906848		Low confidence		268.7	1.313			No	34	1	even	No	O	6.88738	11.458	[D7]TG 15:0_18:1_15:0	0.0165206	0.0187829	0.0185125	0.000564639	0.000467176	0.000464232
P_7452	11.86	628.553	Pos	[M+NH4]+	610.517	DG 34:1;O	Sum composition - Species level	DG 34:1;O	MS match	LIPID MAPS	DG	DG	1.817	2.89078		Low confidence		271.8	1.328			No	34	1	even	No	O	0.44096	66.1299	[D7]TG 15:0_18:1_15:0	3.73746	3.73351	3.76388	0.000466723	0.00114888	0.0020958
P_5705	6.89	644.546	Pos	[M+NH4]+	626.512	DG 34:1;O2	Sum composition - Species level	DG 34:1;O2	MS match	LIPID MAPS	DG	DG	-0.078	-0.121015		Low confidence		273.3	1.336			No	34	1	even	No	O2	9.80322	11.458	[D7]TG 15:0_18:1_15:0	0.0185164	0.0165954	0.0202084	0.000572453	0.000473642	0.000470657
P_6721	10.06	644.547	Pos	[M+NH4]+	626.512	DG 34:1;O2	Sum composition - Species level	DG 34:1;O2	MS match	LIPID MAPS	DG	DG	1.192	1.84936		Low confidence		272.5	1.332			No	34	1	even	No	O2	10.76	11.458	[D7]TG 15:0_18:1_15:0	0.00619325	0.00758209	0.00742409	0.000211991	0.000175399	0.000174293
P_7007	11.24	610.54	Pos	[M+NH4]+	592.507	DG 34:2	Sum composition - Species level	DG 34:2	MS match	LIPID MAPS	DG	DG	-0.738	-1.20877		Low confidence		259.5	1.267			No	34	2	even	Yes		2.38676	8.81885	[D7]TG 15:0_18:1_15:0	0.0683754	0.0677814	0.0708847	0.0583056	0.0531801	0.0488891
P_5117	5.95	626.534	Pos	[M+NH4]+	608.502	DG 34:2;O	Sum composition - Species level	DG 34:2;O	MS match	LIPID MAPS	DG	DG	-1.293	-2.06373		Low confidence		263.9	1.29			No	34	2	even	Yes	O	10.8964	93.8682	[D7]TG 15:0_18:1_15:0	0.0152143	0.0170099	0.0189296	7.34313e-06	3.03782e-05	6.03734e-06
P_5247	6.13	626.535	Pos	[M+NH4]+	608.502	DG 34:2;O	Sum composition - Species level	DG 34:2;O	MS match	LIPID MAPS	DG	DG	-0.353	-0.563416		Low confidence		265.6	1.298			No	34	2	even	Yes	O	4.91592	11.458	[D7]TG 15:0_18:1_15:0	0.0694226	0.0721508	0.0765076	0.00237118	0.00196189	0.00194952
P_5425	6.42	626.535	Pos	[M+NH4]+	608.502	DG 34:2;O	Sum composition - Species level	DG 34:2;O	MS match	LIPID MAPS	DG	DG	0.037	0.0590549		Low confidence		268.9	1.314			No	34	2	even	Yes	O	3.40254	11.458	[D7]TG 15:0_18:1_15:0	0.0474926	0.0447941	0.0448049	0.00147608	0.0012213	0.0012136
P_5856	7.07	626.535	Pos	[M+NH4]+	608.502	DG 34:2;O	Sum composition - Species level	DG 34:2;O	MS match	LIPID MAPS	DG	DG	-0.563	-0.898592		Low confidence		264.8	1.294			No	34	2	even	Yes	O	3.14696	11.458	[D7]TG 15:0_18:1_15:0	0.047037	0.0464244	0.0492691	0.00159814	0.00132229	0.00131395
P_6109	7.51	626.536	Pos	[M+NH4]+	608.502	DG 34:2;O	Sum composition - Species level	DG 34:2;O	MS match	LIPID MAPS	DG	DG	0.397	0.633643		Low confidence		266.4	1.302			No	34	2	even	Yes	O	7.42321	11.458	[D7]TG 15:0_18:1_15:0	0.0336191	0.0291397	0.0326757	0.00100449	0.000831103	0.000825863
P_6963	11.19	626.536	Pos	[M+NH4]+	608.502	DG 34:2;O	Sum composition - Species level	DG 34:2;O	MS match	LIPID MAPS	DG	DG	0.587	0.936898		Low confidence		267.9	1.309			No	34	2	even	Yes	O	1.10326	93.356	[D7]TG 15:0_18:1_15:0	0.168723	0.16743	0.171107	4.34694e-06	3.59661e-06	1.78697e-05
P_7056	11.37	626.536	Pos	[M+NH4]+	608.502	DG 34:2;O	Sum composition - Species level	DG 34:2;O	MS match	LIPID MAPS	DG	DG	0.437	0.697487		Low confidence		266.9	1.304			No	34	2	even	Yes	O	0.53818	11.458	[D7]TG 15:0_18:1_15:0	0.781084	0.784547	0.789491	0.0259992	0.0215115	0.0213759
P_5172	6.06	642.53	Pos	[M+NH4]+	624.497	DG 34:2;O2	Sum composition - Species level	DG 34:2;O2	MS match	LIPID MAPS	DG	DG	0.002	0.00311269		Low confidence		267.9	1.31			No	34	2	even	Yes	O2	7.64909	11.458	[D7]TG 15:0_18:1_15:0	0.0321646	0.0367882	0.0368876	0.00109987	0.000910024	0.000904287
P_5316	6.28	642.531	Pos	[M+NH4]+	624.497	DG 34:2;O2	Sum composition - Species level	DG 34:2;O2	MS match	LIPID MAPS	DG	DG	0.432	0.672342		Low confidence		271.2	1.326			No	34	2	even	Yes	O2	8.2115	11.458	[D7]TG 15:0_18:1_15:0	0.0989055	0.110588	0.116425	0.00338355	0.00279952	0.00278187
P_5293	6.23	624.52	Pos	[M+NH4]+	606.486	DG 34:3;O	Sum composition - Species level	DG 34:3;O	MS match	LIPID MAPS	DG	DG	0.057	0.0912701		Low confidence		267.3	1.306			No	34	3	even	Yes	O	27.7833	11.458	[D7]TG 15:0_18:1_15:0	0.0463288	0.0699847	0.042906	0.00141561	0.00117126	0.00116388
P_5518	6.53	624.52	Pos	[M+NH4]+	606.486	DG 34:3;O	Sum composition - Species level	DG 34:3;O	MS match	LIPID MAPS	DG	DG	0.047	0.0752578		Low confidence		261.4	1.277			No	34	3	even	Yes	O	4.46868	93.8682	[D7]TG 15:0_18:1_15:0	0.0296347	0.0290527	0.0316184	3.78208e-06	1.56463e-05	3.10953e-06
P_6697	9.92	624.522	Pos	[M+NH4]+	606.486	DG 34:3;O	Sum composition - Species level	DG 34:3;O	MS match	LIPID MAPS	DG	DG	1.747	2.79735		Low confidence		263.1	1.285			No	34	3	even	Yes	O	2.16952	11.458	[D7]TG 15:0_18:1_15:0	0.0304991	0.0317161	0.0306163	0.00100839	0.00083433	0.000829071
P_5295	6.22	640.514	Pos	[M+NH4]+	622.481	DG 34:3;O2	Sum composition - Species level	DG 34:3;O2	MS match	LIPID MAPS	DG	DG	-0.308	-0.480863		Low confidence		268.8	1.314			No	34	3	even	Yes	O2	2.02367	11.458	[D7]TG 15:0_18:1_15:0	0.0513733	0.0521379	0.0500876	0.00165071	0.00136578	0.00135717
P_7624	12.03	642.567	Pos	[M+NH4]+	624.533	DG 35:1;O	Sum composition - Species level	DG 35:1;O	MS match	LIPID MAPS	DG	DG	0.207	0.322146		Low confidence		274.4	1.341			No	35	1	odd	No	O	1.80836	30.2504	[D7]TG 15:0_18:1_15:0	0.420068	0.405168	0.412014	0.000125742	0.000197306	0.000237253
P_5474	6.47	638.535	Pos	[M+NH4]+	620.502	DG 35:3;O	Sum composition - Species level	DG 35:3;O	MS match	LIPID MAPS	DG	DG	-0.593	-0.928688		Low confidence		271.5	1.327			No	35	3	odd	Yes	O	11.3594	11.458	[D7]TG 15:0_18:1_15:0	0.00524465	0.00657395	0.00580571	0.000179204	0.000148271	0.000147337
P_5610	6.65	638.535	Pos	[M+NH4]+	620.502	DG 35:3;O	Sum composition - Species level	DG 35:3;O	MS match	LIPID MAPS	DG	DG	0.077	0.120588		Low confidence		275.2	1.345			No	35	3	odd	Yes	O	1.60792	11.458	[D7]TG 15:0_18:1_15:0	0.00597877	0.00579912	0.00583854	0.000192323	0.000159126	0.000158123
P_6331	8.29	656.582	Pos	[M+NH4]+	638.549	DG 36:1;O	Sum composition - Species level	DG 36:1;O	MS match	LIPID MAPS	DG	DG	-0.483	-0.735627		Low confidence		277.2	1.356			No	36	1	even	No	O	6.66284	11.458	[D7]TG 15:0_18:1_15:0	0.00819768	0.00904828	0.00933197	0.000280275	0.000231897	0.000230435
P_7008	11.24	656.583	Pos	[M+NH4]+	638.549	DG 36:1;O	Sum composition - Species level	DG 36:1;O	MS match	LIPID MAPS	DG	DG	0.887	1.35093		Low confidence		281.3	1.376			No	36	1	even	No	O	2.13457	11.458	[D7]TG 15:0_18:1_15:0	0.00577724	0.00596821	0.00601612	0.000197153	0.000163122	0.000162094
P_7763	12.19	656.584	Pos	[M+NH4]+	638.549	DG 36:1;O	Sum composition - Species level	DG 36:1;O	MS match	LIPID MAPS	DG	DG	1.247	1.89923		Low confidence		278.1	1.36			No	36	1	even	No	O	0.899918	63.1441	[D7]TG 15:0_18:1_15:0	4.05827	4.00098	4.06847	0.00070914	0.00163504	0.00291276
P_7039	11.32	672.579	Pos	[M+NH4]+	654.543	DG 36:1;O2	Sum composition - Species level	DG 36:1;O2	MS match	LIPID MAPS	DG	DG	1.572	2.33728		Low confidence		278.4	1.362			No	36	1	even	No	O2	7.93541	11.458	[D7]TG 15:0_18:1_15:0	0.0284968	0.025516	0.0298523	0.000880184	0.000728256	0.000723665
P_7164	11.55	672.578	Pos	[M+NH4]+	654.543	DG 36:1;O2	Sum composition - Species level	DG 36:1;O2	MS match	LIPID MAPS	DG	DG	0.732	1.08835		Low confidence		278.9	1.365			No	36	1	even	No	O2	11.4373	11.458	[D7]TG 15:0_18:1_15:0	0.0242692	0.0244451	0.029521	0.000828395	0.000685406	0.000681085
P_5670	6.81	654.566	Pos	[M+NH4]+	636.533	DG 36:2;O	Sum composition - Species level	DG 36:2;O	MS match	LIPID MAPS	DG	DG	-0.433	-0.661506		Low confidence		273	1.335			No	36	2	even	Yes	O	11.9582	11.458	[D7]TG 15:0_18:1_15:0	0.00908798	0.0112037	0.00924989	0.000304571	0.000251999	0.00025041
P_5849	7.1	654.566	Pos	[M+NH4]+	636.533	DG 36:2;O	Sum composition - Species level	DG 36:2;O	MS match	LIPID MAPS	DG	DG	-0.233	-0.355961		Low confidence		273.8	1.339			No	36	2	even	Yes	O	2.75326	11.458	[D7]TG 15:0_18:1_15:0	0.165908	0.168571	0.175003	0.00566322	0.00468569	0.00465615
P_6128	7.55	654.566	Pos	[M+NH4]+	636.533	DG 36:2;O	Sum composition - Species level	DG 36:2;O	MS match	LIPID MAPS	DG	DG	-0.703	-1.07399		Low confidence		274.6	1.343			No	36	2	even	Yes	O	4.54699	11.458	[D7]TG 15:0_18:1_15:0	0.0536211	0.0534335	0.0578534	0.00182988	0.00151403	0.00150448
P_6355	8.35	654.567	Pos	[M+NH4]+	636.533	DG 36:2;O	Sum composition - Species level	DG 36:2;O	MS match	LIPID MAPS	DG	DG	0.177	0.270408		Low confidence		271.7	1.329			No	36	2	even	Yes	O	5.07886	11.458	[D7]TG 15:0_18:1_15:0	0.0847694	0.0845053	0.0923042	0.00289288	0.00239354	0.00237845
P_7495	11.91	654.568	Pos	[M+NH4]+	636.533	DG 36:2;O	Sum composition - Species level	DG 36:2;O	MS match	LIPID MAPS	DG	DG	1.237	1.8898		Low confidence		274.1	1.34			No	36	2	even	Yes	O	2.23365	75.9451	[D7]TG 15:0_18:1_15:0	1.93119	1.87611	1.84847	0.000200892	0.000548128	0.00115184
P_5264	6.15	670.561	Pos	[M+NH4]+	652.528	DG 36:2;O2	Sum composition - Species level	DG 36:2;O2	MS match	LIPID MAPS	DG	DG	-0.408	-0.608445		Low confidence		276.6	1.353			No	36	2	even	Yes	O2	4.54928	11.458	[D7]TG 15:0_18:1_15:0	0.122885	0.132988	0.123185	0.00405738	0.00335704	0.00333588
P_5772	6.99	670.562	Pos	[M+NH4]+	652.528	DG 36:2;O2	Sum composition - Species level	DG 36:2;O2	MS match	LIPID MAPS	DG	DG	-0.108	-0.161059		Low confidence		275.8	1.349			No	36	2	even	Yes	O2	3.94934	11.458	[D7]TG 15:0_18:1_15:0	0.073081	0.070731	0.0764987	0.00243586	0.00201541	0.0020027
P_5988	7.37	670.561	Pos	[M+NH4]+	652.528	DG 36:2;O2	Sum composition - Species level	DG 36:2;O2	MS match	LIPID MAPS	DG	DG	-0.248	-0.369839		Low confidence		276.9	1.355			No	36	2	even	Yes	O2	0.978096	11.458	[D7]TG 15:0_18:1_15:0	0.0795096	0.0793733	0.0807897	0.00266025	0.00220106	0.00218719
P_7180	11.56	670.563	Pos	[M+NH4]+	652.528	DG 36:2;O2	Sum composition - Species level	DG 36:2;O2	MS match	LIPID MAPS	DG	DG	1.202	1.79253		Low confidence		280	1.37			No	36	2	even	Yes	O2	12.4518	11.458	[D7]TG 15:0_18:1_15:0	0.00766437	0.00773406	0.00615117	0.000203645	0.000168494	0.000167432
P_719	10.29	636.556	Pos	[M+NH4]+	618.522	DG 36:3	Sum composition - Species level	DG 36:3	MS match	LIPID MAPS	DG	DG	-0.218	-0.342468		Low confidence		267.2	1.306			No	36	3	even	Yes		16.6548	11.458	[D7]TG 15:0_18:1_15:0	0.00568584	0.00611376	0.00774194	0.000194344	0.000160799	0.000159785
P_5341	6.29	652.551	Pos	[M+NH4]+	634.517	DG 36:3;O	Sum composition - Species level	DG 36:3;O	MS match	LIPID MAPS	DG	DG	-0.303	-0.464331		Low confidence		268.9	1.315			No	36	3	even	Yes	O	18.972	11.458	[D7]TG 15:0_18:1_15:0	0.0305661	0.0217588	0.0312185	0.000754546	0.000624304	0.000620369
P_5503	6.52	652.551	Pos	[M+NH4]+	634.517	DG 36:3;O	Sum composition - Species level	DG 36:3;O	MS match	LIPID MAPS	DG	DG	-0.123	-0.188491		Low confidence		271.9	1.33			No	36	3	even	Yes	O	1.46821	60.2237	[D7]TG 15:0_18:1_15:0	0.14275	0.142806	0.14644	3.52421e-05	4.41957e-05	9.7082e-06
P_5955	7.21	652.551	Pos	[M+NH4]+	634.517	DG 36:3;O	Sum composition - Species level	DG 36:3;O	MS match	LIPID MAPS	DG	DG	0.037	0.0567005		Low confidence		272.8	1.334			No	36	3	even	Yes	O	0.474228	11.458	[D7]TG 15:0_18:1_15:0	0.108962	0.10936	0.109991	0.00362229	0.00299705	0.00297815
P_6091	7.45	652.551	Pos	[M+NH4]+	634.517	DG 36:3;O	Sum composition - Species level	DG 36:3;O	MS match	LIPID MAPS	DG	DG	-0.153	-0.234464		Low confidence		267.2	1.307			No	36	3	even	Yes	O	4.63076	11.458	[D7]TG 15:0_18:1_15:0	0.0437003	0.0441163	0.0404967	0.0013361	0.00110548	0.00109851
P_6142	7.65	652.551	Pos	[M+NH4]+	634.517	DG 36:3;O	Sum composition - Species level	DG 36:3;O	MS match	LIPID MAPS	DG	DG	0.007	0.0107271		Low confidence		268.5	1.313			No	36	3	even	Yes	O	3.27722	11.458	[D7]TG 15:0_18:1_15:0	0.0856942	0.0832218	0.0888398	0.00286582	0.00237115	0.00235621
P_6207	7.96	652.55	Pos	[M+NH4]+	634.517	DG 36:3;O	Sum composition - Species level	DG 36:3;O	MS match	LIPID MAPS	DG	DG	-0.673	-1.03134		Low confidence		268.7	1.314			No	36	3	even	Yes	O	2.55449	11.458	[D7]TG 15:0_18:1_15:0	0.0540795	0.0532858	0.0559918	0.00183436	0.00151773	0.00150817
P_4724	5.46	668.546	Pos	[M+NH4]+	650.512	DG 36:3;O2	Sum composition - Species level	DG 36:3;O2	MS match	LIPID MAPS	DG	DG	-0.158	-0.236334		Low confidence		273.4	1.338			No	36	3	even	Yes	O2	2.98651	34.6434	[D7]TG 15:0_18:1_15:0	0.49013	0.491217	0.516483	1.15388e-05	1.97103e-05	1.10045e-05
P_4903	5.63	668.546	Pos	[M+NH4]+	650.512	DG 36:3;O2	Sum composition - Species level	DG 36:3;O2	MS match	LIPID MAPS	DG	DG	-0.138	-0.206418		Low confidence		273.3	1.337			No	36	3	even	Yes	O2	3.04075	11.458	[D7]TG 15:0_18:1_15:0	0.511833	0.509267	0.537828	0.0174664	0.0144515	0.0143604
P_5389	6.37	668.546	Pos	[M+NH4]+	650.512	DG 36:3;O2	Sum composition - Species level	DG 36:3;O2	MS match	LIPID MAPS	DG	DG	-0.038	-0.0568398		Low confidence		273.7	1.339			No	36	3	even	Yes	O2	2.45133	11.458	[D7]TG 15:0_18:1_15:0	0.289549	0.282188	0.296371	0.0097142	0.00803743	0.00798677
P_5524	6.56	668.546	Pos	[M+NH4]+	650.512	DG 36:3;O2	Sum composition - Species level	DG 36:3;O2	MS match	LIPID MAPS	DG	DG	0.012	0.0179494		Low confidence		280.4	1.372			No	36	3	even	Yes	O2	4.68315	11.458	[D7]TG 15:0_18:1_15:0	0.092058	0.0871737	0.0957297	0.00300348	0.00248505	0.00246938
P_5699	6.84	668.546	Pos	[M+NH4]+	650.512	DG 36:3;O2	Sum composition - Species level	DG 36:3;O2	MS match	LIPID MAPS	DG	DG	0.122	0.182486		Low confidence		276.5	1.353			No	36	3	even	Yes	O2	3.35729	11.458	[D7]TG 15:0_18:1_15:0	0.01899	0.0192809	0.0202413	0.000648302	0.000536399	0.000533018
P_5967	7.34	668.547	Pos	[M+NH4]+	650.512	DG 36:3;O2	Sum composition - Species level	DG 36:3;O2	MS match	LIPID MAPS	DG	DG	0.622	0.930377		Low confidence		274.2	1.342			No	36	3	even	Yes	O2	5.52474	11.458	[D7]TG 15:0_18:1_15:0	0.0157577	0.0150878	0.0168284	0.000519716	0.000430007	0.000427297
P_5039	5.84	650.535	Pos	[M+NH4]+	632.502	DG 36:4;O	Sum composition - Species level	DG 36:4;O	MS match	LIPID MAPS	DG	DG	-0.523	-0.803953		Low confidence		267	1.306			No	36	4	even	Yes	O	8.78015	11.458	[D7]TG 15:0_18:1_15:0	0.0348859	0.0329961	0.0391119	0.00113687	0.000940636	0.000934706
P_5398	6.4	650.535	Pos	[M+NH4]+	632.502	DG 36:4;O	Sum composition - Species level	DG 36:4;O	MS match	LIPID MAPS	DG	DG	-0.253	-0.38891		Low confidence		267.7	1.309			No	36	4	even	Yes	O	2.31362	11.458	[D7]TG 15:0_18:1_15:0	0.0283889	0.0292004	0.0297255	0.000968898	0.000801657	0.000796603
P_5562	6.59	650.535	Pos	[M+NH4]+	632.502	DG 36:4;O	Sum composition - Species level	DG 36:4;O	MS match	LIPID MAPS	DG	DG	-0.293	-0.450398		Low confidence		270.1	1.321			No	36	4	even	Yes	O	5.11515	11.458	[D7]TG 15:0_18:1_15:0	0.0201559	0.0208285	0.022267	0.000688358	0.00056954	0.00056595
P_5776	6.97	650.535	Pos	[M+NH4]+	632.502	DG 36:4;O	Sum composition - Species level	DG 36:4;O	MS match	LIPID MAPS	DG	DG	-0.363	-0.558002		Low confidence		265.4	1.297			No	36	4	even	Yes	O	3.82051	11.458	[D7]TG 15:0_18:1_15:0	0.0100661	0.010837	0.0106482	0.000343622	0.000284309	0.000282517
P_6758	10.22	650.536	Pos	[M+NH4]+	632.502	DG 36:4;O	Sum composition - Species level	DG 36:4;O	MS match	LIPID MAPS	DG	DG	0.947	1.45572		Low confidence		267.8	1.309			No	36	4	even	Yes	O	1.79445	11.458	[D7]TG 15:0_18:1_15:0	0.0118028	0.0118751	0.0114801	0.000378362	0.000313053	0.000311079
P_4385	5	666.53	Pos	[M+NH4]+	648.497	DG 36:4;O2	Sum composition - Species level	DG 36:4;O2	MS match	LIPID MAPS	DG	DG	-0.108	-0.162033		Low confidence		269	1.316			No	36	4	even	Yes	O2	2.1756	11.458	[D7]TG 15:0_18:1_15:0	0.0916348	0.0899834	0.0939613	0.0030928	0.00255896	0.00254282
P_4492	5.12	666.53	Pos	[M+NH4]+	648.497	DG 36:4;O2	Sum composition - Species level	DG 36:4;O2	MS match	LIPID MAPS	DG	DG	0.042	0.0630129		Low confidence		268.5	1.313			No	36	4	even	Yes	O2	1.34241	11.458	[D7]TG 15:0_18:1_15:0	0.0698739	0.0717655	0.0709996	0.00233788	0.00193434	0.00192215
P_4639	5.38	666.53	Pos	[M+NH4]+	648.497	DG 36:4;O2	Sum composition - Species level	DG 36:4;O2	MS match	LIPID MAPS	DG	DG	-0.808	-1.21225		Low confidence		268.6	1.314			No	36	4	even	Yes	O2	7.8857	11.458	[D7]TG 15:0_18:1_15:0	0.018194	0.021188	0.020539	0.00062193	0.000514579	0.000511335
P_4988	5.77	666.53	Pos	[M+NH4]+	648.497	DG 36:4;O2	Sum composition - Species level	DG 36:4;O2	MS match	LIPID MAPS	DG	DG	0.062	0.093019		Low confidence		277.4	1.357			No	36	4	even	Yes	O2	3.29464	11.458	[D7]TG 15:0_18:1_15:0	0.282691	0.280338	0.29776	0.00964622	0.00798119	0.00793088
P_5134	5.98	666.53	Pos	[M+NH4]+	648.497	DG 36:4;O2	Sum composition - Species level	DG 36:4;O2	MS match	LIPID MAPS	DG	DG	-0.108	-0.162033		Low confidence		272.2	1.332			No	36	4	even	Yes	O2	3.99065	11.458	[D7]TG 15:0_18:1_15:0	0.0730421	0.0687069	0.0741372	0.00236651	0.00195803	0.00194568
P_5353	6.31	666.53	Pos	[M+NH4]+	648.497	DG 36:4;O2	Sum composition - Species level	DG 36:4;O2	MS match	LIPID MAPS	DG	DG	0.042	0.0630129		Low confidence		271.3	1.327			No	36	4	even	Yes	O2	6.85136	11.458	[D7]TG 15:0_18:1_15:0	0.0888365	0.0790209	0.0895323	0.00272457	0.00225428	0.00224007
P_5155	6.01	648.52	Pos	[M+NH4]+	630.486	DG 36:5;O	Sum composition - Species level	DG 36:5;O	MS match	LIPID MAPS	DG	DG	-0.093	-0.143403		Low confidence		268.7	1.314			No	36	5	even	Yes	O	2.59571	11.458	[D7]TG 15:0_18:1_15:0	0.0196241	0.0190526	0.0186363	0.000614258	0.000508231	0.000505027
P_3952	4.59	664.514	Pos	[M+NH4]+	646.481	DG 36:5;O2	Sum composition - Species level	DG 36:5;O2	MS match	LIPID MAPS	DG	DG	-0.718	-1.08049		Low confidence		275.4	1.347			No	36	5	even	Yes	O2	5.64741	11.458	[D7]TG 15:0_18:1_15:0	0.00988184	0.00976532	0.0108116	0.00033616	0.000278135	0.000276382
P_3996	4.7	664.515	Pos	[M+NH4]+	646.481	DG 36:5;O2	Sum composition - Species level	DG 36:5;O2	MS match	LIPID MAPS	DG	DG	0.312	0.469516		Low confidence		278.4	1.362			No	36	5	even	Yes	O2	6.01702	11.458	[D7]TG 15:0_18:1_15:0	0.0129839	0.0129417	0.0116577	0.000384896	0.000318459	0.000316452
P_4115	4.84	664.514	Pos	[M+NH4]+	646.481	DG 36:5;O2	Sum composition - Species level	DG 36:5;O2	MS match	LIPID MAPS	DG	DG	-0.858	-1.29117		Low confidence		269.7	1.319			No	36	5	even	Yes	O2	11.9573	11.458	[D7]TG 15:0_18:1_15:0	0.00714832	0.00763275	0.00897606	0.000244296	0.000202128	0.000200854
P_4575	5.24	664.514	Pos	[M+NH4]+	646.481	DG 36:5;O2	Sum composition - Species level	DG 36:5;O2	MS match	LIPID MAPS	DG	DG	-0.278	-0.41835		Low confidence		271.7	1.329			No	36	5	even	Yes	O2	9.43856	11.458	[D7]TG 15:0_18:1_15:0	0.026763	0.0265755	0.0312774	0.000913256	0.000755619	0.000750856
P_3763	4.31	662.499	Pos	[M+NH4]+	644.465	DG 36:6;O2	Sum composition - Species level	DG 36:6;O2	MS match	LIPID MAPS	DG	DG	-0.148	-0.223397		Low confidence		272.6	1.333			No	36	6	even	Yes	O2	3.64393	11.458	[D7]TG 15:0_18:1_15:0	0.0152589	0.0162494	0.0162785	0.000520977	0.000431051	0.000428334
P_3835	4.42	662.498	Pos	[M+NH4]+	644.465	DG 36:6;O2	Sum composition - Species level	DG 36:6;O2	MS match	LIPID MAPS	DG	DG	-0.738	-1.11396		Low confidence		275.9	1.35			No	36	6	even	Yes	O2	3.1584	11.458	[D7]TG 15:0_18:1_15:0	0.00706195	0.00722892	0.00751586	0.000241101	0.000199484	0.000198227
P_4133	4.87	662.499	Pos	[M+NH4]+	644.465	DG 36:6;O2	Sum composition - Species level	DG 36:6;O2	MS match	LIPID MAPS	DG	DG	0.252	0.380378		Low confidence		267	1.306			No	36	6	even	Yes	O2	2.1576	11.458	[D7]TG 15:0_18:1_15:0	0.00590751	0.00612161	0.00614446	0.000201593	0.000166796	0.000165745
P_5852	7.09	668.581	Pos	[M+NH4]+	650.549	DG 37:2;O	Sum composition - Species level	DG 37:2;O	MS match	LIPID MAPS	DG	DG	-1.133	-1.69463		Low confidence		279	1.365			No	37	2	odd	Yes	O	1.73589	11.458	[D7]TG 15:0_18:1_15:0	0.00626378	0.00617797	0.00639442	0.000210514	0.000174177	0.000173079
P_7657	12.06	668.582	Pos	[M+NH4]+	650.549	DG 37:2;O	Sum composition - Species level	DG 37:2;O	MS match	LIPID MAPS	DG	DG	0.127	0.189954		Low confidence		277.1	1.356			No	37	2	odd	Yes	O	2.35856	11.458	[D7]TG 15:0_18:1_15:0	0.162176	0.160724	0.155064	0.00511246	0.00423	0.00420334
P_7826	12.28	668.584	Pos	[M+NH4]+	650.549	DG 37:2;O	Sum composition - Species level	DG 37:2;O	MS match	LIPID MAPS	DG	DG	1.447	2.16428		Low confidence		276.7	1.354			No	37	2	odd	Yes	O	11.1594	93.356	[D7]TG 15:0_18:1_15:0	0.0122181	0.0101192	0.0124837	1.10761e-05	9.16425e-06	4.55324e-05
P_7368	11.79	666.568	Pos	[M+NH4]+	648.533	DG 37:3;O	Sum composition - Species level	DG 37:3;O	MS match	LIPID MAPS	DG	DG	0.827	1.24069		Low confidence		274.8	1.344			No	37	3	odd	Yes	O	2.3517	11.458	[D7]TG 15:0_18:1_15:0	0.0363347	0.0368081	0.038024	0.00124007	0.00102602	0.00101955
P_5556	6.58	664.551	Pos	[M+NH4]+	646.517	DG 37:4;O	Sum composition - Species level	DG 37:4;O	MS match	LIPID MAPS	DG	DG	-0.513	-0.77195		Low confidence		274.7	1.344			No	37	4	odd	Yes	O	2.07536	11.458	[D7]TG 15:0_18:1_15:0	0.0137921	0.0142474	0.0137118	0.000451706	0.000373737	0.000371381
P_7009	11.24	684.615	Pos	[M+NH4]+	666.58	DG 38:1;O	Sum composition - Species level	DG 38:1;O	MS match	LIPID MAPS	DG	DG	1.137	1.66079		Low confidence		287.7	1.408			No	38	1	even	No	O	7.12219	11.458	[D7]TG 15:0_18:1_15:0	0.0112105	0.012702	0.0127321	0.000383261	0.000317107	0.000315108
P_7446	11.84	684.615	Pos	[M+NH4]+	666.58	DG 38:1;O	Sum composition - Species level	DG 38:1;O	MS match	LIPID MAPS	DG	DG	0.917	1.33944		Low confidence		289.3	1.416			No	38	1	even	No	O	15.7343	11.458	[D7]TG 15:0_18:1_15:0	0.00933269	0.0103254	0.00751512	0.00024878	0.000205838	0.00020454
P_7934	12.43	684.615	Pos	[M+NH4]+	666.58	DG 38:1;O	Sum composition - Species level	DG 38:1;O	MS match	LIPID MAPS	DG	DG	0.997	1.4563		Low confidence		284.2	1.391			No	38	1	even	No	O	0.482591	21.3215	[D7]TG 15:0_18:1_15:0	1.38979	1.4022	1.40057	0.00137395	0.00179434	0.00212448
P_7465	11.86	700.61	Pos	[M+NH4]+	682.575	DG 38:1;O2	Sum composition - Species level	DG 38:1;O2	MS match	LIPID MAPS	DG	DG	1.152	1.64428		Low confidence		285	1.396			No	38	1	even	No	O2	8.36889	11.458	[D7]TG 15:0_18:1_15:0	0.0542292	0.0516413	0.0606634	0.00177904	0.00147196	0.00146268
P_7090	11.42	698.594	Pos	[M+NH4]+	680.559	DG 38:2;O2	Sum composition - Species level	DG 38:2;O2	MS match	LIPID MAPS	DG	DG	1.102	1.57746		Low confidence		280.7	1.374			No	38	2	even	Yes	O2	6.33358	11.458	[D7]TG 15:0_18:1_15:0	0.011579	0.0102084	0.0110832	0.000351658	0.000290958	0.000289124
P_7466	11.87	664.587	Pos	[M+NH4]+	646.554	DG 38:3	Sum composition - Species level	DG 38:3	MS match	LIPID MAPS	DG	DG	0.042	0.0631971		Low confidence		274.5	1.343			No	38	3	even	Yes		2.9682	57.8466	[D7]TG 15:0_18:1_15:0	0.39059	0.383127	0.406015	0.000936188	0.000259247	0.00108268
P_6302	8.24	680.582	Pos	[M+NH4]+	662.549	DG 38:3;O	Sum composition - Species level	DG 38:3;O	MS match	LIPID MAPS	DG	DG	-0.793	-1.16518		Low confidence		278.2	1.362			No	38	3	even	Yes	O	3.28115	11.458	[D7]TG 15:0_18:1_15:0	0.0080048	0.00750789	0.00786058	0.00025844	0.000213831	0.000212483
P_7582	11.97	680.583	Pos	[M+NH4]+	662.549	DG 38:3;O	Sum composition - Species level	DG 38:3;O	MS match	LIPID MAPS	DG	DG	0.927	1.36207		Low confidence		276.8	1.355			No	38	3	even	Yes	O	0.675281	52.7321	[D7]TG 15:0_18:1_15:0	0.706635	0.71343	0.704205	0.000194998	0.000364843	0.000601411
P_5614	6.64	696.577	Pos	[M+NH4]+	678.543	DG 38:3;O2	Sum composition - Species level	DG 38:3;O2	MS match	LIPID MAPS	DG	DG	-0.778	-1.11689		Low confidence		281.3	1.377			No	38	3	even	Yes	O2	2.54399	11.458	[D7]TG 15:0_18:1_15:0	0.0160736	0.0155088	0.0162964	0.000533889	0.000441735	0.00043895
P_5728	6.87	696.578	Pos	[M+NH4]+	678.543	DG 38:3;O2	Sum composition - Species level	DG 38:3;O2	MS match	LIPID MAPS	DG	DG	0.282	0.404837		Low confidence		280.8	1.375			No	38	3	even	Yes	O2	3.43726	11.458	[D7]TG 15:0_18:1_15:0	0.0162586	0.0169479	0.0174112	0.000555153	0.000459328	0.000456433
P_6062	7.42	696.577	Pos	[M+NH4]+	678.543	DG 38:3;O2	Sum composition - Species level	DG 38:3;O2	MS match	LIPID MAPS	DG	DG	-0.298	-0.427806		Low confidence		279.5	1.368			No	38	3	even	Yes	O2	18.9356	11.458	[D7]TG 15:0_18:1_15:0	0.00770179	0.00795167	0.0106996	0.000263024	0.000217623	0.000216251
P_7168	11.54	662.571	Pos	[M+NH4]+	644.538	DG 38:4	Sum composition - Species level	DG 38:4	MS match	LIPID MAPS	DG	DG	-0.768	-1.15912		Low confidence		272.5	1.333			No	38	4	even	Yes		10.1629	13.18	[D7]TG 15:0_18:1_15:0	0.00951334	0.011462	0.011354	0.000703123	0.000790239	0.000913576
P_7296	11.7	678.568	Pos	[M+NH4]+	660.533	DG 38:4;O	Sum composition - Species level	DG 38:4;O	MS match	LIPID MAPS	DG	DG	1.247	1.8377		Low confidence		275.7	1.349			No	38	4	even	Yes	O	4.50595	11.458	[D7]TG 15:0_18:1_15:0	0.148957	0.144229	0.1362	0.00449263	0.00371715	0.00369372
P_5411	6.42	694.562	Pos	[M+NH4]+	676.528	DG 38:4;O2	Sum composition - Species level	DG 38:4;O2	MS match	LIPID MAPS	DG	DG	0.652	0.938722		Low confidence		279.7	1.369			No	38	4	even	Yes	O2	2.84438	11.458	[D7]TG 15:0_18:1_15:0	0.0108967	0.0103097	0.0107325	0.000353289	0.000292308	0.000290465
P_5619	6.67	694.562	Pos	[M+NH4]+	676.528	DG 38:4;O2	Sum composition - Species level	DG 38:4;O2	MS match	LIPID MAPS	DG	DG	-0.098	-0.141096		Low confidence		279.7	1.369			No	38	4	even	Yes	O2	1.10443	11.458	[D7]TG 15:0_18:1_15:0	0.0120014	0.0118009	0.0117554	0.000387312	0.000320458	0.000318438
P_6021	7.39	694.561	Pos	[M+NH4]+	676.528	DG 38:4;O2	Sum composition - Species level	DG 38:4;O2	MS match	LIPID MAPS	DG	DG	-0.568	-0.817782		Low confidence		278.9	1.366			No	38	4	even	Yes	O2	7.66726	11.458	[D7]TG 15:0_18:1_15:0	0.00850069	0.00817927	0.00946329	0.000281715	0.000233088	0.000231618
P_6976	11.2	660.556	Pos	[M+NH4]+	642.522	DG 38:5	Sum composition - Species level	DG 38:5	MS match	LIPID MAPS	DG	DG	-0.168	-0.254331		Low confidence		271.5	1.328			No	38	5	even	Yes		7.38874	28.6499	[D7]TG 15:0_18:1_15:0	0.00638901	0.00591399	0.00551248	9.62712e-05	0.000164896	0.000170015
P_5233	6.1	692.547	Pos	[M+NH4]+	674.512	DG 38:5;O2	Sum composition - Species level	DG 38:5;O2	MS match	LIPID MAPS	DG	DG	0.582	0.840377		Low confidence		278	1.361			No	38	5	even	Yes	O2	2.22606	11.458	[D7]TG 15:0_18:1_15:0	0.0064106	0.00668811	0.0066302	0.000218241	0.000180571	0.000179432
P_717	9.94	658.539	Pos	[M+NH4]+	640.507	DG 38:6	Sum composition - Species level	DG 38:6	MS match	LIPID MAPS	DG	DG	-1.068	-1.62177		Low confidence		270.2	1.321			No	38	6	even	Yes		12.6635	10.2189	[D7]TG 15:0_18:1_15:0	0.00356193	0.00290027	0.00370458	0.000735296	0.000854856	0.00089924
P_8091	12.72	712.646	Pos	[M+NH4]+	694.611	DG 40:1;O	Sum composition - Species level	DG 40:1;O	MS match	LIPID MAPS	DG	DG	1.207	1.69369		Low confidence		290.7	1.424			No	40	1	even	No	O	4.91587	25.5178	[D7]TG 15:0_18:1_15:0	1.0267	0.947439	0.940877	0.00137739	0.00185408	0.00232215
P_7324	11.71	728.639	Pos	[M+NH4]+	710.606	DG 40:1;O2	Sum composition - Species level	DG 40:1;O2	MS match	LIPID MAPS	DG	DG	-0.428	-0.587396		Low confidence		289.9	1.421			No	40	1	even	No	O2	1.86939	11.458	[D7]TG 15:0_18:1_15:0	0.0181148	0.017453	0.0178462	0.000587669	0.000486231	0.000483166
P_7691	12.09	728.64	Pos	[M+NH4]+	710.606	DG 40:1;O2	Sum composition - Species level	DG 40:1;O2	MS match	LIPID MAPS	DG	DG	0.382	0.524264		Low confidence		291.1	1.426			No	40	1	even	No	O2	19.1426	11.458	[D7]TG 15:0_18:1_15:0	0.0127046	0.0124387	0.00882459	0.000293213	0.000242602	0.000241072
P_7059	11.36	710.631	Pos	[M+NH4]+	692.595	DG 40:2;O	Sum composition - Species level	DG 40:2;O	MS match	LIPID MAPS	DG	DG	1.997	2.81019		Low confidence		291.6	1.428			No	40	2	even	Yes	O	6.0875	11.458	[D7]TG 15:0_18:1_15:0	0.00993222	0.0101799	0.00905366	0.000298817	0.000247238	0.00024568
P_7946	12.46	710.63	Pos	[M+NH4]+	692.595	DG 40:2;O	Sum composition - Species level	DG 40:2;O	MS match	LIPID MAPS	DG	DG	0.627	0.882317		Low confidence		286.7	1.404			No	40	2	even	Yes	O	1.61065	64.1645	[D7]TG 15:0_18:1_15:0	1.10417	1.11682	1.13976	0.000358561	0.000877513	0.00154517
P_6964	11.14	726.625	Pos	[M+NH4]+	708.59	DG 40:2;O2	Sum composition - Species level	DG 40:2;O2	MS match	LIPID MAPS	DG	DG	0.332	0.456907		Low confidence		289.1	1.417			No	40	2	even	Yes	O2	5.26774	11.458	[D7]TG 15:0_18:1_15:0	0.0127967	0.0130473	0.011798	0.000389293	0.000322097	0.000320067
P_7510	11.9	726.625	Pos	[M+NH4]+	708.59	DG 40:2;O2	Sum composition - Species level	DG 40:2;O2	MS match	LIPID MAPS	DG	DG	1.222	1.68175		Low confidence		287.2	1.408			No	40	2	even	Yes	O2	5.30067	11.458	[D7]TG 15:0_18:1_15:0	0.0266364	0.0295293	0.0275475	0.000906761	0.000750245	0.000745516
P_7801	12.24	708.616	Pos	[M+NH4]+	690.58	DG 40:3;O	Sum composition - Species level	DG 40:3;O	MS match	LIPID MAPS	DG	DG	2.027	2.86051		Low confidence		284.1	1.391			No	40	3	even	Yes	O	1.7467	50.6793	[D7]TG 15:0_18:1_15:0	0.668339	0.650946	0.646751	0.000298514	0.000474976	0.000830487
P_7290	11.66	724.611	Pos	[M+NH4]+	706.575	DG 40:3;O2	Sum composition - Species level	DG 40:3;O2	MS match	LIPID MAPS	DG	DG	2.082	2.87328		Low confidence		286.5	1.404			No	40	3	even	Yes	O2	7.424	11.458	[D7]TG 15:0_18:1_15:0	0.0207576	0.0232022	0.0239794	0.000709925	0.000587385	0.000583682
P_7586	12.01	706.598	Pos	[M+NH4]+	688.564	DG 40:4;O	Sum composition - Species level	DG 40:4;O	MS match	LIPID MAPS	DG	DG	-0.463	-0.655252		Low confidence		280.9	1.376			No	40	4	even	Yes	O	2.28414	11.458	[D7]TG 15:0_18:1_15:0	0.228005	0.229872	0.237971	0.00778119	0.00643808	0.00639749
P_7349	11.74	704.584	Pos	[M+NH4]+	686.549	DG 40:5;O	Sum composition - Species level	DG 40:5;O	MS match	LIPID MAPS	DG	DG	1.327	1.88339		Low confidence		278.3	1.363			No	40	5	even	Yes	O	7.4181	11.458	[D7]TG 15:0_18:1_15:0	0.0698883	0.0602822	0.0663676	0.0020772	0.00171866	0.00170782
P_7503	11.9	704.583	Pos	[M+NH4]+	686.549	DG 40:5;O	Sum composition - Species level	DG 40:5;O	MS match	LIPID MAPS	DG	DG	0.727	1.03182		Low confidence		281.3	1.378			No	40	5	even	Yes	O	11.066	11.458	[D7]TG 15:0_18:1_15:0	0.0222568	0.0181857	0.0188378	0.000620159	0.000513114	0.000509879
P_7166	11.54	686.572	Pos	[M+NH4]+	668.538	DG 40:6	Sum composition - Species level	DG 40:6	MS match	LIPID MAPS	DG	DG	0.302	0.439867		Low confidence		276.4	1.353			No	40	6	even	Yes		9.26508	9.66223	[D7]TG 15:0_18:1_15:0	0.00730666	0.00876575	0.0078382	0.000473743	0.000575255	0.000528822
P_7719	12.16	740.677	Pos	[M+NH4]+	722.642	DG 42:1;O	Sum composition - Species level	DG 42:1;O	MS match	LIPID MAPS	DG	DG	0.767	1.03554		Low confidence		301.2	1.476			No	42	1	even	No	O	16.2635	93.356	[D7]TG 15:0_18:1_15:0	0.0303609	0.0388109	0.028983	3.36704e-05	2.78585e-05	0.000138414
P_8281	13.03	740.678	Pos	[M+NH4]+	722.642	DG 42:1;O	Sum composition - Species level	DG 42:1;O	MS match	LIPID MAPS	DG	DG	1.367	1.84561		Low confidence		297	1.456			No	42	1	even	No	O	10.0387	11.1568	[D7]TG 15:0_18:1_15:0	0.646836	0.56944	0.532137	0.00209107	0.0024076	0.00261665
P_7395	11.79	754.655	Pos	[M+NH4]+	736.622	DG 42:2;O2	Sum composition - Species level	DG 42:2;O2	MS match	LIPID MAPS	DG	DG	-0.108	-0.143112		Low confidence		293.8	1.441			No	42	2	even	Yes	O2	2.56076	11.458	[D7]TG 15:0_18:1_15:0	0.0861225	0.0821544	0.0827372	0.00272536	0.00225494	0.00224072
P_7961	12.5	736.646	Pos	[M+NH4]+	718.611	DG 42:3;O	Sum composition - Species level	DG 42:3;O	MS match	LIPID MAPS	DG	DG	1.237	1.67923		Low confidence		290	1.421			No	42	3	even	Yes	O	1.9441	24.8959	[D7]TG 15:0_18:1_15:0	0.338846	0.334012	0.347084	0.000577259	0.000772561	0.000960724
P_6937	11.1	752.639	Pos	[M+NH4]+	734.606	DG 42:3;O2	Sum composition - Species level	DG 42:3;O2	MS match	LIPID MAPS	DG	DG	-0.468	-0.621811		Low confidence		289.6	1.42			No	42	3	even	Yes	O2	3.80776	11.458	[D7]TG 15:0_18:1_15:0	0.0279635	0.0260953	0.0278183	0.000898592	0.000743486	0.000738799
P_6991	11.25	752.639	Pos	[M+NH4]+	734.606	DG 42:3;O2	Sum composition - Species level	DG 42:3;O2	MS match	LIPID MAPS	DG	DG	-1.018	-1.35257		Low confidence		289.8	1.421			No	42	3	even	Yes	O2	3.17305	11.458	[D7]TG 15:0_18:1_15:0	0.0601058	0.0613517	0.0639494	0.00205205	0.00169784	0.00168714
P_7460	11.87	752.639	Pos	[M+NH4]+	734.606	DG 42:3;O2	Sum composition - Species level	DG 42:3;O2	MS match	LIPID MAPS	DG	DG	-0.478	-0.635098		Low confidence		293	1.437			No	42	3	even	Yes	O2	5.81822	72.9363	[D7]TG 15:0_18:1_15:0	0.102544	0.0942864	0.105632	0.000178544	3.15391e-05	9.34878e-05
P_5557	6.58	734.629	Pos	[M+NH4]+	716.595	DG 42:4;O	Sum composition - Species level	DG 42:4;O	MS match	LIPID MAPS	DG	DG	0.157	0.213713		Low confidence		290.9	1.426			No	42	4	even	Yes	O	1.85815	11.458	[D7]TG 15:0_18:1_15:0	0.00960979	0.00989946	0.00994679	0.000327406	0.000270892	0.000269185
P_7313	11.72	750.625	Pos	[M+NH4]+	732.59	DG 42:4;O2	Sum composition - Species level	DG 42:4;O2	MS match	LIPID MAPS	DG	DG	0.692	0.921899		Low confidence		289.8	1.421			No	42	4	even	Yes	O2	1.22558	11.458	[D7]TG 15:0_18:1_15:0	0.0240022	0.0237473	0.0234221	0.000771861	0.00063863	0.000634604
P_6882	10.68	716.618	Pos	[M+NH4]+	698.585	DG 42:5	Sum composition - Species level	DG 42:5	MS match	LIPID MAPS	DG	DG	-0.548	-0.764702		Low confidence		294.2	1.441			No	42	5	even	Yes		15.424	11.458	[D7]TG 15:0_18:1_15:0	0.0125218	0.0131094	0.0165359	0.000427756	0.000353921	0.00035169
P_6908	10.98	716.618	Pos	[M+NH4]+	698.585	DG 42:5	Sum composition - Species level	DG 42:5	MS match	LIPID MAPS	DG	DG	-0.998	-1.39265		Low confidence		290.9	1.425			No	42	5	even	Yes		4.69333	11.458	[D7]TG 15:0_18:1_15:0	0.0223525	0.0234826	0.0245547	0.000763638	0.000631826	0.000627843
P_7636	12.04	732.613	Pos	[M+NH4]+	714.58	DG 42:5;O	Sum composition - Species level	DG 42:5;O	MS match	LIPID MAPS	DG	DG	-0.453	-0.618334		Low confidence		302.5	1.483			No	42	5	even	Yes	O	2.38676	15.3817	[D7]TG 15:0_18:1_15:0	0.00281373	0.00278929	0.00291699	0.00238394	0.0026492	0.0032118
P_7514	11.94	714.603	Pos	[M+NH4]+	696.569	DG 42:6	Sum composition - Species level	DG 42:6	MS match	LIPID MAPS	DG	DG	0.142	0.198712		Low confidence		291	1.426			No	42	6	even	Yes		10.2261	11.458	[D7]TG 15:0_18:1_15:0	0.014573	0.0124401	0.0121188	0.000399473	0.00033052	0.000328437
P_8426	13.36	768.708	Pos	[M+NH4]+	750.674	DG 44:1;O	Sum composition - Species level	DG 44:1;O	MS match	LIPID MAPS	DG	DG	0.507	0.659549		Low confidence		302.8	1.485			No	44	1	even	No	O	8.32781	16.2342	[D7]TG 15:0_18:1_15:0	0.159942	0.135512	0.146017	0.00341701	0.00372666	0.0046436
P_8287	13.06	766.693	Pos	[M+NH4]+	748.658	DG 44:2;O	Sum composition - Species level	DG 44:2;O	MS match	LIPID MAPS	DG	DG	0.977	1.27431		Low confidence		300.9	1.476			No	44	2	even	Yes	O	6.09003	15.6139	[D7]TG 15:0_18:1_15:0	1.35648	1.40311	1.52493	0.00363866	0.00462927	0.00496253
P_7671	12.1	782.687	Pos	[M+NH4]+	764.653	DG 44:2;O2	Sum composition - Species level	DG 44:2;O2	MS match	LIPID MAPS	DG	DG	0.202	0.258085		Low confidence		300.9	1.476			No	44	2	even	Yes	O2	8.05296	11.458	[D7]TG 15:0_18:1_15:0	0.0149782	0.0172511	0.015128	0.000498196	0.000412203	0.000409604
P_8116	12.79	764.677	Pos	[M+NH4]+	746.642	DG 44:3;O	Sum composition - Species level	DG 44:3;O	MS match	LIPID MAPS	DG	DG	0.247	0.323013		Low confidence		297.6	1.46			No	44	3	even	Yes	O	1.02231	7.62759	[D7]TG 15:0_18:1_15:0	0.737927	0.750245	0.751897	0.00332799	0.00374485	0.00385461
P_7399	11.82	780.671	Pos	[M+NH4]+	762.637	DG 44:3;O2	Sum composition - Species level	DG 44:3;O2	MS match	LIPID MAPS	DG	DG	-0.248	-0.317675		Low confidence		296.4	1.454			No	44	3	even	Yes	O2	4.67811	11.458	[D7]TG 15:0_18:1_15:0	0.13688	0.129643	0.142354	0.0044667	0.0036957	0.00367241
P_7738	12.14	780.671	Pos	[M+NH4]+	762.637	DG 44:3;O2	Sum composition - Species level	DG 44:3;O2	MS match	LIPID MAPS	DG	DG	-0.428	-0.548246		Low confidence		299.4	1.469			No	44	3	even	Yes	O2	2.65227	11.458	[D7]TG 15:0_18:1_15:0	0.0263168	0.0268231	0.027728	0.000898292	0.000743238	0.000738553
P_7978	12.57	762.663	Pos	[M+NH4]+	744.627	DG 44:4;O	Sum composition - Species level	DG 44:4;O	MS match	LIPID MAPS	DG	DG	2.027	2.6578		Low confidence		295.3	1.448			No	44	4	even	Yes	O	13.1651	13.9401	[D7]TG 15:0_18:1_15:0	0.126934	0.097472	0.111428	0.000701404	0.000903319	0.000903177
P_7101	11.46	778.655	Pos	[M+NH4]+	760.622	DG 44:4;O2	Sum composition - Species level	DG 44:4;O2	MS match	LIPID MAPS	DG	DG	-0.048	-0.0616447		Low confidence		293.7	1.441			No	44	4	even	Yes	O2	3.60713	11.458	[D7]TG 15:0_18:1_15:0	0.0346447	0.0332179	0.035699	0.00114405	0.000946575	0.000940608
P_7535	11.92	778.655	Pos	[M+NH4]+	760.622	DG 44:4;O2	Sum composition - Species level	DG 44:4;O2	MS match	LIPID MAPS	DG	DG	-0.678	-0.870732		Low confidence		298.5	1.465			No	44	4	even	Yes	O2	4.6436	60.566	[D7]TG 15:0_18:1_15:0	0.160443	0.154486	0.16938	0.00183627	0.00232896	0.000505928
P_7234	11.6	776.64	Pos	[M+NH4]+	758.606	DG 44:5;O2	Sum composition - Species level	DG 44:5;O2	MS match	LIPID MAPS	DG	DG	-0.278	-0.357952		Low confidence		296.7	1.456			No	44	5	even	Yes	O2	7.15684	11.458	[D7]TG 15:0_18:1_15:0	0.100413	0.0926646	0.106964	0.0031944	0.00264302	0.00262636
P_7445	11.84	776.639	Pos	[M+NH4]+	758.606	DG 44:5;O2	Sum composition - Species level	DG 44:5;O2	MS match	LIPID MAPS	DG	DG	-0.428	-0.551092		Low confidence		297	1.457			No	44	5	even	Yes	O2	4.21974	11.458	[D7]TG 15:0_18:1_15:0	0.020903	0.0219436	0.0201801	0.000665203	0.000550382	0.000546913
P_7259	11.63	738.604	Pos	[M+NH4]+	720.569	DG 44:8	Sum composition - Species level	DG 44:8	MS match	LIPID MAPS	DG	DG	0.992	1.34308		Low confidence		297.1	1.456			No	44	8	even	Yes		22.5484	11.458	[D7]TG 15:0_18:1_15:0	0.00868206	0.0137422	0.0123456	0.000298457	0.00024694	0.000245384
P_8074	12.73	796.741	Pos	[M+NH4]+	778.705	DG 46:1;O	Sum composition - Species level	DG 46:1;O	MS match	LIPID MAPS	DG	DG	2.107	2.64453		Low confidence		314.2	1.542			No	46	1	even	No	O	12.6291	51.1513	[D7]TG 15:0_18:1_15:0	0.0168877	0.0165826	0.0133328	2.04507e-05	5.05964e-05	6.67338e-05
P_7956	12.49	794.724	Pos	[M+NH4]+	776.689	DG 46:2;O	Sum composition - Species level	DG 46:2;O	MS match	LIPID MAPS	DG	DG	0.347	0.43663		Low confidence		311	1.526			No	46	2	even	Yes	O	17.3602	11.458	[D7]TG 15:0_18:1_15:0	0.00847406	0.00959552	0.0067451	0.000223356	0.000184803	0.000183638
P_7734	12.14	810.719	Pos	[M+NH4]+	792.684	DG 46:2;O2	Sum composition - Species level	DG 46:2;O2	MS match	LIPID MAPS	DG	DG	0.582	0.717882		Low confidence		307	1.507			No	46	2	even	Yes	O2	9.77854	11.458	[D7]TG 15:0_18:1_15:0	0.0117135	0.0139841	0.013914	0.000400863	0.00033167	0.000329579
P_7644	12.02	808.701	Pos	[M+NH4]+	790.669	DG 46:3;O2	Sum composition - Species level	DG 46:3;O2	MS match	LIPID MAPS	DG	DG	-1.808	-2.23568		Low confidence		305.5	1.5			No	46	3	even	Yes	O2	3.55951	11.458	[D7]TG 15:0_18:1_15:0	0.0317745	0.0341205	0.0329794	0.00108426	0.000897102	0.000891447
P_7329	11.73	806.686	Pos	[M+NH4]+	788.653	DG 46:4;O2	Sum composition - Species level	DG 46:4;O2	MS match	LIPID MAPS	DG	DG	-1.218	-1.50988		Low confidence		303.1	1.488			No	46	4	even	Yes	O2	5.13029	11.458	[D7]TG 15:0_18:1_15:0	0.0199292	0.018108	0.0196779	0.000623794	0.000516121	0.000512868
P_7583	11.95	806.687	Pos	[M+NH4]+	788.653	DG 46:4;O2	Sum composition - Species level	DG 46:4;O2	MS match	LIPID MAPS	DG	DG	0.082	0.10165		Low confidence		302.4	1.484			No	46	4	even	Yes	O2	7.11717	11.458	[D7]TG 15:0_18:1_15:0	0.0416765	0.0361446	0.0394171	0.00124522	0.00103028	0.00102379
P_7716	12.13	806.686	Pos	[M+NH4]+	788.653	DG 46:4;O2	Sum composition - Species level	DG 46:4;O2	MS match	LIPID MAPS	DG	DG	-0.568	-0.704115		Low confidence		304.9	1.497			No	46	4	even	Yes	O2	1.87452	54.6576	[D7]TG 15:0_18:1_15:0	0.0362764	0.0349652	0.0354133	3.95399e-05	3.75917e-05	1.08524e-05
P_7551	11.96	804.672	Pos	[M+NH4]+	786.637	DG 46:5;O2	Sum composition - Species level	DG 46:5;O2	MS match	LIPID MAPS	DG	DG	0.392	0.487156		Low confidence		303.8	1.492			No	46	5	even	Yes	O2	6.46229	14.027	[D7]TG 15:0_18:1_15:0	0.10607	0.112277	0.120621	0.00346969	0.00447778	0.00447338
P_129	12.04	598.577	Pos	[M+NH4]+	580.543	DG O-34:1	Sum composition - Species level	DG O-34:1	MS/MS match		DG O-	DG	0.148	0.247	546.4	High confidence	70	263.5	1.286	1.6	C37H72O4	Yes	34	1	even	No		28.9688	21.178	[D7]TG 15:0_18:1_15:0	0.00632999	0.0115397	0.009132	0.00093803	0.00141111	0.00137264
P_130	12.08	624.592	Pos	[M+NH4]+, [M+H]+, [M+H-H2O]+	606.558	DG O-36:2	Sum composition - Species level	DG O-36:2	MS/MS match		DG O-	DG	-0.282	-0.452	406.8	High confidence	34.1	267	1.304	1.1	C39H74O4	Yes	36	2	even	Yes		14.528	9.18492	[D7]TG 15:0_18:1_15:0	0.0240892	0.0231316	0.0300373	0.0221756	0.0259778	0.0262505
P_2050	1.63	274.274	Pos	[M+NH4]+	256.24	FAL 16:0;O	Molecular level	FAL 16:0;O	MS match	LIPID MAPS	FAL	FAL	-0.513	-1.87039		Low confidence		184.8	0.879			No	16	0	even	No	O	1.98987	4.43209	[D9]SM 18:0;O2/18:1	0.00465034	0.00466201	0.00449784	0.039417	0.0361093	0.0382887
P_1364	6.49	368.389	Pos	[M+NH4]+	350.355	FAL 24:1	Molecular level	FAL 24:1	MS match	LIPID MAPS	FAL	FAL	0.492	1.33555		Low confidence		215.6	1.038			No	24	1	even	No		10.9552	5.93408	[D9]SM 18:0;O2/18:1	0.00137163	0.00119415	0.00148813	0.00185447	0.00208282	0.00201897
P_1085	3.45	256.263	Pos	[M+NH4]+	238.23	FOH 16:2	Molecular level	FOH 16:2	MS match	LIPID MAPS	FOH	FOH	-0.758	-2.95789		Low confidence		183.6	0.871			No	16	2	even	Yes		3.54841	11.6996	[D7]MG 18:1	0.967169	0.999318	1.03814	0.0837762	0.0773064	0.0662446
P_2750	3.43	337.308	Pos	[M+Na]+	314.318	FOH 20:0;O	Molecular level	FOH 20:0;O	MS match	LIPID MAPS	FOH	FOH	-0.639	-1.89441		Low confidence		196.2	0.941			No	20	0	even	No	O	16.6363	14.6872	[D7]MG 18:1	0.312395	0.289927	0.224196	0.23703	0.199888	0.177476
P_4400	5.03	312.326	Pos	[M+NH4]+	294.292	FOH 20:2	Molecular level	FOH 20:2	MS match	LIPID MAPS	FOH	FOH	-0.459	-1.46962		Low confidence		197.1	0.943			No	20	2	even	Yes		12.772	21.9592	[D7]MG 18:1	36.7717	37.9896	29.7468	4.28813	5.00397	6.55746
P_3444	4.08	365.339	Pos	[M+Na]+	342.35	FOH 22:0;O	Molecular level	FOH 22:0;O	MS match	LIPID MAPS	FOH	FOH	-0.649	-1.77643		Low confidence		203.4	0.979			No	22	0	even	No	O	8.42907	7.90461	[D7]MG 18:1	0.284124	0.289112	0.246938	0.123603	0.105525	0.11408
P_2817	3.46	1047.73	Pos	[M+H]+	1046.72	Hex-NeuAc-Cer 38:1;O2	Sum composition - Species level	Hex-NeuAc-Cer 38:1;O2	MS match	LIPID MAPS	Hex-NeuAc-Cer	HexCer	2.966	2.83088		Low confidence		338.8	1.67			No	38	1	even	No	O2	7.79907	50.5718	[D9]SM 18:0;O2/18:1	0.00133911	0.00154772	0.00137827	0.000454546	0.00147141	0.00128225
P_133	7.1	862.625	Pos	[M+H]+, [M+Na]+	861.618	Hex2Cer 18:1;2O/16:0	Molecular level	HexCer 34:1	MS/MS match	1-MoNA LipidBlast 2022	Hex2Cer	HexCer	0.055	0.064	706.1	High confidence	104.7	308.2	1.514	2.8	C46H87NO13	No	34	1	even	No		6.01794	28.4037	[D9]SM 18:0;O2/18:1	0.0118495	0.0133484	0.0128486	0.000330941	0.000416355	0.000578008
P_4293	4.92	845.573	Pos	[M+NH4]+	827.539	Hex2Cer 32:4;O2	Sum composition - Species level	HexCer 32:4;O2	MS match	LIPID MAPS	Hex2Cer	HexCer	-0.167	-0.197499		Low confidence		300.6	1.477			No	32	4	even	Yes	O2	11.2783	12.5966	[D9]SM 18:0;O2/18:1	0.00147958	0.00162618	0.00129592	0.000203579	0.000160802	0.000170358
P_3764	4.3	826.534	Pos	[M+H]+	825.524	Hex2Cer 32:5;O2	Sum composition - Species level	HexCer 32:5;O2	MS match	LIPID MAPS	Hex2Cer	HexCer	2.081	2.51775		Low confidence		293.3	1.44			No	32	5	even	Yes	O2	0.487572	12.5966	[D9]SM 18:0;O2/18:1	0.0104812	0.0103832	0.0104561	0.00161171	0.00127305	0.0013487
P_4267	4.92	873.604	Pos	[M+NH4]+	855.571	Hex2Cer 34:4;O2	Sum composition - Species level	HexCer 34:4;O2	MS match	LIPID MAPS	Hex2Cer	HexCer	-0.837	-0.958099		Low confidence		307.9	1.513			No	34	4	even	Yes	O2	7.24701	12.5966	[D9]SM 18:0;O2/18:1	0.00208765	0.00236878	0.00237822	0.000336832	0.000266056	0.000281866
P_7637	12.02	905.669	Pos	[M+NH4]+	887.633	Hex2Cer 36:2;O2	Sum composition - Species level	HexCer 36:2;O2	MS match	LIPID MAPS	Hex2Cer	HexCer	2.213	2.4435		Low confidence		321	1.579			No	36	2	even	Yes	O2	1.93199	20.8707	[D9]SM 18:0;O2/18:1	0.000690341	0.000716462	0.000710176	0.00339634	0.00252007	0.00231882
P_3787	4.34	868.614	Pos	[M-H2O+H]+	885.618	Hex2Cer 36:3;O2	Sum composition - Species level	HexCer 36:3;O2	MS match	LIPID MAPS	Hex2Cer	HexCer	-1.154	-1.32855		Low confidence		302.7	1.488			No	36	3	even	Yes	O2	8.10001	12.5966	[D9]SM 18:0;O2/18:1	0.00416375	0.00478449	0.00482929	0.000671986	0.000530786	0.000562328
P_7278	11.64	903.653	Pos	[M+NH4]+	885.618	Hex2Cer 36:3;O2	Sum composition - Species level	HexCer 36:3;O2	MS match	LIPID MAPS	Hex2Cer	HexCer	1.543	1.70752		Low confidence		319.5	1.571			No	36	3	even	Yes	O2	1.93199	26.508	[D9]SM 18:0;O2/18:1	0.000469994	0.000487777	0.000483498	0.00237467	0.00150112	0.00158332
P_5691	6.84	901.636	Pos	[M+NH4]+	883.602	Hex2Cer 36:4;O2	Sum composition - Species level	HexCer 36:4;O2	MS match	LIPID MAPS	Hex2Cer	HexCer	0.273	0.302783		Low confidence		311.9	1.534			No	36	4	even	Yes	O2	6.60305	12.5966	[D9]SM 18:0;O2/18:1	0.00252868	0.00243045	0.00221946	0.000348043	0.000274911	0.000291247
P_1611	10.98	901.637	Pos	[M+NH4]+	883.602	Hex2Cer 36:4;O2	Sum composition - Species level	HexCer 36:4;O2	MS match	LIPID MAPS	Hex2Cer	HexCer	1.203	1.33424		Low confidence		315.6	1.552			No	36	4	even	Yes	O2	1.93199	7.23098	[D9]SM 18:0;O2/18:1	0.000550089	0.000570902	0.000565894	0.00221319	0.00204745	0.00191609
P_5516	6.57	864.581	Pos	[M-H2O+H]+	881.586	Hex2Cer 36:5;O2	Sum composition - Species level	HexCer 36:5;O2	MS match	LIPID MAPS	Hex2Cer	HexCer	-2.234	-2.5839		Low confidence		303.9	1.494			No	36	5	even	Yes	O2	4.1867	17.7921	[D9]SM 18:0;O2/18:1	0.0009849	0.000949704	0.00103222	0.00117385	0.00166689	0.00157276
P_4898	5.6	898.66	Pos	[M-H2O+H]+	915.665	Hex2Cer 38:2;O2	Sum composition - Species level	HexCer 38:2;O2	MS match	LIPID MAPS	Hex2Cer	HexCer	-2.024	-2.25224		Low confidence		311.1	1.53			No	38	2	even	Yes	O2	3.37683	12.5966	[D9]SM 18:0;O2/18:1	0.00189932	0.00199088	0.00202894	0.000305936	0.000241652	0.000256012
P_5384	6.36	898.659	Pos	[M-H2O+H]+	915.665	Hex2Cer 38:2;O2	Sum composition - Species level	HexCer 38:2;O2	MS match	LIPID MAPS	Hex2Cer	HexCer	-2.544	-2.83088		Low confidence		312	1.534			No	38	2	even	Yes	O2	6.99319	12.5966	[D9]SM 18:0;O2/18:1	0.00139144	0.0014619	0.00159561	0.000224139	0.000177042	0.000187563
P_5913	7.17	929.668	Pos	[M+NH4]+	911.633	Hex2Cer 38:4;O2	Sum composition - Species level	HexCer 38:4;O2	MS match	LIPID MAPS	Hex2Cer	HexCer	0.593	0.637863		Low confidence		317	1.56			No	38	4	even	Yes	O2	4.00599	12.5966	[D9]SM 18:0;O2/18:1	0.00153405	0.00151004	0.00142089	0.000222673	0.000175884	0.000186336
P_5371	6.33	926.692	Pos	[M-H2O+H]+	943.696	Hex2Cer 40:2;O2	Sum composition - Species level	HexCer 40:2;O2	MS match	LIPID MAPS	Hex2Cer	HexCer	-1.624	-1.75247		Low confidence		316.4	1.557			No	40	2	even	Yes	O2	4.29841	12.5966	[D9]SM 18:0;O2/18:1	0.00247058	0.00235713	0.00256891	0.000366406	0.000289415	0.000306614
P_1315	5.7	924.676	Pos	[M-H2O+H]+	941.68	Hex2Cer 40:3;O2	Sum composition - Species level	HexCer 40:3;O2	MS match	LIPID MAPS	Hex2Cer	HexCer	-1.464	-1.58325		Low confidence		315	1.55			No	40	3	even	Yes	O2	4.22333	12.5966	[D9]SM 18:0;O2/18:1	0.00159528	0.00162412	0.00172772	0.000252118	0.000199142	0.000210977
P_6646	9.61	959.716	Pos	[M+NH4]+	941.68	Hex2Cer 40:3;O2	Sum composition - Species level	HexCer 40:3;O2	MS match	LIPID MAPS	Hex2Cer	HexCer	2.093	2.18086		Low confidence		327.8	1.614			No	40	3	even	Yes	O2	4.00066	12.5966	[D9]SM 18:0;O2/18:1	0.00254948	0.00270796	0.0027528	0.000410773	0.000324459	0.000343741
P_6645	9.61	975.708	Pos	[M+NH4]+	957.675	Hex2Cer 40:3;O3	Sum composition - Species level	HexCer 40:3;O3	MS match	LIPID MAPS	Hex2Cer	HexCer	-1.132	-1.16018		Low confidence		326.3	1.607			No	40	3	even	Yes	O3	3.23445	12.5966	[D9]SM 18:0;O2/18:1	0.00139754	0.00143912	0.00149068	0.000223347	0.000176417	0.000186901
P_6447	8.57	957.699	Pos	[M+NH4]+	939.665	Hex2Cer 40:4;O2	Sum composition - Species level	HexCer 40:4;O2	MS match	LIPID MAPS	Hex2Cer	HexCer	0.553	0.577426		Low confidence		325.9	1.604			No	40	4	even	Yes	O2	7.85001	12.5966	[D9]SM 18:0;O2/18:1	0.00683752	0.00727455	0.00798316	0.0011017	0.000870205	0.000921918
P_5900	7.16	973.693	Pos	[M+NH4]+	955.66	Hex2Cer 40:4;O3	Sum composition - Species level	HexCer 40:4;O3	MS match	LIPID MAPS	Hex2Cer	HexCer	-0.312	-0.320429		Low confidence		325.5	1.603			No	40	4	even	Yes	O3	5.80244	12.5966	[D9]SM 18:0;O2/18:1	0.00354313	0.00390948	0.00393835	0.000571322	0.000451274	0.000478091
P_5985	7.37	973.695	Pos	[M+NH4]+	955.66	Hex2Cer 40:4;O3	Sum composition - Species level	HexCer 40:4;O3	MS match	LIPID MAPS	Hex2Cer	HexCer	1.118	1.14821		Low confidence		326.1	1.606			No	40	4	even	Yes	O3	2.74682	12.5966	[D9]SM 18:0;O2/18:1	0.00304697	0.00301973	0.00289323	0.000453238	0.000358002	0.000379276
P_6444	8.57	973.693	Pos	[M+NH4]+	955.66	Hex2Cer 40:4;O3	Sum composition - Species level	HexCer 40:4;O3	MS match	LIPID MAPS	Hex2Cer	HexCer	-0.542	-0.556643		Low confidence		325	1.6			No	40	4	even	Yes	O3	9.47524	12.5966	[D9]SM 18:0;O2/18:1	0.00384634	0.00418939	0.00464471	0.000620045	0.000489759	0.000518863
P_6786	10.32	973.693	Pos	[M+NH4]+	955.66	Hex2Cer 40:4;O3	Sum composition - Species level	HexCer 40:4;O3	MS match	LIPID MAPS	Hex2Cer	HexCer	-0.822	-0.844208		Low confidence		323.9	1.595			No	40	4	even	Yes	O3	8.00144	12.5966	[D9]SM 18:0;O2/18:1	0.00188727	0.00212484	0.00220655	0.00030445	0.000240478	0.000254769
P_4983	5.74	955.684	Pos	[M+NH4]+	937.649	Hex2Cer 40:5;O2	Sum composition - Species level	HexCer 40:5;O2	MS match	LIPID MAPS	Hex2Cer	HexCer	1.113	1.16461		Low confidence		320.8	1.579			No	40	5	even	Yes	O2	2.46945	12.5966	[D9]SM 18:0;O2/18:1	0.00404524	0.00398262	0.00385345	0.000603539	0.000476721	0.000505051
P_6108	7.51	955.683	Pos	[M+NH4]+	937.649	Hex2Cer 40:5;O2	Sum composition - Species level	HexCer 40:5;O2	MS match	LIPID MAPS	Hex2Cer	HexCer	0.123	0.128704		Low confidence		322.5	1.588			No	40	5	even	Yes	O2	3.93467	12.5966	[D9]SM 18:0;O2/18:1	0.00468467	0.00468651	0.00501233	0.000727765	0.000574844	0.000609005
P_6145	7.67	955.682	Pos	[M+NH4]+	937.649	Hex2Cer 40:5;O2	Sum composition - Species level	HexCer 40:5;O2	MS match	LIPID MAPS	Hex2Cer	HexCer	-0.687	-0.718858		Low confidence		321.8	1.584			No	40	5	even	Yes	O2	12.6275	12.5966	[D9]SM 18:0;O2/18:1	0.00238343	0.00281262	0.00220672	0.000346223	0.000273473	0.000289724
P_6328	8.28	955.683	Pos	[M+NH4]+	937.649	Hex2Cer 40:5;O2	Sum composition - Species level	HexCer 40:5;O2	MS match	LIPID MAPS	Hex2Cer	HexCer	-0.057	-0.0596432		Low confidence		321.8	1.584			No	40	5	even	Yes	O2	3.85375	12.5966	[D9]SM 18:0;O2/18:1	0.00217695	0.00235011	0.00224815	0.000350612	0.00027694	0.000293398
P_5744	6.92	971.678	Pos	[M+NH4]+	953.644	Hex2Cer 40:5;O3	Sum composition - Species level	HexCer 40:5;O3	MS match	LIPID MAPS	Hex2Cer	HexCer	0.208	0.214063		Low confidence		323.5	1.593			No	40	5	even	Yes	O3	1.19588	12.5966	[D9]SM 18:0;O2/18:1	0.00482431	0.00472385	0.00472775	0.000733157	0.000579104	0.000613517
P_6165	7.67	971.675	Pos	[M+NH4]+	953.644	Hex2Cer 40:5;O3	Sum composition - Species level	HexCer 40:5;O3	MS match	LIPID MAPS	Hex2Cer	HexCer	-2.312	-2.37939		Low confidence		322.2	1.586			No	40	5	even	Yes	O3	13.6138	12.5966	[D9]SM 18:0;O2/18:1	0.00139193	0.00172142	0.00135229	0.000211946	0.000167411	0.000177359
P_6336	8.3	971.679	Pos	[M+NH4]+	953.644	Hex2Cer 40:5;O3	Sum composition - Species level	HexCer 40:5;O3	MS match	LIPID MAPS	Hex2Cer	HexCer	0.998	1.02709		Low confidence		322.8	1.589			No	40	5	even	Yes	O3	3.10602	12.5966	[D9]SM 18:0;O2/18:1	0.00390147	0.00413525	0.00409813	0.000628575	0.000496497	0.000526001
P_7556	11.94	974.751	Pos	[M+H]+	973.743	Hex2Cer 42:1;O2	Sum composition - Species level	HexCer 42:1;O2	MS match	LIPID MAPS	Hex2Cer	HexCer	0.011	0.0112849		Low confidence		330	1.625			No	42	1	even	No	O2	7.02295	8.12785	[D9]SM 18:0;O2/18:1	0.00504945	0.00530936	0.00461551	0.000666003	0.000645738	0.000751066
P_7175	11.57	972.734	Pos	[M+H]+	971.727	Hex2Cer 42:2;O2	Sum composition - Species level	HexCer 42:2;O2	MS match	LIPID MAPS	Hex2Cer	HexCer	-0.989	-1.01672		Low confidence		327.3	1.611			No	42	2	even	Yes	O2	2.65426	12.6118	[D9]SM 18:0;O2/18:1	0.00551507	0.00565985	0.00581566	0.00114514	0.00144538	0.00142973
P_7084	11.41	988.729	Pos	[M+H]+	987.722	Hex2Cer 42:2;O3	Sum composition - Species level	HexCer 42:2;O3	MS match	LIPID MAPS	Hex2Cer	HexCer	-1.204	-1.21772		Low confidence		330	1.625			No	42	2	even	Yes	O3	7.24608	12.5966	[D9]SM 18:0;O2/18:1	0.00502667	0.00513618	0.00573993	0.000797248	0.000629727	0.000667149
P_5402	6.4	985.731	Pos	[M+NH4]+	967.696	Hex2Cer 42:4;O2	Sum composition - Species level	HexCer 42:4;O2	MS match	LIPID MAPS	Hex2Cer	HexCer	0.983	0.997231		Low confidence		328.9	1.62			No	42	4	even	Yes	O2	0.856416	12.5966	[D9]SM 18:0;O2/18:1	0.00879774	0.00894921	0.00886323	0.00138753	0.00109598	0.00116111
P_5893	7.15	985.732	Pos	[M+NH4]+	967.696	Hex2Cer 42:4;O2	Sum composition - Species level	HexCer 42:4;O2	MS match	LIPID MAPS	Hex2Cer	HexCer	2.353	2.38706		Low confidence		329.3	1.622			No	42	4	even	Yes	O2	4.11962	12.5966	[D9]SM 18:0;O2/18:1	0.00502436	0.00463152	0.00489092	0.000719627	0.000568417	0.000602195
P_6638	9.6	985.73	Pos	[M+NH4]+	967.696	Hex2Cer 42:4;O2	Sum composition - Species level	HexCer 42:4;O2	MS match	LIPID MAPS	Hex2Cer	HexCer	-0.057	-0.0578252		Low confidence		330.9	1.63			No	42	4	even	Yes	O2	4.09089	12.5966	[D9]SM 18:0;O2/18:1	0.00389272	0.00381218	0.00359484	0.000563336	0.000444966	0.000471408
P_5731	6.91	1001.73	Pos	[M+NH4]+	983.691	Hex2Cer 42:4;O3	Sum composition - Species level	HexCer 42:4;O3	MS match	LIPID MAPS	Hex2Cer	HexCer	2.088	2.0844		Low confidence		331.4	1.632			No	42	4	even	Yes	O3	9.7802	12.5966	[D9]SM 18:0;O2/18:1	0.00404821	0.0041469	0.00482793	0.000643658	0.00050841	0.000538622
P_6389	8.43	1001.72	Pos	[M+NH4]+	983.691	Hex2Cer 42:4;O3	Sum composition - Species level	HexCer 42:4;O3	MS match	LIPID MAPS	Hex2Cer	HexCer	-0.332	-0.331428		Low confidence		332.9	1.64			No	42	4	even	Yes	O3	5.08196	12.5966	[D9]SM 18:0;O2/18:1	0.00293737	0.0031739	0.00288898	0.000452676	0.000357558	0.000378806
P_6644	9.61	1001.72	Pos	[M+NH4]+	983.691	Hex2Cer 42:4;O3	Sum composition - Species level	HexCer 42:4;O3	MS match	LIPID MAPS	Hex2Cer	HexCer	-2.422	-2.41783		Low confidence		330.9	1.63			No	42	4	even	Yes	O3	4.96915	12.5966	[D9]SM 18:0;O2/18:1	0.00239103	0.00260004	0.00238586	0.00037373	0.0002952	0.000312743
P_5470	6.47	983.716	Pos	[M+NH4]+	965.68	Hex2Cer 42:5;O2	Sum composition - Species level	HexCer 42:5;O2	MS match	LIPID MAPS	Hex2Cer	HexCer	1.943	1.97517		Low confidence		327.7	1.614			No	42	5	even	Yes	O2	1.26189	12.5966	[D9]SM 18:0;O2/18:1	0.00982226	0.0100711	0.00991939	0.00155304	0.00122671	0.00129961
P_5889	7.17	983.715	Pos	[M+NH4]+	965.68	Hex2Cer 42:5;O2	Sum composition - Species level	HexCer 42:5;O2	MS match	LIPID MAPS	Hex2Cer	HexCer	1.243	1.26358		Low confidence		327.7	1.614			No	42	5	even	Yes	O2	6.42013	12.5966	[D9]SM 18:0;O2/18:1	0.00653992	0.00682437	0.00741178	0.00105333	0.000832003	0.000881445
P_5987	7.37	983.716	Pos	[M+NH4]+	965.68	Hex2Cer 42:5;O2	Sum composition - Species level	HexCer 42:5;O2	MS match	LIPID MAPS	Hex2Cer	HexCer	1.803	1.83285		Low confidence		327.4	1.612			No	42	5	even	Yes	O2	7.15909	12.5966	[D9]SM 18:0;O2/18:1	0.00626097	0.00543887	0.00573772	0.000845052	0.000667487	0.000707153
P_6440	8.57	983.714	Pos	[M+NH4]+	965.68	Hex2Cer 42:5;O2	Sum composition - Species level	HexCer 42:5;O2	MS match	LIPID MAPS	Hex2Cer	HexCer	0.313	0.318182		Low confidence		329.9	1.624			No	42	5	even	Yes	O2	8.95821	12.5966	[D9]SM 18:0;O2/18:1	0.00761824	0.00808807	0.00906818	0.00122744	0.000969525	0.00102714
P_6534	9.21	983.713	Pos	[M+NH4]+	965.68	Hex2Cer 42:5;O2	Sum composition - Species level	HexCer 42:5;O2	MS match	LIPID MAPS	Hex2Cer	HexCer	-0.747	-0.759367		Low confidence		327.4	1.612			No	42	5	even	Yes	O2	8.00445	12.5966	[D9]SM 18:0;O2/18:1	0.00286969	0.00316739	0.0033685	0.000462735	0.000365504	0.000387224
P_6619	9.58	983.712	Pos	[M+NH4]+	965.68	Hex2Cer 42:5;O2	Sum composition - Species level	HexCer 42:5;O2	MS match	LIPID MAPS	Hex2Cer	HexCer	-2.097	-2.13172		Low confidence		329.4	1.622			No	42	5	even	Yes	O2	4.28353	12.5966	[D9]SM 18:0;O2/18:1	0.00195049	0.00209915	0.001951	0.000305597	0.000241384	0.000255728
P_5926	7.17	999.707	Pos	[M+NH4]+	981.675	Hex2Cer 42:5;O3	Sum composition - Species level	HexCer 42:5;O3	MS match	LIPID MAPS	Hex2Cer	HexCer	-1.662	-1.66248		Low confidence		329.2	1.621			No	42	5	even	Yes	O3	3.35476	12.5966	[D9]SM 18:0;O2/18:1	0.00453661	0.00449842	0.0047831	0.000698685	0.000551875	0.000584671
P_6001	7.38	999.71	Pos	[M+NH4]+	981.675	Hex2Cer 42:5;O3	Sum composition - Species level	HexCer 42:5;O3	MS match	LIPID MAPS	Hex2Cer	HexCer	1.028	1.0283		Low confidence		331.2	1.631			No	42	5	even	Yes	O3	5.42976	12.5966	[D9]SM 18:0;O2/18:1	0.00636826	0.00619808	0.00687453	0.000963053	0.000760693	0.000805897
P_6113	7.5	999.71	Pos	[M+NH4]+	981.675	Hex2Cer 42:5;O3	Sum composition - Species level	HexCer 42:5;O3	MS match	LIPID MAPS	Hex2Cer	HexCer	0.418	0.418122		Low confidence		329.8	1.625			No	42	5	even	Yes	O3	2.37611	12.5966	[D9]SM 18:0;O2/18:1	0.0065764	0.00627517	0.00638585	0.000974258	0.000769543	0.000815274
P_6168	7.67	999.71	Pos	[M+NH4]+	981.675	Hex2Cer 42:5;O3	Sum composition - Species level	HexCer 42:5;O3	MS match	LIPID MAPS	Hex2Cer	HexCer	0.768	0.768223		Low confidence		329.2	1.621			No	42	5	even	Yes	O3	8.98026	12.5966	[D9]SM 18:0;O2/18:1	0.00281143	0.00277425	0.00324981	0.000430935	0.000340386	0.000360613
P_6258	7.95	999.708	Pos	[M+NH4]+	981.675	Hex2Cer 42:5;O3	Sum composition - Species level	HexCer 42:5;O3	MS match	LIPID MAPS	Hex2Cer	HexCer	-1.102	-1.10232		Low confidence		328.8	1.619			No	42	5	even	Yes	O3	14.2957	12.5966	[D9]SM 18:0;O2/18:1	0.00150384	0.00199568	0.00187307	0.000243206	0.000192103	0.000203519
P_6446	8.59	999.707	Pos	[M+NH4]+	981.675	Hex2Cer 42:5;O3	Sum composition - Species level	HexCer 42:5;O3	MS match	LIPID MAPS	Hex2Cer	HexCer	-2.002	-2.00258		Low confidence		329.6	1.623			No	42	5	even	Yes	O3	3.93025	12.5966	[D9]SM 18:0;O2/18:1	0.00394818	0.00377569	0.00408437	0.000586885	0.000463566	0.000491114
P_6802	10.36	999.709	Pos	[M+NH4]+	981.675	Hex2Cer 42:5;O3	Sum composition - Species level	HexCer 42:5;O3	MS match	LIPID MAPS	Hex2Cer	HexCer	-0.132	-0.132038		Low confidence		329.2	1.621			No	42	5	even	Yes	O3	11.2367	12.5966	[D9]SM 18:0;O2/18:1	0.00134687	0.00160014	0.0013061	0.000204715	0.000161699	0.000171308
P_6002	7.38	1024.77	Pos	[M+H]+	1023.76	Hex2Cer 46:4;O2	Sum composition - Species level	HexCer 46:4;O2	MS match	LIPID MAPS	Hex2Cer	HexCer	-1.179	-1.15051		Low confidence		337.5	1.663			No	46	4	even	Yes	O2	10.049	12.5966	[D9]SM 18:0;O2/18:1	0.00154478	0.00149291	0.00127282	0.000199904	0.000157899	0.000167283
P_7394	11.81	1041.8	Pos	[M+NH4]+	1023.76	Hex2Cer 46:4;O2	Sum composition - Species level	HexCer 46:4;O2	MS match	LIPID MAPS	Hex2Cer	HexCer	2.663	2.55617		Low confidence		342.2	1.686			No	46	4	even	Yes	O2	13.7117	12.5966	[D9]SM 18:0;O2/18:1	0.00228853	0.00233195	0.00180311	0.000283862	0.000224216	0.00023754
P_134	6.65	734.577	Pos	[M+H]+	733.57	HexCer 18:0;3O/16:0;(2OH)	Molecular level	HexCer 34:0	MS/MS match	1-MoNA LipidBlast 2022	HexCer	HexCer	-0.771	-1.049	655.3	High confidence	15.2	292.9	1.435	2.9	C40H79NO10	No	34	0	even	No		13.9275	14.683	[D9]SM 18:0;O2/18:1	0.000997774	0.00126987	0.0010149	0.00236935	0.00296068	0.00317221
P_135	11.35	818.671	Pos	[M+H]+	817.664	HexCer 18:0;3O/22:0;(2OH)	Molecular level	HexCer 40:0	MS/MS match	1-MoNA LipidBlast 2022	HexCer	HexCer	-0.431	-0.526	509.1	High confidence	86.2	308.1	1.513	2.1	C46H91NO10	No	40	0	even	No		4.5849	8.02391	[D9]SM 18:0;O2/18:1	0.0111079	0.0119451	0.0109913	0.00105396	0.0012139	0.00121685
P_136	11.34	844.686	Pos	[M+H]+	843.679	HexCer 18:0;3O/24:1;(2OH)	Molecular level	HexCer 42:1	MS/MS match	1-MoNA LipidBlast 2022	HexCer	HexCer	-0.865	-1.024	554.3	High confidence	97.6	313	1.538	2.9	C48H93NO10	No	42	1	even	No		1.93199	11.9374	[D9]SM 18:0;O2/18:1	0.000472507	0.000490385	0.000486083	0.00188344	0.0022909	0.00236787
P_137	7.52	700.572	Pos	[M+H]+	699.565	HexCer 18:1;O2/16:0	Molecular level	HexCer 34:1;O2	MS/MS match		HexCer	HexCer	0.24	0.343	928	High confidence	21.7	283.4	1.388	2.6	C40H77NO8	No	34	1	even	No		5.59345	8.56367	[D9]SM 18:0;O2/18:1	0.0841355	0.0928589	0.0928401	0.033321	0.0281623	0.0319089
P_139	11.76	784.666	Pos	[M+H]+	783.659	HexCer 18:1;O2/22:0	Molecular level	HexCer 40:1;O2	MS/MS match		HexCer	HexCer	0.394	0.502	811.5	High confidence	10.1	300.3	1.473	1.4	C46H89NO8	No	40	1	even	No		1.68686	9.02099	[D9]SM 18:0;O2/18:1	0.0641855	0.0659273	0.0639182	0.0278885	0.0322966	0.0330977
P_140	11.65	800.659	Pos	[M+H]+	799.652	HexCer 18:1;O2/22:0;O	Molecular level	HexCer 40:1;O2	MS/MS match		HexCer	HexCer	-2.228	-2.783	940.6	High confidence	4.9	303.2	1.488	1.7	C46H89NO9	No	40	1	even	No		4.04867	1.46056	[D9]SM 18:0;O2/18:1	0.258667	0.25979	0.241491	0.058453	0.0591797	0.0574805
P_142	12.06	812.696	Pos	[M+H]+	811.689	HexCer 18:1;O2/24:0	Molecular level	HexCer 42:1;O2	MS/MS match		HexCer	HexCer	-1.067	-1.313	906.7	High confidence	37.4	305.3	1.499	0.8	C48H93NO8	No	42	1	even	No		2.86247	8.95252	[D9]SM 18:0;O2/18:1	0.0339029	0.0353237	0.0358384	0.0507586	0.0604609	0.0580476
P_2604	3.23	644.509	Pos	[M+H]+	643.502	HexCer 30:1;O2	Sum composition - Species level	HexCer 30:1;O2	MS match	LIPID MAPS	HexCer	HexCer	-0.694	-1.07679		Low confidence		267.9	1.31			No	30	1	even	No	O2	8.34479	12.5966	[D9]SM 18:0;O2/18:1	0.0021436	0.00215499	0.00247552	0.000334613	0.000264303	0.00028001
P_2640	3.27	624.483	Pos	[M-H2O+H]+	641.487	HexCer 30:2;O2	Sum composition - Species level	HexCer 30:2;O2	MS match	LIPID MAPS	HexCer	HexCer	-0.539	-0.863113		Low confidence		263.6	1.288			No	30	2	even	Yes	O2	3.98731	12.5966	[D9]SM 18:0;O2/18:1	0.00210515	0.00207945	0.00223848	0.000323002	0.000255131	0.000270293
P_2751	3.45	624.484	Pos	[M-H2O+H]+	641.487	HexCer 30:2;O2	Sum composition - Species level	HexCer 30:2;O2	MS match	LIPID MAPS	HexCer	HexCer	-0.159	-0.25461		Low confidence		264.8	1.294			No	30	2	even	Yes	O2	6.36928	12.5966	[D9]SM 18:0;O2/18:1	0.00411208	0.00388721	0.00441243	0.000604371	0.000477379	0.000505747
P_3917	4.55	658.489	Pos	[M+H]+	657.482	HexCer 30:2;O3	Sum composition - Species level	HexCer 30:2;O3	MS match	LIPID MAPS	HexCer	HexCer	-0.499	-0.757795		Low confidence		264.1	1.292			No	30	2	even	Yes	O3	9.86771	12.5966	[D9]SM 18:0;O2/18:1	0.00176397	0.00155971	0.00190125	0.000242867	0.000191835	0.000203235
P_5250	6.14	675.517	Pos	[M+NH4]+	657.482	HexCer 30:2;O3	Sum composition - Species level	HexCer 30:2;O3	MS match	LIPID MAPS	HexCer	HexCer	1.623	2.40261		Low confidence		274.2	1.342			No	30	2	even	Yes	O3	7.22485	12.5966	[D9]SM 18:0;O2/18:1	0.00657821	0.00680861	0.00591346	0.000928348	0.00073328	0.000776856
P_2435	2.98	640.478	Pos	[M+H]+	639.471	HexCer 30:3;O2	Sum composition - Species level	HexCer 30:3;O2	MS match	LIPID MAPS	HexCer	HexCer	-0.724	-1.1304		Low confidence		262.9	1.285			No	30	3	even	Yes	O2	8.13821	12.5966	[D9]SM 18:0;O2/18:1	0.00178692	0.00175825	0.00203353	0.000273133	0.000215741	0.000228562
P_2627	3.24	640.478	Pos	[M+H]+	639.471	HexCer 30:3;O2	Sum composition - Species level	HexCer 30:3;O2	MS match	LIPID MAPS	HexCer	HexCer	-0.404	-0.630778		Low confidence		265.5	1.298			No	30	3	even	Yes	O2	4.42536	12.5966	[D9]SM 18:0;O2/18:1	0.00145548	0.00156828	0.00157727	0.000234576	0.000185286	0.000196297
P_2923	3.52	655.488	Pos	[M+NH4]+	637.455	HexCer 30:4;O2	Sum composition - Species level	HexCer 30:4;O2	MS match	LIPID MAPS	HexCer	HexCer	-1.172	-1.78798		Low confidence		268.9	1.315			No	30	4	even	Yes	O2	8.94806	10.7792	[D9]SM 18:0;O2/18:1	0.000577537	0.00049164	0.000502099	0.00079107	0.000870923	0.000980179
P_3538	4.14	671.486	Pos	[M+NH4]+	653.45	HexCer 30:4;O3	Sum composition - Species level	HexCer 30:4;O3	MS match	LIPID MAPS	HexCer	HexCer	1.523	2.26811		Low confidence		269.1	1.317			No	30	4	even	Yes	O3	1.85971	12.5966	[D9]SM 18:0;O2/18:1	0.00455955	0.00467931	0.00472775	0.000726268	0.000573662	0.000607752
P_4345	4.99	671.486	Pos	[M+NH4]+	653.45	HexCer 30:4;O3	Sum composition - Species level	HexCer 30:4;O3	MS match	LIPID MAPS	HexCer	HexCer	1.463	2.17876		Low confidence		265.6	1.3			No	30	4	even	Yes	O3	1.11007	12.5966	[D9]SM 18:0;O2/18:1	0.00489132	0.00487922	0.00497922	0.000757572	0.000598388	0.000633948
P_4484	5.12	671.486	Pos	[M+NH4]+	653.45	HexCer 30:4;O3	Sum composition - Species level	HexCer 30:4;O3	MS match	LIPID MAPS	HexCer	HexCer	1.513	2.25322		Low confidence		266	1.301			No	30	4	even	Yes	O3	2.43365	12.5966	[D9]SM 18:0;O2/18:1	0.00344376	0.00333561	0.00328377	0.000514133	0.000406102	0.000430234
P_4937	5.69	671.486	Pos	[M+NH4]+	653.45	HexCer 30:4;O3	Sum composition - Species level	HexCer 30:4;O3	MS match	LIPID MAPS	HexCer	HexCer	1.703	2.53617		Low confidence		268	1.311			No	30	4	even	Yes	O3	3.10165	12.5966	[D9]SM 18:0;O2/18:1	0.00934606	0.00994414	0.00963701	0.0015052	0.00118892	0.00125958
P_2564	3.22	653.473	Pos	[M+NH4]+	635.44	HexCer 30:5;O2	Sum composition - Species level	HexCer 30:5;O2	MS match	LIPID MAPS	HexCer	HexCer	-0.812	-1.24259		Low confidence		261	1.276			No	30	5	even	Yes	O2	5.57656	26.5266	[D9]SM 18:0;O2/18:1	0.00259784	0.00289005	0.00283176	0.000969167	0.00131594	0.00166829
P_3958	4.63	684.504	Pos	[M+H]+	683.497	HexCer 32:3;O3	Sum composition - Species level	HexCer 32:3;O3	MS match	LIPID MAPS	HexCer	HexCer	-1.329	-1.94155		Low confidence		266	1.302			No	32	3	even	Yes	O3	14.4615	12.5966	[D9]SM 18:0;O2/18:1	0.00188215	0.00187217	0.00239011	0.000290763	0.000229667	0.000243315
P_4764	5.49	682.561	Pos	[M-H2O+H]+	699.565	HexCer 34:1;O2	Sum composition - Species level	HexCer 34:1;O2	MS match	LIPID MAPS	HexCer	HexCer	-1.549	-2.26939		Low confidence		278	1.361			No	34	1	even	No	O2	6.4645	12.5966	[D9]SM 18:0;O2/18:1	0.00214212	0.00236895	0.00210586	0.000329972	0.000260637	0.000276125
P_4911	5.64	682.56	Pos	[M-H2O+H]+	699.565	HexCer 34:1;O2	Sum composition - Species level	HexCer 34:1;O2	MS match	LIPID MAPS	HexCer	HexCer	-1.809	-2.65031		Low confidence		277.4	1.358			No	34	1	even	No	O2	4.84791	12.5966	[D9]SM 18:0;O2/18:1	0.00292779	0.00322426	0.0030542	0.000471638	0.000372535	0.000394674
P_5396	6.37	682.561	Pos	[M-H2O+H]+	699.565	HexCer 34:1;O2	Sum composition - Species level	HexCer 34:1;O2	MS match	LIPID MAPS	HexCer	HexCer	-1.409	-2.06428		Low confidence		278	1.36			No	34	1	even	No	O2	9.99532	12.5966	[D9]SM 18:0;O2/18:1	0.00174235	0.00177025	0.00146979	0.000230983	0.000182448	0.00019329
P_6120	7.52	682.56	Pos	[M-H2O+H]+	699.565	HexCer 34:1;O2	Sum composition - Species level	HexCer 34:1;O2	MS match	LIPID MAPS	HexCer	HexCer	-1.709	-2.5038		Low confidence		280.4	1.372			No	34	1	even	No	O2	16.4777	12.5966	[D9]SM 18:0;O2/18:1	0.0015801	0.00164639	0.00119641	0.000188638	0.000149	0.000157855
P_4946	5.68	680.546	Pos	[M-H2O+H]+	697.549	HexCer 34:2;O2	Sum composition - Species level	HexCer 34:2;O2	MS match	LIPID MAPS	HexCer	HexCer	-0.779	-1.14467		Low confidence		277.4	1.358			No	34	2	even	Yes	O2	9.72121	12.5966	[D9]SM 18:0;O2/18:1	0.00160073	0.00158027	0.00133752	0.0002101	0.000165953	0.000175815
P_4486	5.11	714.551	Pos	[M+H]+	713.544	HexCer 34:2;O3	Sum composition - Species level	HexCer 34:2;O3	MS match	LIPID MAPS	HexCer	HexCer	-1.219	-1.70596		Low confidence		274.7	1.346			No	34	2	even	Yes	O3	12.6927	12.5966	[D9]SM 18:0;O2/18:1	0.00220913	0.00278419	0.00277199	0.000357294	0.000282218	0.000298989
P_4198	4.88	710.52	Pos	[M+H]+	709.513	HexCer 34:4;O3	Sum composition - Species level	HexCer 34:4;O3	MS match	LIPID MAPS	HexCer	HexCer	-0.279	-0.39267		Low confidence		274.7	1.345			No	34	4	even	Yes	O3	7.86037	12.5966	[D9]SM 18:0;O2/18:1	0.00142593	0.00160819	0.00166014	0.000230037	0.000181701	0.000192499
P_6716	9.98	826.676	Pos	[M+H]+	825.669	HexCer 36:1;O	Sum composition - Species level	HexCer 36:1;O	MS match	LIPID MAPS	HexCer	HexCer	-1.669	-2.01893		Low confidence		307.2	1.509			No	36	1	even	No	O	4.92847	12.5966	[D9]SM 18:0;O2/18:1	0.00168788	0.00157308	0.00173196	0.00024464	0.000193235	0.000204718
P_6776	10.33	826.676	Pos	[M+H]+	825.669	HexCer 36:1;O	Sum composition - Species level	HexCer 36:1;O	MS match	LIPID MAPS	HexCer	HexCer	-0.819	-0.990713		Low confidence		305.4	1.5			No	36	1	even	No	O	5.1086	3.48748	[D9]SM 18:0;O2/18:1	0.00284939	0.00272183	0.00301344	0.000110181	0.000104561	0.000103212
P_7191	11.57	710.593	Pos	[M-H2O+H]+	727.596	HexCer 36:1;O2	Sum composition - Species level	HexCer 36:1;O2	MS match	LIPID MAPS	HexCer	HexCer	-0.589	-0.828885		Low confidence		284	1.391			No	36	1	even	No	O2	6.3017	12.5966	[D9]SM 18:0;O2/18:1	0.00162433	0.00157616	0.00177645	0.000244918	0.000193455	0.000204951
P_7537	11.92	740.64	Pos	[M-H2O+H]+	757.643	HexCer 38:0;O2	Sum composition - Species level	HexCer 38:0;O2	MS match	LIPID MAPS	HexCer	HexCer	-0.659	-0.88977		Low confidence		293.8	1.44			No	38	0	even	No	O2	1.68614	10.626	[D9]SM 18:0;O2/18:1	0.0304789	0.0298655	0.0294777	0.000598884	0.000483858	0.000553985
P_7159	11.52	738.624	Pos	[M-H2O+H]+	755.628	HexCer 38:1;O2	Sum composition - Species level	HexCer 38:1;O2	MS match	LIPID MAPS	HexCer	HexCer	-0.739	-1.00051		Low confidence		289.7	1.42			No	38	1	even	No	O2	4.03943	12.5966	[D9]SM 18:0;O2/18:1	0.0305766	0.0331007	0.0314585	0.00492421	0.00388951	0.00412065
P_7342	11.76	738.624	Pos	[M-H2O+H]+	755.628	HexCer 38:1;O2	Sum composition - Species level	HexCer 38:1;O2	MS match	LIPID MAPS	HexCer	HexCer	-0.359	-0.486038		Low confidence		290	1.421			No	38	1	even	No	O2	6.85398	12.5966	[D9]SM 18:0;O2/18:1	0.00769004	0.00721922	0.00670286	0.00105073	0.000829946	0.000879266
P_6791	10.34	736.608	Pos	[M-H2O+H]+	753.612	HexCer 38:2;O2	Sum composition - Species level	HexCer 38:2;O2	MS match	LIPID MAPS	HexCer	HexCer	-1.209	-1.6413		Low confidence		286.7	1.405			No	38	2	even	Yes	O2	7.49939	12.5966	[D9]SM 18:0;O2/18:1	0.00529654	0.00569719	0.00615322	0.0008536	0.000674238	0.000714305
P_6831	10.45	754.619	Pos	[M+H]+	753.612	HexCer 38:2;O2	Sum composition - Species level	HexCer 38:2;O2	MS match	LIPID MAPS	HexCer	HexCer	-0.234	-0.31009		Low confidence		289.9	1.422			No	38	2	even	Yes	O2	4.01113	12.5966	[D9]SM 18:0;O2/18:1	0.0223612	0.0241756	0.0236875	0.00360329	0.00284615	0.00301529
P_6875	10.67	754.619	Pos	[M+H]+	753.612	HexCer 38:2;O2	Sum composition - Species level	HexCer 38:2;O2	MS match	LIPID MAPS	HexCer	HexCer	-0.774	-1.02568		Low confidence		289	1.417			No	38	2	even	Yes	O2	3.52929	12.5966	[D9]SM 18:0;O2/18:1	0.0166509	0.0166383	0.0176832	0.00258382	0.00204089	0.00216218
P_7088	11.39	754.62	Pos	[M+H]+	753.612	HexCer 38:2;O2	Sum composition - Species level	HexCer 38:2;O2	MS match	LIPID MAPS	HexCer	HexCer	-0.114	-0.151069		Low confidence		290.4	1.424			No	38	2	even	Yes	O2	4.38315	12.5966	[D9]SM 18:0;O2/18:1	0.00503756	0.00478775	0.00461806	0.000723341	0.00057135	0.000605303
P_7188	11.57	754.618	Pos	[M+H]+	753.612	HexCer 38:2;O2	Sum composition - Species level	HexCer 38:2;O2	MS match	LIPID MAPS	HexCer	HexCer	-1.304	-1.72802		Low confidence		288	1.412			No	38	2	even	Yes	O2	8.02607	43.166	[D9]SM 18:0;O2/18:1	0.00169498	0.00192014	0.00166014	0.000207249	0.000511993	0.000520063
P_5214	6.09	770.613	Pos	[M+H]+	769.607	HexCer 38:2;O3	Sum composition - Species level	HexCer 38:2;O3	MS match	LIPID MAPS	HexCer	HexCer	-1.459	-1.89329		Low confidence		290.5	1.425			No	38	2	even	Yes	O3	2.90707	12.5966	[D9]SM 18:0;O2/18:1	0.00198366	0.00199756	0.00189276	0.000296579	0.000234261	0.000248182
P_5312	6.25	770.614	Pos	[M+H]+	769.607	HexCer 38:2;O3	Sum composition - Species level	HexCer 38:2;O3	MS match	LIPID MAPS	HexCer	HexCer	-0.669	-0.868138		Low confidence		292.8	1.437			No	38	2	even	Yes	O3	16.6682	12.5966	[D9]SM 18:0;O2/18:1	0.00270827	0.00373372	0.0030199	0.000436884	0.000345084	0.000365591
P_6503	8.83	752.602	Pos	[M+H]+	751.596	HexCer 38:3;O2	Sum composition - Species level	HexCer 38:3;O2	MS match	LIPID MAPS	HexCer	HexCer	-2.064	-2.74248		Low confidence		284.1	1.393			No	38	3	even	Yes	O2	5.06044	12.5966	[D9]SM 18:0;O2/18:1	0.00665001	0.00671765	0.00611756	0.000959378	0.00075779	0.000802822
P_6520	9.05	752.603	Pos	[M+H]+	751.596	HexCer 38:3;O2	Sum composition - Species level	HexCer 38:3;O2	MS match	LIPID MAPS	HexCer	HexCer	-0.624	-0.829121		Low confidence		285.6	1.4			No	38	3	even	Yes	O2	7.72374	12.5966	[D9]SM 18:0;O2/18:1	0.00763012	0.00883906	0.00793731	0.00122907	0.000970809	0.0010285
P_6665	9.67	752.604	Pos	[M+H]+	751.596	HexCer 38:3;O2	Sum composition - Species level	HexCer 38:3;O2	MS match	LIPID MAPS	HexCer	HexCer	-0.424	-0.563377		Low confidence		289.9	1.421			No	38	3	even	Yes	O2	7.6642	12.5966	[D9]SM 18:0;O2/18:1	0.00147314	0.00130824	0.00128148	0.00020066	0.000158496	0.000167915
P_4863	5.58	768.597	Pos	[M+H]+	767.591	HexCer 38:3;O3	Sum composition - Species level	HexCer 38:3;O3	MS match	LIPID MAPS	HexCer	HexCer	-1.569	-2.04138		Low confidence		287.3	1.409			No	38	3	even	Yes	O3	7.6635	12.5966	[D9]SM 18:0;O2/18:1	0.00171693	0.00199928	0.00190312	0.000276931	0.000218741	0.00023174
P_5350	6.32	768.598	Pos	[M+H]+	767.591	HexCer 38:3;O3	Sum composition - Species level	HexCer 38:3;O3	MS match	LIPID MAPS	HexCer	HexCer	-0.729	-0.948479		Low confidence		292	1.432			No	38	3	even	Yes	O3	7.94977	12.5966	[D9]SM 18:0;O2/18:1	0.00437221	0.00401329	0.00470703	0.000624382	0.000493185	0.000522493
P_5577	6.62	768.598	Pos	[M+H]+	767.591	HexCer 38:3;O3	Sum composition - Species level	HexCer 38:3;O3	MS match	LIPID MAPS	HexCer	HexCer	-0.979	-1.27375		Low confidence		289	1.418			No	38	3	even	Yes	O3	2.50016	12.5966	[D9]SM 18:0;O2/18:1	0.00161129	0.00168339	0.00168289	0.000259525	0.000204992	0.000217174
P_4921	5.62	766.583	Pos	[M+H]+	765.575	HexCer 38:4;O3	Sum composition - Species level	HexCer 38:4;O3	MS match	LIPID MAPS	HexCer	HexCer	-0.679	-0.885748		Low confidence		287.3	1.409			No	38	4	even	Yes	O3	3.54475	12.5966	[D9]SM 18:0;O2/18:1	0.00278172	0.00259181	0.0026769	0.000402518	0.000317939	0.000336833
P_7751	12.19	768.671	Pos	[M-H2O+H]+	785.674	HexCer 40:0;O2	Sum composition - Species level	HexCer 40:0;O2	MS match	LIPID MAPS	HexCer	HexCer	-1.009	-1.31265		Low confidence		300.1	1.472			No	40	0	even	No	O2	5.77096	58.618	[D9]SM 18:0;O2/18:1	0.00819627	0.00915632	0.00895373	0.000241096	0.000290588	6.76045e-05
P_7511	11.93	766.655	Pos	[M-H2O+H]+	783.659	HexCer 40:1;O2	Sum composition - Species level	HexCer 40:1;O2	MS match	LIPID MAPS	HexCer	HexCer	-0.879	-1.14654		Low confidence		296.7	1.455			No	40	1	even	No	O2	4.41394	27.4942	[D9]SM 18:0;O2/18:1	0.139272	0.147664	0.15197	0.00151037	0.00134586	0.00085628
P_6268	7.95	782.649	Pos	[M+H]+	781.643	HexCer 40:2;O2	Sum composition - Species level	HexCer 40:2;O2	MS match	LIPID MAPS	HexCer	HexCer	-1.694	-2.16444		Low confidence		300.2	1.473			No	40	2	even	Yes	O2	2.69171	12.5966	[D9]SM 18:0;O2/18:1	0.00263597	0.00254316	0.00250133	0.000391635	0.000309343	0.000327726
P_7307	11.68	782.65	Pos	[M+H]+	781.643	HexCer 40:2;O2	Sum composition - Species level	HexCer 40:2;O2	MS match	LIPID MAPS	HexCer	HexCer	-0.584	-0.746182		Low confidence		296.2	1.453			No	40	2	even	Yes	O2	4.09588	109.434	[D9]SM 18:0;O2/18:1	0.12758	0.13819	0.135226	0.00027007	4.26643e-05	4.51997e-05
P_5704	6.9	798.644	Pos	[M+H]+	797.638	HexCer 40:2;O3	Sum composition - Species level	HexCer 40:2;O3	MS match	LIPID MAPS	HexCer	HexCer	-1.409	-1.76424		Low confidence		297.7	1.461			No	40	2	even	Yes	O3	7.84544	12.5966	[D9]SM 18:0;O2/18:1	0.00728383	0.0080103	0.00852346	0.00117442	0.000927647	0.000982773
P_6228	7.95	798.645	Pos	[M+H]+	797.638	HexCer 40:2;O3	Sum composition - Species level	HexCer 40:2;O3	MS match	LIPID MAPS	HexCer	HexCer	-1.379	-1.72667		Low confidence		301	1.477			No	40	2	even	Yes	O3	3.49696	12.5966	[D9]SM 18:0;O2/18:1	0.00300702	0.00281536	0.00297439	0.000437445	0.000345527	0.00036606
P_6361	8.35	798.645	Pos	[M+H]+	797.638	HexCer 40:2;O3	Sum composition - Species level	HexCer 40:2;O3	MS match	LIPID MAPS	HexCer	HexCer	-0.909	-1.13818		Low confidence		300.2	1.473			No	40	2	even	Yes	O3	0.651755	12.5966	[D9]SM 18:0;O2/18:1	0.00465595	0.00470689	0.00465253	0.000728378	0.000575328	0.000609518
P_5860	7.1	780.634	Pos	[M+H]+	779.628	HexCer 40:3;O2	Sum composition - Species level	HexCer 40:3;O2	MS match	LIPID MAPS	HexCer	HexCer	-1.144	-1.46547		Low confidence		295.4	1.449			No	40	3	even	Yes	O2	6.01695	12.5966	[D9]SM 18:0;O2/18:1	0.00549576	0.00581248	0.00619686	0.0008854	0.000699356	0.000740916
P_5980	7.36	780.635	Pos	[M+H]+	779.628	HexCer 40:3;O2	Sum composition - Species level	HexCer 40:3;O2	MS match	LIPID MAPS	HexCer	HexCer	-0.804	-1.02993		Low confidence		298.3	1.464			No	40	3	even	Yes	O2	7.79434	12.5966	[D9]SM 18:0;O2/18:1	0.00598351	0.00550739	0.00643899	0.00085678	0.00067675	0.000716967
P_6324	8.27	780.634	Pos	[M+H]+	779.628	HexCer 40:3;O2	Sum composition - Species level	HexCer 40:3;O2	MS match	LIPID MAPS	HexCer	HexCer	-1.244	-1.59357		Low confidence		299.4	1.469			No	40	3	even	Yes	O2	0.835151	12.5966	[D9]SM 18:0;O2/18:1	0.00320344	0.00323831	0.00318562	0.000498774	0.00039397	0.000417382
P_6772	10.27	780.634	Pos	[M+H]+	779.628	HexCer 40:3;O2	Sum composition - Species level	HexCer 40:3;O2	MS match	LIPID MAPS	HexCer	HexCer	-1.744	-2.23408		Low confidence		294.9	1.447			No	40	3	even	Yes	O2	7.70973	12.5966	[D9]SM 18:0;O2/18:1	0.00135397	0.0015801	0.00148592	0.000218341	0.000172462	0.000182711
P_6872	10.67	780.634	Pos	[M+H]+	779.628	HexCer 40:3;O2	Sum composition - Species level	HexCer 40:3;O2	MS match	LIPID MAPS	HexCer	HexCer	-1.254	-1.60638		Low confidence		291.3	1.429			No	40	3	even	Yes	O2	4.10257	12.5966	[D9]SM 18:0;O2/18:1	0.0482426	0.048548	0.0519074	0.00753806	0.00595414	0.00630797
P_6898	10.92	780.634	Pos	[M+H]+	779.628	HexCer 40:3;O2	Sum composition - Species level	HexCer 40:3;O2	MS match	LIPID MAPS	HexCer	HexCer	-0.894	-1.14522		Low confidence		292.1	1.433			No	40	3	even	Yes	O2	1.49123	12.5966	[D9]SM 18:0;O2/18:1	0.0890295	0.091522	0.0911778	0.0142032	0.0112188	0.0118855
P_6942	11.11	780.634	Pos	[M+H]+	779.628	HexCer 40:3;O2	Sum composition - Species level	HexCer 40:3;O2	MS match	LIPID MAPS	HexCer	HexCer	-0.854	-1.09398		Low confidence		293.4	1.44			No	40	3	even	Yes	O2	3.72513	13.6853	[D9]SM 18:0;O2/18:1	0.0364943	0.0391993	0.0372078	0.00111151	0.00128371	0.00146354
P_7121	11.46	780.634	Pos	[M+H]+	779.628	HexCer 40:3;O2	Sum composition - Species level	HexCer 40:3;O2	MS match	LIPID MAPS	HexCer	HexCer	-0.864	-1.10679		Low confidence		294.3	1.444			No	40	3	even	Yes	O2	2.78645	12.5966	[D9]SM 18:0;O2/18:1	0.00843858	0.00855761	0.00890177	0.00132853	0.00104938	0.00111174
P_5356	6.33	796.629	Pos	[M+H]+	795.622	HexCer 40:3;O3	Sum composition - Species level	HexCer 40:3;O3	MS match	LIPID MAPS	HexCer	HexCer	-1.329	-1.66828		Low confidence		296.6	1.456			No	40	3	even	Yes	O3	12.5239	95.5091	[D9]SM 18:0;O2/18:1	0.0104312	0.0116481	0.0133767	2.81765e-06	2.2256e-06	1.17893e-05
P_5523	6.55	796.63	Pos	[M+H]+	795.622	HexCer 40:3;O3	Sum composition - Species level	HexCer 40:3;O3	MS match	LIPID MAPS	HexCer	HexCer	-0.349	-0.438095		Low confidence		296.9	1.457			No	40	3	even	Yes	O3	6.3991	12.5966	[D9]SM 18:0;O2/18:1	0.0135918	0.0146361	0.0154505	0.00219054	0.00173025	0.00183307
P_5960	7.21	796.63	Pos	[M+H]+	795.622	HexCer 40:3;O3	Sum composition - Species level	HexCer 40:3;O3	MS match	LIPID MAPS	HexCer	HexCer	-0.569	-0.714259		Low confidence		298.9	1.467			No	40	3	even	Yes	O3	5.17236	12.5966	[D9]SM 18:0;O2/18:1	0.0165827	0.0174328	0.0183887	0.00267124	0.00210995	0.00223534
P_6009	7.38	796.63	Pos	[M+H]+	795.622	HexCer 40:3;O3	Sum composition - Species level	HexCer 40:3;O3	MS match	LIPID MAPS	HexCer	HexCer	-0.499	-0.626388		Low confidence		300.2	1.473			No	40	3	even	Yes	O3	5.04401	12.5966	[D9]SM 18:0;O2/18:1	0.0176585	0.0165845	0.0183379	0.00257888	0.002037	0.00215805
P_6245	7.93	796.63	Pos	[M+H]+	795.622	HexCer 40:3;O3	Sum composition - Species level	HexCer 40:3;O3	MS match	LIPID MAPS	HexCer	HexCer	-0.639	-0.802129		Low confidence		298.1	1.463			No	40	3	even	Yes	O3	5.65699	12.5966	[D9]SM 18:0;O2/18:1	0.00307222	0.00335651	0.00302788	0.000474419	0.000374732	0.000397001
P_5414	6.41	778.619	Pos	[M+H]+	777.612	HexCer 40:4;O2	Sum composition - Species level	HexCer 40:4;O2	MS match	LIPID MAPS	HexCer	HexCer	-0.284	-0.364748		Low confidence		292.1	1.433			No	40	4	even	Yes	O2	3.55468	12.5966	[D9]SM 18:0;O2/18:1	0.00296592	0.00302538	0.00317662	0.000469622	0.000370943	0.000392987
P_5931	7.18	778.619	Pos	[M+H]+	777.612	HexCer 40:4;O2	Sum composition - Species level	HexCer 40:4;O2	MS match	LIPID MAPS	HexCer	HexCer	-0.894	-1.14819		Low confidence		295.3	1.449			No	40	4	even	Yes	O2	6.21447	12.5966	[D9]SM 18:0;O2/18:1	0.00371231	0.00420446	0.00396297	0.000598299	0.000472582	0.000500665
P_6126	7.53	778.619	Pos	[M+H]+	777.612	HexCer 40:4;O2	Sum composition - Species level	HexCer 40:4;O2	MS match	LIPID MAPS	HexCer	HexCer	-1.104	-1.41789		Low confidence		296.8	1.456			No	40	4	even	Yes	O2	1.99755	12.5966	[D9]SM 18:0;O2/18:1	0.00492516	0.00505018	0.00485527	0.000760547	0.000600738	0.000636437
P_6531	9.22	778.619	Pos	[M+H]+	777.612	HexCer 40:4;O2	Sum composition - Species level	HexCer 40:4;O2	MS match	LIPID MAPS	HexCer	HexCer	-0.944	-1.2124		Low confidence		288.6	1.416			No	40	4	even	Yes	O2	11.3373	12.5966	[D9]SM 18:0;O2/18:1	0.00502205	0.00629059	0.00554975	0.000809974	0.000639779	0.000677798
P_6578	9.45	778.619	Pos	[M+H]+	777.612	HexCer 40:4;O2	Sum composition - Species level	HexCer 40:4;O2	MS match	LIPID MAPS	HexCer	HexCer	-1.124	-1.44358		Low confidence		289.4	1.42			No	40	4	even	Yes	O2	8.23656	12.5966	[D9]SM 18:0;O2/18:1	0.00740878	0.0063699	0.00733503	0.000991635	0.000783269	0.000829815
P_5090	5.87	794.613	Pos	[M+H]+	793.607	HexCer 40:4;O3	Sum composition - Species level	HexCer 40:4;O3	MS match	LIPID MAPS	HexCer	HexCer	-1.499	-1.88645		Low confidence		291.7	1.432			No	40	4	even	Yes	O3	13.182	12.5966	[D9]SM 18:0;O2/18:1	0.00617085	0.00702514	0.00803444	0.000995708	0.000786486	0.000833224
P_5409	6.4	794.614	Pos	[M+H]+	793.607	HexCer 40:4;O3	Sum composition - Species level	HexCer 40:4;O3	MS match	LIPID MAPS	HexCer	HexCer	-0.599	-0.753825		Low confidence		295.2	1.449			No	40	4	even	Yes	O3	3.63395	12.5966	[D9]SM 18:0;O2/18:1	0.0183744	0.018771	0.0197152	0.00291369	0.00230145	0.00243822
P_5618	6.67	794.614	Pos	[M+H]+	793.607	HexCer 40:4;O3	Sum composition - Species level	HexCer 40:4;O3	MS match	LIPID MAPS	HexCer	HexCer	-0.809	-1.0181		Low confidence		294.2	1.444			No	40	4	even	Yes	O3	4.7897	12.5966	[D9]SM 18:0;O2/18:1	0.0120477	0.0129538	0.0132084	0.00194162	0.00153364	0.00162478
P_5682	6.85	794.614	Pos	[M+H]+	793.607	HexCer 40:4;O3	Sum composition - Species level	HexCer 40:4;O3	MS match	LIPID MAPS	HexCer	HexCer	-0.539	-0.678316		Low confidence		297.6	1.461			No	40	4	even	Yes	O3	5.94205	12.5966	[D9]SM 18:0;O2/18:1	0.00935613	0.0105341	0.0100707	0.00150815	0.00119125	0.00126204
P_6103	7.49	794.613	Pos	[M+H]+	793.607	HexCer 40:4;O3	Sum composition - Species level	HexCer 40:4;O3	MS match	LIPID MAPS	HexCer	HexCer	-1.389	-1.74802		Low confidence		294.2	1.444			No	40	4	even	Yes	O3	20.8213	12.5966	[D9]SM 18:0;O2/18:1	0.00201172	0.00286727	0.00303654	0.000326396	0.000257812	0.000273133
P_6173	7.69	794.612	Pos	[M+H]+	793.607	HexCer 40:4;O3	Sum composition - Species level	HexCer 40:4;O3	MS match	LIPID MAPS	HexCer	HexCer	-2.299	-2.89323		Low confidence		293.4	1.44			No	40	4	even	Yes	O3	10.9408	12.5966	[D9]SM 18:0;O2/18:1	0.00171214	0.00171817	0.00206205	0.000266796	0.000210736	0.000223259
P_3192	3.89	793.629	Pos	[M+NH4]+	775.596	HexCer 40:5;O2	Sum composition - Species level	HexCer 40:5;O2	MS match	LIPID MAPS	HexCer	HexCer	-0.582	-0.733339		Low confidence		294.8	1.447			No	40	5	even	Yes	O2	1.93199	13.8476	[D9]SM 18:0;O2/18:1	0.00045939	0.000476772	0.000472589	0.00182948	0.00232984	0.00237087
P_5530	6.55	776.603	Pos	[M+H]+	775.596	HexCer 40:5;O2	Sum composition - Species level	HexCer 40:5;O2	MS match	LIPID MAPS	HexCer	HexCer	-1.364	-1.75636		Low confidence		292.1	1.433			No	40	5	even	Yes	O2	12.4251	12.5966	[D9]SM 18:0;O2/18:1	0.00193448	0.0019239	0.00237635	0.000298798	0.000236014	0.000250039
P_5076	5.9	792.598	Pos	[M+H]+	791.591	HexCer 40:5;O3	Sum composition - Species level	HexCer 40:5;O3	MS match	LIPID MAPS	HexCer	HexCer	-0.879	-1.10901		Low confidence		288.7	1.417			No	40	5	even	Yes	O3	1.31825	12.5966	[D9]SM 18:0;O2/18:1	0.00740515	0.00756388	0.00758735	0.00117399	0.00092731	0.000982416
P_5136	6.03	792.598	Pos	[M+H]+	791.591	HexCer 40:5;O3	Sum composition - Species level	HexCer 40:5;O3	MS match	LIPID MAPS	HexCer	HexCer	-0.489	-0.616958		Low confidence		293.4	1.44			No	40	5	even	Yes	O3	3.70427	12.5966	[D9]SM 18:0;O2/18:1	0.00701743	0.00755275	0.00723468	0.00113017	0.000892692	0.000945742
P_7781	12.2	794.686	Pos	[M-H2O+H]+	811.69	HexCer 42:1;O2	Sum composition - Species level	HexCer 42:1;O2	MS match	LIPID MAPS	HexCer	HexCer	-1.469	-1.84853		Low confidence		303.1	1.488			No	42	1	even	No	O2	4.74231	32.5456	[D9]SM 18:0;O2/18:1	0.0219403	0.0241186	0.0229324	0.000358321	0.000336779	0.000587907
P_7129	11.49	828.692	Pos	[M+H]+	827.685	HexCer 42:1;O3	Sum composition - Species level	HexCer 42:1;O3	MS match	LIPID MAPS	HexCer	HexCer	-0.609	-0.734892		Low confidence		312.1	1.533			No	42	1	even	No	O3	1.93199	9.01539	[D9]SM 18:0;O2/18:1	0.000817818	0.000848762	0.000841316	0.00326516	0.00376724	0.00388179
P_7562	11.96	792.671	Pos	[M-H2O+H]+	809.674	HexCer 42:2;O2	Sum composition - Species level	HexCer 42:2;O2	MS match	LIPID MAPS	HexCer	HexCer	-0.569	-0.717826		Low confidence		300.2	1.473			No	42	2	even	Yes	O2	4.68298	25.1357	[D9]SM 18:0;O2/18:1	0.210273	0.229664	0.226502	0.00200333	0.0019454	0.0012252
P_6235	7.95	808.665	Pos	[M+H]+	807.659	HexCer 42:3;O2	Sum composition - Species level	HexCer 42:3;O2	MS match	LIPID MAPS	HexCer	HexCer	-1.664	-2.05771		Low confidence		302.3	1.484			No	42	3	even	Yes	O2	6.50316	12.5966	[D9]SM 18:0;O2/18:1	0.00279228	0.00317356	0.00293211	0.000449868	0.00035534	0.000376457
P_6329	8.28	808.665	Pos	[M+H]+	807.659	HexCer 42:3;O2	Sum composition - Species level	HexCer 42:3;O2	MS match	LIPID MAPS	HexCer	HexCer	-1.624	-2.00824		Low confidence		303.1	1.488			No	42	3	even	Yes	O2	8.49117	12.5966	[D9]SM 18:0;O2/18:1	0.00364563	0.00419178	0.00427795	0.000588376	0.000464744	0.000492362
P_7308	11.73	808.666	Pos	[M+H]+	807.659	HexCer 42:3;O2	Sum composition - Species level	HexCer 42:3;O2	MS match	LIPID MAPS	HexCer	HexCer	-0.614	-0.759275		Low confidence		300.1	1.473			No	42	3	even	Yes	O2	2.60075	12.5966	[D9]SM 18:0;O2/18:1	0.305384	0.321242	0.316788	0.0491887	0.038853	0.0411619
P_7641	12.01	808.666	Pos	[M+H]+	807.659	HexCer 42:3;O2	Sum composition - Species level	HexCer 42:3;O2	MS match	LIPID MAPS	HexCer	HexCer	-0.544	-0.672712		Low confidence		302.3	1.484			No	42	3	even	Yes	O2	1.28547	12.5966	[D9]SM 18:0;O2/18:1	0.00649156	0.00652133	0.00636496	0.000996723	0.000787288	0.000834073
P_5785	7	824.66	Pos	[M+H]+	823.654	HexCer 42:3;O3	Sum composition - Species level	HexCer 42:3;O3	MS match	LIPID MAPS	HexCer	HexCer	-1.939	-2.35127		Low confidence		301.6	1.481			No	42	3	even	Yes	O3	4.46669	12.5966	[D9]SM 18:0;O2/18:1	0.0101946	0.0108866	0.0111153	0.00164274	0.00129756	0.00137467
P_6220	7.95	824.661	Pos	[M+H]+	823.654	HexCer 42:3;O3	Sum composition - Species level	HexCer 42:3;O3	MS match	LIPID MAPS	HexCer	HexCer	-0.999	-1.21141		Low confidence		303.2	1.489			No	42	3	even	Yes	O3	1.38304	12.5966	[D9]SM 18:0;O2/18:1	0.0053005	0.00516907	0.00518315	0.000802287	0.000633708	0.000671366
P_6409	8.48	824.66	Pos	[M+H]+	823.654	HexCer 42:3;O3	Sum composition - Species level	HexCer 42:3;O3	MS match	LIPID MAPS	HexCer	HexCer	-1.219	-1.47818		Low confidence		304.8	1.497			No	42	3	even	Yes	O3	3.33571	12.5966	[D9]SM 18:0;O2/18:1	0.010546	0.0105243	0.0111555	0.0016344	0.00129098	0.00136769
P_6495	8.79	824.66	Pos	[M+H]+	823.654	HexCer 42:3;O3	Sum composition - Species level	HexCer 42:3;O3	MS match	LIPID MAPS	HexCer	HexCer	-1.269	-1.53881		Low confidence		303.8	1.492			No	42	3	even	Yes	O3	7.6228	12.5966	[D9]SM 18:0;O2/18:1	0.00474508	0.00548666	0.0053572	0.000765659	0.000604776	0.000640715
P_1549	9.75	824.66	Pos	[M+H]+	823.654	HexCer 42:3;O3	Sum composition - Species level	HexCer 42:3;O3	MS match	LIPID MAPS	HexCer	HexCer	-1.689	-2.04811		Low confidence		302.9	1.487			No	42	3	even	Yes	O3	2.3666	12.5966	[D9]SM 18:0;O2/18:1	0.00355204	0.00340533	0.00341587	0.000528543	0.000417484	0.000442293
P_5918	7.18	806.65	Pos	[M+H]+	805.643	HexCer 42:4;O2	Sum composition - Species level	HexCer 42:4;O2	MS match	LIPID MAPS	HexCer	HexCer	-1.254	-1.55458		Low confidence		299.3	1.469			No	42	4	even	Yes	O2	10.7366	12.5966	[D9]SM 18:0;O2/18:1	0.00510226	0.0052799	0.00620789	0.000819347	0.000647183	0.000685642
P_6092	7.47	806.649	Pos	[M+H]+	805.643	HexCer 42:4;O2	Sum composition - Species level	HexCer 42:4;O2	MS match	LIPID MAPS	HexCer	HexCer	-1.804	-2.23641		Low confidence		300.1	1.473			No	42	4	even	Yes	O2	4.2931	12.5966	[D9]SM 18:0;O2/18:1	0.0102918	0.00968718	0.0105353	0.00150611	0.00118964	0.00126034
P_6382	8.4	806.65	Pos	[M+H]+	805.643	HexCer 42:4;O2	Sum composition - Species level	HexCer 42:4;O2	MS match	LIPID MAPS	HexCer	HexCer	-1.164	-1.443		Low confidence		302.9	1.487			No	42	4	even	Yes	O2	3.4418	12.5966	[D9]SM 18:0;O2/18:1	0.00360602	0.00356807	0.00380268	0.00055421	0.000437758	0.000463772
P_7000	11.23	806.65	Pos	[M+H]+	805.643	HexCer 42:4;O2	Sum composition - Species level	HexCer 42:4;O2	MS match	LIPID MAPS	HexCer	HexCer	-0.654	-0.81076		Low confidence		296.9	1.457			No	42	4	even	Yes	O2	3.37661	12.5966	[D9]SM 18:0;O2/18:1	0.0731214	0.0781452	0.0749162	0.0117288	0.00926433	0.00981487
P_7369	11.76	806.649	Pos	[M+H]+	805.643	HexCer 42:4;O2	Sum composition - Species level	HexCer 42:4;O2	MS match	LIPID MAPS	HexCer	HexCer	-1.894	-2.34798		Low confidence		300.3	1.474			No	42	4	even	Yes	O2	7.96221	6.5865	[D9]SM 18:0;O2/18:1	0.00584866	0.00659722	0.00682682	0.0171085	0.0152974	0.0152919
P_5566	6.62	822.645	Pos	[M+H]+	821.638	HexCer 42:4;O3	Sum composition - Species level	HexCer 42:4;O3	MS match	LIPID MAPS	HexCer	HexCer	-1.049	-1.27515		Low confidence		300	1.473			No	42	4	even	Yes	O3	1.79904	12.5966	[D9]SM 18:0;O2/18:1	0.0251099	0.0255384	0.0260288	0.00396449	0.00313146	0.00331755
P_5916	7.18	822.645	Pos	[M+H]+	821.638	HexCer 42:4;O3	Sum composition - Species level	HexCer 42:4;O3	MS match	LIPID MAPS	HexCer	HexCer	-1.089	-1.32378		Low confidence		301.6	1.481			No	42	4	even	Yes	O3	5.86178	12.5966	[D9]SM 18:0;O2/18:1	0.0200497	0.0212818	0.0225459	0.00323037	0.00255159	0.00270322
P_6022	7.39	822.645	Pos	[M+H]+	821.638	HexCer 42:4;O3	Sum composition - Species level	HexCer 42:4;O3	MS match	LIPID MAPS	HexCer	HexCer	-1.149	-1.39671		Low confidence		302.4	1.485			No	42	4	even	Yes	O3	5.33386	12.5966	[D9]SM 18:0;O2/18:1	0.0530093	0.0574256	0.0587556	0.00854434	0.00674897	0.00715003
P_6199	7.92	822.645	Pos	[M+H]+	821.638	HexCer 42:4;O3	Sum composition - Species level	HexCer 42:4;O3	MS match	LIPID MAPS	HexCer	HexCer	-0.789	-0.9591		Low confidence		300.3	1.475			No	42	4	even	Yes	O3	5.20681	12.5966	[D9]SM 18:0;O2/18:1	0.00549494	0.006084	0.00591754	0.000885758	0.000699639	0.000741216
P_6530	9.21	822.645	Pos	[M+H]+	821.638	HexCer 42:4;O3	Sum composition - Species level	HexCer 42:4;O3	MS match	LIPID MAPS	HexCer	HexCer	-1.239	-1.50612		Low confidence		299.1	1.469			No	42	4	even	Yes	O3	5.25452	12.5966	[D9]SM 18:0;O2/18:1	0.00716648	0.00785767	0.00786396	0.00115543	0.000912643	0.000966878
P_6604	9.56	822.645	Pos	[M+H]+	821.638	HexCer 42:4;O3	Sum composition - Species level	HexCer 42:4;O3	MS match	LIPID MAPS	HexCer	HexCer	-0.519	-0.630891		Low confidence		300.7	1.477			No	42	4	even	Yes	O3	4.0057	12.5966	[D9]SM 18:0;O2/18:1	0.00510854	0.00553223	0.00528775	0.000822803	0.000649913	0.000688535
P_6172	7.68	804.635	Pos	[M+H]+	803.628	HexCer 42:5;O2	Sum composition - Species level	HexCer 42:5;O2	MS match	LIPID MAPS	HexCer	HexCer	-0.734	-0.912214		Low confidence		300.5	1.475			No	42	5	even	Yes	O2	3.50274	12.5966	[D9]SM 18:0;O2/18:1	0.0069009	0.00717314	0.00740176	0.00111139	0.000877858	0.000930025
P_6239	7.93	804.634	Pos	[M+H]+	803.628	HexCer 42:5;O2	Sum composition - Species level	HexCer 42:5;O2	MS match	LIPID MAPS	HexCer	HexCer	-1.654	-2.05559		Low confidence		301.5	1.48			No	42	5	even	Yes	O2	6.19603	12.5966	[D9]SM 18:0;O2/18:1	0.00453975	0.00402459	0.0041871	0.000625129	0.000493774	0.000523117
P_6692	9.8	804.634	Pos	[M+H]+	803.628	HexCer 42:5;O2	Sum composition - Species level	HexCer 42:5;O2	MS match	LIPID MAPS	HexCer	HexCer	-1.124	-1.39691		Low confidence		295.8	1.452			No	42	5	even	Yes	O2	7.84967	12.0215	[D9]SM 18:0;O2/18:1	0.00453859	0.00491074	0.00531084	0.000589182	0.000704948	0.000747174
P_5520	6.53	820.63	Pos	[M+H]+	819.622	HexCer 42:5;O3	Sum composition - Species level	HexCer 42:5;O3	MS match	LIPID MAPS	HexCer	HexCer	-0.619	-0.754298		Low confidence		301.3	1.48			No	42	5	even	Yes	O3	4.40279	27.1347	[D9]SM 18:0;O2/18:1	0.0100938	0.0104503	0.0110124	4.00054e-05	4.93411e-05	2.81386e-05
P_5752	6.93	820.63	Pos	[M+H]+	819.622	HexCer 42:5;O3	Sum composition - Species level	HexCer 42:5;O3	MS match	LIPID MAPS	HexCer	HexCer	-0.309	-0.37654		Low confidence		301.5	1.481			No	42	5	even	Yes	O3	4.51256	12.5966	[D9]SM 18:0;O2/18:1	0.0253646	0.0274496	0.0274625	0.00408832	0.00322927	0.00342117
P_6032	7.4	820.628	Pos	[M+H]+	819.622	HexCer 42:5;O3	Sum composition - Species level	HexCer 42:5;O3	MS match	LIPID MAPS	HexCer	HexCer	-1.909	-2.32626		Low confidence		300.4	1.475			No	42	5	even	Yes	O3	7.41536	12.5966	[D9]SM 18:0;O2/18:1	0.00213882	0.00247481	0.00226225	0.000344639	0.000272222	0.000288399
P_7799	12.23	822.719	Pos	[M-H2O+H]+	839.721	HexCer 44:1;O2	Sum composition - Species level	HexCer 44:1;O2	MS match	LIPID MAPS	HexCer	HexCer	0.391	0.475254		Low confidence		309.5	1.52			No	44	1	even	No	O2	14.1334	12.5966	[D9]SM 18:0;O2/18:1	0.00249732	0.00259798	0.0032206	0.000402199	0.000317688	0.000336567
P_7809	12.25	820.702	Pos	[M-H2O+H]+	837.706	HexCer 44:2;O2	Sum composition - Species level	HexCer 44:2;O2	MS match	LIPID MAPS	HexCer	HexCer	-1.169	-1.42439		Low confidence		308.3	1.514			No	44	2	even	Yes	O2	7.50911	12.5966	[D9]SM 18:0;O2/18:1	0.0057318	0.0065532	0.00581158	0.000910049	0.000718826	0.000761543
P_7358	11.75	854.706	Pos	[M+H]+	853.701	HexCer 44:2;O3	Sum composition - Species level	HexCer 44:2;O3	MS match	LIPID MAPS	HexCer	HexCer	-2.179	-2.54941		Low confidence		310.4	1.525			No	44	2	even	Yes	O3	5.2619	12.5966	[D9]SM 18:0;O2/18:1	0.012655	0.0120488	0.013383	0.00187301	0.00147945	0.00156737
P_7746	12.15	871.737	Pos	[M+NH4]+	853.701	HexCer 44:2;O3	Sum composition - Species level	HexCer 44:2;O3	MS match	LIPID MAPS	HexCer	HexCer	2.293	2.63039		Low confidence		316.7	1.557			No	44	2	even	Yes	O3	2.33393	12.5966	[D9]SM 18:0;O2/18:1	0.00551986	0.00527305	0.00544311	0.000818913	0.00064684	0.000685279
P_7679	12.12	818.687	Pos	[M-H2O+H]+	835.69	HexCer 44:3;O2	Sum composition - Species level	HexCer 44:3;O2	MS match	LIPID MAPS	HexCer	HexCer	-0.699	-0.853806		Low confidence		307.9	1.512			No	44	3	even	Yes	O2	1.40693	12.5966	[D9]SM 18:0;O2/18:1	0.0215184	0.0211948	0.0209223	0.00327558	0.0025873	0.00274106
P_6748	10.15	852.692	Pos	[M+H]+	851.685	HexCer 44:3;O3	Sum composition - Species level	HexCer 44:3;O3	MS match	LIPID MAPS	HexCer	HexCer	-0.579	-0.679025		Low confidence		309.7	1.522			No	44	3	even	Yes	O3	3.92516	12.5966	[D9]SM 18:0;O2/18:1	0.00218916	0.00236518	0.00225342	0.000352557	0.000278476	0.000295025
P_7055	11.35	852.691	Pos	[M+H]+	851.685	HexCer 44:3;O3	Sum composition - Species level	HexCer 44:3;O3	MS match	LIPID MAPS	HexCer	HexCer	-1.429	-1.67587		Low confidence		307.8	1.512			No	44	3	even	Yes	O3	9.04472	12.5966	[D9]SM 18:0;O2/18:1	0.00634746	0.00676544	0.00757428	0.00102278	0.000807866	0.000855874
P_7413	11.8	834.682	Pos	[M+H]+	833.674	HexCer 44:4;O2	Sum composition - Species level	HexCer 44:4;O2	MS match	LIPID MAPS	HexCer	HexCer	-0.414	-0.495997		Low confidence		306.9	1.507			No	44	4	even	Yes	O2	8.25776	95.5091	[D9]SM 18:0;O2/18:1	0.0158206	0.0181321	0.0184731	0.000109357	8.63784e-05	0.000457558
P_6111	7.5	850.675	Pos	[M+H]+	849.669	HexCer 44:4;O3	Sum composition - Species level	HexCer 44:4;O3	MS match	LIPID MAPS	HexCer	HexCer	-2.039	-2.39691		Low confidence		306	1.504			No	44	4	even	Yes	O3	4.53269	12.5966	[D9]SM 18:0;O2/18:1	0.00328399	0.00323591	0.00301395	0.00047243	0.000373161	0.000395337
P_6454	8.6	850.677	Pos	[M+H]+	849.669	HexCer 44:4;O3	Sum composition - Species level	HexCer 44:4;O3	MS match	LIPID MAPS	HexCer	HexCer	-0.709	-0.833454		Low confidence		308.3	1.515			No	44	4	even	Yes	O3	4.51954	12.5966	[D9]SM 18:0;O2/18:1	0.00873089	0.00954569	0.00927601	0.00140698	0.00111134	0.00117739
P_6507	8.93	850.676	Pos	[M+H]+	849.669	HexCer 44:4;O3	Sum composition - Species level	HexCer 44:4;O3	MS match	LIPID MAPS	HexCer	HexCer	-1.349	-1.5858		Low confidence		307.4	1.51			No	44	4	even	Yes	O3	6.21413	12.5966	[D9]SM 18:0;O2/18:1	0.00770473	0.00864138	0.0078626	0.00123106	0.000972387	0.00103017
P_6035	7.39	848.66	Pos	[M+H]+	847.654	HexCer 44:5;O3	Sum composition - Species level	HexCer 44:5;O3	MS match	LIPID MAPS	HexCer	HexCer	-1.829	-2.15516		Low confidence		307	1.508			No	44	5	even	Yes	O3	3.28332	12.5966	[D9]SM 18:0;O2/18:1	0.00459059	0.00487254	0.00462349	0.000724102	0.000571951	0.000605939
P_6387	8.41	848.661	Pos	[M+H]+	847.654	HexCer 44:5;O3	Sum composition - Species level	HexCer 44:5;O3	MS match	LIPID MAPS	HexCer	HexCer	-0.369	-0.434802		Low confidence		308.2	1.514			No	44	5	even	Yes	O3	2.33815	12.5966	[D9]SM 18:0;O2/18:1	0.00157168	0.00164691	0.00160818	0.000251782	0.000198877	0.000210695
P_7773	12.22	848.732	Pos	[M-H2O+H]+	865.737	HexCer 46:2;O2	Sum composition - Species level	HexCer 46:2;O2	MS match	LIPID MAPS	HexCer	HexCer	-2.499	-2.94438		Low confidence		312.5	1.535			No	46	2	even	Yes	O2	3.53308	12.5966	[D9]SM 18:0;O2/18:1	0.0074583	0.00755343	0.00706318	0.00110704	0.000874428	0.000926392
P_7694	12.11	899.768	Pos	[M+NH4]+	881.732	HexCer 46:2;O3	Sum composition - Species level	HexCer 46:2;O3	MS match	LIPID MAPS	HexCer	HexCer	2.333	2.5929		Low confidence		325.1	1.599			No	46	2	even	Yes	O3	4.88996	12.5966	[D9]SM 18:0;O2/18:1	0.00826048	0.00858896	0.00778992	0.0012217	0.000964994	0.00102234
P_7620	12.01	846.718	Pos	[M-H2O+H]+	863.721	HexCer 46:3;O2	Sum composition - Species level	HexCer 46:3;O2	MS match	LIPID MAPS	HexCer	HexCer	-0.299	-0.353128		Low confidence		310.6	1.526			No	46	3	even	Yes	O2	5.60683	12.5966	[D9]SM 18:0;O2/18:1	0.00424991	0.00438758	0.00473488	0.000680907	0.000537833	0.000569794
P_7841	12.31	846.717	Pos	[M-H2O+H]+	863.721	HexCer 46:3;O2	Sum composition - Species level	HexCer 46:3;O2	MS match	LIPID MAPS	HexCer	HexCer	-1.429	-1.68769		Low confidence		312.8	1.537			No	46	3	even	Yes	O2	6.4874	12.5966	[D9]SM 18:0;O2/18:1	0.0170911	0.016437	0.0186339	0.00255463	0.00201784	0.00213775
P_7408	11.83	880.723	Pos	[M+H]+	879.716	HexCer 46:3;O3	Sum composition - Species level	HexCer 46:3;O3	MS match	LIPID MAPS	HexCer	HexCer	-0.669	-0.759602		Low confidence		313.7	1.542			No	46	3	even	Yes	O3	4.03337	12.5966	[D9]SM 18:0;O2/18:1	0.016668	0.0161441	0.0153797	0.00240958	0.00190327	0.00201638
P_7721	12.13	844.702	Pos	[M-H2O+H]+	861.706	HexCer 46:4;O2	Sum composition - Species level	HexCer 46:4;O2	MS match	LIPID MAPS	HexCer	HexCer	-0.599	-0.709125		Low confidence		311.3	1.529			No	46	4	even	Yes	O2	8.96641	12.5966	[D9]SM 18:0;O2/18:1	0.0159802	0.0158037	0.0184901	0.00245474	0.00193894	0.00205416
P_7137	11.51	878.707	Pos	[M+H]+	877.701	HexCer 46:4;O3	Sum composition - Species level	HexCer 46:4;O3	MS match	LIPID MAPS	HexCer	HexCer	-1.789	-2.03594		Low confidence		310.8	1.528			No	46	4	even	Yes	O3	7.75766	12.5966	[D9]SM 18:0;O2/18:1	0.00426163	0.00425945	0.00485985	0.00066146	0.000522471	0.00055352
P_7490	11.89	860.698	Pos	[M+H]+	859.69	HexCer 46:5;O2	Sum composition - Species level	HexCer 46:5;O2	MS match	LIPID MAPS	HexCer	HexCer	-0.014	-0.0162659		Low confidence		313	1.538			No	46	5	even	Yes	O2	5.56589	95.5091	[D9]SM 18:0;O2/18:1	0.0101152	0.0104514	0.0112639	1.34503e-05	1.06241e-05	5.62771e-05
P_7217	11.59	858.682	Pos	[M-H2O+H]+	875.685	HexCer 46:5;O3	Sum composition - Species level	HexCer 46:5;O3	MS match	LIPID MAPS	HexCer	HexCer	-0.014	-0.0163041		Low confidence		310.7	1.527			No	46	5	even	Yes	O3	14.8788	12.5966	[D9]SM 18:0;O2/18:1	0.00320295	0.00389577	0.004326	0.000517591	0.000408833	0.000433128
P_5751	6.94	814.64	Pos	[M+NH4]+	796.606	HexDG 37:2	Molecular level	HexDG 37:2	MS match	LIPID MAPS	HexDG	Other	-0.443	-0.543798		Low confidence		299.6	1.471			No	37	2	odd	Yes		0.449938	12.5966	[D9]SM 18:0;O2/18:1	0.00431824	0.0043439	0.00435656	0.000674216	0.000532547	0.000564195
P_5854	7.07	814.64	Pos	[M+NH4]+	796.606	HexDG 37:2	Molecular level	HexDG 37:2	MS match	LIPID MAPS	HexDG	Other	-0.173	-0.212364		Low confidence		302	1.483			No	37	2	odd	Yes		2.23913	12.5966	[D9]SM 18:0;O2/18:1	0.00699581	0.00727404	0.00700239	0.00109681	0.000866343	0.000917827
P_4888	5.61	467.313	Pos	[M+H]+	466.306	LPA 20:0	Molecular level	LPA 20:0	MS match	LIPID MAPS	LPA	LPA	-0.508	-1.08706		Low confidence		228.4	1.108			No	20	0	even	No		1.25902	5.75553	[D7]LPC 18:1	0.00038515	0.000375574	0.000380573	0.00146347	0.00157772	0.00164065
P_2367	2.86	482.324	Pos	[M+NH4]+	464.29	LPA 20:1	Molecular level	LPA 20:1	MS match	LIPID MAPS	LPA	LPA	-0.286	-0.592962		Low confidence		230.2	1.118			No	20	1	even	No		8.73393	11.3695	[D7]LPC 18:1	0.00302879	0.00309099	0.00354421	0.000463723	0.00037512	0.00039376
P_2359	2.89	510.355	Pos	[M+NH4]+	492.322	LPA 22:1	Molecular level	LPA 22:1	MS match	LIPID MAPS	LPA	LPA	-0.036	-0.0705391		Low confidence		240.1	1.168			No	22	1	even	No		1.25902	3.16858	[D7]LPC 18:1	0.000381515	0.000372029	0.000376981	0.00145174	0.00152978	0.0015384
P_3064	3.72	510.356	Pos	[M+NH4]+	492.322	LPA 22:1	Molecular level	LPA 22:1	MS match	LIPID MAPS	LPA	LPA	0.374	0.732823		Low confidence		238.1	1.158			No	22	1	even	No		2.37195	26.5657	[D7]LPC 18:1	0.0037254	0.00388404	0.00373226	0.000200839	0.000343565	0.00032027
P_2620	3.23	393.24	Pos	[M+H]+	392.233	LPA O-16:2	Molecular level	LPA O-16:2	MS match	LIPID MAPS	LPA O-	LPA	-0.573	-1.45712		Low confidence		196.1	0.946			No	16	2	even	Yes		1.25902	9.45911	[D7]LPC 18:1	0.000577915	0.000563546	0.000571046	0.00220902	0.0018564	0.00191664
P_2671	3.3	440.313	Pos	[M+NH4]+	422.28	LPA O-18:1	Molecular level	LPA O-18:1	MS match	LIPID MAPS	LPA O-	LPA	-0.411	-0.933426		Low confidence		218.6	1.058			No	18	1	even	No		17.5917	13.7567	[D7]LPC 18:1	0.00432289	0.00418149	0.00568849	0.000270788	0.000285118	0.000348723
P_3636	4.18	468.345	Pos	[M+NH4]+	450.311	LPA O-20:1	Molecular level	LPA O-20:1	MS match	LIPID MAPS	LPA O-	LPA	-0.061	-0.130246		Low confidence		225.9	1.096			No	20	1	even	No		4.93205	11.7222	[D7]LPC 18:1	0.0121486	0.0129236	0.0134019	0.00134116	0.00155875	0.00169756
P_4351	4.98	496.376	Pos	[M+NH4]+	478.342	LPA O-22:1	Molecular level	LPA O-22:1	MS match	LIPID MAPS	LPA O-	LPA	-0.221	-0.445227		Low confidence		233.4	1.134			No	22	1	even	No		11.1862	22.152	[D7]LPC 18:1	0.00250304	0.00310114	0.00267054	0.00108441	0.00170309	0.00152417
P_146	2.17	482.324	Pos	[M+H]+	481.317	LPC 15:0	Molecular level	LPC 15:0	MS/MS match		LPC	LPC	0.149	0.31	497.3	High confidence	76	228.2	1.108	0	C23H48NO7P	No	15	0	odd	No		11.838	3.473	[D7]LPC 18:1	0.000702363	0.000638706	0.000806573	0.00157216	0.00156349	0.00166377
P_147	2.35	482.324	Pos	[M+H]+	481.317	LPC 15:0	Molecular level	LPC 15:0	MS/MS match	1-MoNA LipidBlast 2022	LPC	LPC	0.238	0.493	474.8	High confidence	8.9	227.4	1.104	0	C23H48NO7P	No	15	0	odd	No		1.90724	3.14347	[D7]LPC 18:1	0.00987279	0.00985107	0.0101908	0.00880594	0.00896929	0.00935932
P_148	2.58	496.34	Pos	[M+H]+, [2M+H]+, [M+Na]+, [M+K]+	495.332	LPC 16:0	Molecular level	LPC 16:0	MS/MS match		LPC	LPC	0.432	0.87	741.3	High confidence	12.8	234.2	1.138	0.9	C24H50NO7P	No	16	0	even	No		2.86366	9.54402	[D7]LPC 18:1	0.294821	0.280966	0.295876	0.386802	0.379887	0.450126
P_150	1.99	494.325	Pos	[M+H]+	493.317	LPC 16:1	Molecular level	LPC 16:1	MS/MS match		LPC	LPC	0.442	0.895	738	High confidence	0.5	229.8	1.116	0.7	C24H48NO7P	No	16	1	even	No		1.29682	5.08666	[D7]LPC 18:1	0.0325735	0.0318293	0.0325351	0.00361553	0.00386036	0.00399991
P_151	2.15	494.324	Pos	[M+H]+, [M+K]+, [M+Na]+	493.317	LPC 16:1	Molecular level	LPC 16:1	MS/MS match	1-MoNA LipidBlast 2022	LPC	LPC	0.377	0.763	663.2	High confidence	8.6	227.6	1.106	0.5	C24H48NO7P	No	16	1	even	No		8.13452	8.82622	[D7]LPC 18:1	0.16118	0.179765	0.189487	0.0480306	0.0533414	0.0573385
P_153	3.08	510.356	Pos	[M+H]+, [M+Na]+	509.348	LPC 17:0	Molecular level	LPC 17:0	MS/MS match	1-MoNA LipidBlast 2022	LPC	LPC	0.269	0.528	710.6	High confidence	6.8	236.7	1.151	0.8	C25H52NO7P	No	17	0	odd	No		1.97319	7.94457	[D7]LPC 18:1	0.00714713	0.00723751	0.00696207	0.0256857	0.0289247	0.0299862
P_154	3.32	524.371	Pos	[M+H]+	523.364	LPC 18:0	Molecular level	LPC 18:0	MS/MS match		LPC	LPC	-0.195	-0.372	589.6	High confidence	12.3	243.1	1.183	1.5	C26H54NO7P	No	18	0	even	No		1.25902	8.91533	[D7]LPC 18:1	0.00074669	0.000728124	0.000737816	0.0028329	0.00320136	0.00338195
P_155	3.45	524.372	Pos	[M+H]+, [M+K]+, [M+Na]+	523.364	LPC 18:0	Molecular level	LPC 18:0	MS/MS match		LPC	LPC	0.534	1.019	746.5	High confidence	10	241.4	1.175	0.8	C26H54NO7P	No	18	0	even	No		4.41213	5.54533	[D7]LPC 18:1	0.333357	0.311469	0.338798	0.394545	0.431057	0.438037
P_160	2.74	522.356	Pos	[M+H]+, [2M+H]+	521.347	LPC 18:1	Molecular level	LPC 18:1	MS/MS match		LPC	LPC	0.176	0.336	775.4	High confidence	2.6	239.7	1.166	1.7	C26H52NO7P	No	18	1	even	No		1.47822	3.63738	[D7]LPC 18:1	0.285463	0.277912	0.284791	0.142464	0.140156	0.150176
P_164	2.95	522.356	Pos	[M+H]+, [M+Na]+, [2M+H]+	521.348	LPC 18:1	Molecular level	LPC 18:1	MS/MS match	1-MoNA LipidBlast 2022	LPC	LPC	0.274	0.525	605.7	High confidence	4.3	235.4	1.145	0.2	C26H52NO7P	No	18	1	even	No		0.172345	0.712865	[D7]LPC 18:1	1.89686	1.90044	1.89391	1.36413	1.34483	1.35493
P_2175	2.25	538.35	Pos	[M+H]+	537.343	LPC 18:1;O	Molecular level	LPC 18:1;O	MS match	LIPID MAPS	LPC	LPC	-0.622	-1.15538		Low confidence		238.1	1.159			No	18	1	even	No	O	6.51523	11.3695	[D7]LPC 18:1	0.00229877	0.00224749	0.00253579	0.000351644	0.000284456	0.000298591
P_165	2.21	520.34	Pos	[M+H]+, [M+Na]+, [M+K]+, [2M+H]+	519.332	LPC 18:2	Molecular level	LPC 18:2	MS/MS match		LPC	LPC	0.211	0.406	780.6	High confidence	3.5	231.2	1.125	-0.2	C26H50NO7P	No	18	2	even	Yes		4.83904	5.37362	[D7]LPC 18:1	0.524708	0.479691	0.487458	0.680756	0.616079	0.672849
P_2431	2.99	520.34	Pos	[M+H]+	519.332	LPC 18:2	Molecular level	LPC 18:2	MS match	LIPID MAPS	LPC	LPC	-0.407	-0.78218		Low confidence		228.6	1.112			No	18	2	even	Yes		1.25902	10.155	[D7]LPC 18:1	0.00111988	0.00109204	0.00110657	0.00425072	0.00472453	0.0052111
P_2018	1.37	536.335	Pos	[M+H]+	535.327	LPC 18:2;O	Molecular level	LPC 18:2;O	MS match	LIPID MAPS	LPC	LPC	-0.152	-0.283405		Low confidence		234.5	1.142			No	18	2	even	Yes	O	0.94761	11.3695	[D7]LPC 18:1	0.0198828	0.0197297	0.0201048	0.0030424	0.00246108	0.00258338
P_173	4.28	552.403	Pos	[M+H]+	551.395	LPC 20:0	Molecular level	LPC 20:0	MS/MS match		LPC	LPC	0.259	0.468	725.9	High confidence	3.9	248.7	1.212	0.7	C28H58NO7P	No	20	0	even	No		5.36923	9.41453	[D7]LPC 18:1	0.00150714	0.00145498	0.00161558	0.00239814	0.00272989	0.00289186
P_174	4.47	552.402	Pos	[M+H]+, [M+Na]+	551.395	LPC 20:0	Molecular level	LPC 20:0	MS/MS match	1-MoNA LipidBlast 2022	LPC	LPC	-0.091	-0.164	528.9	High confidence	4.5	247	1.203	0.7	C28H58NO7P	No	20	0	even	No		4.00354	6.94557	[D7]LPC 18:1	0.0262377	0.0250032	0.0270815	0.0296564	0.0322667	0.0340775
P_175	3.56	550.387	Pos	[M+H]+	549.38	LPC 20:1	Molecular level	LPC 20:1	MS/MS match		LPC	LPC	0.066	0.121	668	High confidence	6	243.6	1.187	0.2	C28H56NO7P	No	20	1	even	No		5.30269	13.9088	[D7]LPC 18:1	0.00847874	0.00785298	0.00870807	0.00437763	0.00495628	0.00577162
P_732	2.96	548.371	Pos	[M+H]+	547.364	LPC 20:2	Molecular level	LPC 20:2	MS match	LIPID MAPS	LPC	LPC	-0.717	-1.30751		Low confidence		239.5	1.166			No	20	2	even	Yes		2.19264	10.6614	[D7]LPC 18:1	0.00689767	0.00664606	0.00663847	0.00974186	0.00901181	0.0111024
P_176	3.14	548.371	Pos	[M+H]+, [M+Na]+, [M+K]+	547.364	LPC 20:2	Molecular level	LPC 20:2	MS/MS match	1-MoNA LipidBlast 2022	LPC	LPC	0.385	0.703	617.6	High confidence	0.6	237.8	1.158	0.6	C28H54NO7P	No	20	2	even	Yes		2.77899	8.72722	[D7]LPC 18:1	0.0548919	0.0521253	0.0544958	0.0940383	0.110505	0.10908
P_178	2.83	546.355	Pos	[M+H]+	545.348	LPC 20:3	Molecular level	LPC 20:3	MS/MS match		LPC	LPC	-0.06	-0.111	621.2	High confidence	15.7	238	1.159	1.2	C28H52NO7P	No	20	3	even	Yes		5.45208	6.15457	[D7]LPC 18:1	0.0108282	0.010548	0.0117006	0.0206816	0.0199298	0.0224498
P_181	2.16	544.34	Pos	[M+H]+	543.333	LPC 20:4	Molecular level	LPC 20:4	MS/MS match		LPC	LPC	0.23	0.422	800.8	High confidence	0.8	235.2	1.145	1.6	C28H50NO7P	No	20	4	even	Yes		3.99156	4.96049	[D7]LPC 18:1	0.121808	0.121011	0.129973	0.192502	0.195676	0.211028
P_183	2.3	544.34	Pos	[M+H]+, [M+K]+, [2M+H]+, [M+Na]+	543.332	LPC 20:4	Molecular level	LPC 20:4	MS/MS match	1-MoNA LipidBlast 2022	LPC	LPC	0.6	1.103	600.7	High confidence	14.2	232.8	1.134	0.5	C28H50NO7P	No	20	4	even	Yes		8.25747	5.67865	[D7]LPC 18:1	0.523329	0.615373	0.556135	1.43792	1.31322	1.29835
P_184	1.89	542.324	Pos	[M+H]+, [M+Na]+, [M+K]+	541.317	LPC 20:5	Molecular level	LPC 20:5	MS/MS match	1-MoNA LipidBlast 2022	LPC	LPC	0.255	0.471	596.5	High confidence	2.6	229.2	1.116	-0.2	C28H48NO7P	No	20	5	even	Yes		2.02654	1.53951	[D7]LPC 18:1	0.0353805	0.0340167	0.0350106	0.0735305	0.0729093	0.0751143
P_186	5.21	580.434	Pos	[M+H]+	579.427	LPC 22:0	Molecular level	LPC 22:0	MS/MS match	1-MoNA LipidBlast 2022	LPC	LPC	0.129	0.222	459.5	High confidence	40.3	254.1	1.239	0.5	C30H62NO7P	No	22	0	even	No		18.4428	9.79709	[D7]LPC 18:1	0.00578895	0.00832587	0.00673696	0.0170556	0.0199737	0.0205711
P_3628	4.19	594.413	Pos	[M+H]+	593.406	LPC 22:1;O	Molecular level	LPC 22:1;O	MS match	LIPID MAPS	LPC	LPC	-0.412	-0.69312		Low confidence		253.7	1.238			No	22	1	even	No	O	12.0413	11.3695	[D7]LPC 18:1	0.00247949	0.00243653	0.00198004	0.000307971	0.000249127	0.000261506
P_2523	3.14	590.382	Pos	[M+H]+	589.374	LPC 22:3;O	Molecular level	LPC 22:3;O	MS match	LIPID MAPS	LPC	LPC	-0.582	-0.985802		Low confidence		244.8	1.195			No	22	3	even	Yes	O	1.40563	8.57794	[D7]LPC 18:1	0.00624022	0.00608212	0.00622368	0.0271475	0.0314526	0.0317764
P_190	2.45	570.355	Pos	[M+H]+, [M+K]+, [M+Na]+	569.348	LPC 22:5	Molecular level	LPC 22:5	MS/MS match	1-MoNA LipidBlast 2022	LPC	LPC	0.013	0.023	584.1	High confidence	7	237.5	1.158	-0.1	C30H52NO7P	No	22	5	even	Yes		1.32544	3.68862	[D7]LPC 18:1	0.0293886	0.0298031	0.0290242	0.0731035	0.0759623	0.0787041
P_191	2.66	570.355	Pos	[M+H]+, [M+Na]+	569.348	LPC 22:5	Molecular level	LPC 22:5	MS/MS match	1-MoNA LipidBlast 2022	LPC	LPC	-0.229	-0.402	668	High confidence	2.3	239.3	1.167	0.7	C30H52NO7P	No	22	5	even	Yes		2.26222	6.02429	[D7]LPC 18:1	0.011938	0.0117368	0.0114135	0.0309594	0.0340075	0.0347321
P_192	2.21	568.34	Pos	[M+H]+, [2M+H]+, [M+K]+, [M+Na]+	567.332	LPC 22:6	Molecular level	LPC 22:6	MS/MS match	1-MoNA LipidBlast 2022	LPC	LPC	0.064	0.112	624.5	High confidence	6.3	236.5	1.153	0.4	C30H50NO7P	No	22	6	even	Yes		3.92045	6.32845	[D7]LPC 18:1	0.393534	0.374269	0.364448	1.30559	1.19841	1.3583
P_795	5.83	608.465	Pos	[M+H]+	607.458	LPC 24:0	Molecular level	LPC 24:0	MS match	LIPID MAPS	LPC	LPC	-0.697	-1.1455		Low confidence		262.1	1.28			No	24	0	even	No		1.25902	11.3546	[D7]LPC 18:1	0.000558117	0.00054424	0.000551484	0.00211939	0.00231669	0.00265001
P_195	6.06	608.465	Pos	[M+H]+, [M+Na]+	607.458	LPC 24:0	Molecular level	LPC 24:0	MS/MS match	1-MoNA LipidBlast 2022	LPC	LPC	0.146	0.241	494.9	High confidence	7.2	261.7	1.278	1.1	C32H66NO7P	No	24	0	even	No		5.38768	8.90122	[D7]LPC 18:1	0.00746203	0.00680975	0.00680325	0.0229426	0.0258855	0.0273883
P_2555	3.21	482.361	Pos	[M+H]+	481.353	LPC O-16:0	Molecular level	LPC O-16:0	MS match	LIPID MAPS	LPC O-	LPC	-0.272	-0.563893		Low confidence		234.5	1.139			No	16	0	even	No		0.962308	11.7931	[D7]LPC 18:1	0.204283	0.202903	0.206788	0.0376125	0.0436643	0.0476832
P_2492	3.09	480.345	Pos	[M+H]+	479.338	LPC O-16:1	Molecular level	LPC O-16:1	MS match	LIPID MAPS	LPC O-	LPC	-0.392	-0.816079		Low confidence		228.3	1.108			No	16	1	even	No		3.0379	9.36636	[D7]LPC 18:1	0.0167784	0.0160726	0.0170519	0.00988469	0.0112218	0.0119124
P_2243	2.57	478.329	Pos	[M+H]+	477.322	LPC O-16:2	Molecular level	LPC O-16:2	MS match	LIPID MAPS	LPC O-	LPC	-0.442	-0.924049		Low confidence		227.4	1.104			No	16	2	even	Yes		21.7611	14.8555	[D7]LPC 18:1	0.00119087	0.00166138	0.00113478	0.00112964	0.00140899	0.00107551
P_2324	2.76	478.329	Pos	[M+H]+	477.322	LPC O-16:2	Molecular level	LPC O-16:2	MS match	LIPID MAPS	LPC O-	LPC	-0.552	-1.15402		Low confidence		226.9	1.101			No	16	2	even	Yes		0.488439	22.4208	[D7]LPC 18:1	0.00706881	0.0070052	0.00705975	0.00525135	0.00343108	0.00392095
P_199	4.08	510.392	Pos	[M+H]+	509.385	LPC O-18:0	Molecular level	LPC O-18:0	MS/MS match	1-MoNA LipidBlast 2022	LPC O-	LPC	0.188	0.369	401.2	High confidence	3.2	241.6	1.175	0.5	C26H56NO6P	Yes	18	0	even	No		1.62674	12.7924	[D7]LPC 18:1	0.08534	0.0835572	0.0862817	0.0222408	0.0267198	0.0287062
P_3251	3.97	508.376	Pos	[M+H]+	507.369	LPC O-18:1	Molecular level	LPC O-18:1	MS match	LIPID MAPS	LPC O-	LPC	-0.382	-0.751411		Low confidence		236.6	1.15			No	18	1	even	No		2.64282	2.26251	[D7]LPC 18:1	0.00772736	0.00733443	0.00748076	0.00381092	0.00396235	0.00396612
P_2415	2.93	504.346	Pos	[M+H]+	503.338	LPC O-18:3	Molecular level	LPC O-18:3	MS match	LIPID MAPS	LPC O-	LPC	0.218	0.432243		Low confidence		229.6	1.116			No	18	3	even	Yes		16.3107	10.7827	[D7]LPC 18:1	0.00175714	0.00134336	0.00133554	0.000698016	0.00080792	0.000865849
P_3553	4.16	536.408	Pos	[M+H]+	535.4	LPC O-20:1	Molecular level	LPC O-20:1	MS match	LIPID MAPS	LPC O-	LPC	-0.412	-0.768072		Low confidence		243	1.183			No	20	1	even	No		6.96815	7.0675	[D7]LPC 18:1	0.00828022	0.00952024	0.00889341	0.00201803	0.00214898	0.0023228
P_200	5.66	566.455	Pos	[M+H]+	565.447	LPC O-22:0	Molecular level	LPC O-22:0	MS/MS match	1-MoNA LipidBlast 2022	LPC O-	LPC	0.245	0.432	418.4	High confidence	5.5	256.6	1.251	1.8	C30H64NO6P	Yes	22	0	even	No		19.5604	12.2009	[D7]LPC 18:1	0.00128972	0.000881157	0.00123678	0.00503627	0.00600341	0.00642052
P_4228	4.92	564.438	Pos	[M+H]+	563.431	LPC O-22:1	Molecular level	LPC O-22:1	MS match	LIPID MAPS	LPC O-	LPC	-0.912	-1.61576		Low confidence		251.7	1.227			No	22	1	even	No		7.03796	10.693	[D7]LPC 18:1	0.000980844	0.000894508	0.00102898	0.00872028	0.00993882	0.0108116
P_204	3.28	468.308	Pos	[M+H]+	467.301	LPE 17:0	Molecular level	LPE 17:0	MS/MS match		LPE	LPE	-0.062	-0.133	658.5	High confidence	5.2	220.7	1.071	1.2	C22H46NO7P	No	17	0	odd	No		7.68455	9.82515	[D7]LPE 18:1	0.155218	0.149926	0.173299	0.00974756	0.00840428	0.00814241
P_205	3.53	482.324	Pos	[M+H]+, [2M+H]+	481.317	LPE 18:0	Molecular level	LPE 18:0	MS/MS match		LPE	LPE	0.01	0.02	944.4	High confidence	0.4	226.6	1.1	2.4	C23H48NO7P	No	18	0	even	No		3.38883	7.19261	[D7]LPE 18:1	2.06672	1.97034	2.10499	0.0489102	0.0512812	0.0562596
P_207	3.97	482.324	Pos	[M+H]+	481.317	LPE 18:0	Molecular level	LPE 18:0	MS/MS match		LPE	LPE	0.037	0.077	694.5	High confidence	5	224	1.087	1.2	C23H48NO7P	No	18	0	even	No		5.06419	40.6655	[D7]LPE 18:1	0.665842	0.601646	0.636736	0.00411192	0.0100147	0.00855713
P_209	2.27	478.293	Pos	[M+H]+	477.286	LPE 18:2	Molecular level	LPE 18:2	MS/MS match		LPE	LPE	0.021	0.044	975.4	High confidence	7.5	213.9	1.038	-1.2	C23H44NO7P	No	18	2	even	Yes		4.28932	4.38133	[D7]LPE 18:1	0.237018	0.217755	0.230498	0.0718402	0.066214	0.0710882
P_212	4.15	496.34	Pos	[M+H]+, [M+Na]+	495.333	LPE 19:0	Molecular level	LPE 19:0	MS/MS match		LPE	LPE	-0.163	-0.328	841.3	High confidence	15.4	229.7	1.116	2.4	C24H50NO7P	No	19	0	odd	No		11.4134	59.2486	[D7]LPE 18:1	0.159981	0.129316	0.135747	0.0394014	0.00909552	0.0376431
P_215	3.22	506.324	Pos	[M+H]+	505.317	LPE 20:2	Molecular level	LPE 20:2	MS/MS match		LPE	LPE	0.231	0.455	634.1	High confidence	10.4	221.1	1.075	-0.8	C25H48NO7P	No	20	2	even	Yes		1.84009	12.5955	[D7]LPE 18:1	0.111726	0.10771	0.109387	0.0120485	0.0152576	0.0149669
P_216	2.72	504.308	Pos	[M+H]+	503.301	LPE 20:3	Molecular level	LPE 20:3	MS/MS match		LPE	LPE	-0.007	-0.015	825.2	High confidence	25.7	216.9	1.054	-1.6	C25H46NO7P	No	20	3	even	Yes		9.24278	9.92155	[D7]LPE 18:1	0.0372498	0.0418667	0.0448268	0.0533132	0.044039	0.046767
P_218	1.93	500.277	Pos	[M+H]+	499.27	LPE 20:5	Molecular level	LPE 20:5	MS/MS match	1-MoNA LipidBlast 2022	LPE	LPE	0.085	0.17	963.9	High confidence	13.4	214.3	1.042	-1.3	C25H42NO7P	No	20	5	even	Yes		0.769229	10.1764	[D7]LPE 18:1	0.0263146	0.0259614	0.026306	0.0384067	0.0313022	0.0353483
P_219	4.61	536.371	Pos	[M+H]+	535.364	LPE 22:1	Molecular level	LPE 22:1	MS/MS match		LPE	LPE	-0.233	-0.434	891.6	High confidence	25	233.4	1.136	0.8	C27H54NO7P	No	22	1	even	No		9.63686	22.3397	[D7]LPE 18:1	0.0790449	0.0732166	0.0885415	0.0130725	0.00901926	0.00908438
P_220	3	530.324	Pos	[M+H]+	529.317	LPE 22:4	Molecular level	LPE 22:4	MS/MS match		LPE	LPE	-0.247	-0.465	631.3	High confidence	42.7	223.7	1.089	-0.3	C27H48NO7P	No	22	4	even	Yes		10.8472	13.1727	[D7]LPE 18:1	0.0363703	0.043985	0.0369412	0.019588	0.0221247	0.0169714
P_221	2.51	528.308	Pos	[M+H]+	527.301	LPE 22:5	Molecular level	LPE 22:5	MS/MS match	1-MoNA LipidBlast 2022	LPE	LPE	-0.103	-0.195	966.8	High confidence	15.1	220.4	1.072	-0.4	C27H46NO7P	No	22	5	even	Yes		4.02665	1.68023	[D7]LPE 18:1	0.0255207	0.0238134	0.0255878	0.0365434	0.0356347	0.0354036
P_222	2.26	526.293	Pos	[M+H]+	525.286	LPE 22:6	Molecular level	LPE 22:6	MS/MS match	1-MoNA LipidBlast 2022	LPE	LPE	-0.003	-0.005	964.2	High confidence	10.7	219.3	1.067	0	C27H44NO7P	No	22	6	even	Yes		2.15086	5.18841	[D7]LPE 18:1	0.310109	0.297519	0.300913	1.30087	1.23302	1.17273
P_1231	4.85	566.418	Pos	[M+H]+	565.411	LPE 24:0	Molecular level	LPE 24:0	MS match	LIPID MAPS	LPE	LPE	-0.737	-1.30116		Low confidence		251.3	1.225			No	24	0	even	No		11.0712	6.95818	[D7]LPE 18:1	0.0548084	0.0449586	0.0461167	0.0606338	0.0547537	0.06272
P_2616	3.26	580.397	Pos	[M+H]+	579.39	LPE 24:1;O	Molecular level	LPE 24:1;O	MS match	LIPID MAPS	LPE	LPE	-0.872	-1.50242		Low confidence		249.7	1.218			No	24	1	even	No	O	5.19602	22.3397	[D7]LPE 18:1	0.129534	0.118889	0.130881	0.021231	0.0146482	0.014754
P_3525	4.14	580.397	Pos	[M+H]+	579.39	LPE 24:1;O	Molecular level	LPE 24:1;O	MS match	LIPID MAPS	LPE	LPE	-0.692	-1.19229		Low confidence		249.2	1.215			No	24	1	even	No	O	3.45919	22.3397	[D7]LPE 18:1	0.0860496	0.0804186	0.0822855	0.0141337	0.00975146	0.00982187
P_2567	3.21	438.298	Pos	[M+H]+	437.291	LPE O-16:1	Molecular level	LPE O-16:1	MS match	LIPID MAPS	LPE O-	LPE	-0.442	-1.00845		Low confidence		215.1	1.042			No	16	1	even	No		0.800553	6.42946	[D7]LPE 18:1	1.64563	1.63527	1.61965	0.0451968	0.0505721	0.050693
P_2787	3.45	466.329	Pos	[M+H]+	465.322	LPE O-18:1	Molecular level	LPE O-18:1	MS match	LIPID MAPS	LPE O-	LPE	-0.482	-1.0336		Low confidence		219.3	1.064			No	18	1	even	No		5.00753	59.929	[D7]LPE 18:1	0.0729274	0.0668916	0.0731641	0.00518544	0.0011981	0.00528081
P_4160	4.88	494.361	Pos	[M+H]+	493.353	LPE O-20:1	Molecular level	LPE O-20:1	MS match	LIPID MAPS	LPE O-	LPE	-0.352	-0.71203		Low confidence		230.1	1.118			No	20	1	even	No		9.35181	9.0291	[D7]LPE 18:1	0.188187	0.179701	0.214519	0.031915	0.0375059	0.037468
P_3559	4.16	492.344	Pos	[M+H]+	491.338	LPE O-20:2	Molecular level	LPE O-20:2	MS match	LIPID MAPS	LPE O-	LPE	-1.202	-2.44138		Low confidence		224.7	1.092			No	20	2	even	Yes		2.83153	9.93592	[D7]LPE 18:1	0.100441	0.102664	0.106228	0.00220812	0.0026901	0.00241
P_2305	2.73	568.36	Pos	[M+NH4]+	550.327	LPG 21:2	Molecular level	LPG 21:2	MS match	LIPID MAPS	LPG	LPG	-0.406	-0.714335		Low confidence		245.1	1.195			No	21	2	odd	Yes		2.82828	11.3695	[D7]LPC 18:1	0.00237489	0.00244962	0.00231528	0.000358509	0.000290008	0.000304419
P_3025	3.67	568.36	Pos	[M+NH4]+	550.327	LPG 21:2	Molecular level	LPG 21:2	MS match	LIPID MAPS	LPG	LPG	-0.426	-0.749524		Low confidence		243.8	1.188			No	21	2	odd	Yes		17.6468	11.3695	[D7]LPC 18:1	0.00400689	0.00301703	0.00428125	0.000476054	0.000385094	0.000404229
P_2319	2.74	582.376	Pos	[M+NH4]+	564.343	LPG 22:2	Molecular level	LPG 22:2	MS match	LIPID MAPS	LPG	LPG	-0.396	-0.679972		Low confidence		247.3	1.206			No	22	2	even	Yes		5.65978	11.3695	[D7]LPC 18:1	0.010025	0.00895069	0.00953683	0.00140548	0.00113693	0.00119343
P_3354	4.04	565.35	Pos	[M+H]+	564.343	LPG 22:2	Molecular level	LPG 22:2	MS match	LIPID MAPS	LPG	LPG	-0.228	-0.40329		Low confidence		238.2	1.161			No	22	2	even	Yes		2.53753	11.3695	[D7]LPC 18:1	0.00393323	0.00399805	0.00380315	0.000588996	0.000476456	0.000500132
P_2136	2.16	512.335	Pos	[M+NH4]+	494.301	LPG O-18:2	Molecular level	LPG O-18:2	MS match	LIPID MAPS	LPG O-	LPG	-0.111	-0.216655		Low confidence		236.7	1.151			No	18	2	even	Yes		9.04445	8.74608	[D7]LPC 18:1	0.000730841	0.000850183	0.000728378	0.00187478	0.00187216	0.00217236
P_2428	3	540.365	Pos	[M+NH4]+	522.332	LPG O-20:2	Molecular level	LPG O-20:2	MS match	LIPID MAPS	LPG O-	LPG	-0.531	-0.982667		Low confidence		243.6	1.186			No	20	2	even	Yes		7.39073	11.606	[D7]LPC 18:1	0.0024313	0.00273693	0.00239916	0.00818457	0.00941721	0.010339
P_3045	3.69	566.344	Pos	[M+H]+	565.338	LPS 21:1	Molecular level	LPS 21:1	MS match	LIPID MAPS	LPS	LPS	-1.347	-2.37841		Low confidence		243.5	1.187			No	21	1	odd	No		10.6077	11.3695	[D7]LPC 18:1	0.00283875	0.00250275	0.00230391	0.000357371	0.000289088	0.000303453
P_2341	2.82	580.361	Pos	[M+H]+	579.354	LPS 22:1	Molecular level	LPS 22:1	MS match	LIPID MAPS	LPS	LPS	-0.817	-1.40774		Low confidence		244.8	1.194			No	22	1	even	No		8.66401	11.3695	[D7]LPC 18:1	0.0190358	0.0184271	0.0216406	0.00289096	0.00233859	0.00245479
P_2548	3.19	580.361	Pos	[M+H]+	579.354	LPS 22:1	Molecular level	LPS 22:1	MS match	LIPID MAPS	LPS	LPS	-0.417	-0.718518		Low confidence		246.5	1.203			No	22	1	even	No		1.463	91.7728	[D7]LPC 18:1	0.00673119	0.00680814	0.00661303	7.87441e-06	3.18492e-05	6.68637e-06
P_3069	3.75	580.361	Pos	[M+H]+	579.354	LPS 22:1	Molecular level	LPS 22:1	MS match	LIPID MAPS	LPS	LPS	-0.727	-1.25267		Low confidence		245.8	1.199			No	22	1	even	No		5.34772	11.3695	[D7]LPC 18:1	0.0103843	0.0105915	0.0114736	0.00158987	0.00128609	0.00135
P_2183	2.25	596.356	Pos	[M+H]+	595.349	LPS 22:1;O	Molecular level	LPS 22:1;O	MS match	LIPID MAPS	LPS	LPS	-0.552	-0.925621		Low confidence		247.1	1.206			No	22	1	even	No	O	12.571	11.3695	[D7]LPC 18:1	0.00279439	0.00318872	0.00359725	0.000428893	0.000346945	0.000364185
P_2614	3.24	596.355	Pos	[M+H]+	595.349	LPS 22:1;O	Molecular level	LPS 22:1;O	MS match	LIPID MAPS	LPS	LPS	-0.932	-1.56282		Low confidence		243.9	1.191			No	22	1	even	No	O	29.1253	11.3695	[D7]LPC 18:1	0.00353975	0.00427415	0.00617092	0.00054403	0.000440082	0.00046195
P_2967	3.58	610.408	Pos	[M+H]+	609.401	LPS 24:0	Molecular level	LPS 24:0	MS match	LIPID MAPS	LPS	LPS	-0.867	-1.42036		Low confidence		254.3	1.242			No	24	0	even	No		1.25421	11.3695	[D7]LPC 18:1	0.0353966	0.0346906	0.0355027	0.00541492	0.00438029	0.00459795
P_3014	3.61	608.392	Pos	[M+H]+	607.385	LPS 24:1	Molecular level	LPS 24:1	MS match	LIPID MAPS	LPS	LPS	-1.117	-1.83599		Low confidence		252.8	1.234			No	24	1	even	No		6.21981	72.5293	[D7]LPC 18:1	0.0202697	0.0197649	0.0222093	0.000275395	0.000142644	5.0191e-05
P_3246	3.98	608.392	Pos	[M+H]+	607.385	LPS 24:1	Molecular level	LPS 24:1	MS match	LIPID MAPS	LPS	LPS	-0.377	-0.619666		Low confidence		251.4	1.227			No	24	1	even	No		3.2718	108.509	[D7]LPC 18:1	0.0503686	0.0495918	0.052786	5.63356e-05	9.1143e-06	9.5672e-06
P_3241	3.96	606.377	Pos	[M+H]+	605.369	LPS 24:2	Molecular level	LPS 24:2	MS match	LIPID MAPS	LPS	LPS	-0.557	-0.91857		Low confidence		247.1	1.206			No	24	2	even	Yes		12.1127	11.3695	[D7]LPC 18:1	0.00459507	0.00455852	0.00560867	0.000703119	0.000568774	0.000597037
P_3464	4.1	606.377	Pos	[M+H]+	605.369	LPS 24:2	Molecular level	LPS 24:2	MS match	LIPID MAPS	LPS	LPS	-0.537	-0.885588		Low confidence		251.6	1.229			No	24	2	even	Yes		2.42355	11.3695	[D7]LPC 18:1	0.0034398	0.00327764	0.00334805	0.000514223	0.000415971	0.000436641
P_1148	3.96	622.372	Pos	[M+H]+	621.364	LPS 24:2;O	Molecular level	LPS 24:2;O	MS match	LIPID MAPS	LPS	LPS	-0.242	-0.388835		Low confidence		251	1.226			No	24	2	even	Yes	O	11.3939	11.3695	[D7]LPC 18:1	0.00328345	0.00280876	0.00352717	0.000441823	0.000357404	0.000375164
P_2609	3.26	604.361	Pos	[M+H]+	603.354	LPS 24:3	Molecular level	LPS 24:3	MS match	LIPID MAPS	LPS	LPS	-0.657	-1.0871		Low confidence		247.3	1.207			No	24	3	even	Yes		2.48563	11.3695	[D7]LPC 18:1	0.00239324	0.00250783	0.0024162	0.000366236	0.000296259	0.00031098
P_3049	3.71	638.439	Pos	[M+H]+	637.432	LPS 26:0	Molecular level	LPS 26:0	MS match	LIPID MAPS	LPS	LPS	-0.837	-1.31101		Low confidence		257.3	1.258			No	26	0	even	No		15.8094	11.3695	[D7]LPC 18:1	0.00275578	0.00213534	0.00291324	0.000336687	0.000272356	0.00028589
P_2528	3.14	636.424	Pos	[M+H]+	635.416	LPS 26:1	Molecular level	LPS 26:1	MS match	LIPID MAPS	LPS	LPS	-0.427	-0.670936		Low confidence		258.2	1.262			No	26	1	even	No		5.28815	11.2247	[D7]LPC 18:1	0.0187965	0.0183823	0.0203075	0.000570895	0.000715422	0.000645341
P_2976	3.57	636.423	Pos	[M+H]+	635.416	LPS 26:1	Molecular level	LPS 26:1	MS match	LIPID MAPS	LPS	LPS	-0.777	-1.22088		Low confidence		256.8	1.255			No	26	1	even	No		1.29358	11.3695	[D7]LPC 18:1	0.0048971	0.0050242	0.00494604	0.000749406	0.000606217	0.00063634
P_3035	3.69	636.423	Pos	[M+H]+	635.416	LPS 26:1	Molecular level	LPS 26:1	MS match	LIPID MAPS	LPS	LPS	-0.757	-1.18946		Low confidence		256.8	1.255			No	26	1	even	No		2.98195	11.3695	[D7]LPC 18:1	0.00548364	0.0058103	0.00572312	0.000839736	0.000679287	0.000713042
P_3188	3.85	636.423	Pos	[M+H]+	635.416	LPS 26:1	Molecular level	LPS 26:1	MS match	LIPID MAPS	LPS	LPS	-0.737	-1.15803		Low confidence		258.9	1.265			No	26	1	even	No		1.70429	11.3695	[D7]LPC 18:1	0.0170262	0.0168493	0.0164667	0.0025502	0.00206293	0.00216544
P_3617	4.18	636.423	Pos	[M+H]+	635.416	LPS 26:1	Molecular level	LPS 26:1	MS match	LIPID MAPS	LPS	LPS	-1.147	-1.80226		Low confidence		254.9	1.246			No	26	1	even	No		7.86211	11.3695	[D7]LPC 18:1	0.00653485	0.00708424	0.00764959	0.00100182	0.000810404	0.000850674
P_2664	3.32	652.419	Pos	[M+H]+	651.411	LPS 26:1;O	Molecular level	LPS 26:1;O	MS match	LIPID MAPS	LPS	LPS	0.298	0.456762		Low confidence		261.1	1.277			No	26	1	even	No	O	12.3704	11.3695	[D7]LPC 18:1	0.00417447	0.00412008	0.00510298	0.000638694	0.000516659	0.000542332
P_3195	3.88	634.408	Pos	[M+H]+	633.401	LPS 26:2	Molecular level	LPS 26:2	MS match	LIPID MAPS	LPS	LPS	-0.537	-0.846458		Low confidence		257.1	1.257			No	26	2	even	Yes		1.53809	11.3695	[D7]LPC 18:1	0.00493434	0.00485838	0.00501017	0.000754917	0.000610675	0.00064102
P_2078	1.88	349.235	Pos	[M+Na]+	326.246	MG 16:2	Molecular level	MG 16:2	MS match	LIPID MAPS	MG	MG	-0.849	-2.43102		Low confidence		194.4	0.934			No	16	2	even	Yes		10.1494	6.32837	[D7]MG 18:1	15.1831	15.407	12.7621	0.24027	0.21857	0.213594
P_2181	2.26	381.297	Pos	[M+Na]+	358.308	MG 18:0	Molecular level	MG 18:0	MS match	LIPID MAPS	MG	MG	-0.669	-1.75453		Low confidence		205.9	0.992			No	18	0	even	No		7.93402	6.32837	[D7]MG 18:1	2.07387	1.9775	1.77231	0.0318107	0.0289377	0.0282789
P_3072	3.72	379.282	Pos	[M+Na]+	356.293	MG 18:1	Molecular level	MG 18:1	MS match	LIPID MAPS	MG	MG	-0.619	-1.63203		Low confidence		198.9	0.958			No	18	1	even	No		8.42907	20.0188	[D7]MG 18:1	0.372779	0.379324	0.323991	0.202161	0.166997	0.134912
P_3147	3.84	379.282	Pos	[M+Na]+	356.293	MG 18:1	Molecular level	MG 18:1	MS match	LIPID MAPS	MG	MG	-0.309	-0.814696		Low confidence		198	0.954			No	18	1	even	No		9.44729	0.323329	[D7]MG 18:1	17.6129	16.5683	14.589	0.911718	0.917548	0.915505
P_3903	4.53	379.282	Pos	[M+Na]+	356.293	MG 18:1	Molecular level	MG 18:1	MS match	LIPID MAPS	MG	MG	0.041	0.108099		Low confidence		209.2	1.008			No	18	1	even	No		8.42907	6.11076	[D7]MG 18:1	0.799747	0.813788	0.695078	0.325477	0.363022	0.362038
P_2081	1.9	395.276	Pos	[M+Na]+	372.288	MG 18:1;O	Molecular level	MG 18:1;O	MS match	LIPID MAPS	MG	MG	-0.844	-2.13521		Low confidence		206.5	0.997			No	18	1	even	No	O	10.2157	6.32837	[D7]MG 18:1	3.79414	3.99335	3.2651	0.0614453	0.055896	0.0546234
P_2082	1.89	372.31	Pos	[M+NH4]+	354.277	MG 18:2	Molecular level	MG 18:2	MS match	LIPID MAPS	MG	MG	-0.363	-0.974992		Low confidence		209.4	1.009			No	18	2	even	Yes		2.67324	8.63859	[D7]MG 18:1	1.03149	0.985171	0.985151	0.225307	0.266143	0.257795
P_2493	3.08	377.266	Pos	[M+Na]+	354.277	MG 18:2	Molecular level	MG 18:2	MS match	LIPID MAPS	MG	MG	-0.989	-2.62149		Low confidence		194	0.934			No	18	2	even	Yes		21.0931	2.97621	[D7]MG 18:1	1.36968	1.26845	0.897511	0.468295	0.44601	0.444025
P_2557	3.22	377.266	Pos	[M+Na]+	354.277	MG 18:2	Molecular level	MG 18:2	MS match	LIPID MAPS	MG	MG	-0.649	-1.72027		Low confidence		192.4	0.927			No	18	2	even	Yes		11.6408	4.73713	[D7]MG 18:1	8.32127	8.451	6.8055	1.24973	1.1669	1.14251
P_2084	1.91	393.261	Pos	[M+Na]+	370.272	MG 18:2;O	Molecular level	MG 18:2;O	MS match	LIPID MAPS	MG	MG	-0.704	-1.79016		Low confidence		204.7	0.988			No	18	2	even	Yes	O	11.3849	104.471	[D7]MG 18:1	3.55611	3.59707	2.91571	0.00109565	0.00019934	0.000194801
P_2271	2.65	400.342	Pos	[M+NH4]+	382.308	MG 20:2	Molecular level	MG 20:2	MS match	LIPID MAPS	MG	MG	0.007	0.017485		Low confidence		216.7	1.046			No	20	2	even	Yes		11.7756	9.09404	[D7]MG 18:1	15.4317	17.022	13.428	1.34324	1.61166	1.50615
P_2076	1.87	399.251	Pos	[M+Na]+	376.261	MG 20:5	Molecular level	MG 20:5	MS match	LIPID MAPS	MG	MG	0.111	0.278021		Low confidence		198.6	0.958			No	20	5	even	Yes		10.4389	2.28152	[D7]MG 18:1	4.16332	4.22601	3.48129	0.459516	0.480919	0.471784
P_2914	3.52	428.373	Pos	[M+NH4]+	410.34	MG 22:2	Molecular level	MG 22:2	MS match	LIPID MAPS	MG	MG	0.027	0.0630291		Low confidence		223.9	1.083			No	22	2	even	Yes		6.83225	9.76899	[D7]MG 18:1	11.8524	12.0777	10.6164	0.650693	0.782296	0.765313
P_1203	4.36	456.405	Pos	[M+NH4]+	438.371	MG 24:2	Molecular level	MG 24:2	MS match	LIPID MAPS	MG	MG	-0.023	-0.0503939		Low confidence		231	1.12			No	24	2	even	Yes		3.69865	7.58466	[D7]MG 18:1	1.99347	1.85359	1.9489	0.0467706	0.0536473	0.0533512
P_4052	4.79	423.323	Pos	[M+NH4]+	405.288	NAE 22:5;O2	Molecular level	NAE 22:5;O2	MS match	LIPID MAPS	NAE	NAE	1.168	2.75913		Low confidence		230	1.113			No	22	5	even	Yes	O2	3.93435	22.3397	[D7]LPE 18:1	0.440576	0.476469	0.455976	0.0751366	0.0518399	0.0522143
P_4169	4.9	423.322	Pos	[M+NH4]+	405.288	NAE 22:5;O2	Molecular level	NAE 22:5;O2	MS match	LIPID MAPS	NAE	NAE	0.708	1.67249		Low confidence		229.8	1.112			No	22	5	even	Yes	O2	11.2512	22.3397	[D7]LPE 18:1	0.0761418	0.0664234	0.061077	0.0105149	0.00725466	0.00730704
P_4626	5.31	441.298	Pos	[M+NH4]+	423.265	NAT 18:0;O2	Molecular level	NAT 18:0;O2	MS match	LIPID MAPS	NAT	NAT	-1.244	-2.81895		Low confidence		222.7	1.078			No	18	0	even	No	O2	0.898065	1.43282	[D9]SM 18:0;O2/18:1	0.000582324	0.000572666	0.000574264	0.0101515	0.0101937	0.0104245
P_4759	5.49	441.298	Pos	[M+NH4]+	423.265	NAT 18:0;O2	Molecular level	NAT 18:0;O2	MS match	LIPID MAPS	NAT	NAT	-0.854	-1.93519		Low confidence		222.7	1.078			No	18	0	even	No	O2	1.93199	2.47717	[D9]SM 18:0;O2/18:1	0.00130316	0.00135246	0.0013406	0.00522103	0.00520758	0.00544098
P_5036	5.82	469.329	Pos	[M+NH4]+	451.297	NAT 20:0;O2	Molecular level	NAT 20:0;O2	MS match	LIPID MAPS	NAT	NAT	-1.254	-2.67189		Low confidence		227.6	1.104			No	20	0	even	No	O2	1.03063	10.1182	[D9]SM 18:0;O2/18:1	0.0109605	0.0107369	0.0108543	0.0634394	0.0524064	0.0550329
P_2926	3.52	608.429	Pos	[M+NH4]+	590.395	PA 28:1	Sum composition - Species level	PA 28:1	MS match	LIPID MAPS	PA	PA	0.029	0.0476638		Low confidence		256.2	1.251			No	28	1	even	No		5.10673	46.9305	[D7]PG 15:0_18:1	0.0219312	0.022834	0.0206205	0.00422389	0.00198049	0.00201405
P_3877	4.5	608.429	Pos	[M+NH4]+	590.395	PA 28:1	Sum composition - Species level	PA 28:1	MS match	LIPID MAPS	PA	PA	0.069	0.113407		Low confidence		257.7	1.258			No	28	1	even	No		5.29136	46.9305	[D7]PG 15:0_18:1	0.010503	0.0102937	0.011364	0.00207311	0.000972034	0.000988505
P_2491	3.09	622.409	Pos	[M+NH4]+	604.374	PA 28:2;O	Sum composition - Species level	PA 28:2;O	MS match	LIPID MAPS	PA	PA	0.714	1.14716		Low confidence		254.6	1.244			No	28	2	even	Yes	O	2.32101	74.3239	[D7]PG 15:0_18:1	0.265771	0.264159	0.254546	0.000691511	0.000108238	0.000378466
P_3051	3.67	622.407	Pos	[M+NH4]+	604.374	PA 28:2;O	Sum composition - Species level	PA 28:2;O	MS match	LIPID MAPS	PA	PA	-0.516	-0.829038		Low confidence		255	1.246			No	28	2	even	Yes	O	5.39978	46.9305	[D7]PG 15:0_18:1	0.269267	0.293437	0.298147	0.0543047	0.0254623	0.0258938
P_3358	4.04	622.408	Pos	[M+NH4]+	604.374	PA 28:2;O	Sum composition - Species level	PA 28:2;O	MS match	LIPID MAPS	PA	PA	-0.106	-0.170306		Low confidence		255.1	1.246			No	28	2	even	Yes	O	4.60083	75.6361	[D7]PG 15:0_18:1	0.0922365	0.0928241	0.085365	0.000228905	0.000536644	0.000109147
P_2276	2.65	638.403	Pos	[M+NH4]+	620.369	PA 28:2;O2	Sum composition - Species level	PA 28:2;O2	MS match	LIPID MAPS	PA	PA	-0.231	-0.361841		Low confidence		256.3	1.253			No	28	2	even	Yes	O2	5.22913	46.9305	[D7]PG 15:0_18:1	0.0533987	0.0590282	0.0578436	0.0107717	0.00505063	0.00513621
P_2543	3.2	638.403	Pos	[M+NH4]+	620.369	PA 28:2;O2	Sum composition - Species level	PA 28:2;O2	MS match	LIPID MAPS	PA	PA	0.359	0.562341		Low confidence		256.6	1.254			No	28	2	even	Yes	O2	2.14032	46.9305	[D7]PG 15:0_18:1	0.32343	0.336046	0.335373	0.0651621	0.0305531	0.0310708
P_5459	6.49	678.506	Pos	[M+NH4]+	660.473	PA 33:1	Sum composition - Species level	PA 33:1	MS match	LIPID MAPS	PA	PA	-0.721	-1.06263		Low confidence		272.8	1.335			No	33	1	odd	No		10.0269	46.9305	[D7]PG 15:0_18:1	0.0201535	0.024035	0.0204503	0.00405976	0.00190353	0.00193579
P_5515	6.55	692.522	Pos	[M+NH4]+	674.489	PA 34:1	Sum composition - Species level	PA 34:1	MS match	LIPID MAPS	PA	PA	-0.061	-0.0880838		Low confidence		283.5	1.388			No	34	1	even	No		0.737167	46.9305	[D7]PG 15:0_18:1	0.119148	0.117791	0.119427	0.0237183	0.011121	0.0113094
P_5873	7.09	675.496	Pos	[M+H]+	674.489	PA 34:1	Sum composition - Species level	PA 34:1	MS match	LIPID MAPS	PA	PA	-0.443	-0.655814		Low confidence		272.8	1.335			No	34	1	even	No		5.13372	46.9305	[D7]PG 15:0_18:1	0.00990124	0.0105921	0.00958572	0.00196235	0.000920105	0.000935696
P_743	7.31	706.539	Pos	[M+NH4]+	688.504	PA 35:1	Sum composition - Species level	PA 35:1	MS match	LIPID MAPS	PA	PA	0.959	1.35732		Low confidence		281.8	1.38			No	35	1	odd	No		2.01265	40.271	[D7]PG 15:0_18:1	0.859955	0.861475	0.831084	0.20931	0.111721	0.107671
P_6129	7.57	706.538	Pos	[M+NH4]+	688.504	PA 35:1	Sum composition - Species level	PA 35:1	MS match	LIPID MAPS	PA	PA	-0.351	-0.496788		Low confidence		278	1.361			No	35	1	odd	No		2.96996	46.9305	[D7]PG 15:0_18:1	0.335683	0.355876	0.349349	0.0676564	0.0317226	0.0322602
P_6073	7.45	720.554	Pos	[M+NH4]+	702.52	PA 36:1	Sum composition - Species level	PA 36:1	MS match	LIPID MAPS	PA	PA	0.469	0.650888		Low confidence		291.6	1.429			No	36	1	even	No		11.339	46.9305	[D7]PG 15:0_18:1	0.0142977	0.0126945	0.011401	0.00233767	0.00109608	0.00111465
P_6182	7.72	720.554	Pos	[M+NH4]+	702.52	PA 36:1	Sum composition - Species level	PA 36:1	MS match	LIPID MAPS	PA	PA	-0.131	-0.181805		Low confidence		291.5	1.428			No	36	1	even	No		2.25264	46.9305	[D7]PG 15:0_18:1	0.168293	0.163505	0.170955	0.032935	0.0154425	0.0157042
P_746	7.96	720.554	Pos	[M+NH4]+	702.52	PA 36:1	Sum composition - Species level	PA 36:1	MS match	LIPID MAPS	PA	PA	0.369	0.512106		Low confidence		284.8	1.395			No	36	1	even	No		1.0721	18.7118	[D7]PG 15:0_18:1	0.236024	0.234527	0.23113	0.0996395	0.0732096	0.0729603
P_5285	6.18	718.538	Pos	[M+NH4]+	700.504	PA 36:2	Sum composition - Species level	PA 36:2	MS match	LIPID MAPS	PA	PA	0.229	0.318703		Low confidence		284.7	1.395			No	36	2	even	Yes		8.62989	73.4338	[D7]PG 15:0_18:1	0.0113229	0.0104191	0.00952406	0.000523681	8.20014e-05	0.000296636
P_5723	6.89	718.538	Pos	[M+NH4]+	700.504	PA 36:2	Sum composition - Species level	PA 36:2	MS match	LIPID MAPS	PA	PA	-0.241	-0.335403		Low confidence		281.4	1.379			No	36	2	even	Yes		2.3116	15.3039	[D7]PG 15:0_18:1	0.0171698	0.0178495	0.0179	0.00444561	0.00346186	0.00342725
P_5754	6.94	714.507	Pos	[M+NH4]+	696.473	PA 36:4	Sum composition - Species level	PA 36:4	MS match	LIPID MAPS	PA	PA	0.199	0.278514		Low confidence		271.4	1.33			No	36	4	even	Yes		7.66	46.9305	[D7]PG 15:0_18:1	0.0112188	0.0113794	0.0128611	0.00225916	0.00105927	0.00107722
P_6484	8.66	750.6	Pos	[M+NH4]+	732.567	PA 38:0	Sum composition - Species level	PA 38:0	MS match	LIPID MAPS	PA	PA	-0.691	-0.920596		Low confidence		295.9	1.451			No	38	0	even	No		11.5407	23.3035	[D7]PG 15:0_18:1	0.0127044	0.01116	0.0101061	0.0887772	0.0659628	0.056871
P_6562	9.23	748.585	Pos	[M+NH4]+	730.551	PA 38:1	Sum composition - Species level	PA 38:1	MS match	LIPID MAPS	PA	PA	-0.481	-0.642546		Low confidence		294.2	1.442			No	38	1	even	No		5.92628	46.9305	[D7]PG 15:0_18:1	0.0742856	0.0699174	0.0659852	0.0135153	0.00633705	0.00644443
P_748	9.6	748.585	Pos	[M+NH4]+	730.551	PA 38:1	Sum composition - Species level	PA 38:1	MS match	LIPID MAPS	PA	PA	0.299	0.39942		Low confidence		291.4	1.429			No	38	1	even	No		3.2069	19.9161	[D7]PG 15:0_18:1	0.295282	0.278776	0.280257	0.0843089	0.0598272	0.0615793
P_7340	11.76	748.585	Pos	[M+NH4]+	730.551	PA 38:1	Sum composition - Species level	PA 38:1	MS match	LIPID MAPS	PA	PA	-0.041	-0.05477		Low confidence		288.1	1.413			No	38	1	even	No		23.0749	71.3881	[D7]PG 15:0_18:1	0.0222308	0.0181529	0.0138834	0.00166442	0.000264411	0.00209751
P_5907	7.17	746.569	Pos	[M+NH4]+	728.536	PA 38:2	Sum composition - Species level	PA 38:2	MS match	LIPID MAPS	PA	PA	-0.421	-0.563913		Low confidence		292.2	1.432			No	38	2	even	Yes		1.82491	46.9305	[D7]PG 15:0_18:1	0.0118557	0.0115123	0.0114688	0.00231816	0.00108694	0.00110535
P_6197	7.91	746.571	Pos	[M+NH4]+	728.536	PA 38:2	Sum composition - Species level	PA 38:2	MS match	LIPID MAPS	PA	PA	1.189	1.59262		Low confidence		292.3	1.433			No	38	2	even	Yes		14.7041	46.9305	[D7]PG 15:0_18:1	0.00981223	0.0102022	0.0127699	0.00197692	0.000926935	0.000942642
P_5538	6.56	762.564	Pos	[M+NH4]+	744.531	PA 38:2;O	Sum composition - Species level	PA 38:2;O	MS match	LIPID MAPS	PA	PA	-0.466	-0.611096		Low confidence		288.9	1.417			No	38	2	even	Yes	O	5.18576	46.9305	[D7]PG 15:0_18:1	0.0157282	0.0142039	0.0152634	0.00286471	0.0013432	0.00136596
P_5654	6.76	760.549	Pos	[M+NH4]+	742.515	PA 38:3;O	Sum composition - Species level	PA 38:3;O	MS match	LIPID MAPS	PA	PA	0.194	0.255079		Low confidence		285.7	1.401			No	38	3	even	Yes	O	2.88039	46.9305	[D7]PG 15:0_18:1	0.0243457	0.0244926	0.0232275	0.00475646	0.0022302	0.00226799
P_5715	6.88	760.549	Pos	[M+NH4]+	742.515	PA 38:3;O	Sum composition - Species level	PA 38:3;O	MS match	LIPID MAPS	PA	PA	0.214	0.281376		Low confidence		285.6	1.401			No	38	3	even	Yes	O	3.20262	46.9305	[D7]PG 15:0_18:1	0.0493294	0.0519977	0.0491149	0.00993317	0.00465745	0.00473637
P_825	8.81	742.537	Pos	[M+NH4]+	724.504	PA 38:4	Sum composition - Species level	PA 38:4	MS match	LIPID MAPS	PA	PA	-0.821	-1.10567		Low confidence		280.2	1.374			No	38	4	even	Yes		4.32877	46.9305	[D7]PG 15:0_18:1	0.0629665	0.0644728	0.068438	0.0126822	0.00594639	0.00604716
P_5183	6.06	758.533	Pos	[M+NH4]+	740.499	PA 38:4;O	Sum composition - Species level	PA 38:4;O	MS match	LIPID MAPS	PA	PA	0.324	0.42714		Low confidence		285.7	1.401			No	38	4	even	Yes	O	2.81978	76.9872	[D7]PG 15:0_18:1	0.480873	0.508525	0.491858	5.07277e-05	2.37851e-05	0.000120941
P_6958	11.16	776.617	Pos	[M+NH4]+	758.583	PA 40:1	Sum composition - Species level	PA 40:1	MS match	LIPID MAPS	PA	PA	0.279	0.359251		Low confidence		297.5	1.459			No	40	1	even	No		2.83369	22.9067	[D7]PG 15:0_18:1	0.0269984	0.0255569	0.0259738	0.0164739	0.0112021	0.0114129
P_754	9.82	774.601	Pos	[M+NH4]+	756.567	PA 40:2	Sum composition - Species level	PA 40:2	MS match	LIPID MAPS	PA	PA	-0.181	-0.233669		Low confidence		295.2	1.448			No	40	2	even	Yes		2.33041	16.2268	[D7]PG 15:0_18:1	0.538231	0.563914	0.551769	0.330386	0.245037	0.261539
P_755	8.29	772.585	Pos	[M+NH4]+	754.551	PA 40:3	Sum composition - Species level	PA 40:3	MS match	LIPID MAPS	PA	PA	-0.221	-0.286053		Low confidence		292.2	1.434			No	40	3	even	Yes		1.28921	24.9167	[D7]PG 15:0_18:1	0.132876	0.129722	0.130255	0.473465	0.312295	0.317371
P_6631	9.6	772.585	Pos	[M+NH4]+	754.551	PA 40:3	Sum composition - Species level	PA 40:3	MS match	LIPID MAPS	PA	PA	0.289	0.374069		Low confidence		292.1	1.433			No	40	3	even	Yes		7.21057	75.6361	[D7]PG 15:0_18:1	0.0255767	0.0236602	0.0273402	0.000756372	0.00177323	0.000360656
P_6375	8.39	788.58	Pos	[M+NH4]+	770.546	PA 40:3;O	Sum composition - Species level	PA 40:3;O	MS match	LIPID MAPS	PA	PA	-0.086	-0.109057		Low confidence		299.1	1.468			No	40	3	even	Yes	O	6.76531	46.9305	[D7]PG 15:0_18:1	0.010933	0.0112979	0.012432	0.00220244	0.00103268	0.00105018
P_756	7.34	770.569	Pos	[M+NH4]+	752.536	PA 40:4	Sum composition - Species level	PA 40:4	MS match	LIPID MAPS	PA	PA	-0.791	-1.02651		Low confidence		289.6	1.42			No	40	4	even	Yes		11.7312	32.5516	[D7]PG 15:0_18:1	0.0464862	0.0518523	0.0409585	0.170104	0.103201	0.0978223
P_5199	6.05	786.564	Pos	[M+NH4]+	768.531	PA 40:4;O	Sum composition - Species level	PA 40:4;O	MS match	LIPID MAPS	PA	PA	-0.046	-0.0584822		Low confidence		292	1.433			No	40	4	even	Yes	O	6.96903	46.9305	[D7]PG 15:0_18:1	0.021431	0.0224654	0.0195574	0.00400868	0.00187958	0.00191143
P_5279	6.17	784.549	Pos	[M+NH4]+	766.515	PA 40:5;O	Sum composition - Species level	PA 40:5;O	MS match	LIPID MAPS	PA	PA	0.534	0.680646		Low confidence		300.6	1.475			No	40	5	even	Yes	O	6.2826	46.9305	[D7]PG 15:0_18:1	0.0103112	0.0115737	0.0105119	0.00207731	0.000974003	0.000990508
P_5603	6.64	784.549	Pos	[M+NH4]+	766.515	PA 40:5;O	Sum composition - Species level	PA 40:5;O	MS match	LIPID MAPS	PA	PA	-0.056	-0.0713786		Low confidence		288.6	1.416			No	40	5	even	Yes	O	1.94515	46.9305	[D7]PG 15:0_18:1	0.0327212	0.0336944	0.0339563	0.00659119	0.00309047	0.00314284
P_5924	7.18	784.548	Pos	[M+NH4]+	766.515	PA 40:5;O	Sum composition - Species level	PA 40:5;O	MS match	LIPID MAPS	PA	PA	-0.396	-0.504749		Low confidence		288.1	1.414			No	40	5	even	Yes	O	2.18746	46.9305	[D7]PG 15:0_18:1	0.0310915	0.0321311	0.0308363	0.00626022	0.00293528	0.00298502
P_6075	7.45	784.548	Pos	[M+NH4]+	766.515	PA 40:5;O	Sum composition - Species level	PA 40:5;O	MS match	LIPID MAPS	PA	PA	-0.706	-0.89988		Low confidence		288.8	1.417			No	40	5	even	Yes	O	22.5867	46.9305	[D7]PG 15:0_18:1	0.0790946	0.0704991	0.0498733	0.0102863	0.00482303	0.00490476
P_826	6.08	766.538	Pos	[M+NH4]+	748.504	PA 40:6	Sum composition - Species level	PA 40:6	MS match	LIPID MAPS	PA	PA	0.089	0.116106		Low confidence		288.8	1.417			No	40	6	even	Yes		3.7023	76.9872	[D7]PG 15:0_18:1	0.0915407	0.0958304	0.0985382	7.92462e-05	3.71568e-05	0.000188932
P_758	6.32	766.539	Pos	[M+NH4]+	748.504	PA 40:6	Sum composition - Species level	PA 40:6	MS match	LIPID MAPS	PA	PA	0.429	0.559659		Low confidence		287.3	1.409			No	40	6	even	Yes		3.27414	12.2072	[D7]PG 15:0_18:1	0.0396601	0.0381624	0.040739	0.00571002	0.00489014	0.00450669
P_5222	6.12	782.533	Pos	[M+NH4]+	764.499	PA 40:6;O	Sum composition - Species level	PA 40:6;O	MS match	LIPID MAPS	PA	PA	-0.546	-0.697734		Low confidence		288.1	1.414			No	40	6	even	Yes	O	0.753679	46.9305	[D7]PG 15:0_18:1	0.229764	0.231569	0.233254	0.0462623	0.0216914	0.0220589
P_5846	7.07	782.533	Pos	[M+NH4]+	764.499	PA 40:6;O	Sum composition - Species level	PA 40:6;O	MS match	LIPID MAPS	PA	PA	-0.046	-0.0587835		Low confidence		291.2	1.429			No	40	6	even	Yes	O	0.850156	46.9305	[D7]PG 15:0_18:1	0.100261	0.101756	0.100284	0.0201901	0.00946669	0.0096271
P_5410	6.42	780.517	Pos	[M+NH4]+	762.484	PA 40:7;O	Sum composition - Species level	PA 40:7;O	MS match	LIPID MAPS	PA	PA	0.024	0.0307488		Low confidence		284.8	1.397			No	40	7	even	Yes	O	18.7296	76.9872	[D7]PG 15:0_18:1	0.00905127	0.00622062	0.00835621	0.00185244	0.00086857	0.00441644
P_6897	10.91	822.657	Pos	[M+NH4]+	804.624	PA 42:0;O	Sum composition - Species level	PA 42:0;O	MS match	LIPID MAPS	PA	PA	-1.246	-1.5146		Low confidence		309.2	1.518			No	42	0	even	No	O	0.946397	28.8267	[D7]PG 15:0_18:1	0.00220716	0.00220718	0.00217118	0.0110604	0.00761301	0.00641708
P_8276	13.03	787.621	Pos	[M+H]+	786.614	PA 42:1	Sum composition - Species level	PA 42:1	MS match	LIPID MAPS	PA	PA	-0.223	-0.283131		Low confidence		299.1	1.468			No	42	1	even	No		6.94875	46.9305	[D7]PG 15:0_18:1	0.0144369	0.0135169	0.0125602	0.00257347	0.00120664	0.00122709
P_7017	11.27	802.632	Pos	[M+NH4]+	784.598	PA 42:2	Sum composition - Species level	PA 42:2	MS match	LIPID MAPS	PA	PA	-0.031	-0.0386229		Low confidence		300.7	1.476			No	42	2	even	Yes		1.42885	20.1351	[D7]PG 15:0_18:1	0.0402142	0.039574	0.0390853	0.0222571	0.015071	0.0173631
P_827	12.1	802.632	Pos	[M+NH4]+	784.598	PA 42:2	Sum composition - Species level	PA 42:2	MS match	LIPID MAPS	PA	PA	0.439	0.546951		Low confidence		296.9	1.457			No	42	2	even	Yes		1.44703	75.6361	[D7]PG 15:0_18:1	0.0502659	0.0496057	0.0510597	0.000721797	0.00169217	0.000344169
P_7412	11.81	800.617	Pos	[M+NH4]+	782.583	PA 42:3	Sum composition - Species level	PA 42:3	MS match	LIPID MAPS	PA	PA	0.309	0.385953		Low confidence		294.4	1.445			No	42	3	even	Yes		8.95778	46.9305	[D7]PG 15:0_18:1	0.0333267	0.0341595	0.0288151	0.00591327	0.0027726	0.00281959
P_7237	11.6	798.6	Pos	[M+NH4]+	780.567	PA 42:4	Sum composition - Species level	PA 42:4	MS match	LIPID MAPS	PA	PA	-0.741	-0.927873		Low confidence		294.5	1.445			No	42	4	even	Yes		7.91972	46.9305	[D7]PG 15:0_18:1	0.0449329	0.0526709	0.0491347	0.00906587	0.00425079	0.00432282
P_7027	11.28	796.585	Pos	[M+NH4]+	778.551	PA 42:5	Sum composition - Species level	PA 42:5	MS match	LIPID MAPS	PA	PA	-0.241	-0.302541		Low confidence		292.1	1.434			No	42	5	even	Yes		3.41173	46.9305	[D7]PG 15:0_18:1	0.0297376	0.0281144	0.0279864	0.00566115	0.00265439	0.00269937
P_7480	11.88	830.662	Pos	[M+NH4]+	812.63	PA 44:2	Sum composition - Species level	PA 44:2	MS match	LIPID MAPS	PA	PA	-1.611	-1.93941		Low confidence		305.1	1.499			No	44	2	even	Yes		0.946397	20.4379	[D7]PG 15:0_18:1	0.00160264	0.00160265	0.00157652	0.00799402	0.00592734	0.00552476
P_6896	10.9	826.632	Pos	[M+NH4]+	808.598	PA 44:4	Sum composition - Species level	PA 44:4	MS match	LIPID MAPS	PA	PA	-0.521	-0.630268		Low confidence		302.8	1.487			No	44	4	even	Yes		0.946397	16.417	[D7]PG 15:0_18:1	0.0064477	0.00644777	0.00634262	0.0320733	0.0245306	0.0242874
P_8441	13.39	841.667	Pos	[M+H]+	840.661	PA 46:2	Sum composition - Species level	PA 46:2	MS match	LIPID MAPS	PA	PA	-1.233	-1.46495		Low confidence		309	1.518			No	46	2	even	Yes		3.18342	61.001	[D7]PG 15:0_18:1	0.0310138	0.0328707	0.0312556	0.0118301	0.00468779	0.00431355
P_7599	11.97	856.679	Pos	[M+NH4]+	838.645	PA 46:3	Sum composition - Species level	PA 46:3	MS match	LIPID MAPS	PA	PA	-0.381	-0.444741		Low confidence		311.9	1.533			No	46	3	even	Yes		0.946397	21.1847	[D7]PG 15:0_18:1	0.00308708	0.00308711	0.00303676	0.0153861	0.0107731	0.0109304
P_8316	13.13	839.653	Pos	[M+H]+	838.645	PA 46:3	Sum composition - Species level	PA 46:3	MS match	LIPID MAPS	PA	PA	0.197	0.234621		Low confidence		306.7	1.507			No	46	3	even	Yes		15.4063	34.198	[D7]PG 15:0_18:1	0.0221543	0.0180639	0.0165151	0.00423109	0.00238561	0.0024862
P_6777	10.31	633.485	Pos	[M+H]+	632.478	PA O-32:1	Sum composition - Species level	PA O-32:1	MS match	LIPID MAPS	PA O-	PA	-0.898	-1.41755		Low confidence		282.3	1.38			No	32	1	even	No		14.3433	15.6063	[D7]PG 15:0_18:1	0.00726985	0.00937857	0.00750776	0.0503945	0.0404566	0.0376769
P_6864	10.62	631.47	Pos	[M+H]+	630.462	PA O-32:2	Sum composition - Species level	PA O-32:2	MS match	LIPID MAPS	PA O-	PA	-0.548	-0.867816		Low confidence		258.3	1.262			No	32	2	even	Yes		3.58727	58.7441	[D7]PG 15:0_18:1	0.0173704	0.016666	0.016176	0.00287204	0.00105258	0.00121603
P_6895	10.9	631.469	Pos	[M+H]+	630.462	PA O-32:2	Sum composition - Species level	PA O-32:2	MS match	LIPID MAPS	PA O-	PA	-1.018	-1.61211		Low confidence		261.2	1.276			No	32	2	even	Yes		8.00886	51.7797	[D7]PG 15:0_18:1	0.0147202	0.0149724	0.0128895	0.011468	0.00494458	0.00512042
P_5874	7.12	676.527	Pos	[M+NH4]+	658.494	PA O-34:2	Sum composition - Species level	PA O-34:2	MS match	LIPID MAPS	PA O-	PA	-0.096	-0.141901		Low confidence		280.2	1.371			No	34	2	even	Yes		1.7611	46.9305	[D7]PG 15:0_18:1	0.0139543	0.0141976	0.0144544	0.00281018	0.00131763	0.00133996
P_1563	10.03	676.528	Pos	[M+NH4]+	658.494	PA O-34:2	Sum composition - Species level	PA O-34:2	MS match	LIPID MAPS	PA O-	PA	-0.056	-0.0827756		Low confidence		274.8	1.345			No	34	2	even	Yes		5.97301	23.4205	[D7]PG 15:0_18:1	0.0380041	0.0418619	0.0376399	0.000943888	0.000799345	0.000583042
P_797	8.16	692.558	Pos	[M+NH4]+	674.525	PA O-35:1	Sum composition - Species level	PA O-35:1	MS match	LIPID MAPS	PA O-	PA	-0.536	-0.773941		Low confidence		283	1.386			No	35	1	odd	No		12.1703	54.9379	[D7]PG 15:0_18:1	0.0692585	0.0765479	0.0599006	0.024931	0.010579	0.0102559
P_830	11.61	706.574	Pos	[M+NH4]+	688.541	PA O-36:1	Sum composition - Species level	PA O-36:1	MS match	LIPID MAPS	PA O-	PA	-0.296	-0.418923		Low confidence		283.3	1.387			No	36	1	even	No		20.1597	23.5578	[D7]PG 15:0_18:1	0.0124687	0.0137162	0.00912696	0.0124106	0.00863541	0.00824623
P_6414	8.5	704.559	Pos	[M+NH4]+	686.525	PA O-36:2	Sum composition - Species level	PA O-36:2	MS match	LIPID MAPS	PA O-	PA	0.414	0.587602		Low confidence		286.1	1.401			No	36	2	even	Yes		8.92049	46.9305	[D7]PG 15:0_18:1	0.020156	0.0221119	0.024103	0.00406558	0.00190626	0.00193856
P_831	9.1	702.544	Pos	[M+NH4]+	684.509	PA O-36:3	Sum composition - Species level	PA O-36:3	MS match	LIPID MAPS	PA O-	PA	0.434	0.617756		Low confidence		274.8	1.346			No	36	3	even	Yes		16.135	16.0055	[D7]PG 15:0_18:1	0.0287021	0.0207655	0.0244015	0.00803567	0.00595101	0.00644175
P_6827	10.44	734.606	Pos	[M+NH4]+	716.572	PA O-38:1	Sum composition - Species level	PA O-38:1	MS match	LIPID MAPS	PA O-	PA	0.454	0.618019		Low confidence		292.5	1.434			No	38	1	even	No		4.51773	67.1405	[D7]PG 15:0_18:1	0.0121666	0.0124688	0.0114146	0.00122403	0.000980987	0.000195928
P_6894	10.89	734.605	Pos	[M+NH4]+	716.572	PA O-38:1	Sum composition - Species level	PA O-38:1	MS match	LIPID MAPS	PA O-	PA	-0.536	-0.729643		Low confidence		291.7	1.43			No	38	1	even	No		24.3019	25.7021	[D7]PG 15:0_18:1	0.027115	0.0349731	0.0214936	0.00659586	0.00395767	0.00497602
P_832	11.98	734.605	Pos	[M+NH4]+	716.572	PA O-38:1	Sum composition - Species level	PA O-38:1	MS match	LIPID MAPS	PA O-	PA	-0.516	-0.702418		Low confidence		290.4	1.423			No	38	1	even	No		0.946397	14.9087	[D7]PG 15:0_18:1	0.00228169	0.00228171	0.0022445	0.0113367	0.00875493	0.00893156
P_6773	10.28	732.59	Pos	[M+NH4]+	714.556	PA O-38:2	Sum composition - Species level	PA O-38:2	MS match	LIPID MAPS	PA O-	PA	0.294	0.401316		Low confidence		293	1.436			No	38	2	even	Yes		4.86046	76.9872	[D7]PG 15:0_18:1	0.0103237	0.0101659	0.00941677	0.000314966	0.000147681	0.000750915
P_6233	7.95	730.575	Pos	[M+NH4]+	712.541	PA O-38:3	Sum composition - Species level	PA O-38:3	MS match	LIPID MAPS	PA O-	PA	0.244	0.333984		Low confidence		285.4	1.399			No	38	3	even	Yes		24.9641	22.3488	[D7]PG 15:0_18:1	0.00579306	0.00346008	0.00485144	0.0142088	0.00960693	0.0101
P_6147	7.64	722.512	Pos	[M+NH4]+	704.478	PA O-38:7	Sum composition - Species level	PA O-38:7	MS match	LIPID MAPS	PA O-	PA	-0.296	-0.409682		Low confidence		273.8	1.342			No	38	7	even	Yes		14.6439	35.0095	[D7]PG 15:0_18:1	0.0144231	0.0155077	0.0115835	0.00429464	0.00874014	0.00611563
P_6641	9.6	758.606	Pos	[M+NH4]+	740.572	PA O-40:3	Sum composition - Species level	PA O-40:3	MS match	LIPID MAPS	PA O-	PA	-0.046	-0.0606376		Low confidence		292.9	1.436			No	40	3	even	Yes		15.1346	13.0241	[D7]PG 15:0_18:1	0.00906631	0.0123083	0.0107721	0.0128725	0.0102956	0.0104039
P_6511	8.98	752.558	Pos	[M+NH4]+	734.525	PA O-40:6	Sum composition - Species level	PA O-40:6	MS match	LIPID MAPS	PA O-	PA	-1.246	-1.65568		Low confidence		283.3	1.389			No	40	6	even	Yes		8.57177	40.9864	[D7]PG 15:0_18:1	0.016207	0.0136874	0.0146382	0.0198343	0.0118352	0.00911508
P_7631	12.02	784.621	Pos	[M+NH4]+	766.588	PA O-42:4	Sum composition - Species level	PA O-42:4	MS match	LIPID MAPS	PA O-	PA	-0.856	-1.09097		Low confidence		293.7	1.441			No	42	4	even	Yes		18.1341	31.176	[D7]PG 15:0_18:1	0.0119522	0.00836938	0.0113221	0.0099613	0.00583977	0.00618963
P_8157	12.86	831.721	Pos	[M+H]+	830.713	PA O-46:0	Sum composition - Species level	PA O-46:0	MS match	LIPID MAPS	PA O-	PA	0.202	0.24287		Low confidence		312.9	1.537			No	46	0	even	No		7.48339	16.2318	[D7]PG 15:0_18:1	0.011813	0.0101972	0.0107832	0.00218053	0.00168922	0.00164203
P_7718	12.13	842.7	Pos	[M+NH4]+	824.666	PA O-46:3	Sum composition - Species level	PA O-46:3	MS match	LIPID MAPS	PA O-	PA	0.134	0.159013		Low confidence		310.6	1.526			No	46	3	even	Yes		24.3376	46.9305	[D7]PG 15:0_18:1	0.121372	0.115657	0.0749568	0.0154988	0.00726705	0.00739019
P_7502	11.91	832.622	Pos	[M+NH4]+	814.588	PA O-46:8	Sum composition - Species level	PA O-46:8	MS match	LIPID MAPS	PA O-	PA	0.224	0.26903		Low confidence		299.4	1.471			No	46	8	even	Yes		0.946397	27.1192	[D7]PG 15:0_18:1	0.00297519	0.00297522	0.0029267	0.0148877	0.0100637	0.00915058
P_230	8.75	734.569	Pos	[M+H]+	733.562	PC 16:0/16:0	Molecular level	PC 32:0	MS/MS match		PC	PC	-0.37	-0.504	933.7	High confidence	11.6	289.1	1.417	1.1	C40H80NO8P	No	32	0	even	No		0.549103	13.8388	[D7]PE 15:0_18:1	59.4989	60.104	60.0244	16.4685	12.9741	13.1625
P_232	8.93	760.586	Pos	[M+H]+	759.579	PC 16:0_18:1	Molecular level	PC 34:1	MS/MS match		PC	PC	0.957	1.258	948.6	High confidence	25.6	292.8	1.436	1	C42H82NO8P	No	34	1	even	No		1.04672	18.5776	[D7]PE 15:0_18:1	93.8188	94.156	92.3189	66.8019	49.0523	49.155
P_234	7.6	782.57	Pos	[M+H]+	781.563	PC 16:0_20:4	Molecular level	PC 36:4	MS/MS match		PC	PC	0.495	0.633	967.4	High confidence	27.4	292	1.433	0.7	C44H80NO8P	No	36	4	even	Yes		1.56325	22.109	[D7]PE 15:0_18:1	39.9834	41.1542	40.156	79.5487	54.5148	56.1113
P_235	7.31	806.569	Pos	[M+H]+	805.562	PC 16:0_22:6	Molecular level	PC 38:6	MS/MS match		PC	PC	-0.097	-0.121	943	High confidence	8.9	294.4	1.445	0.9	C46H80NO8P	No	38	6	even	Yes		2.17315	22.8838	[D7]PE 15:0_18:1	23.5058	23.317	22.5564	72.7023	49.5249	50.309
P_237	8.53	772.586	Pos	[M+H]+, [M+Na]+	771.578	PC 17:0_18:2	Molecular level	PC 35:2	MS/MS match		PC	PC	0.599	0.775	982.8	High confidence	1.6	291.7	1.431	0.3	C43H82NO8P	No	35	2	odd	Yes		10.7223	6.27633	[D7]PE 15:0_18:1	2.20841	2.21654	2.65042	6.26175	5.77292	5.54149
P_238	5.61	758.57	Pos	[M+H]+	757.563	PC 17:1_17:1	Molecular level	PC 34:2	MS/MS match	1-MoNA LipidBlast 2022	PC	PC	0.563	0.742	812.6	High confidence	246.4	291.4	1.429	2.1	C42H80NO8P	No	34	2	even	Yes		3.33248	30.6498	[D7]PE 15:0_18:1	0.326498	0.311176	0.306432	0.0679472	0.0410586	0.0415567
P_239	10.81	788.617	Pos	[M+H]+, [M+Na]+, [M+K]+	787.609	PC 18:0_18:1	Molecular level	PC 36:1	MS/MS match		PC	PC	0.808	1.024	941.3	High confidence	18.7	298.3	1.464	0.8	C44H86NO8P	No	36	1	even	No		1.55798	10.1727	[D7]PE 15:0_18:1	75.1846	77.5137	75.9475	15.7553	13.0666	13.5353
P_241	9.14	810.601	Pos	[M+H]+, [M+Na]+, [M+K]+	809.593	PC 18:0_20:4	Molecular level	PC 38:4	MS/MS match		PC	PC	0.091	0.113	960.9	High confidence	26.8	298.3	1.465	0.8	C46H84NO8P	No	38	4	even	Yes		2.03917	21.5652	[D7]PE 15:0_18:1	42.0599	42.6149	43.7712	69.0659	48.3105	48.5139
P_242	8.72	834.6	Pos	[M+H]+	833.593	PC 18:0_22:6	Molecular level	PC 40:6	MS/MS match		PC	PC	-0.313	-0.374	956.7	High confidence	2.9	300.3	1.475	0.8	C48H84NO8P	No	40	6	even	Yes		1.94448	14.233	[D7]PE 15:0_18:1	8.34044	8.57846	8.26593	44.1911	33.8445	36.2152
P_243	6.99	782.57	Pos	[M+H]+	781.562	PC 18:2/18:2	Molecular level	PC 36:4	MS/MS match		PC	PC	0.28	0.358	939	High confidence	7.2	289.1	1.419	-0.3	C44H80NO8P	No	36	4	even	Yes		0.685514	9.93034	[D7]PE 15:0_18:1	4.75117	4.79908	4.73671	22.5308	19.0049	19.1055
P_244	6.59	830.569	Pos	[M+H]+	829.562	PC 18:2_22:6	Molecular level	PC 40:8	MS/MS match		PC	PC	-0.303	-0.364	950.9	High confidence	2.2	295.4	1.451	0.5	C48H80NO8P	No	40	8	even	Yes		0.807541	3.47395	[D7]PE 15:0_18:1	0.423419	0.428869	0.422531	1.5154	1.42005	1.43812
P_246	10.46	838.632	Pos	[M+H]+	837.624	PC 20:2_20:2	Molecular level	PC 40:4	MS/MS match	1-MoNA LipidBlast 2022	PC	PC	-0.267	-0.318	811	High confidence	1.3	305.8	1.502	2.3	C48H88NO8P	No	40	4	even	Yes		1.15366	4.64974	[D7]PE 15:0_18:1	2.02321	2.03442	1.98972	0.608375	0.559201	0.565082
P_248	6.22	678.507	Pos	[M+H]+	677.5	PC 28:0	Sum composition - Species level	PC 28:0	MS/MS match		PC	PC	0.429	0.633	906.1	High confidence	10.4	276.6	1.354	1	C36H72NO8P	No	28	0	even	No		5.32375	11.2268	[D7]PE 15:0_18:1	0.0818937	0.0828235	0.0750336	0.0100546	0.00802188	0.00920697
P_249	4.48	674.476	Pos	[M+H]+	673.468	PC 28:2	Sum composition - Species level	PC 28:2	MS/MS match		PC	PC	0.224	0.332	726.5	High confidence	18.5	267.6	1.309	-0.8	C36H68NO8P	No	28	2	even	Yes		2.89564	30.6498	[D7]PE 15:0_18:1	0.0885738	0.0844418	0.0890351	0.018496	0.0111766	0.0113122
P_3694	4.24	690.47	Pos	[M+H]+	689.463	PC 28:2;O	Sum composition - Species level	PC 28:2;O	MS match	LIPID MAPS	PC	PC	-0.547	-0.792213		Low confidence		269	1.317			No	28	2	even	Yes	O	3.60573	83.7787	[D7]PE 15:0_18:1	0.220224	0.227536	0.211699	0.000257975	0.000779435	0.000157778
P_3859	4.46	690.469	Pos	[M+H]+	689.463	PC 28:2;O	Sum composition - Species level	PC 28:2;O	MS match	LIPID MAPS	PC	PC	-1.637	-2.37085		Low confidence		268.6	1.315			No	28	2	even	Yes	O	1.3378	30.6498	[D7]PE 15:0_18:1	0.0461382	0.0454867	0.0467199	0.00995644	0.0060164	0.00608938
P_4035	4.72	690.47	Pos	[M+H]+	689.463	PC 28:2;O	Sum composition - Species level	PC 28:2;O	MS match	LIPID MAPS	PC	PC	-1.037	-1.50187		Low confidence		267.6	1.31			No	28	2	even	Yes	O	11.344	30.6498	[D7]PE 15:0_18:1	0.103209	0.0988778	0.121931	0.0216558	0.013086	0.0132447
P_744	6.36	704.523	Pos	[M+H]+	703.515	PC 30:1	Sum composition - Species level	PC 30:1	MS match	LIPID MAPS	PC	PC	-0.372	-0.528017		Low confidence		279.5	1.369			No	30	1	even	No		2.28919	7.86328	[D7]PE 15:0_18:1	0.132258	0.137694	0.132499	0.0167043	0.0166707	0.0145136
P_5628	6.71	704.522	Pos	[M+H]+	703.515	PC 30:1	Sum composition - Species level	PC 30:1	MS match	LIPID MAPS	PC	PC	-0.752	-1.06739		Low confidence		275.9	1.351			No	30	1	even	No		3.61714	84.7679	[D7]PE 15:0_18:1	0.616809	0.616054	0.578607	0.00016504	9.97289e-05	0.000504693
P_4790	5.49	716.486	Pos	[M+H]+	715.479	PC 30:3;O	Sum composition - Species level	PC 30:3;O	MS match	LIPID MAPS	PC	PC	-1.047	-1.4613		Low confidence		274.5	1.345			No	30	3	even	Yes	O	6.81654	30.6498	[D7]PE 15:0_18:1	0.0326755	0.037432	0.0356487	0.0071631	0.00432847	0.00438097
P_747	8.49	734.569	Pos	[M+H]+	733.562	PC 32:0	Sum composition - Species level	PC 32:0	MS match	LIPID MAPS	PC	PC	-0.482	-0.656166		Low confidence		289.6	1.419			No	32	0	even	No		0.767912	11.1438	[D7]PE 15:0_18:1	0.0205093	0.0205028	0.0202346	0.111378	0.113555	0.092153
P_252	9.55	734.569	Pos	[M+H]+	733.561	PC 32:0	Sum composition - Species level	PC 32:0	MS/MS match		PC	PC	-0.897	-1.222	907.6	High confidence	39.8	289.7	1.42	1.3	C40H80NO8P	No	32	0	even	No		2.27185	84.7679	[D7]PE 15:0_18:1	0.211647	0.219943	0.211378	0.00876953	0.00529919	0.0268173
P_6194	7.9	732.553	Pos	[M+H]+	731.547	PC 32:1	Sum composition - Species level	PC 32:1	MS match	LIPID MAPS	PC	PC	-0.862	-1.1767		Low confidence		281.7	1.381			No	32	1	even	No		2.45536	122.385	[D7]PE 15:0_18:1	1.58717	1.64745	1.57349	0.0560454	0.00677333	0.00685549
P_254	6.59	730.539	Pos	[M+H]+, [M+Na]+	729.531	PC 32:2	Sum composition - Species level	PC 32:2	MS/MS match		PC	PC	0.544	0.745	887.4	High confidence	3.7	281.8	1.381	0	C40H76NO8P	No	32	2	even	Yes		1.47822	2.57109	[D7]PE 15:0_18:1	0.819827	0.797825	0.80089	0.580339	0.551731	0.561748
P_5870	7.12	730.538	Pos	[M+H]+	729.531	PC 32:2	Sum composition - Species level	PC 32:2	MS match	LIPID MAPS	PC	PC	-0.612	-0.837738		Low confidence		283.5	1.389			No	32	2	even	Yes		3.67881	122.385	[D7]PE 15:0_18:1	0.231398	0.248654	0.237079	0.0154745	0.00187016	0.00189284
P_6012	7.39	730.538	Pos	[M+H]+	729.531	PC 32:2	Sum composition - Species level	PC 32:2	MS match	LIPID MAPS	PC	PC	-0.982	-1.34421		Low confidence		283.2	1.388			No	32	2	even	Yes		11.4442	30.6498	[D7]PE 15:0_18:1	0.0817106	0.0676405	0.0671783	0.0148034	0.00894527	0.00905377
P_822	8.82	730.538	Pos	[M+H]+	729.531	PC 32:2	Sum composition - Species level	PC 32:2	MS match	LIPID MAPS	PC	PC	-0.812	-1.11151		Low confidence		278.3	1.364			No	32	2	even	Yes		9.24635	30.6498	[D7]PE 15:0_18:1	0.141323	0.118191	0.125226	0.0259012	0.0156514	0.0158412
P_5535	6.55	728.522	Pos	[M+H]+	727.515	PC 32:3	Sum composition - Species level	PC 32:3	MS match	LIPID MAPS	PC	PC	-1.242	-1.70482		Low confidence		278.7	1.366			No	32	3	even	Yes		3.09225	30.6498	[D7]PE 15:0_18:1	0.0884164	0.0939462	0.0922293	0.0193638	0.011701	0.011843
P_5666	6.82	728.523	Pos	[M+H]+	727.515	PC 32:3	Sum composition - Species level	PC 32:3	MS match	LIPID MAPS	PC	PC	-0.412	-0.565528		Low confidence		282.7	1.385			No	32	3	even	Yes		2.161	30.6498	[D7]PE 15:0_18:1	0.0527561	0.0506892	0.0510088	0.0110965	0.00670529	0.00678662
P_3941	4.61	744.518	Pos	[M+H]+	743.51	PC 32:3;O	Sum composition - Species level	PC 32:3;O	MS match	LIPID MAPS	PC	PC	-0.037	-0.0496966		Low confidence		282.5	1.385			No	32	3	even	Yes	O	18.0925	30.6498	[D7]PE 15:0_18:1	0.0606704	0.0452048	0.0446928	0.00989232	0.00597765	0.00605016
P_4047	4.75	744.517	Pos	[M+H]+	743.51	PC 32:3;O	Sum composition - Species level	PC 32:3;O	MS match	LIPID MAPS	PC	PC	-0.957	-1.2854		Low confidence		283.9	1.392			No	32	3	even	Yes	O	19.234	30.6498	[D7]PE 15:0_18:1	0.039253	0.0318268	0.0469619	0.00699696	0.00422807	0.00427935
P_4407	5.02	758.534	Pos	[M+H]+	757.526	PC 33:3;O	Sum composition - Species level	PC 33:3;O	MS match	LIPID MAPS	PC	PC	0.233	0.307172		Low confidence		284.9	1.397			No	33	3	odd	Yes	O	2.54034	30.6498	[D7]PE 15:0_18:1	0.103036	0.107727	0.107687	0.0225606	0.0136327	0.0137981
P_4910	5.65	758.532	Pos	[M+H]+	757.526	PC 33:3;O	Sum composition - Species level	PC 33:3;O	MS match	LIPID MAPS	PC	PC	-1.477	-1.94718		Low confidence		284.1	1.393			No	33	3	odd	Yes	O	9.71644	30.6498	[D7]PE 15:0_18:1	0.0319247	0.0386183	0.0342829	0.00699609	0.00422755	0.00427883
P_3974	4.67	756.518	Pos	[M+H]+	755.51	PC 33:4;O	Sum composition - Species level	PC 33:4;O	MS match	LIPID MAPS	PC	PC	0.173	0.228679		Low confidence		281.5	1.38			No	33	4	odd	Yes	O	0.411996	30.6498	[D7]PE 15:0_18:1	0.0591359	0.0588793	0.0586509	0.0128853	0.00778626	0.00788071
P_4677	5.4	756.518	Pos	[M+H]+	755.51	PC 33:4;O	Sum composition - Species level	PC 33:4;O	MS match	LIPID MAPS	PC	PC	-0.127	-0.167874		Low confidence		281.6	1.381			No	33	4	odd	Yes	O	9.65474	30.6498	[D7]PE 15:0_18:1	0.102809	0.12481	0.11431	0.0225474	0.0136247	0.01379
P_4826	5.56	756.517	Pos	[M+H]+	755.51	PC 33:4;O	Sum composition - Species level	PC 33:4;O	MS match	LIPID MAPS	PC	PC	-0.647	-0.855234		Low confidence		284.1	1.393			No	33	4	odd	Yes	O	4.18649	30.6498	[D7]PE 15:0_18:1	0.109841	0.106457	0.10106	0.0224255	0.0135511	0.0137155
P_4651	5.35	738.507	Pos	[M+H]+	737.5	PC 33:5	Sum composition - Species level	PC 33:5	MS match	LIPID MAPS	PC	PC	-0.762	-1.03181		Low confidence		281.1	1.378			No	33	5	odd	Yes		16.3411	30.6498	[D7]PE 15:0_18:1	0.031368	0.0436854	0.038337	0.00689473	0.0041663	0.00421683
P_4650	5.36	754.501	Pos	[M+H]+	753.494	PC 33:5;O	Sum composition - Species level	PC 33:5;O	MS match	LIPID MAPS	PC	PC	-1.227	-1.62624		Low confidence		281.6	1.381			No	33	5	odd	Yes	O	4.01695	30.6498	[D7]PE 15:0_18:1	0.0895993	0.0942538	0.0871056	0.0193194	0.0116742	0.0118158
P_5026	5.8	762.6	Pos	[M+H]+	761.593	PC 34:0	Sum composition - Species level	PC 34:0	MS match	LIPID MAPS	PC	PC	-0.802	-1.05166		Low confidence		295.3	1.448			No	34	0	even	No		4.0112	30.6498	[D7]PE 15:0_18:1	0.0511557	0.0517034	0.0550557	0.0111931	0.00676369	0.00684573
P_5179	6.04	762.601	Pos	[M+H]+	761.593	PC 34:0	Sum composition - Species level	PC 34:0	MS match	LIPID MAPS	PC	PC	-0.492	-0.64516		Low confidence		297.1	1.457			No	34	0	even	No		14.085	30.6498	[D7]PE 15:0_18:1	0.0469806	0.0441284	0.0355548	0.00791891	0.00478518	0.00484322
P_749	10.24	762.6	Pos	[M+H]+	761.593	PC 34:0	Sum composition - Species level	PC 34:0	MS match	LIPID MAPS	PC	PC	-0.872	-1.14345		Low confidence		294.4	1.444			No	34	0	even	No		0.767912	4.55232	[D7]PE 15:0_18:1	0.00829312	0.00829051	0.00818204	0.0449092	0.0423703	0.041081
P_5286	6.18	760.585	Pos	[M+H]+	759.578	PC 34:1	Sum composition - Species level	PC 34:1	MS match	LIPID MAPS	PC	PC	-0.892	-1.17278		Low confidence		291.4	1.429			No	34	1	even	No		5.1443	30.6498	[D7]PE 15:0_18:1	0.0363195	0.0389807	0.0401906	0.00795683	0.00480809	0.00486642
P_751	9.48	760.585	Pos	[M+H]+	759.578	PC 34:1	Sum composition - Species level	PC 34:1	MS match	LIPID MAPS	PC	PC	-0.612	-0.804643		Low confidence		290.2	1.423			No	34	1	even	No		0.767912	18.1313	[D7]PE 15:0_18:1	0.0731262	0.0731031	0.0721467	0.398378	0.299482	0.290826
P_5997	7.37	758.568	Pos	[M+H]+	757.562	PC 34:2	Sum composition - Species level	PC 34:2	MS match	LIPID MAPS	PC	PC	-1.832	-2.41507		Low confidence		289.7	1.421			No	34	2	even	Yes		10.8554	30.6498	[D7]PE 15:0_18:1	0.0461382	0.0463434	0.0555146	0.010094	0.00609954	0.00617352
P_262	6.76	756.554	Pos	[M+H]+	755.547	PC 34:3	Sum composition - Species level	PC 34:3	MS/MS match		PC	PC	0.242	0.32	764.7	High confidence	1.2	285.3	1.399	-0.2	C42H78NO8P	No	34	3	even	Yes		1.82412	8.3951	[D7]PE 15:0_18:1	1.29216	1.29099	1.2512	1.78879	1.58685	1.52694
P_264	6.96	756.554	Pos	[M+H]+	755.547	PC 34:3	Sum composition - Species level	PC 34:3	MS/MS match		PC	PC	0.473	0.625	944.5	High confidence	2.7	284.9	1.397	-0.3	C42H78NO8P	No	34	3	even	Yes		1.69942	10.2647	[D7]PE 15:0_18:1	2.58463	2.66584	2.59397	1.99661	1.65691	1.70689
P_265	7.13	756.554	Pos	[M+H]+, [M+Na]+	755.546	PC 34:3	Sum composition - Species level	PC 34:3	MS/MS match		PC	PC	-0.198	-0.261	962.6	High confidence	2.8	287.3	1.409	0.5	C42H78NO8P	No	34	3	even	Yes		2.78021	4.0024	[D7]PE 15:0_18:1	3.33971	3.49968	3.33327	1.0278	0.949247	0.981701
P_6158	7.67	756.553	Pos	[M+H]+	755.547	PC 34:3	Sum composition - Species level	PC 34:3	MS match	LIPID MAPS	PC	PC	-1.022	-1.35086		Low confidence		284.5	1.395			No	34	3	even	Yes		5.62268	30.6498	[D7]PE 15:0_18:1	0.292552	0.263203	0.288095	0.0577213	0.0348794	0.0353025
P_4042	4.74	772.549	Pos	[M+H]+	771.541	PC 34:3;O	Sum composition - Species level	PC 34:3;O	MS match	LIPID MAPS	PC	PC	-0.587	-0.759822		Low confidence		286.4	1.405			No	34	3	even	Yes	O	4.4129	30.6498	[D7]PE 15:0_18:1	0.38577	0.418917	0.414188	0.0845353	0.0510824	0.051702
P_4208	4.9	772.548	Pos	[M+H]+	771.541	PC 34:3;O	Sum composition - Species level	PC 34:3;O	MS match	LIPID MAPS	PC	PC	-1.247	-1.61414		Low confidence		287	1.408			No	34	3	even	Yes	O	0.895438	38.6437	[D7]PE 15:0_18:1	0.235731	0.236026	0.239547	0.00160233	0.00118852	0.00070314
P_4544	5.21	772.549	Pos	[M+H]+	771.541	PC 34:3;O	Sum composition - Species level	PC 34:3;O	MS match	LIPID MAPS	PC	PC	-0.177	-0.229112		Low confidence		288.7	1.416			No	34	3	even	Yes	O	1.32677	7.81573	[D7]PE 15:0_18:1	13.5771	13.4455	13.2248	0.00737471	0.00735622	0.00641156
P_4629	5.37	772.549	Pos	[M+H]+	771.541	PC 34:3;O	Sum composition - Species level	PC 34:3;O	MS match	LIPID MAPS	PC	PC	-0.077	-0.09967		Low confidence		291.4	1.429			No	34	3	even	Yes	O	2.45988	5.29939	[D7]PE 15:0_18:1	13.4608	13.524	12.9282	0.00940566	0.00851326	0.00870228
P_5234	6.09	772.548	Pos	[M+H]+	771.541	PC 34:3;O	Sum composition - Species level	PC 34:3;O	MS match	LIPID MAPS	PC	PC	-0.967	-1.2517		Low confidence		288.9	1.417			No	34	3	even	Yes	O	3.99724	12.2182	[D7]PE 15:0_18:1	0.0556933	0.0557014	0.0596446	0.0107156	0.00882068	0.00864593
P_5819	7.03	772.549	Pos	[M+H]+	771.541	PC 34:3;O	Sum composition - Species level	PC 34:3;O	MS match	LIPID MAPS	PC	PC	-0.187	-0.242056		Low confidence		288.7	1.416			No	34	3	even	Yes	O	8.52835	30.6498	[D7]PE 15:0_18:1	0.0294819	0.028085	0.0330797	0.0061518	0.00371736	0.00376245
P_266	6.45	754.538	Pos	[M+H]+	753.531	PC 34:4	Sum composition - Species level	PC 34:4	MS/MS match		PC	PC	-0.287	-0.38	718.5	High confidence	17.7	284.3	1.394	0.2	C42H76NO8P	No	34	4	even	Yes		1.7245	0.838304	[D7]PE 15:0_18:1	0.131101	0.127139	0.127397	0.119586	0.121004	0.121545
P_5584	6.65	754.538	Pos	[M+H]+	753.531	PC 34:4	Sum composition - Species level	PC 34:4	MS match	LIPID MAPS	PC	PC	-0.462	-0.612295		Low confidence		283.7	1.391			No	34	4	even	Yes		6.37973	30.6498	[D7]PE 15:0_18:1	0.0566675	0.0641551	0.059052	0.0124103	0.00749923	0.00759019
P_4406	5.03	770.533	Pos	[M+H]+	769.526	PC 34:4;O	Sum composition - Species level	PC 34:4;O	MS match	LIPID MAPS	PC	PC	-0.307	-0.398425		Low confidence		287.9	1.412			No	34	4	even	Yes	O	4.50458	30.6498	[D7]PE 15:0_18:1	0.195617	0.199059	0.182623	0.0405384	0.0244962	0.0247934
P_5488	6.5	770.533	Pos	[M+H]+	769.526	PC 34:4;O	Sum composition - Species level	PC 34:4;O	MS match	LIPID MAPS	PC	PC	-0.997	-1.29391		Low confidence		286	1.403			No	34	4	even	Yes	O	8.58454	30.6498	[D7]PE 15:0_18:1	0.0672187	0.0625844	0.0741809	0.0137153	0.00828776	0.00838829
P_268	11.36	776.616	Pos	[M+H]+	775.609	PC 35:0	Sum composition - Species level	PC 35:0	MS/MS match		PC	PC	-0.37	-0.476	944.9	High confidence	7.1	297.9	1.461	1	C43H86NO8P	No	35	0	odd	No		4.7974	1.90803	[D7]PE 15:0_18:1	0.125684	0.137727	0.128677	0.176472	0.170156	0.171676
P_4811	5.54	786.564	Pos	[M+H]+	785.557	PC 35:3;O	Sum composition - Species level	PC 35:3;O	MS match	LIPID MAPS	PC	PC	-0.547	-0.695429		Low confidence		292.1	1.434			No	35	3	odd	Yes	O	1.55924	30.6498	[D7]PE 15:0_18:1	0.112064	0.110374	0.113869	0.0241599	0.0145992	0.0147763
P_4812	5.54	768.555	Pos	[M+H]+	767.547	PC 35:4	Sum composition - Species level	PC 35:4	MS match	LIPID MAPS	PC	PC	1.108	1.44167		Low confidence		286.4	1.405			No	35	4	odd	Yes		3.0556	30.6498	[D7]PE 15:0_18:1	0.0348802	0.0328116	0.0338565	0.00718656	0.00434264	0.00439532
P_4763	5.49	784.549	Pos	[M+H]+	783.541	PC 35:4;O	Sum composition - Species level	PC 35:4;O	MS match	LIPID MAPS	PC	PC	0.063	0.0803009		Low confidence		291.3	1.43			No	35	4	odd	Yes	O	2.10532	30.6498	[D7]PE 15:0_18:1	0.0839666	0.0870046	0.0871959	0.0183817	0.0111075	0.0112423
P_759	11.67	790.632	Pos	[M+H]+	789.625	PC 36:0	Sum composition - Species level	PC 36:0	MS match	LIPID MAPS	PC	PC	-0.112	-0.141659		Low confidence		300.5	1.475			No	36	0	even	No		3.70903	16.0774	[D7]PE 15:0_18:1	2.62731	2.68025	2.49315	3.10441	2.39685	2.35524
P_5378	6.36	788.617	Pos	[M+H]+	787.609	PC 36:1	Sum composition - Species level	PC 36:1	MS match	LIPID MAPS	PC	PC	-0.172	-0.218103		Low confidence		300.1	1.473			No	36	1	even	No		12.8393	30.6498	[D7]PE 15:0_18:1	0.0513827	0.0515826	0.0638469	0.0112413	0.00679279	0.00687518
P_5491	6.49	788.615	Pos	[M+H]+	787.609	PC 36:1	Sum composition - Species level	PC 36:1	MS match	LIPID MAPS	PC	PC	-1.772	-2.24697		Low confidence		299.3	1.469			No	36	1	even	No		7.62273	85.8969	[D7]PE 15:0_18:1	0.0598794	0.0527798	0.0608587	0.0100907	0.0051922	0.000855038
P_4954	5.7	786.6	Pos	[M+H]+	785.593	PC 36:2	Sum composition - Species level	PC 36:2	MS match	LIPID MAPS	PC	PC	-1.312	-1.66794		Low confidence		296.7	1.456			No	36	2	even	Yes		2.25328	30.6498	[D7]PE 15:0_18:1	0.0854389	0.0886778	0.0890207	0.0187046	0.0113027	0.0114398
P_5449	6.46	786.601	Pos	[M+H]+	785.593	PC 36:2	Sum composition - Species level	PC 36:2	MS match	LIPID MAPS	PC	PC	0.168	0.213577		Low confidence		297.8	1.461			No	36	2	even	Yes		6.86864	65.3748	[D7]PE 15:0_18:1	0.0708884	0.0764128	0.0813532	0.010319	0.00643397	0.00210437
P_270	9.13	786.602	Pos	[M+H]+	785.595	PC 36:2	Sum composition - Species level	PC 36:2	MS/MS match		PC	PC	1.76	2.237	971.1	High confidence	12.2	295	1.448	0.3	C44H84NO8P	No	36	2	even	Yes		2.16819	16.5984	[D7]PE 15:0_18:1	15.8624	16.3442	16.5488	8.3119	6.22067	6.40302
P_272	11.75	786.6	Pos	[M+H]+	785.593	PC 36:2	Sum composition - Species level	PC 36:2	MS/MS match		PC	PC	-0.411	-0.522	577.3	High confidence	112.7	294	1.443	0	C44H84NO8P	No	36	2	even	Yes		0.767912	19.7838	[D7]PE 15:0_18:1	0.0298376	0.0298282	0.029438	0.162656	0.119273	0.115489
P_273	5.58	784.585	Pos	[M+H]+, [M+H+H]2+	783.578	PC 36:3	Sum composition - Species level	PC 36:3	MS/MS match		PC	PC	0.104	0.133	639.8	High confidence	9.8	290.4	1.425	-0.5	C44H82NO8P	No	36	3	even	Yes		1.99806	84.7679	[D7]PE 15:0_18:1	0.770448	0.782236	0.801507	0.000143408	8.66576e-05	0.000438544
P_274	5.83	784.585	Pos	[M+H]+, [M+H+H]2+	783.578	PC 36:3	Sum composition - Species level	PC 36:3	MS/MS match		PC	PC	0.249	0.317	648.5	High confidence	9.3	291.2	1.429	-0.2	C44H82NO8P	No	36	3	even	Yes		1.41534	30.6498	[D7]PE 15:0_18:1	0.785888	0.775547	0.797789	0.169754	0.102578	0.103822
P_5394	6.38	784.586	Pos	[M+H]+	783.578	PC 36:3	Sum composition - Species level	PC 36:3	MS match	LIPID MAPS	PC	PC	0.338	0.430801		Low confidence		293.2	1.439			No	36	3	even	Yes		1.53422	30.6498	[D7]PE 15:0_18:1	0.0511813	0.0527761	0.05197	0.0112028	0.00676954	0.00685165
P_5241	6.13	800.581	Pos	[M+H]+	799.573	PC 36:3;O	Sum composition - Species level	PC 36:3;O	MS match	LIPID MAPS	PC	PC	0.073	0.0911838		Low confidence		296.7	1.456			No	36	3	even	Yes	O	0.457632	13.4517	[D7]PE 15:0_18:1	12.6966	12.7204	12.6101	0.00892496	0.00765879	0.0068403
P_5537	6.56	800.579	Pos	[M+H]+	799.573	PC 36:3;O	Sum composition - Species level	PC 36:3;O	MS match	LIPID MAPS	PC	PC	-1.067	-1.33278		Low confidence		294.5	1.445			No	36	3	even	Yes	O	7.13296	10.7417	[D7]PE 15:0_18:1	0.19847	0.196156	0.222655	0.00562016	0.00458704	0.00483868
P_5706	6.89	800.579	Pos	[M+H]+	799.573	PC 36:3;O	Sum composition - Species level	PC 36:3;O	MS match	LIPID MAPS	PC	PC	-1.407	-1.75747		Low confidence		295.6	1.451			No	36	3	even	Yes	O	1.09336	30.6498	[D7]PE 15:0_18:1	0.0774916	0.0758453	0.076403	0.0166038	0.0100332	0.0101549
P_5880	7.13	800.579	Pos	[M+H]+	799.573	PC 36:3;O	Sum composition - Species level	PC 36:3;O	MS match	LIPID MAPS	PC	PC	-1.287	-1.60758		Low confidence		295.2	1.449			No	36	3	even	Yes	O	7.86745	42.6067	[D7]PE 15:0_18:1	0.0597072	0.0586413	0.0675685	0.00307247	0.00772899	0.00561532
P_6149	7.65	800.579	Pos	[M+H]+	799.573	PC 36:3;O	Sum composition - Species level	PC 36:3;O	MS match	LIPID MAPS	PC	PC	-1.977	-2.46946		Low confidence		293.2	1.439			No	36	3	even	Yes	O	7.56357	16.3119	[D7]PE 15:0_18:1	0.0317525	0.0306698	0.0353777	0.108774	0.0797492	0.0875985
P_4576	5.24	782.57	Pos	[M+H]+	781.562	PC 36:4	Sum composition - Species level	PC 36:4	MS match	LIPID MAPS	PC	PC	-0.442	-0.564806		Low confidence		291.1	1.428			No	36	4	even	Yes		7.19573	30.6498	[D7]PE 15:0_18:1	0.0678193	0.0598861	0.0601505	0.0131093	0.00792157	0.00801766
P_5521	6.54	798.564	Pos	[M+H]+	797.557	PC 36:4;O	Sum composition - Species level	PC 36:4;O	MS match	LIPID MAPS	PC	PC	-1.297	-1.62416		Low confidence		296.7	1.456			No	36	4	even	Yes	O	4.28336	18.7933	[D7]PE 15:0_18:1	0.0294746	0.0272136	0.0276272	0.0106194	0.00793232	0.00764389
P_6175	7.67	798.564	Pos	[M+H]+	797.557	PC 36:4;O	Sum composition - Species level	PC 36:4;O	MS match	LIPID MAPS	PC	PC	-0.517	-0.647411		Low confidence		294.5	1.445			No	36	4	even	Yes	O	13.3865	30.6498	[D7]PE 15:0_18:1	0.0452227	0.0420342	0.0346226	0.00770717	0.00465723	0.00471372
P_278	6.3	780.554	Pos	[M+H]+	779.546	PC 36:5	Sum composition - Species level	PC 36:5	MS/MS match		PC	PC	-0.018	-0.023	922.5	High confidence	6.2	285.5	1.401	-0.8	C44H78NO8P	No	36	5	even	Yes		2.17746	6.98729	[D7]PE 15:0_18:1	0.241371	0.232383	0.232602	0.735039	0.647696	0.658793
P_279	6.58	780.554	Pos	[M+H]+, [M+Na]+	779.546	PC 36:5	Sum composition - Species level	PC 36:5	MS/MS match		PC	PC	-0.177	-0.226	977	High confidence	3.5	288.2	1.414	0.1	C44H78NO8P	No	36	5	even	Yes		2.34409	2.21416	[D7]PE 15:0_18:1	0.350864	0.338924	0.354529	0.50023	0.478689	0.491794
P_280	6.84	780.554	Pos	[M+H]+, [M+Na]+	779.547	PC 36:5	Sum composition - Species level	PC 36:5	MS/MS match		PC	PC	0.428	0.548	935	High confidence	3.4	288.8	1.417	0.3	C44H78NO8P	No	36	5	even	Yes		2.44339	8.74616	[D7]PE 15:0_18:1	2.66243	2.71105	2.5827	7.33414	6.52753	6.19735
P_5923	7.18	780.554	Pos	[M+H]+	779.547	PC 36:5	Sum composition - Species level	PC 36:5	MS match	LIPID MAPS	PC	PC	-0.782	-1.00185		Low confidence		290.2	1.424			No	36	5	even	Yes		3.48292	122.385	[D7]PE 15:0_18:1	0.0833074	0.0879528	0.0824914	0.059891	0.00723809	0.00732589
P_766	6.23	778.538	Pos	[M+H]+	777.531	PC 36:6	Sum composition - Species level	PC 36:6	MS match	LIPID MAPS	PC	PC	-0.652	-0.837466		Low confidence		286.9	1.408			No	36	6	even	Yes		4.95473	7.07694	[D7]PE 15:0_18:1	0.0295075	0.03257	0.0313742	0.114174	0.0990874	0.107816
P_281	11.45	802.632	Pos	[M+H]+	801.625	PC 37:1	Sum composition - Species level	PC 37:1	MS/MS match		PC	PC	-0.04	-0.049	969.7	High confidence	11.7	300.7	1.476	0.6	C45H88NO8P	No	37	1	odd	No		6.5667	4.85659	[D7]PE 15:0_18:1	0.584082	0.579633	0.518207	0.500807	0.454706	0.483613
P_282	10.31	800.616	Pos	[M+H]+, [M+Na]+	799.609	PC 37:2	Sum composition - Species level	PC 37:2	MS/MS match		PC	PC	-0.109	-0.136	898.8	High confidence	1.5	298	1.463	0.3	C45H86NO8P	No	37	2	odd	Yes		3.04206	5.97521	[D7]PE 15:0_18:1	1.08122	1.13516	1.07417	2.20518	2.011	1.97634
P_285	11.1	814.632	Pos	[M+H]+, [M+Na]+, [M+K]+	813.624	PC 38:2	Sum composition - Species level	PC 38:2	MS/MS match		PC	PC	-0.013	-0.016	921.4	High confidence	2.3	301.4	1.48	0.5	C46H88NO8P	No	38	2	even	Yes		1.15363	9.4923	[D7]PE 15:0_18:1	5.49212	5.61721	5.53123	3.16453	2.68015	2.71266
P_287	10.44	812.617	Pos	[M+H]+, [M+Na]+	811.609	PC 38:3	Sum composition - Species level	PC 38:3	MS/MS match		PC	PC	0.224	0.276	941.9	High confidence	6.5	301.2	1.479	1.1	C46H86NO8P	No	38	3	even	Yes		4.88004	7.60448	[D7]PE 15:0_18:1	4.3039	4.63242	4.2301	0.56327	0.489083	0.503034
P_5736	6.92	810.6	Pos	[M+H]+	809.593	PC 38:4	Sum composition - Species level	PC 38:4	MS match	LIPID MAPS	PC	PC	-1.132	-1.39649		Low confidence		299.5	1.471			No	38	4	even	Yes		0.767912	3.18807	[D7]PE 15:0_18:1	0.00477529	0.00477379	0.00471133	0.0258295	0.0242545	0.0252959
P_289	8.64	810.601	Pos	[M+H]+	809.593	PC 38:4	Sum composition - Species level	PC 38:4	MS/MS match		PC	PC	0.006	0.008	928.2	High confidence	1.7	297.5	1.46	0.5	C46H84NO8P	No	38	4	even	Yes		2.64775	12.6888	[D7]PE 15:0_18:1	1.92436	1.86618	1.82575	1.27933	1.02497	1.04421
P_4782	5.47	826.596	Pos	[M+H]+	825.588	PC 38:4;O	Sum composition - Species level	PC 38:4;O	MS match	LIPID MAPS	PC	PC	0.213	0.257683		Low confidence		300	1.473			No	38	4	even	Yes	O	1.95051	83.7787	[D7]PE 15:0_18:1	0.0979458	0.101551	0.0985164	0.000875671	0.00264572	0.000535562
P_4894	5.6	826.595	Pos	[M+H]+	825.588	PC 38:4;O	Sum composition - Species level	PC 38:4;O	MS match	LIPID MAPS	PC	PC	-1.237	-1.4965		Low confidence		299.9	1.473			No	38	4	even	Yes	O	3.17659	30.6498	[D7]PE 15:0_18:1	0.125487	0.124733	0.132091	0.027298	0.0164954	0.0166955
P_5604	6.64	826.595	Pos	[M+H]+	825.588	PC 38:4;O	Sum composition - Species level	PC 38:4;O	MS match	LIPID MAPS	PC	PC	-0.807	-0.976293		Low confidence		301.8	1.482			No	38	4	even	Yes	O	6.38053	30.6498	[D7]PE 15:0_18:1	0.474003	0.418163	0.457659	0.0917043	0.0554144	0.0560865
P_5674	6.81	826.595	Pos	[M+H]+	825.588	PC 38:4;O	Sum composition - Species level	PC 38:4;O	MS match	LIPID MAPS	PC	PC	-0.777	-0.939999		Low confidence		301.1	1.479			No	38	4	even	Yes	O	2.18412	30.6498	[D7]PE 15:0_18:1	0.868119	0.888436	0.850507	0.188607	0.11397	0.115352
P_5963	7.25	826.595	Pos	[M+H]+	825.588	PC 38:4;O	Sum composition - Species level	PC 38:4;O	MS match	LIPID MAPS	PC	PC	-1.047	-1.26664		Low confidence		299.2	1.469			No	38	4	even	Yes	O	3.80355	65.0864	[D7]PE 15:0_18:1	0.43267	0.403639	0.430039	0.00525163	0.00105833	0.00337115
P_5027	5.82	808.586	Pos	[M+H]+	807.578	PC 38:5	Sum composition - Species level	PC 38:5	MS match	LIPID MAPS	PC	PC	0.558	0.690094		Low confidence		293.4	1.44			No	38	5	even	Yes		12.7622	30.6498	[D7]PE 15:0_18:1	0.046618	0.059758	0.0571478	0.0102475	0.00619226	0.00626737
P_5205	6.04	808.586	Pos	[M+H]+	807.578	PC 38:5	Sum composition - Species level	PC 38:5	MS match	LIPID MAPS	PC	PC	0.058	0.0717302		Low confidence		295.9	1.453			No	38	5	even	Yes		6.42619	30.6498	[D7]PE 15:0_18:1	0.0803446	0.0875757	0.0912573	0.0176077	0.0106398	0.0107689
P_5423	6.4	808.585	Pos	[M+H]+	807.578	PC 38:5	Sum composition - Species level	PC 38:5	MS match	LIPID MAPS	PC	PC	-0.392	-0.484797		Low confidence		295.1	1.449			No	38	5	even	Yes		0.317909	9.28896	[D7]PE 15:0_18:1	0.0781838	0.0783605	0.07787	0.0594503	0.0504744	0.0511896
P_292	8.14	808.585	Pos	[M+H]+	807.577	PC 38:5	Sum composition - Species level	PC 38:5	MS/MS match		PC	PC	-0.57	-0.705	912.5	High confidence	47.1	296.6	1.456	0.9	C46H82NO8P	No	38	5	even	Yes		0.382201	21.0526	[D7]PE 15:0_18:1	3.59509	3.56918	3.58984	4.48762	3.1892	3.15387
P_293	6.83	806.569	Pos	[M+H]+, [M+K]+, [M+Na]+	805.562	PC 38:6	Sum composition - Species level	PC 38:6	MS/MS match		PC	PC	0.014	0.017	949.2	High confidence	4	293.1	1.439	0.4	C46H80NO8P	No	38	6	even	Yes		2.58125	8.12514	[D7]PE 15:0_18:1	1.08643	1.11905	1.06306	4.75156	4.23245	4.07579
P_777	6.18	804.554	Pos	[M+H]+	803.547	PC 38:7	Sum composition - Species level	PC 38:7	MS match	LIPID MAPS	PC	PC	-0.482	-0.599089		Low confidence		289	1.419			No	38	7	even	Yes		18.3098	8.09261	[D7]PE 15:0_18:1	0.106831	0.154418	0.128933	0.411938	0.352055	0.370935
P_778	6.64	804.554	Pos	[M+H]+	803.547	PC 38:7	Sum composition - Species level	PC 38:7	MS match	LIPID MAPS	PC	PC	-0.532	-0.661236		Low confidence		291.6	1.432			No	38	7	even	Yes		3.37065	5.54818	[D7]PE 15:0_18:1	0.0683137	0.072228	0.0726633	0.301085	0.269454	0.284769
P_784	11.82	842.663	Pos	[M+H]+	841.656	PC 40:2	Sum composition - Species level	PC 40:2	MS match	LIPID MAPS	PC	PC	-0.872	-1.03481		Low confidence		306.6	1.506			No	40	2	even	Yes		7.49821	7.08751	[D7]PE 15:0_18:1	0.168245	0.183038	0.195548	0.246658	0.220064	0.217444
P_6524	9.18	854.627	Pos	[M+H]+	853.62	PC 40:4;O	Sum composition - Species level	PC 40:4;O	MS match	LIPID MAPS	PC	PC	-0.697	-0.81556		Low confidence		303.5	1.491			No	40	4	even	Yes	O	10.7427	18.2917	[D7]PE 15:0_18:1	0.0689949	0.0649569	0.0557422	0.500363	0.357322	0.385387
P_787	9.22	836.616	Pos	[M+H]+	835.609	PC 40:5	Sum composition - Species level	PC 40:5	MS match	LIPID MAPS	PC	PC	-0.792	-0.94667		Low confidence		302.4	1.485			No	40	5	even	Yes		1.06187	6.52066	[D7]PE 15:0_18:1	2.61685	2.6372	2.58233	3.11126	2.76311	2.81069
P_5135	5.99	852.614	Pos	[M+H]+	851.604	PC 40:5;O	Sum composition - Species level	PC 40:5;O	MS match	LIPID MAPS	PC	PC	1.853	2.17332		Low confidence		302.8	1.488			No	40	5	even	Yes	O	8.72424	30.6498	[D7]PE 15:0_18:1	0.0661639	0.0558186	0.0592435	0.012233	0.00739204	0.0074817
P_6272	7.97	852.609	Pos	[M+H]+	851.604	PC 40:5;O	Sum composition - Species level	PC 40:5;O	MS match	LIPID MAPS	PC	PC	-2.447	-2.87		Low confidence		300.1	1.475			No	40	5	even	Yes	O	0.767912	33.8396	[D7]PE 15:0_18:1	0.00984625	0.00984315	0.00971436	0.0594503	0.0361614	0.0328638
P_304	6.66	834.601	Pos	[M+H]+	833.593	PC 40:6	Sum composition - Species level	PC 40:6	MS/MS match		PC	PC	0.011	0.013	550.3	High confidence	34.4	301.8	1.483	1.3	C48H84NO8P	No	40	6	even	Yes		0.767912	6.88299	[D7]PE 15:0_18:1	0.00485492	0.00485339	0.00478989	0.0263222	0.0238744	0.0231007
P_6183	7.69	834.602	Pos	[M+H]+	833.593	PC 40:6	Sum composition - Species level	PC 40:6	MS match	LIPID MAPS	PC	PC	0.328	0.393002		Low confidence		299	1.469			No	40	6	even	Yes		20.7166	19.8864	[D7]PE 15:0_18:1	0.0508224	0.0703938	0.0492708	0.112283	0.074833	0.0966217
P_788	7.95	834.6	Pos	[M+H]+	833.593	PC 40:6	Sum composition - Species level	PC 40:6	MS match	LIPID MAPS	PC	PC	-1.412	-1.69183		Low confidence		299.1	1.469			No	40	6	even	Yes		5.82653	12.0957	[D7]PE 15:0_18:1	0.177455	0.178926	0.160838	0.58011	0.49422	0.460037
P_6588	9.52	834.6	Pos	[M+H]+	833.593	PC 40:6	Sum composition - Species level	PC 40:6	MS match	LIPID MAPS	PC	PC	-1.572	-1.88353		Low confidence		301.3	1.48			No	40	6	even	Yes		0.767912	8.43131	[D7]PE 15:0_18:1	0.0304668	0.0304572	0.0300587	0.165264	0.144053	0.142559
P_5733	6.91	832.585	Pos	[M+H]+	831.578	PC 40:7	Sum composition - Species level	PC 40:7	MS match	LIPID MAPS	PC	PC	-0.752	-0.90321		Low confidence		295.7	1.453			No	40	7	even	Yes		4.30611	6.4492	[D7]PE 15:0_18:1	0.056814	0.0609515	0.0615343	0.132076	0.120544	0.116849
P_790	7.12	832.585	Pos	[M+H]+	831.578	PC 40:7	Sum composition - Species level	PC 40:7	MS match	LIPID MAPS	PC	PC	-0.712	-0.855167		Low confidence		296.7	1.457			No	40	7	even	Yes		7.54557	2.52429	[D7]PE 15:0_18:1	0.0752209	0.0867447	0.0850027	0.246218	0.234128	0.241148
P_306	7.42	832.585	Pos	[M+H]+, [M+Na]+	831.578	PC 40:7	Sum composition - Species level	PC 40:7	MS/MS match		PC	PC	-0.026	-0.031	978.5	High confidence	1.2	298.9	1.468	1	C48H82NO8P	No	40	7	even	Yes		2.85661	20.229	[D7]PE 15:0_18:1	2.12997	2.16588	2.04803	16.0815	11.6293	11.4052
P_6190	7.88	832.584	Pos	[M+H]+	831.578	PC 40:7	Sum composition - Species level	PC 40:7	MS match	LIPID MAPS	PC	PC	-1.192	-1.43168		Low confidence		298.6	1.467			No	40	7	even	Yes		19.526	18.4355	[D7]PE 15:0_18:1	0.0382862	0.0257602	0.0321908	0.1927	0.149235	0.136647
P_5047	5.84	848.579	Pos	[M+H]+	847.573	PC 40:7;O	Sum composition - Species level	PC 40:7;O	MS match	LIPID MAPS	PC	PC	-1.287	-1.51665		Low confidence		303.7	1.492			No	40	7	even	Yes	O	7.44396	30.6498	[D7]PE 15:0_18:1	0.0413296	0.0475443	0.0427019	0.00904967	0.00546846	0.0055348
P_5759	6.95	848.579	Pos	[M+H]+	847.573	PC 40:7;O	Sum composition - Species level	PC 40:7;O	MS match	LIPID MAPS	PC	PC	-1.407	-1.65806		Low confidence		302	1.484			No	40	7	even	Yes	O	4.74116	30.6498	[D7]PE 15:0_18:1	0.0297383	0.0285939	0.031414	0.00626205	0.00378399	0.00382988
P_8011	12.6	874.726	Pos	[M+H]+	873.719	PC 42:0	Sum composition - Species level	PC 42:0	MS match	LIPID MAPS	PC	PC	-0.442	-0.505301		Low confidence		321.2	1.579			No	42	0	even	No		0.767912	3.55145	[D7]PE 15:0_18:1	0.00590104	0.00589918	0.00582199	0.0319264	0.0297444	0.0307054
P_310	12.33	872.71	Pos	[M+H]+	871.703	PC 42:1	Sum composition - Species level	PC 42:1	MS/MS match		PC	PC	0.045	0.052	886.4	High confidence	15.6	316.5	1.556	0.8	C50H98NO8P	No	42	1	even	No		0.767912	5.70719	[D7]PE 15:0_18:1	0.0158374	0.0158324	0.0156253	0.0857966	0.0765274	0.081432
P_7872	12.33	886.693	Pos	[M+H]+	885.682	PC 42:2;O	Sum composition - Species level	PC 42:2;O	MS match	LIPID MAPS	PC	PC	2.413	2.72136		Low confidence		314.8	1.548			No	42	2	even	Yes	O	0.767912	3.27349	[D7]PE 15:0_18:1	0.00477396	0.00477245	0.00471001	0.0258335	0.0248862	0.0242057
P_6934	11.09	864.647	Pos	[M+H]+	863.64	PC 42:5	Sum composition - Species level	PC 42:5	MS match	LIPID MAPS	PC	PC	-1.252	-1.44799		Low confidence		309.1	1.519			No	42	5	even	Yes		13.6828	13.8123	[D7]PE 15:0_18:1	0.0348179	0.0434254	0.0342793	0.0673939	0.0542288	0.0528384
P_6824	10.44	880.643	Pos	[M+H]+	879.635	PC 42:5;O	Sum composition - Species level	PC 42:5;O	MS match	LIPID MAPS	PC	PC	-0.557	-0.632492		Low confidence		311	1.529			No	42	5	even	Yes	O	7.01732	30.6498	[D7]PE 15:0_18:1	0.0359752	0.037875	0.0329243	0.00731159	0.00441819	0.00447178
P_6151	7.66	858.599	Pos	[M+H]+	857.593	PC 42:8	Sum composition - Species level	PC 42:8	MS match	LIPID MAPS	PC	PC	-2.422	-2.82087		Low confidence		300.9	1.479			No	42	8	even	Yes		8.52586	16.5569	[D7]PE 15:0_18:1	0.040685	0.0424772	0.04784	0.29031	0.207685	0.250783
P_7615	11.98	896.713	Pos	[M+H]+	895.703	PC 44:3	Sum composition - Species level	PC 44:3	MS match	LIPID MAPS	PC	PC	2.438	2.71883		Low confidence		308.7	1.518			No	44	3	even	Yes		12.8276	30.6498	[D7]PE 15:0_18:1	0.0648199	0.065074	0.0805294	0.014181	0.00856918	0.00867312
P_7791	12.23	896.712	Pos	[M+H]+	895.703	PC 44:3	Sum composition - Species level	PC 44:3	MS match	LIPID MAPS	PC	PC	1.308	1.45866		Low confidence		308.9	1.519			No	44	3	even	Yes		2.95605	30.6498	[D7]PE 15:0_18:1	0.255877	0.2584	0.27035	0.0559863	0.033831	0.0342413
P_8254	13	896.712	Pos	[M+H]+	895.703	PC 44:3	Sum composition - Species level	PC 44:3	MS match	LIPID MAPS	PC	PC	1.608	1.79322		Low confidence		309.1	1.52			No	44	3	even	Yes		7.08085	30.6498	[D7]PE 15:0_18:1	0.114745	0.121885	0.105757	0.0234823	0.0141897	0.0143618
P_7910	12.43	912.708	Pos	[M+H]+	911.698	PC 44:3;O	Sum composition - Species level	PC 44:3;O	MS match	LIPID MAPS	PC	PC	2.703	2.96152		Low confidence		319.4	1.571			No	44	3	even	Yes	O	0.767912	6.58439	[D7]PE 15:0_18:1	0.00691057	0.00690839	0.00681801	0.0374544	0.0328742	0.0347062
P_7665	12.07	894.695	Pos	[M+H]+	893.687	PC 44:4	Sum composition - Species level	PC 44:4	MS match	LIPID MAPS	PC	PC	-0.632	-0.706386		Low confidence		315.6	1.552			No	44	4	even	Yes		0.767912	10.2471	[D7]PE 15:0_18:1	0.0358834	0.0358721	0.0354028	0.194867	0.159348	0.185722
P_7271	11.65	890.662	Pos	[M+H]+	889.656	PC 44:6	Sum composition - Species level	PC 44:6	MS match	LIPID MAPS	PC	PC	-1.502	-1.68638		Low confidence		315.6	1.552			No	44	6	even	Yes		0.767912	15.8595	[D7]PE 15:0_18:1	0.0088167	0.00881393	0.00869861	0.0479857	0.0360113	0.0378765
P_8247	12.99	942.754	Pos	[M+H]+	941.745	PC 46:2;O	Sum composition - Species level	PC 46:2;O	MS match	LIPID MAPS	PC	PC	1.583	1.67913		Low confidence		329.5	1.621			No	46	2	even	Yes	O	6.89944	4.44581	[D7]PE 15:0_18:1	0.0956751	0.0920937	0.0835321	1.49482	1.37023	1.41223
P_7590	12	918.694	Pos	[M+H]+	917.687	PC 46:6	Sum composition - Species level	PC 46:6	MS match	LIPID MAPS	PC	PC	-1.292	-1.40634		Low confidence		320.2	1.575			No	46	6	even	Yes		0.767912	6.92861	[D7]PE 15:0_18:1	0.0114525	0.0114489	0.0112991	0.0619299	0.0678858	0.05937
P_7264	11.64	916.679	Pos	[M+H]+	915.672	PC 46:7	Sum composition - Species level	PC 46:7	MS match	LIPID MAPS	PC	PC	-0.192	-0.209452		Low confidence		317.8	1.563			No	46	7	even	Yes		0.767912	13.3221	[D7]PE 15:0_18:1	0.00616522	0.00616328	0.00608264	0.0334526	0.0373548	0.0285494
P_8511	13.64	974.816	Pos	[M+H]+	973.807	PC 48:0;O	Sum composition - Species level	PC 48:0;O	MS match	LIPID MAPS	PC	PC	1.123	1.15201		Low confidence		337.6	1.662			No	48	0	even	No	O	6.91421	13.5967	[D7]PE 15:0_18:1	0.0467315	0.0434693	0.0499285	0.670486	0.526423	0.54289
P_8322	13.11	970.784	Pos	[M+H]+	969.776	PC 48:2;O	Sum composition - Species level	PC 48:2;O	MS match	LIPID MAPS	PC	PC	0.203	0.209109		Low confidence		334	1.644			No	48	2	even	Yes	O	0.767912	8.19139	[D7]PE 15:0_18:1	0.191941	0.191881	0.18937	1.04082	0.897616	0.915907
P_8095	12.76	966.755	Pos	[M+H]+	965.745	PC 48:4;O	Sum composition - Species level	PC 48:4;O	MS match	LIPID MAPS	PC	PC	2.133	2.20636		Low confidence		330.8	1.629			No	48	4	even	Yes	O	3.71245	4.09366	[D7]PE 15:0_18:1	0.130588	0.13196	0.139816	3.08374	2.87061	2.87958
P_7971	12.57	964.738	Pos	[M+H]+	963.729	PC 48:5;O	Sum composition - Species level	PC 48:5;O	MS match	LIPID MAPS	PC	PC	1.193	1.23661		Low confidence		330.9	1.629			No	48	5	even	Yes	O	0.767912	8.0198	[D7]PE 15:0_18:1	0.0379686	0.0379566	0.03746	0.205879	0.177832	0.182045
P_7898	12.38	962.724	Pos	[M+H]+	961.714	PC 48:6;O	Sum composition - Species level	PC 48:6;O	MS match	LIPID MAPS	PC	PC	2.133	2.21559		Low confidence		327	1.61			No	48	6	even	Yes	O	0.767912	6.84291	[D7]PE 15:0_18:1	0.00626066	0.00625869	0.00617681	0.0339413	0.0306884	0.0298651
P_326	9.86	720.59	Pos	[M+H]+, [M+Na]+, [M+K]+	719.583	PC O-32:0	Sum composition - Species level	PC O-32:0	MS/MS match		PC O-	PC	0.192	0.266	944.3	High confidence	8.4	290.7	1.425	1.3	C40H82NO7P	Yes	32	0	even	No		1.87711	1.76899	[D7]PE 15:0_18:1	20.4636	19.779	19.8519	1.23566	1.19395	1.20619
P_327	8.37	718.575	Pos	[M+H]+, [M+Na]+	717.567	PC O-32:1	Sum composition - Species level	PC O-32:1	MS/MS match		PC O-	PC	0.192	0.268	977.6	High confidence	1.1	286.8	1.405	0.5	C40H80NO7P	Yes	32	1	even	No		0.208512	4.03638	[D7]PE 15:0_18:1	1.50475	1.50131	1.50758	0.143432	0.135573	0.132739
P_6505	8.85	718.574	Pos	[M+H]+	717.567	PC O-32:1	Sum composition - Species level	PC O-32:1	MS match	LIPID MAPS	PC O-	PC	-1.047	-1.45705		Low confidence		288.1	1.411			No	32	1	even	No		0.767912	12.3167	[D7]PE 15:0_18:1	0.00953221	0.00952921	0.00940453	0.0518273	0.0404919	0.0479115
P_6185	7.7	742.576	Pos	[M+H]+	741.567	PC O-34:3	Sum composition - Species level	PC O-34:3	MS match	LIPID MAPS	PC O-	PC	0.643	0.865906		Low confidence		285.6	1.4			No	34	3	even	Yes		12.4777	3.22858	[D7]PE 15:0_18:1	0.0578761	0.0450729	0.0510666	0.0367013	0.0366649	0.0387732
P_6196	7.9	742.574	Pos	[M+H]+	741.567	PC O-34:3	Sum composition - Species level	PC O-34:3	MS match	LIPID MAPS	PC O-	PC	-1.317	-1.77356		Low confidence		288.6	1.415			No	34	3	even	Yes		9.03889	23.8391	[D7]PE 15:0_18:1	0.0328183	0.0293335	0.0275008	0.0599711	0.0380253	0.0442807
P_800	6.93	738.544	Pos	[M+H]+	737.536	PC O-34:5	Sum composition - Species level	PC O-34:5	MS match	LIPID MAPS	PC O-	PC	-0.117	-0.15842		Low confidence		281.5	1.38			No	34	5	even	Yes		12.1699	4.39119	[D7]PE 15:0_18:1	0.00342063	0.00432387	0.00368917	0.0264384	0.0249298	0.0271873
P_801	11.93	776.652	Pos	[M+H]+	775.645	PC O-36:0	Sum composition - Species level	PC O-36:0	MS match	LIPID MAPS	PC O-	PC	-0.887	-1.14208		Low confidence		302.2	1.483			No	36	0	even	No		5.57153	5.40596	[D7]PE 15:0_18:1	0.104754	0.110528	0.0988596	0.415664	0.374417	0.386519
P_802	11.55	774.637	Pos	[M+H]+	773.63	PC O-36:1	Sum composition - Species level	PC O-36:1	MS match	LIPID MAPS	PC O-	PC	-0.797	-1.02887		Low confidence		299.7	1.47			No	36	1	even	No		4.10383	4.24979	[D7]PE 15:0_18:1	1.20723	1.17061	1.11254	1.07351	0.990342	1.00959
P_335	9.72	770.606	Pos	[M+H]+	769.599	PC O-36:3	Sum composition - Species level	PC O-36:3	MS/MS match	1-MoNA LipidBlast 2022	PC O-	PC	0.148	0.192	665.6	High confidence	29.7	296.2	1.453	2.3	C44H84NO7P	Yes	36	3	even	Yes		7.38888	30.6498	[D7]PE 15:0_18:1	0.154463	0.16542	0.142642	0.0316708	0.0191378	0.0193699
P_5949	7.22	766.575	Pos	[M+H]+	765.567	PC O-36:5	Sum composition - Species level	PC O-36:5	MS match	LIPID MAPS	PC O-	PC	-0.467	-0.609203		Low confidence		290.9	1.427			No	36	5	even	Yes		0.767912	22.0248	[D7]PE 15:0_18:1	0.0153442	0.0153394	0.0151387	0.0837897	0.0544612	0.0646154
P_6124	7.55	766.575	Pos	[M+H]+	765.567	PC O-36:5	Sum composition - Species level	PC O-36:5	MS match	LIPID MAPS	PC O-	PC	-0.277	-0.361348		Low confidence		290.3	1.424			No	36	5	even	Yes		0.548861	18.9734	[D7]PE 15:0_18:1	0.124157	0.12295	0.123022	0.274398	0.214141	0.191161
P_5688	6.85	764.558	Pos	[M+H]+	763.552	PC O-36:6	Sum composition - Species level	PC O-36:6	MS match	LIPID MAPS	PC O-	PC	-1.077	-1.40865		Low confidence		289.3	1.419			No	36	6	even	Yes		13.1621	2.99329	[D7]PE 15:0_18:1	0.00913755	0.00721621	0.00917415	0.0538582	0.053079	0.050827
P_338	12.24	804.684	Pos	[M+H]+	803.677	PC O-38:0	Sum composition - Species level	PC O-38:0	MS/MS match		PC O-	PC	0.086	0.107	849.2	High confidence	5.9	309.1	1.517	1.5	C46H94NO7P	Yes	38	0	even	No		0.767912	7.23165	[D7]PE 15:0_18:1	0.0172952	0.0172898	0.0170636	0.0937762	0.0811387	0.087258
P_807	10.62	798.637	Pos	[M+H]+	797.63	PC O-38:3	Sum composition - Species level	PC O-38:3	MS match	LIPID MAPS	PC O-	PC	-0.257	-0.321798		Low confidence		301.2	1.479			No	38	3	even	Yes		10.1049	11.5752	[D7]PE 15:0_18:1	0.0851496	0.0711736	0.072526	0.0858967	0.068612	0.0824144
P_340	11.6	798.637	Pos	[M+H]+	797.629	PC O-38:3	Sum composition - Species level	PC O-38:3	MS/MS match	1-MoNA LipidBlast 2022	PC O-	PC	-0.391	-0.489	731.8	High confidence	84.9	301.3	1.479	2.2	C46H88NO7P	Yes	38	3	even	Yes		0.767912	3.60169	[D7]PE 15:0_18:1	0.0169843	0.016979	0.0167568	0.0918814	0.0859629	0.0869125
P_342	10.28	796.622	Pos	[M+H]+, [M+Na]+	795.614	PC O-38:4	Sum composition - Species level	PC O-38:4	MS/MS match		PC O-	PC	0.087	0.109	968	High confidence	3.5	299.8	1.471	0.8	C46H86NO7P	Yes	38	4	even	Yes		1.42207	6.34888	[D7]PE 15:0_18:1	1.10929	1.08612	1.0798	1.26472	1.12464	1.14882
P_343	8.6	794.606	Pos	[M+H]+, [M+Na]+	793.597	PC O-38:5	Sum composition - Species level	PC O-38:5	MS/MS match		PC O-	PC	-0.311	-0.391	626	High confidence	4.2	297.5	1.46	0.7	C46H84NO7P	Yes	38	5	even	Yes		3.6079	5.11678	[D7]PE 15:0_18:1	1.00706	1.0433	1.08239	3.0051	2.75273	2.75453
P_6522	9.1	794.607	Pos	[M+H]+	793.599	PC O-38:5	Sum composition - Species level	PC O-38:5	MS match	LIPID MAPS	PC O-	PC	0.353	0.444245		Low confidence		297	1.458			No	38	5	even	Yes		8.41151	29.5682	[D7]PE 15:0_18:1	0.0575721	0.0519413	0.0488119	0.162608	0.113623	0.0917782
P_344	9.94	794.606	Pos	[M+H]+	793.598	PC O-38:5	Sum composition - Species level	PC O-38:5	MS/MS match		PC O-	PC	-0.186	-0.235	803	High confidence	93.7	296.6	1.456	0.4	C46H84NO7P	Yes	38	5	even	Yes		2.78295	6.09033	[D7]PE 15:0_18:1	0.136063	0.143848	0.140329	0.399059	0.353529	0.372909
P_808	7.49	792.59	Pos	[M+H]+	791.583	PC O-38:6	Sum composition - Species level	PC O-38:6	MS match	LIPID MAPS	PC O-	PC	-0.767	-0.967713		Low confidence		294	1.443			No	38	6	even	Yes		0.767912	15.8743	[D7]PE 15:0_18:1	0.0716633	0.0716407	0.0707034	0.38997	0.300605	0.298151
P_345	7.67	792.59	Pos	[M+H]+	791.583	PC O-38:6	Sum composition - Species level	PC O-38:6	MS/MS match		PC O-	PC	-0.035	-0.044	673.5	High confidence	51.4	294.8	1.447	0.4	C46H82NO7P	Yes	38	6	even	Yes		0.767912	11.3762	[D7]PE 15:0_18:1	0.0328227	0.0328123	0.032383	0.178259	0.147311	0.147116
P_6351	8.34	792.592	Pos	[M+H]+	791.583	PC O-38:6	Sum composition - Species level	PC O-38:6	MS match	LIPID MAPS	PC O-	PC	1.683	2.12342		Low confidence		296.1	1.453			No	38	6	even	Yes		4.73019	3.87509	[D7]PE 15:0_18:1	0.0786452	0.0747689	0.0715612	0.326506	0.311147	0.302532
P_6499	8.82	792.589	Pos	[M+H]+	791.583	PC O-38:6	Sum composition - Species level	PC O-38:6	MS match	LIPID MAPS	PC O-	PC	-1.727	-2.17893		Low confidence		297.2	1.459			No	38	6	even	Yes		0.767912	11.3287	[D7]PE 15:0_18:1	0.0128467	0.0128426	0.0126746	0.0698134	0.0556037	0.0627289
P_810	6.95	790.574	Pos	[M+H]+	789.567	PC O-38:7	Sum composition - Species level	PC O-38:7	MS match	LIPID MAPS	PC O-	PC	-0.717	-0.906935		Low confidence		294.8	1.447			No	38	7	even	Yes		0.767912	12.7892	[D7]PE 15:0_18:1	0.0118037	0.0118	0.0116456	0.0641371	0.0513362	0.052221
P_6003	7.38	790.575	Pos	[M+H]+	789.567	PC O-38:7	Sum composition - Species level	PC O-38:7	MS match	LIPID MAPS	PC O-	PC	0.323	0.408563		Low confidence		294.8	1.447			No	38	7	even	Yes		5.22671	21.9153	[D7]PE 15:0_18:1	0.122282	0.134886	0.132998	0.0630395	0.0488841	0.0409928
P_347	11.79	826.668	Pos	[M+H]+	825.66	PC O-40:3	Sum composition - Species level	PC O-40:3	MS/MS match		PC O-	PC	-0.714	-0.864	773.7	High confidence	8.6	306	1.503	0.4	C48H92NO7P	Yes	40	3	even	Yes		0.767912	7.91968	[D7]PE 15:0_18:1	0.0388844	0.0388722	0.0383636	0.210854	0.181848	0.18778
P_8029	12.64	826.671	Pos	[M+H]+	825.661	PC O-40:3	Sum composition - Species level	PC O-40:3	MS match	LIPID MAPS	PC O-	PC	1.673	2.02378		Low confidence		301.1	1.479			No	40	3	even	Yes		0.767912	18.1605	[D7]PE 15:0_18:1	0.00833078	0.00832816	0.0082192	0.0453699	0.033172	0.0340104
P_6996	11.22	824.652	Pos	[M+H]+	823.645	PC O-40:4	Sum composition - Species level	PC O-40:4	MS match	LIPID MAPS	PC O-	PC	-1.057	-1.28175		Low confidence		304.8	1.497			No	40	4	even	Yes		0.767912	10.9691	[D7]PE 15:0_18:1	0.0207094	0.0207028	0.020432	0.112503	0.0956962	0.0918811
P_7567	11.95	824.652	Pos	[M+H]+	823.645	PC O-40:4	Sum composition - Species level	PC O-40:4	MS match	LIPID MAPS	PC O-	PC	-1.267	-1.5364		Low confidence		307.5	1.51			No	40	4	even	Yes		0.767912	18.0763	[D7]PE 15:0_18:1	0.00615337	0.00615143	0.00607095	0.0328076	0.0456792	0.0458952
P_814	8.77	820.621	Pos	[M+H]+	819.614	PC O-40:6	Sum composition - Species level	PC O-40:6	MS match	LIPID MAPS	PC O-	PC	-0.667	-0.812798		Low confidence		299.5	1.471			No	40	6	even	Yes		0.767912	9.16262	[D7]PE 15:0_18:1	0.0397342	0.0397217	0.039202	0.215545	0.183707	0.185592
P_350	9.78	820.621	Pos	[M+H]+, [M+Na]+	819.613	PC O-40:6	Sum composition - Species level	PC O-40:6	MS/MS match		PC O-	PC	-0.546	-0.666	939.8	High confidence	29.9	303	1.488	1.2	C48H86NO7P	Yes	40	6	even	Yes		2.81576	3.09401	[D7]PE 15:0_18:1	0.246996	0.26064	0.257714	1.25244	1.17886	1.20322
P_351	8.24	818.606	Pos	[M+H]+	817.598	PC O-40:7	Sum composition - Species level	PC O-40:7	MS/MS match		PC O-	PC	-0.15	-0.183	516.2	High confidence	8	300.4	1.475	0.9	C48H84NO7P	Yes	40	7	even	Yes		9.04239	10.0846	[D7]PE 15:0_18:1	0.210534	0.192355	0.175667	1.17351	0.986091	0.993963
P_352	9.5	818.606	Pos	[M+H]+	817.599	PC O-40:7	Sum composition - Species level	PC O-40:7	MS/MS match		PC O-	PC	0.146	0.178	658.6	High confidence	29.3	300.9	1.477	1.1	C48H84NO7P	Yes	40	7	even	Yes		9.51303	9.974	[D7]PE 15:0_18:1	0.088453	0.0787303	0.0734076	0.584413	0.480647	0.517411
P_353	12.54	858.731	Pos	[M+H]+	857.724	PC O-42:1	Sum composition - Species level	PC O-42:1	MS/MS match		PC O-	PC	0.057	0.067	577.6	High confidence	23.4	320	1.572	1.7	C50H100NO7P	Yes	42	1	even	No		0.767912	7.17189	[D7]PE 15:0_18:1	0.00632903	0.00632704	0.00624426	0.0343098	0.029892	0.0311293
P_354	12.24	856.715	Pos	[M+H]+	855.708	PC O-42:2	Sum composition - Species level	PC O-42:2	MS/MS match		PC O-	PC	0.052	0.061	660.7	High confidence	10.9	315.8	1.552	1	C50H98NO7P	Yes	42	2	even	Yes		0.767912	6.44391	[D7]PE 15:0_18:1	0.023248	0.0232407	0.0229367	0.125983	0.113342	0.112488
P_7606	11.98	852.684	Pos	[M+H]+	851.677	PC O-42:4	Sum composition - Species level	PC O-42:4	MS match	LIPID MAPS	PC O-	PC	-0.627	-0.735325		Low confidence		314.3	1.544			No	42	4	even	Yes		0.767912	4.01953	[D7]PE 15:0_18:1	0.0575783	0.0575602	0.0568071	0.311584	0.290105	0.29169
P_7199	11.58	850.668	Pos	[M+H]+	849.661	PC O-42:5	Sum composition - Species level	PC O-42:5	MS match	LIPID MAPS	PC O-	PC	-0.687	-0.8076		Low confidence		309.8	1.522			No	42	5	even	Yes		8.47599	3.51885	[D7]PE 15:0_18:1	0.0853803	0.0819668	0.0723236	0.53746	0.501598	0.513971
P_355	11.77	850.667	Pos	[M+H]+	849.66	PC O-42:5	Sum composition - Species level	PC O-42:5	MS/MS match		PC O-	PC	-1.203	-1.415	633.5	High confidence	108.2	312	1.533	1.6	C50H92NO7P	Yes	42	5	even	Yes		0.767912	14.2872	[D7]PE 15:0_18:1	0.0196636	0.0196574	0.0194002	0.107055	0.0941058	0.080256
P_356	11.93	850.669	Pos	[M+H]+	849.662	PC O-42:5	Sum composition - Species level	PC O-42:5	MS/MS match	1-MoNA LipidBlast 2022	PC O-	PC	0.45	0.529	747.8	High confidence	101.1	311.2	1.529	2.3	C50H92NO7P	Yes	42	5	even	Yes		13.1885	8.55596	[D7]PE 15:0_18:1	0.112892	0.0866092	0.0994522	0.06199	0.0534857	0.0625427
P_6870	10.65	848.652	Pos	[M+H]+	847.645	PC O-42:6	Sum composition - Species level	PC O-42:6	MS match	LIPID MAPS	PC O-	PC	-1.697	-1.99964		Low confidence		306.5	1.506			No	42	6	even	Yes		0.767912	10.5314	[D7]PE 15:0_18:1	0.00801589	0.00801337	0.00790853	0.0434551	0.0378365	0.0467208
P_357	11.45	848.653	Pos	[M+H]+, [M+K]+, [M+Na]+	847.645	PC O-42:6	Sum composition - Species level	PC O-42:6	MS/MS match		PC O-	PC	-0.236	-0.278	972.2	High confidence	5.3	308.6	1.516	1.1	C50H90NO7P	Yes	42	6	even	Yes		2.89468	5.19735	[D7]PE 15:0_18:1	0.176844	0.183627	0.173517	1.62562	1.48218	1.49364
P_817	11.3	846.637	Pos	[M+H]+	845.63	PC O-42:7	Sum composition - Species level	PC O-42:7	MS match	LIPID MAPS	PC O-	PC	-0.967	-1.14217		Low confidence		305.5	1.501			No	42	7	even	Yes		4.68953	8.32159	[D7]PE 15:0_18:1	0.0554333	0.0554048	0.0600457	0.532818	0.450869	0.494526
P_6408	8.49	844.622	Pos	[M+H]+	843.614	PC O-42:8	Sum composition - Species level	PC O-42:8	MS match	LIPID MAPS	PC O-	PC	-0.387	-0.458193		Low confidence		302.8	1.488			No	42	8	even	Yes		0.767912	5.101	[D7]PE 15:0_18:1	0.0069862	0.006984	0.00689263	0.0378229	0.0344597	0.0375482
P_818	11.97	878.699	Pos	[M+H]+	877.692	PC O-44:5	Sum composition - Species level	PC O-44:5	MS match	LIPID MAPS	PC O-	PC	-0.917	-1.04359		Low confidence		317.3	1.56			No	44	5	even	Yes		0.767912	3.85319	[D7]PE 15:0_18:1	0.053831	0.053814	0.05311	0.291247	0.271214	0.274472
P_819	11.65	876.683	Pos	[M+H]+	875.677	PC O-44:6	Sum composition - Species level	PC O-44:6	MS match	LIPID MAPS	PC O-	PC	-1.677	-1.91289		Low confidence		314.9	1.548			No	44	6	even	Yes		0.767912	15.0688	[D7]PE 15:0_18:1	0.0216817	0.0216748	0.0213913	0.118039	0.0875218	0.0999537
P_7498	11.9	876.684	Pos	[M+H]+	875.677	PC O-44:6	Sum composition - Species level	PC O-44:6	MS match	LIPID MAPS	PC O-	PC	-0.917	-1.04599		Low confidence		314.9	1.548			No	44	6	even	Yes		0.767912	5.19068	[D7]PE 15:0_18:1	0.0613565	0.0613371	0.0605346	0.332387	0.311718	0.300135
P_358	11.84	874.668	Pos	[M+H]+	873.66	PC O-44:7	Sum composition - Species level	PC O-44:7	MS/MS match		PC O-	PC	-0.676	-0.772	417.6	High confidence	77.9	314.2	1.544	1.6	C52H92NO7P	Yes	44	7	even	Yes		0.767912	6.80461	[D7]PE 15:0_18:1	0.0171962	0.0171908	0.0169659	0.0932394	0.0854473	0.0816574
P_359	11.99	904.714	Pos	[M+H]+	903.707	PC O-46:6	Sum composition - Species level	PC O-46:6	MS/MS match	1-MoNA LipidBlast 2022	PC O-	PC	-1.143	-1.263	464.2	High confidence	125.4	320.3	1.575	2.2	C54H98NO7P	Yes	46	6	even	Yes		0.767912	1.98061	[D7]PE 15:0_18:1	0.00667571	0.00667361	0.00658629	0.0360283	0.0362921	0.0373938
P_7778	12.18	904.715	Pos	[M+H]+	903.708	PC O-46:6	Sum composition - Species level	PC O-46:6	MS match	LIPID MAPS	PC O-	PC	-0.437	-0.483025		Low confidence		321.8	1.583			No	46	6	even	Yes		0.767912	0.414319	[D7]PE 15:0_18:1	0.00717023	0.00716797	0.00707419	0.0387162	0.0385626	0.0388834
P_7473	11.88	902.699	Pos	[M+H]+	901.692	PC O-46:7	Sum composition - Species level	PC O-46:7	MS match	LIPID MAPS	PC O-	PC	-1.167	-1.29279		Low confidence		317.9	1.564			No	46	7	even	Yes		0.767912	6.78621	[D7]PE 15:0_18:1	0.0473084	0.0472936	0.0466748	0.25652	0.236728	0.224338
P_7167	11.55	900.684	Pos	[M+H]+	899.677	PC O-46:8	Sum composition - Species level	PC O-46:8	MS match	LIPID MAPS	PC O-	PC	-0.737	-0.818266		Low confidence		314.8	1.548			No	46	8	even	Yes		0.767912	6.98205	[D7]PE 15:0_18:1	0.00738424	0.00738192	0.00728533	0.0399059	0.038553	0.0440259
P_7425	11.83	900.684	Pos	[M+H]+	899.677	PC O-46:8	Sum composition - Species level	PC O-46:8	MS match	LIPID MAPS	PC O-	PC	-0.607	-0.673932		Low confidence		317.2	1.56			No	46	8	even	Yes		0.767912	5.55425	[D7]PE 15:0_18:1	0.0126693	0.0126653	0.0124996	0.0686196	0.0616334	0.0636869
P_360	9.06	692.522	Pos	[M+H]+	691.515	PE 16:0/16:0	Molecular level	PE 32:0	MS/MS match		PE	PE	-0.4	-0.578	968	High confidence	34.3	276.5	1.353	2.9	C37H74NO8P	No	32	0	even	No		0.617542	30.6498	[D7]PE 15:0_18:1	0.317562	0.313676	0.315361	0.068657	0.0414875	0.0419908
P_361	8.07	716.522	Pos	[M+H]+, [M+Na]+	715.515	PE 16:0_18:2	Molecular level	PE 34:2	MS/MS match		PE	PE	-0.011	-0.016	942.1	High confidence	1.2	275.3	1.349	1.6	C39H74NO8P	No	34	2	even	Yes		2.80372	31.5166	[D7]PE 15:0_18:1	9.39365	9.56553	9.92278	0.108245	0.085077	0.0559768
P_362	11.16	746.57	Pos	[M+H]+, [M+Na]+	745.562	PE 18:0_18:1	Molecular level	PE 36:1	MS/MS match		PE	PE	0.303	0.406	936	High confidence	6.4	285.4	1.399	2.2	C41H80NO8P	No	36	1	even	No		1.78829	9.12419	[D7]PE 15:0_18:1	8.75479	9.05792	8.82437	0.0482741	0.0443358	0.0401966
P_364	10.25	770.57	Pos	[M+H]+	769.562	PE 18:0_20:3	Molecular level	PE 38:3	MS/MS match		PE	PE	0.299	0.388	962.3	High confidence	2.5	287.2	1.409	1.9	C43H80NO8P	No	38	3	even	Yes		2.37536	11.9965	[D7]PE 15:0_18:1	2.75027	2.81043	2.68006	0.0111282	0.0111372	0.00896932
P_365	9.46	768.554	Pos	[M+H]+	767.546	PE 18:0_20:4	Molecular level	PE 38:4	MS/MS match		PE	PE	-0.062	-0.08	918.3	High confidence	3.1	285.7	1.402	2.1	C43H78NO8P	No	38	4	even	Yes		2.49737	9.35847	[D7]PE 15:0_18:1	25.116	24.8387	23.9393	0.427028	0.359806	0.370577
P_366	6.31	768.553	Pos	[M+H]+	767.546	PE 19:2_19:2	Molecular level	PE 38:4	MS/MS match	1-MoNA LipidBlast 2022	PE	PE	-0.725	-0.943	713.5	High confidence	40.2	289.5	1.42	2.7	C43H78NO8P	No	38	4	even	Yes		3.40028	84.7679	[D7]PE 15:0_18:1	0.0582753	0.0550973	0.0548606	0.000641732	0.000387781	0.00196242
P_2655	3.32	650.439	Pos	[M+H]+	649.432	PE 28:1;O	Sum composition - Species level	PE 28:1;O	MS match	LIPID MAPS	PE	PE	-0.237	-0.364369		Low confidence		260.3	1.273			No	28	1	even	No	O	10.7546	9.54182	[D7]PE 15:0_18:1	1.29078	1.3203	1.56348	0.0217796	0.0185685	0.018507
P_3190	3.89	650.44	Pos	[M+H]+	649.432	PE 28:1;O	Sum composition - Species level	PE 28:1;O	MS match	LIPID MAPS	PE	PE	-0.047	-0.0722588		Low confidence		260.6	1.274			No	28	1	even	No	O	4.46049	30.6498	[D7]PE 15:0_18:1	1.53203	1.43432	1.40878	0.312393	0.188771	0.19106
P_4082	4.79	650.439	Pos	[M+H]+	649.432	PE 28:1;O	Sum composition - Species level	PE 28:1;O	MS match	LIPID MAPS	PE	PE	-0.197	-0.302872		Low confidence		258.9	1.266			No	28	1	even	No	O	4.69945	30.6498	[D7]PE 15:0_18:1	0.113903	0.120281	0.109577	0.0243085	0.014689	0.0148671
P_2625	3.23	648.423	Pos	[M+H]+	647.416	PE 28:2;O	Sum composition - Species level	PE 28:2;O	MS match	LIPID MAPS	PE	PE	-0.937	-1.44504		Low confidence		258.1	1.262			No	28	2	even	Yes	O	1.73252	30.6498	[D7]PE 15:0_18:1	0.0736754	0.074498	0.0762151	0.0161207	0.0097413	0.00985946
P_3106	3.79	648.423	Pos	[M+H]+	647.416	PE 28:2;O	Sum composition - Species level	PE 28:2;O	MS match	LIPID MAPS	PE	PE	-0.667	-1.02865		Low confidence		260.5	1.274			No	28	2	even	Yes	O	2.52352	30.6498	[D7]PE 15:0_18:1	0.102227	0.10702	0.10661	0.022384	0.013526	0.0136901
P_3336	4.02	648.424	Pos	[M+H]+	647.416	PE 28:2;O	Sum composition - Species level	PE 28:2;O	MS match	LIPID MAPS	PE	PE	-0.297	-0.458034		Low confidence		261.4	1.278			No	28	2	even	Yes	O	6.13959	30.6498	[D7]PE 15:0_18:1	0.111474	0.12581	0.116796	0.024416	0.0147539	0.0149329
P_2353	2.89	664.418	Pos	[M+H]+	663.411	PE 28:2;O2	Sum composition - Species level	PE 28:2;O2	MS match	LIPID MAPS	PE	PE	-0.972	-1.46293		Low confidence		259.7	1.27			No	28	2	even	Yes	O2	7.88344	30.6498	[D7]PE 15:0_18:1	0.0318258	0.0351694	0.0372566	0.00697679	0.00421588	0.00426702
P_2918	3.56	664.419	Pos	[M+H]+	663.411	PE 28:2;O2	Sum composition - Species level	PE 28:2;O2	MS match	LIPID MAPS	PE	PE	-0.452	-0.680294		Low confidence		261.3	1.278			No	28	2	even	Yes	O2	4.39987	84.7679	[D7]PE 15:0_18:1	0.112496	0.118348	0.122841	0.000141806	8.56894e-05	0.000433644
P_3199	3.88	664.418	Pos	[M+H]+	663.411	PE 28:2;O2	Sum composition - Species level	PE 28:2;O2	MS match	LIPID MAPS	PE	PE	-0.792	-1.19202		Low confidence		262.1	1.282			No	28	2	even	Yes	O2	3.33654	84.7679	[D7]PE 15:0_18:1	0.116565	0.122386	0.114888	0.000108157	6.53563e-05	0.000330745
P_3565	4.14	664.419	Pos	[M+H]+	663.411	PE 28:2;O2	Sum composition - Species level	PE 28:2;O2	MS match	LIPID MAPS	PE	PE	-0.312	-0.469583		Low confidence		261.2	1.278			No	28	2	even	Yes	O2	23.0115	30.6498	[D7]PE 15:0_18:1	0.0261455	0.037692	0.0417588	0.00577007	0.0034867	0.00352899
P_3039	3.69	678.47	Pos	[M+H]+	677.463	PE 30:1;O	Sum composition - Species level	PE 30:1;O	MS match	LIPID MAPS	PE	PE	-1.407	-2.07378		Low confidence		265.1	1.297			No	30	1	even	No	O	8.64731	43.8607	[D7]PE 15:0_18:1	0.188376	0.172647	0.158443	0.0059246	0.0032654	0.00266801
P_3407	4.06	678.471	Pos	[M+H]+	677.463	PE 30:1;O	Sum composition - Species level	PE 30:1;O	MS match	LIPID MAPS	PE	PE	-0.307	-0.452488		Low confidence		266.6	1.305			No	30	1	even	No	O	3.22389	8.29856	[D7]PE 15:0_18:1	1.47602	1.47652	1.56026	0.0147614	0.0134198	0.0125242
P_3847	4.45	678.47	Pos	[M+H]+	677.463	PE 30:1;O	Sum composition - Species level	PE 30:1;O	MS match	LIPID MAPS	PE	PE	-0.937	-1.38105		Low confidence		265.9	1.301			No	30	1	even	No	O	5.56365	12.4885	[D7]PE 15:0_18:1	0.287249	0.283691	0.25899	0.00177057	0.00139427	0.00149938
P_4693	5.4	678.47	Pos	[M+H]+	677.463	PE 30:1;O	Sum composition - Species level	PE 30:1;O	MS match	LIPID MAPS	PE	PE	-0.697	-1.02731		Low confidence		265.9	1.301			No	30	1	even	No	O	6.38843	30.6498	[D7]PE 15:0_18:1	0.0989126	0.0937265	0.0870333	0.0193219	0.0116757	0.0118173
P_2748	3.43	676.455	Pos	[M+H]+	675.448	PE 30:2;O	Sum composition - Species level	PE 30:2;O	MS match	LIPID MAPS	PE	PE	-0.597	-0.882542		Low confidence		264.4	1.294			No	30	2	even	Yes	O	3.16347	84.7679	[D7]PE 15:0_18:1	0.178202	0.183744	0.189835	0.00097101	0.000586754	0.00296936
P_2968	3.58	676.455	Pos	[M+H]+	675.448	PE 30:2;O	Sum composition - Species level	PE 30:2;O	MS match	LIPID MAPS	PE	PE	-0.537	-0.793844		Low confidence		266	1.302			No	30	2	even	Yes	O	0.729001	83.7787	[D7]PE 15:0_18:1	0.406682	0.411928	0.406864	0.000373342	0.001128	0.000228337
P_3155	3.84	676.455	Pos	[M+H]+	675.448	PE 30:2;O	Sum composition - Species level	PE 30:2;O	MS match	LIPID MAPS	PE	PE	-0.837	-1.23733		Low confidence		265.2	1.298			No	30	2	even	Yes	O	2.63198	30.6498	[D7]PE 15:0_18:1	0.0982974	0.0933824	0.096894	0.0204555	0.0123607	0.0125106
P_3428	4.07	676.454	Pos	[M+H]+	675.448	PE 30:2;O	Sum composition - Species level	PE 30:2;O	MS match	LIPID MAPS	PE	PE	-0.927	-1.37038		Low confidence		265.8	1.301			No	30	2	even	Yes	O	5.22401	30.6498	[D7]PE 15:0_18:1	0.0529868	0.0579494	0.0582173	0.011613	0.00701743	0.00710255
P_3215	3.94	674.439	Pos	[M+H]+	673.432	PE 30:3;O	Sum composition - Species level	PE 30:3;O	MS match	LIPID MAPS	PE	PE	-0.447	-0.662772		Low confidence		266.9	1.306			No	30	3	even	Yes	O	7.59854	122.385	[D7]PE 15:0_18:1	0.172013	0.148516	0.166826	0.000701018	8.47211e-05	8.57488e-05
P_3816	4.4	706.501	Pos	[M+H]+	705.494	PE 32:1;O	Sum composition - Species level	PE 32:1;O	MS match	LIPID MAPS	PE	PE	-1.037	-1.46779		Low confidence		271.5	1.33			No	32	1	even	No	O	1.91787	1.03575	[D7]PE 15:0_18:1	0.247424	0.247859	0.239514	0.00157028	0.00160002	0.00159738
P_3735	4.3	704.485	Pos	[M+H]+	703.479	PE 32:2;O	Sum composition - Species level	PE 32:2;O	MS match	LIPID MAPS	PE	PE	-1.197	-1.69911		Low confidence		272.2	1.333			No	32	2	even	Yes	O	0.194055	30.6498	[D7]PE 15:0_18:1	0.351369	0.352635	0.351559	0.0768704	0.0464507	0.0470141
P_3845	4.44	704.486	Pos	[M+H]+	703.479	PE 32:2;O	Sum composition - Species level	PE 32:2;O	MS match	LIPID MAPS	PE	PE	-0.807	-1.14551		Low confidence		271.1	1.328			No	32	2	even	Yes	O	4.786	4.44513	[D7]PE 15:0_18:1	0.0977444	0.102385	0.107557	0.00260779	0.00283695	0.00279541
P_3990	4.69	704.486	Pos	[M+H]+	703.479	PE 32:2;O	Sum composition - Species level	PE 32:2;O	MS match	LIPID MAPS	PE	PE	-0.177	-0.251247		Low confidence		272.7	1.335			No	32	2	even	Yes	O	15.08	30.6498	[D7]PE 15:0_18:1	0.0254423	0.0321599	0.0342937	0.00559512	0.00338097	0.00342198
P_3214	3.91	702.47	Pos	[M+H]+	701.463	PE 32:3;O	Sum composition - Species level	PE 32:3;O	MS match	LIPID MAPS	PE	PE	-0.747	-1.06339		Low confidence		271.4	1.329			No	32	3	even	Yes	O	1.58245	30.6498	[D7]PE 15:0_18:1	0.260459	0.254713	0.252641	0.0557433	0.0336841	0.0340927
P_3710	4.23	702.469	Pos	[M+H]+	701.463	PE 32:3;O	Sum composition - Species level	PE 32:3;O	MS match	LIPID MAPS	PE	PE	-1.607	-2.28764		Low confidence		271.5	1.33			No	32	3	even	Yes	O	2.21593	30.6498	[D7]PE 15:0_18:1	0.0872701	0.0880334	0.0843956	0.0187203	0.0113122	0.0114494
P_3137	3.81	700.455	Pos	[M+H]+	699.448	PE 32:4;O	Sum composition - Species level	PE 32:4;O	MS match	LIPID MAPS	PE	PE	-0.477	-0.680986		Low confidence		269.4	1.319			No	32	4	even	Yes	O	5.02173	30.6498	[D7]PE 15:0_18:1	0.221894	0.244169	0.239872	0.0486338	0.0293881	0.0297445
P_4777	5.47	734.532	Pos	[M+H]+	733.526	PE 34:1;O	Sum composition - Species level	PE 34:1;O	MS match	LIPID MAPS	PE	PE	-1.357	-1.84743		Low confidence		280.9	1.377			No	34	1	even	No	O	10.1109	30.6498	[D7]PE 15:0_18:1	0.0396119	0.0400864	0.0332676	0.00740209	0.00447288	0.00452713
P_4956	5.7	734.532	Pos	[M+H]+	733.526	PE 34:1;O	Sum composition - Species level	PE 34:1;O	MS match	LIPID MAPS	PE	PE	-1.177	-1.60238		Low confidence		282.2	1.383			No	34	1	even	No	O	3.85231	30.6498	[D7]PE 15:0_18:1	0.0591762	0.0607538	0.0562915	0.0124906	0.00754772	0.00763928
P_4217	4.9	732.516	Pos	[M+H]+	731.51	PE 34:2;O	Sum composition - Species level	PE 34:2;O	MS match	LIPID MAPS	PE	PE	-2.037	-2.78082		Low confidence		280.2	1.373			No	34	2	even	Yes	O	7.40109	30.6498	[D7]PE 15:0_18:1	0.0799087	0.0688963	0.0743868	0.0151046	0.00912731	0.00923803
P_4505	5.15	732.517	Pos	[M+H]+	731.51	PE 34:2;O	Sum composition - Species level	PE 34:2;O	MS match	LIPID MAPS	PE	PE	-0.817	-1.11533		Low confidence		276.8	1.357			No	34	2	even	Yes	O	13.2117	30.6498	[D7]PE 15:0_18:1	0.0489289	0.03994	0.038608	0.00856402	0.005175	0.00523777
P_373	5.05	714.507	Pos	[M+H]+	713.5	PE 34:3	Sum composition - Species level	PE 34:3	MS/MS match		PE	PE	0.001	0.001	724.1	High confidence	63.6	276.3	1.354	2.7	C39H72NO8P	No	34	3	even	Yes		6.10391	30.6498	[D7]PE 15:0_18:1	0.0593959	0.0580885	0.0650754	0.0127169	0.00768447	0.00777768
P_374	5.26	714.507	Pos	[M+H]+	713.5	PE 34:3	Sum composition - Species level	PE 34:3	MS/MS match		PE	PE	-0.055	-0.077	936.4	High confidence	11.5	276.2	1.353	2.6	C39H72NO8P	No	34	3	even	Yes		4.37205	63.3637	[D7]PE 15:0_18:1	0.584987	0.575547	0.538174	0.000672977	0.000263846	0.000230218
P_4914	5.63	714.506	Pos	[M+H]+	713.5	PE 34:3	Sum composition - Species level	PE 34:3	MS match	LIPID MAPS	PE	PE	-1.172	-1.64029		Low confidence		278	1.362			No	34	3	even	Yes		12.9347	30.6498	[D7]PE 15:0_18:1	0.0329282	0.0382046	0.042738	0.0072264	0.00436671	0.00441968
P_3945	4.6	730.501	Pos	[M+H]+	729.494	PE 34:3;O	Sum composition - Species level	PE 34:3;O	MS match	LIPID MAPS	PE	PE	-0.867	-1.18685		Low confidence		275.4	1.35			No	34	3	even	Yes	O	4.97812	30.6498	[D7]PE 15:0_18:1	0.362547	0.400461	0.380256	0.0794096	0.047985	0.0485671
P_4392	5	730.501	Pos	[M+H]+	729.494	PE 34:3;O	Sum composition - Species level	PE 34:3;O	MS match	LIPID MAPS	PE	PE	-1.197	-1.6386		Low confidence		278.1	1.363			No	34	3	even	Yes	O	4.11712	30.6498	[D7]PE 15:0_18:1	0.0328549	0.0308236	0.0304564	0.00674515	0.00407591	0.00412535
P_4606	5.32	730.501	Pos	[M+H]+	729.494	PE 34:3;O	Sum composition - Species level	PE 34:3;O	MS match	LIPID MAPS	PE	PE	-0.857	-1.17317		Low confidence		278.6	1.365			No	34	3	even	Yes	O	1.3294	122.385	[D7]PE 15:0_18:1	0.896136	0.882933	0.872697	0.000508739	6.14833e-05	6.22291e-05
P_4730	5.46	730.502	Pos	[M+H]+	729.494	PE 34:3;O	Sum composition - Species level	PE 34:3;O	MS match	LIPID MAPS	PE	PE	-0.207	-0.283367		Low confidence		281.9	1.382			No	34	3	even	Yes	O	1.46071	83.7787	[D7]PE 15:0_18:1	0.831829	0.8437	0.85648	9.77419e-05	0.000295314	5.97792e-05
P_3350	4.01	728.486	Pos	[M+H]+	727.479	PE 34:4;O	Sum composition - Species level	PE 34:4;O	MS match	LIPID MAPS	PE	PE	-0.437	-0.599874		Low confidence		275.4	1.349			No	34	4	even	Yes	O	3.50629	30.6498	[D7]PE 15:0_18:1	0.0557263	0.053728	0.0519555	0.0115247	0.00696404	0.00704851
P_3672	4.2	728.487	Pos	[M+H]+	727.479	PE 34:4;O	Sum composition - Species level	PE 34:4;O	MS match	LIPID MAPS	PE	PE	0.313	0.429658		Low confidence		276.2	1.354			No	34	4	even	Yes	O	7.60226	30.6498	[D7]PE 15:0_18:1	0.0291669	0.0337342	0.0303914	0.00638763	0.00385987	0.00390669
P_3890	4.51	728.486	Pos	[M+H]+	727.479	PE 34:4;O	Sum composition - Species level	PE 34:4;O	MS match	LIPID MAPS	PE	PE	-0.537	-0.737145		Low confidence		274.6	1.346			No	34	4	even	Yes	O	0.827459	30.6498	[D7]PE 15:0_18:1	0.357434	0.356117	0.351815	0.0779291	0.0470904	0.0476616
P_379	9.49	744.554	Pos	[M+H]+	743.547	PE 36:2	Sum composition - Species level	PE 36:2	MS/MS match		PE	PE	0.103	0.138	980.1	High confidence	19.4	281.3	1.379	1.4	C41H78NO8P	No	36	2	even	Yes		0.732349	10.9161	[D7]PE 15:0_18:1	1.15928	1.15217	1.16909	0.0260538	0.0235839	0.0293114
P_380	5.71	742.538	Pos	[M+H]+	741.531	PE 36:3	Sum composition - Species level	PE 36:3	MS/MS match		PE	PE	0.137	0.184	830.9	High confidence	11.7	283.4	1.389	2.9	C41H76NO8P	No	36	3	even	Yes		3.33374	4.48764	[D7]PE 15:0_18:1	0.131606	0.140392	0.1381	0.00265185	0.00245691	0.00245487
P_5125	5.98	742.538	Pos	[M+H]+	741.531	PE 36:3	Sum composition - Species level	PE 36:3	MS match	LIPID MAPS	PE	PE	-0.742	-0.999275		Low confidence		282.9	1.387			No	36	3	even	Yes		1.93181	30.6498	[D7]PE 15:0_18:1	1.08588	1.04642	1.0768	0.229156	0.138472	0.140152
P_381	6.09	742.538	Pos	[M+H]+	741.531	PE 36:3	Sum composition - Species level	PE 36:3	MS/MS match		PE	PE	0.05	0.068	947.5	High confidence	1.3	283.3	1.389	2.8	C41H76NO8P	No	36	3	even	Yes		2.59221	122.385	[D7]PE 15:0_18:1	1.01368	1.01932	1.06257	0.000937361	0.000113284	0.000114658
P_383	8.52	742.538	Pos	[M+H]+	741.531	PE 36:3	Sum composition - Species level	PE 36:3	MS/MS match		PE	PE	-0.208	-0.28	971.2	High confidence	4	280.1	1.373	1.7	C41H76NO8P	No	36	3	even	Yes		3.46743	84.7679	[D7]PE 15:0_18:1	0.680186	0.686587	0.724891	0.00231376	0.00139814	0.0070755
P_5315	6.26	758.534	Pos	[M+H]+	757.526	PE 36:3;O	Sum composition - Species level	PE 36:3;O	MS match	LIPID MAPS	PE	PE	0.133	0.175338		Low confidence		288.7	1.416			No	36	3	even	Yes	O	7.46594	30.6498	[D7]PE 15:0_18:1	1.14435	1.32646	1.21589	0.250719	0.151503	0.15334
P_385	7.24	740.523	Pos	[M+H]+	739.516	PE 36:4	Sum composition - Species level	PE 36:4	MS/MS match		PE	PE	0.753	1.017	979.7	High confidence	13.9	275.9	1.352	0.8	C41H74NO8P	No	36	4	even	Yes		8.26871	14.2364	[D7]PE 15:0_18:1	0.0888522	0.10489	0.0976817	0.00733465	0.00591596	0.00567167
P_5385	6.36	756.517	Pos	[M+H]+	755.51	PE 36:4;O	Sum composition - Species level	PE 36:4;O	MS match	LIPID MAPS	PE	PE	-0.777	-1.02707		Low confidence		281.5	1.38			No	36	4	even	Yes	O	1.11546	30.6498	[D7]PE 15:0_18:1	0.0306868	0.0301829	0.0300445	0.00660593	0.00399178	0.0040402
P_5191	6.05	754.503	Pos	[M+H]+	753.494	PE 36:5;O	Sum composition - Species level	PE 36:5;O	MS match	LIPID MAPS	PE	PE	0.343	0.454604		Low confidence		283.3	1.389			No	36	5	even	Yes	O	9.6089	30.6498	[D7]PE 15:0_18:1	0.0356566	0.0425284	0.0421129	0.00783025	0.0047316	0.004789
P_389	8.6	754.538	Pos	[M+H]+	753.53	PE 37:4	Sum composition - Species level	PE 37:4	MS/MS match		PE	PE	-0.38	-0.504	898.1	High confidence	35.5	283	1.388	2.3	C42H76NO8P	No	37	4	odd	Yes		4.65301	122.385	[D7]PE 15:0_18:1	0.076858	0.0838962	0.0783506	0.00425418	0.000514136	0.000520373
P_5067	5.85	788.58	Pos	[M+H]+	787.573	PE 38:2;O	Sum composition - Species level	PE 38:2;O	MS match	LIPID MAPS	PE	PE	-0.837	-1.0614		Low confidence		301.9	1.481			No	38	2	even	Yes	O	2.19629	30.6498	[D7]PE 15:0_18:1	0.0313753	0.0315558	0.0302938	0.00671989	0.00406064	0.0041099
P_4955	5.7	786.564	Pos	[M+H]+	785.557	PE 38:3;O	Sum composition - Species level	PE 38:3;O	MS match	LIPID MAPS	PE	PE	-0.677	-0.860705		Low confidence		292.8	1.437			No	38	3	even	Yes	O	1.1694	30.6498	[D7]PE 15:0_18:1	0.137554	0.136522	0.134429	0.0298078	0.0180121	0.0182305
P_5118	5.96	786.564	Pos	[M+H]+	785.557	PE 38:3;O	Sum composition - Species level	PE 38:3;O	MS match	LIPID MAPS	PE	PE	-0.977	-1.24211		Low confidence		302.7	1.485			No	38	3	even	Yes	O	11.8204	30.6498	[D7]PE 15:0_18:1	0.0650396	0.0576382	0.0513413	0.0114083	0.00689373	0.00697735
P_394	8.99	768.552	Pos	[M+H]+	767.545	PE 38:4	Sum composition - Species level	PE 38:4	MS/MS match		PE	PE	-1.34	-1.743	979	High confidence	25.5	284.4	1.395	1.6	C43H78NO8P	No	38	4	even	Yes		6.35613	30.6498	[D7]PE 15:0_18:1	0.348769	0.382961	0.339982	0.0754013	0.0455629	0.0461156
P_5762	6.95	784.549	Pos	[M+H]+	783.541	PE 38:4;O	Sum composition - Species level	PE 38:4;O	MS match	LIPID MAPS	PE	PE	0.113	0.144032		Low confidence		289.6	1.421			No	38	4	even	Yes	O	4.1846	30.6498	[D7]PE 15:0_18:1	0.112331	0.112281	0.120648	0.0245701	0.0148471	0.0150271
P_396	6.51	766.538	Pos	[M+H]+	765.531	PE 38:5	Sum composition - Species level	PE 38:5	MS/MS match		PE	PE	0.058	0.076	714.8	High confidence	43	286.4	1.405	3	C43H76NO8P	No	38	5	even	Yes		1.73007	8.3923	[D7]PE 15:0_18:1	0.188508	0.190917	0.18448	0.0264144	0.0223833	0.0239215
P_5765	6.96	766.539	Pos	[M+H]+	765.531	PE 38:5	Sum composition - Species level	PE 38:5	MS match	LIPID MAPS	PE	PE	0.068	0.0887105		Low confidence		286.5	1.405			No	38	5	even	Yes		3.68549	30.6498	[D7]PE 15:0_18:1	0.21435	0.206334	0.222127	0.0451859	0.0273046	0.0276358
P_397	8.4	766.539	Pos	[M+H]+, [M+Na]+	765.531	PE 38:5	Sum composition - Species level	PE 38:5	MS/MS match		PE	PE	0.451	0.589	936.9	High confidence	1.6	283.2	1.389	1.9	C43H76NO8P	No	38	5	even	Yes		1.1529	8.38069	[D7]PE 15:0_18:1	1.56485	1.59433	1.56126	0.012378	0.0108443	0.0127349
P_398	7.54	764.522	Pos	[M+H]+	763.515	PE 38:6	Sum composition - Species level	PE 38:6	MS/MS match		PE	PE	-0.133	-0.174	962.6	High confidence	0.9	280.8	1.377	1.7	C43H74NO8P	No	38	6	even	Yes		2.11088	16.1086	[D7]PE 15:0_18:1	4.43537	4.56836	4.38625	0.433998	0.327004	0.337475
P_767	9.95	800.616	Pos	[M+H]+	799.609	PE 40:2	Sum composition - Species level	PE 40:2	MS match	LIPID MAPS	PE	PE	-0.572	-0.714449		Low confidence		297.8	1.462			No	40	2	even	Yes		6.48646	6.75234	[D7]PE 15:0_18:1	0.191284	0.174046	0.169322	0.37478	0.362074	0.328384
P_768	8.62	798.6	Pos	[M+H]+	797.593	PE 40:3	Sum composition - Species level	PE 40:3	MS match	LIPID MAPS	PE	PE	-1.382	-1.73053		Low confidence		296	1.453			No	40	3	even	Yes		7.0242	8.75171	[D7]PE 15:0_18:1	0.129651	0.148055	0.133894	0.550736	0.465344	0.490072
P_769	8.98	798.601	Pos	[M+H]+	797.593	PE 40:3	Sum composition - Species level	PE 40:3	MS match	LIPID MAPS	PE	PE	-0.732	-0.916603		Low confidence		296.9	1.457			No	40	3	even	Yes		17.8075	4.53312	[D7]PE 15:0_18:1	0.0537559	0.07668	0.0711782	0.379795	0.346957	0.361713
P_5388	6.36	814.595	Pos	[M+H]+	813.588	PE 40:3;O	Sum composition - Species level	PE 40:3;O	MS match	LIPID MAPS	PE	PE	-1.157	-1.42034		Low confidence		298.2	1.464			No	40	3	even	Yes	O	4.11069	30.6498	[D7]PE 15:0_18:1	0.0460906	0.0455526	0.0491299	0.00997036	0.00602482	0.0060979
P_6117	7.51	796.584	Pos	[M+H]+	795.578	PE 40:4	Sum composition - Species level	PE 40:4	MS match	LIPID MAPS	PE	PE	-1.202	-1.50894		Low confidence		294	1.443			No	40	4	even	Yes		0.767912	17.9643	[D7]PE 15:0_18:1	0.00992155	0.00991842	0.00978865	0.0540425	0.0405548	0.039709
P_770	8.08	796.584	Pos	[M+H]+	795.578	PE 40:4	Sum composition - Species level	PE 40:4	MS match	LIPID MAPS	PE	PE	-1.922	-2.4128		Low confidence		296.1	1.453			No	40	4	even	Yes		7.74499	26.9622	[D7]PE 15:0_18:1	0.0564038	0.0550863	0.0486746	0.320489	0.237229	0.187905
P_771	8.31	796.585	Pos	[M+H]+	795.578	PE 40:4	Sum composition - Species level	PE 40:4	MS match	LIPID MAPS	PE	PE	-0.552	-0.692958		Low confidence		295.8	1.452			No	40	4	even	Yes		2.58323	8.12219	[D7]PE 15:0_18:1	0.663372	0.645736	0.629995	2.30305	2.01187	2.00203
P_772	7.15	794.569	Pos	[M+H]+	793.562	PE 40:5	Sum composition - Species level	PE 40:5	MS match	LIPID MAPS	PE	PE	-0.982	-1.23589		Low confidence		294	1.443			No	40	5	even	Yes		8.66215	4.15968	[D7]PE 15:0_18:1	0.0642669	0.0741977	0.0756081	0.154645	0.142462	0.150631
P_773	7.42	794.57	Pos	[M+H]+	793.562	PE 40:5	Sum composition - Species level	PE 40:5	MS match	LIPID MAPS	PE	PE	-0.062	-0.0780296		Low confidence		292.4	1.435			No	40	5	even	Yes		0.767912	8.94114	[D7]PE 15:0_18:1	0.0314839	0.031474	0.0310622	0.170928	0.156238	0.142919
P_402	10.23	794.569	Pos	[M+H]+	793.562	PE 40:5	Sum composition - Species level	PE 40:5	MS/MS match		PE	PE	-0.219	-0.276	963.4	High confidence	1.1	291.6	1.431	2.5	C45H80NO8P	No	40	5	even	Yes		2.23847	31.3959	[D7]PE 15:0_18:1	0.731473	0.725396	0.701047	0.00142252	0.00266024	0.00260921
P_5943	7.22	810.565	Pos	[M+H]+	809.557	PE 40:5;O	Sum composition - Species level	PE 40:5;O	MS match	LIPID MAPS	PE	PE	-0.267	-0.3294		Low confidence		298	1.463			No	40	5	even	Yes	O	8.31864	30.6498	[D7]PE 15:0_18:1	0.0903391	0.103568	0.0895952	0.0197644	0.0119431	0.0120879
P_774	6.72	792.554	Pos	[M+H]+	791.547	PE 40:6	Sum composition - Species level	PE 40:6	MS match	LIPID MAPS	PE	PE	-0.632	-0.797422		Low confidence		291.5	1.431			No	40	6	even	Yes		4.34103	13.8022	[D7]PE 15:0_18:1	0.0314852	0.0289381	0.0308141	0.168376	0.136241	0.131495
P_403	9.04	792.553	Pos	[M+H]+	791.546	PE 40:6	Sum composition - Species level	PE 40:6	MS/MS match		PE	PE	-0.299	-0.377	974.1	High confidence	8	287.4	1.41	1.7	C45H78NO8P	No	40	6	even	Yes		2.09718	9.02752	[D7]PE 15:0_18:1	2.72601	2.70748	2.62056	0.153711	0.131189	0.132781
P_6453	8.59	842.628	Pos	[M+H]+	841.62	PE 42:3;O	Sum composition - Species level	PE 42:3;O	MS match	LIPID MAPS	PE	PE	0.203	0.240913		Low confidence		307.1	1.509			No	42	3	even	Yes	O	7.98238	30.6498	[D7]PE 15:0_18:1	0.111024	0.111893	0.0967459	0.0215079	0.0129966	0.0131543
P_6668	9.7	824.615	Pos	[M+H]+	823.609	PE 42:4	Sum composition - Species level	PE 42:4	MS match	LIPID MAPS	PE	PE	-1.682	-2.03973		Low confidence		301.6	1.481			No	42	4	even	Yes		2.1614	9.92432	[D7]PE 15:0_18:1	0.0614139	0.0599411	0.0625858	0.124597	0.104582	0.106282
P_780	10.01	824.616	Pos	[M+H]+	823.609	PE 42:4	Sum composition - Species level	PE 42:4	MS match	LIPID MAPS	PE	PE	-0.852	-1.03321		Low confidence		303.5	1.491			No	42	4	even	Yes		2.75957	6.50058	[D7]PE 15:0_18:1	0.193269	0.20402	0.200664	0.670858	0.600438	0.600759
P_6374	8.41	822.6	Pos	[M+H]+	821.593	PE 42:5	Sum composition - Species level	PE 42:5	MS match	LIPID MAPS	PE	PE	-1.092	-1.3275		Low confidence		299.6	1.471			No	42	5	even	Yes		1.9795	4.2013	[D7]PE 15:0_18:1	0.0554333	0.0569316	0.0576284	0.210317	0.19633	0.212189
P_782	7.96	820.585	Pos	[M+H]+	819.578	PE 42:6	Sum composition - Species level	PE 42:6	MS match	LIPID MAPS	PE	PE	-0.822	-1.00172		Low confidence		298.9	1.468			No	42	6	even	Yes		4.56195	9.2091	[D7]PE 15:0_18:1	0.30529	0.281524	0.283325	1.64228	1.42702	1.38831
P_6366	8.36	866.627	Pos	[M+H]+	865.62	PE 44:5;O	Sum composition - Species level	PE 44:5;O	MS match	LIPID MAPS	PE	PE	-0.917	-1.05812		Low confidence		309.3	1.52			No	44	5	even	Yes	O	12.5137	30.6498	[D7]PE 15:0_18:1	0.0357262	0.0375272	0.0450288	0.00782328	0.00472739	0.00478473
P_6569	9.25	848.616	Pos	[M+H]+	847.609	PE 44:6	Sum composition - Species level	PE 44:6	MS match	LIPID MAPS	PE	PE	-0.692	-0.815444		Low confidence		305.8	1.503			No	44	6	even	Yes		0.767912	3.95589	[D7]PE 15:0_18:1	0.0106932	0.0106898	0.0105499	0.0577318	0.0574918	0.061646
P_8185	12.9	904.739	Pos	[M+H]+	903.729	PE 46:0;O	Sum composition - Species level	PE 46:0;O	MS match	LIPID MAPS	PE	PE	2.433	2.68918		Low confidence		320.3	1.575			No	46	0	even	No	O	0.767912	9.9959	[D7]PE 15:0_18:1	0.0182933	0.0182875	0.0180483	0.0993282	0.0816639	0.0878925
P_8086	12.73	902.724	Pos	[M+H]+	901.714	PE 46:1;O	Sum composition - Species level	PE 46:1;O	MS match	LIPID MAPS	PE	PE	2.353	2.60656		Low confidence		319.5	1.571			No	46	1	even	No	O	0.767912	5.15557	[D7]PE 15:0_18:1	0.0055382	0.00553646	0.00546402	0.0299956	0.029742	0.0272877
P_7533	11.93	880.679	Pos	[M+H]+	879.672	PE 46:4	Sum composition - Species level	PE 46:4	MS match	LIPID MAPS	PE	PE	-0.232	-0.263433		Low confidence		314.6	1.547			No	46	4	even	Yes		0.767912	3.41653	[D7]PE 15:0_18:1	0.00470269	0.00470121	0.0046397	0.0254409	0.0237631	0.0247251
P_8216	12.96	930.754	Pos	[M+H]+	929.745	PE 48:1;O	Sum composition - Species level	PE 48:1;O	MS match	LIPID MAPS	PE	PE	1.633	1.75449		Low confidence		326.4	1.606			No	48	1	even	No	O	0.767912	3.67562	[D7]PE 15:0_18:1	0.0196354	0.0196292	0.0193724	0.106242	0.0987074	0.102609
P_8087	12.75	928.739	Pos	[M+H]+	927.729	PE 48:2;O	Sum composition - Species level	PE 48:2;O	MS match	LIPID MAPS	PE	PE	1.753	1.88751		Low confidence		323.3	1.59			No	48	2	even	Yes	O	0.767912	7.77979	[D7]PE 15:0_18:1	0.00685789	0.00685573	0.00676603	0.037206	0.0339538	0.0319059
P_406	8.5	674.512	Pos	[M+H]+	673.504	PE O-16:1_16:1	Molecular level	PE O-32:2	MS/MS match	1-MoNA LipidBlast 2022	PE O-	PE	-0.245	-0.363	970.9	High confidence	15.7	270	1.321	2.2	C37H72NO7P	Yes	32	2	even	Yes		2.03308	30.6498	[D7]PE 15:0_18:1	0.0648931	0.0625332	0.0628135	0.0136887	0.00827173	0.00837206
P_407	10.24	702.543	Pos	[M+H]+, [M+Na]+	701.536	PE O-16:1_18:1	Molecular level	PE O-34:2	MS/MS match	1-MoNA LipidBlast 2022	PE O-	PE	-0.213	-0.303	937.3	High confidence	0.9	277.2	1.358	2.5	C39H76NO7P	Yes	34	2	even	Yes		2.68977	4.15304	[D7]PE 15:0_18:1	0.910119	0.881773	0.862825	0.0256332	0.025898	0.0276503
P_408	8.84	700.528	Pos	[M+H]+	699.52	PE O-16:1_18:2	Molecular level	PE O-34:3	MS/MS match	1-MoNA LipidBlast 2022	PE O-	PE	-0.02	-0.029	971.3	High confidence	58.5	272.8	1.336	1.8	C39H74NO7P	Yes	34	3	even	Yes		2.70366	4.14092	[D7]PE 15:0_18:1	0.414145	0.429517	0.407539	0.0574274	0.0588328	0.0542398
P_409	9.84	726.543	Pos	[M+H]+	725.536	PE O-16:1_20:3	Molecular level	PE O-36:4	MS/MS match	1-MoNA LipidBlast 2022	PE O-	PE	-0.32	-0.441	837.2	High confidence	87.1	278.4	1.364	2.4	C41H76NO7P	Yes	36	4	even	Yes		3.73515	30.6498	[D7]PE 15:0_18:1	0.0311776	0.0318158	0.0295784	0.00656356	0.00396618	0.00401429
P_410	8.58	724.527	Pos	[M+H]+	723.52	PE O-16:1_20:4	Molecular level	PE O-36:5	MS/MS match	1-MoNA LipidBlast 2022	PE O-	PE	-0.239	-0.329	960	High confidence	3.9	276.8	1.356	2.7	C41H74NO7P	Yes	36	5	even	Yes		6.90929	5.39185	[D7]PE 15:0_18:1	0.602119	0.62781	0.688173	0.274366	0.305429	0.293905
P_411	9.87	752.559	Pos	[M+H]+	751.551	PE O-16:1_22:4	Molecular level	PE O-38:5	MS/MS match	1-MoNA LipidBlast 2022	PE O-	PE	-0.344	-0.457	868.3	High confidence	32.6	283.3	1.389	1.8	C43H78NO7P	Yes	38	5	even	Yes		9.64243	10.0918	[D7]PE 15:0_18:1	0.168091	0.163106	0.194547	0.0280247	0.0335496	0.033589
P_412	8.21	748.527	Pos	[M+H]+	747.52	PE O-16:1_22:6	Molecular level	PE O-38:7	MS/MS match	1-MoNA LipidBlast 2022	PE O-	PE	-0.513	-0.686	978.7	High confidence	30	279.8	1.372	2.6	C43H74NO7P	Yes	38	7	even	Yes		2.95697	8.88196	[D7]PE 15:0_18:1	0.229428	0.239925	0.227016	0.812728	0.693815	0.705688
P_413	11.53	704.559	Pos	[M+H]+	703.552	PE O-18:1_16:0	Molecular level	PE O-34:1	MS/MS match	1-MoNA LipidBlast 2022	PE O-	PE	0.181	0.257	897.6	High confidence	26.3	281	1.376	3	C39H78NO7P	Yes	34	1	even	No		3.69891	5.74334	[D7]PE 15:0_18:1	0.132972	0.128391	0.123484	0.0115488	0.0108153	0.0103046
P_414	11.59	730.574	Pos	[M+H]+	729.567	PE O-18:1_18:1	Molecular level	PE O-36:2	MS/MS match	1-MoNA LipidBlast 2022	PE O-	PE	-0.421	-0.577	873.3	High confidence	5	283.5	1.389	2.3	C41H80NO7P	Yes	36	2	even	Yes		2.47999	2.64667	[D7]PE 15:0_18:1	1.42174	1.49362	1.46536	0.0767955	0.0730514	0.073842
P_415	10.73	728.558	Pos	[M+H]+	727.551	PE O-18:1_18:2	Molecular level	PE O-36:3	MS/MS match	1-MoNA LipidBlast 2022	PE O-	PE	-0.403	-0.553	955.7	High confidence	12.5	279.6	1.37	2	C41H78NO7P	Yes	36	3	even	Yes		7.12701	2.60666	[D7]PE 15:0_18:1	0.724577	0.628579	0.671317	0.0745362	0.0707906	0.0722201
P_416	11.96	758.605	Pos	[M+H]+	757.598	PE O-18:1_20:1	Molecular level	PE O-38:2	MS/MS match	1-MoNA LipidBlast 2022	PE O-	PE	-0.604	-0.797	933.1	High confidence	25.6	289.8	1.421	2.1	C43H84NO7P	Yes	38	2	even	Yes		4.63257	4.869	[D7]PE 15:0_18:1	0.227465	0.242975	0.222452	0.0354875	0.0342612	0.0322121
P_417	11.21	754.574	Pos	[M+H]+	753.567	PE O-18:1_20:3	Molecular level	PE O-38:4	MS/MS match	1-MoNA LipidBlast 2022	PE O-	PE	-0.393	-0.521	957.1	High confidence	34	285.5	1.4	2.3	C43H80NO7P	Yes	38	4	even	Yes		8.07246	5.20116	[D7]PE 15:0_18:1	0.148318	0.170806	0.149659	0.00937361	0.0103481	0.00960876
P_418	11.46	754.574	Pos	[M+H]+	753.567	PE O-18:1_20:3	Molecular level	PE O-38:4	MS/MS match	1-MoNA LipidBlast 2022	PE O-	PE	-0.32	-0.424	863.5	High confidence	12.7	285.7	1.401	2.4	C43H80NO7P	Yes	38	4	even	Yes		8.83894	30.6498	[D7]PE 15:0_18:1	0.133775	0.129877	0.112908	0.0251025	0.0151687	0.0153527
P_419	10.39	752.559	Pos	[M+H]+, [M+Na]+	751.551	PE O-18:1_20:4	Molecular level	PE O-38:5	MS/MS match	1-MoNA LipidBlast 2022	PE O-	PE	-0.103	-0.137	968	High confidence	2.9	283.7	1.391	2	C43H78NO7P	Yes	38	5	even	Yes		2.72348	1.24037	[D7]PE 15:0_18:1	1.41252	1.49152	1.45663	0.202274	0.199116	0.20406
P_421	11.47	780.59	Pos	[M+H]+	779.583	PE O-18:1_22:4	Molecular level	PE O-40:5	MS/MS match	1-MoNA LipidBlast 2022	PE O-	PE	-0.145	-0.185	927.6	High confidence	8.8	290	1.423	1.3	C45H82NO7P	Yes	40	5	even	Yes		5.66358	0.905189	[D7]PE 15:0_18:1	0.546737	0.514874	0.488297	0.0617457	0.0607209	0.0616044
P_422	11.14	778.574	Pos	[M+H]+	777.567	PE O-18:1_22:5	Molecular level	PE O-40:6	MS/MS match	1-MoNA LipidBlast 2022	PE O-	PE	-0.589	-0.756	944.7	High confidence	88.8	290.4	1.425	2.4	C45H80NO7P	Yes	40	6	even	Yes		2.44572	8.38621	[D7]PE 15:0_18:1	0.0720127	0.0697604	0.0686453	0.0242752	0.020839	0.0240979
P_423	9.91	776.558	Pos	[M+H]+	775.551	PE O-18:1_22:6	Molecular level	PE O-40:7	MS/MS match	1-MoNA LipidBlast 2022	PE O-	PE	-0.644	-0.83	973	High confidence	16.4	285.8	1.402	1.3	C45H78NO7P	Yes	40	7	even	Yes		4.10253	2.03615	[D7]PE 15:0_18:1	0.321503	0.296205	0.307979	0.539575	0.553411	0.561819
P_424	8.72	750.543	Pos	[M+H]+	749.536	PE O-18:2_20:4	Molecular level	PE O-38:6	MS/MS match	1-MoNA LipidBlast 2022	PE O-	PE	-0.097	-0.129	793	High confidence	65.3	280.3	1.374	2	C43H76NO7P	Yes	38	6	even	Yes		23.0964	1.87702	[D7]PE 15:0_18:1	0.0639629	0.098336	0.0993474	0.185025	0.178326	0.182851
P_425	11.71	756.59	Pos	[M+H]+	755.583	PE O-20:1_18:2	Molecular level	PE O-38:3	MS/MS match	1-MoNA LipidBlast 2022	PE O-	PE	0.024	0.032	936.3	High confidence	60.5	286.4	1.405	1.9	C43H82NO7P	Yes	38	3	even	Yes		14.0688	18.4246	[D7]PE 15:0_18:1	0.0858234	0.067765	0.067901	0.0958311	0.0670435	0.0921261
P_426	11.63	780.59	Pos	[M+H]+	779.583	PE O-20:1_20:4	Molecular level	PE O-40:5	MS/MS match	1-MoNA LipidBlast 2022	PE O-	PE	0.163	0.209	962.6	High confidence	28.4	290.1	1.423	0.7	C45H82NO7P	Yes	40	5	even	Yes		7.65523	9.59653	[D7]PE 15:0_18:1	0.10864	0.118048	0.126668	0.331441	0.277481	0.287619
P_427	11.48	804.59	Pos	[M+H]+	803.583	PE O-20:1_22:6	Molecular level	PE O-42:7	MS/MS match	1-MoNA LipidBlast 2022	PE O-	PE	0.083	0.103	961.4	High confidence	35.5	293.1	1.439	1.3	C47H82NO7P	Yes	42	7	even	Yes		16.2733	5.00028	[D7]PE 15:0_18:1	0.0650469	0.077156	0.0557422	0.36062	0.33202	0.330241
P_429	11.9	858.638	Pos	[M+H]+	857.631	PE O-24:2_22:6	Molecular level	PE O-46:8	MS/MS match	1-MoNA LipidBlast 2022	PE O-	PE	1.045	1.217	783	High confidence	8.8	301.7	1.483	2.1	C51H88NO7P	Yes	46	8	even	Yes		0.767912	17.1862	[D7]PE 15:0_18:1	0.00556641	0.00556466	0.00549186	0.030312	0.0230684	0.0225225
P_1255	5	654.451	Pos	[M+H]+	653.442	PE O-31:5	Sum composition - Species level	PE O-31:5	MS match	LIPID MAPS	PE O-	PE	1.543	2.35771		Low confidence		254.5	1.245			No	31	5	odd	Yes		10.1457	30.6498	[D7]PE 15:0_18:1	0.0581727	0.0710162	0.0628966	0.0127501	0.00770452	0.00779798
P_430	10.51	704.559	Pos	[M+H]+	703.551	PE O-34:1	Sum composition - Species level	PE O-34:1	MS/MS match		PE O-	PE	-0.274	-0.388	986.2	High confidence	27.1	279.3	1.368	2.4	C39H78NO7P	Yes	34	1	even	No		2.00682	2.6969	[D7]PE 15:0_18:1	0.123205	0.12511	0.128196	0.00904113	0.00948877	0.00946422
P_431	11.66	732.589	Pos	[M+H]+	731.582	PE O-36:1	Sum composition - Species level	PE O-36:1	MS/MS match		PE O-	PE	-0.752	-1.027	887.8	High confidence	37.1	285.3	1.398	2.2	C41H82NO7P	Yes	36	1	even	No		2.77329	14.8606	[D7]PE 15:0_18:1	0.22459	0.230256	0.237361	0.204601	0.162805	0.156982
P_432	11.02	730.574	Pos	[M+H]+, [M+Na]+	729.567	PE O-36:2	Sum composition - Species level	PE O-36:2	MS/MS match		PE O-	PE	-0.573	-0.785	989	High confidence	16.7	281.8	1.381	1.6	C41H80NO7P	Yes	36	2	even	Yes		2.91081	1.40821	[D7]PE 15:0_18:1	0.271387	0.259864	0.256916	0.140348	0.137972	0.141887
P_5382	6.36	726.546	Pos	[M+H]+	725.536	PE O-36:4	Sum composition - Species level	PE O-36:4	MS match	LIPID MAPS	PE O-	PE	2.043	2.81194		Low confidence		281.6	1.38			No	36	4	even	Yes		8.87498	13.2557	[D7]PE 15:0_18:1	0.023765	0.0265034	0.0283932	0.00573232	0.00748693	0.00663941
P_6504	8.84	726.542	Pos	[M+H]+	725.536	PE O-36:4	Sum composition - Species level	PE O-36:4	MS match	LIPID MAPS	PE O-	PE	-1.377	-1.89527		Low confidence		279	1.367			No	36	4	even	Yes		0.767912	10.8914	[D7]PE 15:0_18:1	0.00934656	0.00934361	0.00922136	0.0505053	0.0600625	0.0495506
P_433	12.01	760.621	Pos	[M+H]+, [M+Na]+	759.614	PE O-38:1	Sum composition - Species level	PE O-38:1	MS/MS match		PE O-	PE	-0.517	-0.679	985.1	High confidence	19.6	291.9	1.431	2.2	C43H86NO7P	Yes	38	1	even	No		5.598	4.05344	[D7]PE 15:0_18:1	0.0829851	0.0743259	0.0803126	0.281781	0.279577	0.261517
P_434	11.77	758.605	Pos	[M+H]+, [M+Na]+	757.598	PE O-38:2	Sum composition - Species level	PE O-38:2	MS/MS match		PE O-	PE	-0.471	-0.621	946.2	High confidence	74.8	288.5	1.415	1.7	C43H84NO7P	Yes	38	2	even	Yes		7.65754	8.79087	[D7]PE 15:0_18:1	0.153705	0.133245	0.13732	0.507889	0.429442	0.450135
P_436	10.15	754.574	Pos	[M+H]+	753.567	PE O-38:4	Sum composition - Species level	PE O-38:4	MS/MS match		PE O-	PE	-0.484	-0.642	845.2	High confidence	29.3	285	1.398	1.8	C43H80NO7P	Yes	38	4	even	Yes		7.3332	66.0934	[D7]PE 15:0_18:1	0.0526609	0.05885	0.0514135	0.00787944	0.00966305	0.0016229
P_437	10.74	754.574	Pos	[M+H]+	753.567	PE O-38:4	Sum composition - Species level	PE O-38:4	MS/MS match		PE O-	PE	-0.475	-0.63	971.4	High confidence	36.8	285.3	1.399	1.9	C43H80NO7P	Yes	38	4	even	Yes		4.92004	0.72723	[D7]PE 15:0_18:1	0.0708371	0.0668314	0.064266	0.213794	0.214228	0.216692
P_438	8.45	750.543	Pos	[M+H]+	749.536	PE O-38:6	Sum composition - Species level	PE O-38:6	MS/MS match		PE O-	PE	-0.072	-0.095	986.8	High confidence	16.5	282.2	1.384	2.1	C43H76NO7P	Yes	38	6	even	Yes		2.2793	6.69088	[D7]PE 15:0_18:1	0.076283	0.0760064	0.0731872	0.23555	0.256695	0.269139
P_440	12.28	788.653	Pos	[M+H]+	787.645	PE O-40:1	Sum composition - Species level	PE O-40:1	MS/MS match		PE O-	PE	-0.115	-0.146	701.7	High confidence	4.7	299.7	1.471	2.7	C45H90NO7P	Yes	40	1	even	No		0.767912	5.50198	[D7]PE 15:0_18:1	0.00801623	0.00801371	0.00790886	0.0434271	0.0399981	0.0391921
P_442	11.87	784.622	Pos	[M+H]+	783.614	PE O-40:3	Sum composition - Species level	PE O-40:3	MS/MS match		PE O-	PE	0.116	0.148	959.5	High confidence	79.8	294.1	1.443	2	C45H86NO7P	Yes	40	3	even	Yes		0.767912	6.49774	[D7]PE 15:0_18:1	0.012533	0.012529	0.0123651	0.0679266	0.0613793	0.0603549
P_445	10.85	780.59	Pos	[M+H]+	779.583	PE O-40:5	Sum composition - Species level	PE O-40:5	MS/MS match		PE O-	PE	-0.139	-0.178	965.2	High confidence	49.6	289.2	1.419	1.6	C45H82NO7P	Yes	40	5	even	Yes		6.116	2.78458	[D7]PE 15:0_18:1	0.0726573	0.076497	0.0820325	0.0872867	0.0869336	0.091369
P_5091	5.88	806.608	Pos	[M+H]+	805.599	PE O-40:6	Sum composition - Species level	PE O-40:6	MS match	LIPID MAPS	PE O-	PE	2.064	2.55887		Low confidence		297.4	1.46			No	40	6	even	Yes		5.88712	30.6498	[D7]PE 15:0_18:1	0.0513571	0.0514251	0.0568154	0.0112351	0.00678905	0.0068714
P_6082	7.42	778.577	Pos	[M+H]+	777.567	PE O-40:6	Sum composition - Species level	PE O-40:6	MS match	LIPID MAPS	PE O-	PE	1.603	2.05889		Low confidence		292.6	1.436			No	40	6	even	Yes		0.767912	18.5809	[D7]PE 15:0_18:1	0.0087457	0.00874294	0.00862855	0.0477013	0.0326999	0.0408556
P_446	10.22	778.574	Pos	[M+H]+	777.567	PE O-40:6	Sum composition - Species level	PE O-40:6	MS/MS match		PE O-	PE	-0.075	-0.097	983.8	High confidence	17.6	289.4	1.42	2.4	C45H80NO7P	Yes	40	6	even	Yes		4.6001	2.21717	[D7]PE 15:0_18:1	0.13799	0.126333	0.129432	0.326246	0.326215	0.338921
P_447	8.55	776.558	Pos	[M+H]+	775.55	PE O-40:7	Sum composition - Species level	PE O-40:7	MS/MS match		PE O-	PE	-1.136	-1.463	832.2	High confidence	12.5	285.1	1.399	1.5	C45H78NO7P	Yes	40	7	even	Yes		18.5801	2.21451	[D7]PE 15:0_18:1	0.00591103	0.00682813	0.00850569	0.0294868	0.0299017	0.0286278
P_8022	12.64	812.655	Pos	[M+H]+	811.645	PE O-42:3	Sum composition - Species level	PE O-42:3	MS match	LIPID MAPS	PE O-	PE	1.843	2.26788		Low confidence		294.7	1.447			No	42	3	even	Yes		0.767912	11.7383	[D7]PE 15:0_18:1	0.306584	0.306488	0.302478	1.66575	1.33707	1.40973
P_7614	11.99	808.622	Pos	[M+H]+	807.614	PE O-42:5	Sum composition - Species level	PE O-42:5	MS match	LIPID MAPS	PE O-	PE	-0.017	-0.0210234		Low confidence		297.2	1.459			No	42	5	even	Yes		0.767912	5.24444	[D7]PE 15:0_18:1	0.00711891	0.00711667	0.00702356	0.03854	0.0351569	0.0385723
P_451	11.58	806.606	Pos	[M+H]+, [M+Na]+	805.599	PE O-42:6	Sum composition - Species level	PE O-42:6	MS/MS match		PE O-	PE	-0.14	-0.174	950.4	High confidence	4.1	296.1	1.453	2.4	C47H84NO7P	Yes	42	6	even	Yes		8.10939	4.50241	[D7]PE 15:0_18:1	0.0868013	0.075794	0.0881499	0.577114	0.532402	0.53655
P_7255	11.62	802.573	Pos	[M+H]+	801.567	PE O-42:8	Sum composition - Species level	PE O-42:8	MS match	LIPID MAPS	PE O-	PE	-2.407	-2.9991		Low confidence		297.2	1.459			No	42	8	even	Yes		0.767912	13.8142	[D7]PE 15:0_18:1	0.00536368	0.00536199	0.00529184	0.0291864	0.0220832	0.0259843
P_7205	11.59	840.685	Pos	[M+H]+	839.677	PE O-44:3	Sum composition - Species level	PE O-44:3	MS match	LIPID MAPS	PE O-	PE	0.843	1.00275		Low confidence		300.2	1.475			No	44	3	even	Yes		2.47277	30.6498	[D7]PE 15:0_18:1	0.17254	0.172896	0.180217	0.0377462	0.022809	0.0230857
P_452	12.02	836.652	Pos	[M+H]+	835.645	PE O-44:5	Sum composition - Species level	PE O-44:5	MS/MS match		PE O-	PE	-0.742	-0.886	927.7	High confidence	7.3	301.9	1.483	1.5	C49H90NO7P	Yes	44	5	even	Yes		0.767912	3.62076	[D7]PE 15:0_18:1	0.00906029	0.00905744	0.00893894	0.0488509	0.0506415	0.0525199
P_454	11.58	832.621	Pos	[M+H]+	831.614	PE O-44:7	Sum composition - Species level	PE O-44:7	MS/MS match		PE O-	PE	-0.554	-0.665	832.8	High confidence	93	299.4	1.471	2	C49H86NO7P	Yes	44	7	even	Yes		0.767912	7.36733	[D7]PE 15:0_18:1	0.00551095	0.00550922	0.00543714	0.0298834	0.0257794	0.0280448
P_7328	11.73	862.668	Pos	[M+H]+	861.661	PE O-46:6	Sum composition - Species level	PE O-46:6	MS match	LIPID MAPS	PE O-	PE	-0.607	-0.70363		Low confidence		313.5	1.541			No	46	6	even	Yes		0.767912	3.78096	[D7]PE 15:0_18:1	0.00531349	0.00531182	0.00524232	0.0286416	0.0299211	0.0308892
P_6335	8.3	794.567	Pos	[M+NH4]+	776.536	PEth 40:6	Sum composition - Species level	PEth 40:6	MS match	LIPID MAPS	PEth	GP	-2.101	-2.6442		Low confidence		294.8	1.447			No	40	6	even	Yes		0.767912	16.3528	[D7]PE 15:0_18:1	0.0227717	0.0227645	0.0224667	0.123996	0.0969985	0.0923686
P_456	7.01	766.56	Pos	[M+NH4]+	748.526	PG 16:0_18:1	Molecular level	PG 34:1	MS/MS match		PG	PG	0.308	0.402	896.4	High confidence	3.5	292.7	1.436		C40H77O10P	No	34	1	even	No		1.52281	8.74001	[D7]PG 15:0_18:1	0.441622	0.452062	0.454507	0.00333263	0.00281753	0.00296335
P_457	6.16	788.543	Pos	[M+NH4]+	770.509	PG 16:0_20:4	Molecular level	PG 36:4	MS/MS match		PG	PG	-0.352	-0.446	863.5	High confidence	85.5	290.8	1.427		C42H75O10P	No	36	4	even	Yes		0.925306	46.9305	[D7]PG 15:0_18:1	0.0505104	0.0514448	0.0508698	0.0101723	0.00476955	0.00485037
P_459	5.61	762.527	Pos	[M+NH4]+	744.494	PG 16:1_18:2	Molecular level	PG 34:3	MS/MS match		PG	PG	-0.498	-0.653	859.6	High confidence	30.6	284	1.393		C40H73O10P	No	34	3	even	Yes		3.81312	46.9305	[D7]PG 15:0_18:1	0.0268504	0.024989	0.0265349	0.00503812	0.00236226	0.00240229
P_460	7.33	792.575	Pos	[M+NH4]+, [M+H]+	774.541	PG 18:0_18:2	Molecular level	PG 36:2	MS/MS match		PG	PG	-0.325	-0.41	933.2	High confidence	9	295	1.448		C42H79O10P	No	36	2	even	Yes		5.17465	46.9305	[D7]PG 15:0_18:1	0.349008	0.353053	0.320677	0.0657194	0.0308144	0.0313365
P_462	6.46	792.575	Pos	[M+NH4]+, [M+Na]+	774.541	PG 18:1/18:1	Molecular level	PG 36:2	MS/MS match		PG	PG	-0.303	-0.382	920.9	High confidence	1	293.6	1.441		C42H79O10P	No	36	2	even	Yes		2.16002	46.9305	[D7]PG 15:0_18:1	0.314949	0.309644	0.301698	0.0617545	0.0289553	0.029446
P_465	5.84	790.559	Pos	[M+NH4]+	772.525	PG 18:1_18:2	Molecular level	PG 36:3	MS/MS match		PG	PG	-0.374	-0.473	805.4	High confidence	22.8	289.4	1.42		C42H77O10P	No	36	3	even	Yes		6.32578	76.9872	[D7]PG 15:0_18:1	0.0658499	0.0679028	0.0742625	0.000144864	6.79236e-05	0.000345373
P_467	5.78	788.543	Pos	[M+NH4]+, [M+H]+	770.51	PG 18:2/18:2	Molecular level	PG 36:4	MS/MS match		PG	PG	-0.201	-0.255	949.6	High confidence	51.8	287.1	1.409		C42H75O10P	No	36	4	even	Yes		2.98757	76.9872	[D7]PG 15:0_18:1	0.108017	0.11044	0.104076	0.00014335	6.72136e-05	0.000341763
P_2470	3.05	680.449	Pos	[M+NH4]+	662.416	PG 28:2	Sum composition - Species level	PG 28:2	MS match	LIPID MAPS	PG	PG	-0.381	-0.559924		Low confidence		263.6	1.29			No	28	2	even	Yes		3.51419	46.9305	[D7]PG 15:0_18:1	0.0342168	0.0367031	0.0353486	0.00689528	0.00323305	0.00328783
P_2583	3.2	680.449	Pos	[M+NH4]+	662.416	PG 28:2	Sum composition - Species level	PG 28:2	MS match	LIPID MAPS	PG	PG	-0.791	-1.16247		Low confidence		266.8	1.306			No	28	2	even	Yes		2.38018	46.9305	[D7]PG 15:0_18:1	0.0115009	0.0117154	0.0120558	0.00231616	0.001086	0.0011044
P_3012	3.6	680.449	Pos	[M+NH4]+	662.416	PG 28:2	Sum composition - Species level	PG 28:2	MS match	LIPID MAPS	PG	PG	-0.571	-0.839151		Low confidence		266	1.302			No	28	2	even	Yes		5.84246	46.9305	[D7]PG 15:0_18:1	0.138367	0.131883	0.14807	0.0265759	0.0124608	0.012672
P_3130	3.82	680.45	Pos	[M+NH4]+	662.416	PG 28:2	Sum composition - Species level	PG 28:2	MS match	LIPID MAPS	PG	PG	0.059	0.0867074		Low confidence		265.1	1.297			No	28	2	even	Yes		4.08766	21.4312	[D7]PG 15:0_18:1	0.0217594	0.0200597	0.0207832	0.000553966	0.000357368	0.00046872
P_2703	3.36	696.445	Pos	[M+NH4]+	678.411	PG 28:2;O	Sum composition - Species level	PG 28:2;O	MS match	LIPID MAPS	PG	PG	-0.086	-0.123484		Low confidence		267.8	1.311			No	28	2	even	Yes	O	4.56816	75.6361	[D7]PG 15:0_18:1	0.0838847	0.0863766	0.0916939	3.6847e-05	8.63837e-05	1.75695e-05
P_3043	3.68	696.445	Pos	[M+NH4]+	678.411	PG 28:2;O	Sum composition - Species level	PG 28:2;O	MS match	LIPID MAPS	PG	PG	0.404	0.580089		Low confidence		266.5	1.305			No	28	2	even	Yes	O	29.1172	46.9305	[D7]PG 15:0_18:1	0.0155088	0.0204734	0.0113048	0.00232971	0.00109235	0.00111086
P_3134	3.81	708.481	Pos	[M+NH4]+	690.447	PG 30:2	Sum composition - Species level	PG 30:2	MS match	LIPID MAPS	PG	PG	-0.321	-0.453082		Low confidence		270.1	1.323			No	30	2	even	Yes		4.38001	46.9305	[D7]PG 15:0_18:1	0.0430399	0.0452681	0.046979	0.00867356	0.00406684	0.00413575
P_2656	3.3	704.448	Pos	[M+NH4]+	686.416	PG 30:4	Sum composition - Species level	PG 30:4	MS match	LIPID MAPS	PG	PG	-1.971	-2.79793		Low confidence		270.3	1.324			No	30	4	even	Yes		5.83142	16.0664	[D7]PG 15:0_18:1	0.116694	0.120564	0.13055	0.0014234	0.00106382	0.00112096
P_2773	3.47	704.448	Pos	[M+NH4]+	686.416	PG 30:4	Sum composition - Species level	PG 30:4	MS match	LIPID MAPS	PG	PG	-1.811	-2.5708		Low confidence		269.5	1.32			No	30	4	even	Yes		3.04652	29.9566	[D7]PG 15:0_18:1	0.0541259	0.053808	0.0511818	0.000527467	0.000291693	0.000376661
P_3343	4.02	704.448	Pos	[M+NH4]+	686.416	PG 30:4	Sum composition - Species level	PG 30:4	MS match	LIPID MAPS	PG	PG	-1.901	-2.69856		Low confidence		271.4	1.329			No	30	4	even	Yes		13.3009	69.1669	[D7]PG 15:0_18:1	0.0266749	0.0253313	0.0205539	0.000316732	0.000191109	5.65401e-05
P_2720	3.38	738.491	Pos	[M+NH4]+	720.458	PG 31:2;O	Sum composition - Species level	PG 31:2;O	MS match	LIPID MAPS	PG	PG	-0.226	-0.306029		Low confidence		275	1.348			No	31	2	odd	Yes	O	2.58517	46.9305	[D7]PG 15:0_18:1	0.0279837	0.0275026	0.0289323	0.00553857	0.00259692	0.00264092
P_3162	3.84	738.491	Pos	[M+NH4]+	720.458	PG 31:2;O	Sum composition - Species level	PG 31:2;O	MS match	LIPID MAPS	PG	PG	-0.146	-0.1977		Low confidence		275.4	1.35			No	31	2	odd	Yes	O	1.66787	46.9305	[D7]PG 15:0_18:1	0.0136509	0.013992	0.0135566	0.00274865	0.00128878	0.00131062
P_3321	4.01	720.481	Pos	[M+NH4]+	702.447	PG 31:3	Sum composition - Species level	PG 31:3	MS match	LIPID MAPS	PG	PG	-0.451	-0.625971		Low confidence		273.7	1.341			No	31	3	odd	Yes		6.70474	46.9305	[D7]PG 15:0_18:1	0.0544092	0.0582384	0.0622251	0.0109688	0.00514303	0.00523018
P_3518	4.14	720.481	Pos	[M+NH4]+	702.447	PG 31:3	Sum composition - Species level	PG 31:3	MS match	LIPID MAPS	PG	PG	-0.371	-0.514934		Low confidence		274.7	1.346			No	31	3	odd	Yes		1.73053	46.9305	[D7]PG 15:0_18:1	0.0603853	0.0611682	0.0591039	0.0120969	0.00567196	0.00576807
P_3826	4.4	720.48	Pos	[M+NH4]+	702.447	PG 31:3	Sum composition - Species level	PG 31:3	MS match	LIPID MAPS	PG	PG	-0.781	-1.084		Low confidence		273	1.338			No	31	3	odd	Yes		4.82924	46.9305	[D7]PG 15:0_18:1	0.0146149	0.0138265	0.0152289	0.00278663	0.00130659	0.00132873
P_2978	3.58	736.475	Pos	[M+NH4]+	718.442	PG 31:3;O	Sum composition - Species level	PG 31:3;O	MS match	LIPID MAPS	PG	PG	-0.816	-1.10798		Low confidence		274.5	1.345			No	31	3	odd	Yes	O	8.05253	46.9305	[D7]PG 15:0_18:1	0.0209558	0.0178294	0.0194896	0.00359728	0.00168669	0.00171527
P_3135	3.82	736.476	Pos	[M+NH4]+	718.442	PG 31:3;O	Sum composition - Species level	PG 31:3;O	MS match	LIPID MAPS	PG	PG	-0.256	-0.347601		Low confidence		274.4	1.345			No	31	3	odd	Yes	O	6.52924	46.9305	[D7]PG 15:0_18:1	0.0115799	0.0130806	0.0118745	0.00233318	0.00109398	0.00111251
P_2730	3.37	718.465	Pos	[M+NH4]+	700.432	PG 31:4	Sum composition - Species level	PG 31:4	MS match	LIPID MAPS	PG	PG	-0.831	-1.15663		Low confidence		272	1.333			No	31	4	odd	Yes		7.32042	46.9305	[D7]PG 15:0_18:1	0.0135531	0.0136385	0.0153941	0.00272878	0.00127947	0.00130115
P_2895	3.52	718.465	Pos	[M+NH4]+	700.432	PG 31:4	Sum composition - Species level	PG 31:4	MS match	LIPID MAPS	PG	PG	-0.781	-1.08704		Low confidence		273	1.338			No	31	4	odd	Yes		1.22953	46.9305	[D7]PG 15:0_18:1	0.0160566	0.0163664	0.0164312	0.00323368	0.0015162	0.0015419
P_2533	3.16	734.46	Pos	[M+NH4]+	716.426	PG 31:4;O	Sum composition - Species level	PG 31:4;O	MS match	LIPID MAPS	PG	PG	-0.376	-0.511941		Low confidence		275	1.348			No	31	4	odd	Yes	O	6.88789	46.9305	[D7]PG 15:0_18:1	0.0167235	0.0162385	0.0184833	0.00327099	0.00153369	0.00155968
P_2337	2.83	716.449	Pos	[M+NH4]+	698.416	PG 31:5	Sum composition - Species level	PG 31:5	MS match	LIPID MAPS	PG	PG	-0.561	-0.783028		Low confidence		271.3	1.329			No	31	5	odd	Yes		12.039	46.9305	[D7]PG 15:0_18:1	0.0109041	0.0135307	0.0135591	0.00220574	0.00103423	0.00105175
P_2440	3.01	716.449	Pos	[M+NH4]+	698.416	PG 31:5	Sum composition - Species level	PG 31:5	MS match	LIPID MAPS	PG	PG	-0.531	-0.741155		Low confidence		270.4	1.325			No	31	5	odd	Yes		6.40645	46.9305	[D7]PG 15:0_18:1	0.0426914	0.0482305	0.0472207	0.00861581	0.00403977	0.00410822
P_2698	3.34	716.45	Pos	[M+NH4]+	698.416	PG 31:5	Sum composition - Species level	PG 31:5	MS match	LIPID MAPS	PG	PG	-0.091	-0.127015		Low confidence		270.5	1.325			No	31	5	odd	Yes		5.62063	46.9305	[D7]PG 15:0_18:1	0.0120863	0.0117317	0.0130658	0.00236317	0.00110804	0.00112681
P_3102	3.78	716.448	Pos	[M+NH4]+	698.416	PG 31:5	Sum composition - Species level	PG 31:5	MS match	LIPID MAPS	PG	PG	-1.931	-2.69523		Low confidence		273.3	1.339			No	31	5	odd	Yes		1.65276	46.9305	[D7]PG 15:0_18:1	0.102762	0.10078	0.0994446	0.0202896	0.00951333	0.00967453
P_2376	2.86	732.444	Pos	[M+NH4]+	714.411	PG 31:5;O	Sum composition - Species level	PG 31:5;O	MS match	LIPID MAPS	PG	PG	-0.196	-0.267597		Low confidence		270.5	1.326			No	31	5	odd	Yes	O	6.85766	46.9305	[D7]PG 15:0_18:1	0.0262286	0.0293028	0.0259442	0.00528081	0.00247605	0.00251801
P_2836	3.47	732.444	Pos	[M+NH4]+	714.411	PG 31:5;O	Sum composition - Species level	PG 31:5;O	MS match	LIPID MAPS	PG	PG	-0.656	-0.895631		Low confidence		272.1	1.334			No	31	5	odd	Yes	O	3.42874	46.9305	[D7]PG 15:0_18:1	0.0178618	0.0177091	0.016758	0.00343225	0.00160931	0.00163658
P_3363	4.04	732.479	Pos	[M+NH4]+	714.447	PG 32:4	Sum composition - Species level	PG 32:4	MS match	LIPID MAPS	PG	PG	-2.031	-2.77277		Low confidence		275.8	1.352			No	32	4	even	Yes		2.99237	72.8527	[D7]PG 15:0_18:1	0.105615	0.110649	0.104704	0.00124422	0.000194882	0.000721432
P_3159	3.82	766.523	Pos	[M+NH4]+	748.489	PG 33:2;O	Sum composition - Species level	PG 33:2;O	MS match	LIPID MAPS	PG	PG	-0.246	-0.32093		Low confidence		281.4	1.38			No	33	2	odd	Yes	O	1.7852	46.9305	[D7]PG 15:0_18:1	0.0386008	0.0389108	0.0399362	0.00777217	0.0036442	0.00370595
P_3468	4.11	766.522	Pos	[M+NH4]+	748.489	PG 33:2;O	Sum composition - Species level	PG 33:2;O	MS match	LIPID MAPS	PG	PG	-0.706	-0.921042		Low confidence		279.9	1.373			No	33	2	odd	Yes	O	5.71182	46.9305	[D7]PG 15:0_18:1	0.0386434	0.0392819	0.0352709	0.00722944	0.00338973	0.00344717
P_3925	4.56	748.512	Pos	[M+NH4]+	730.478	PG 33:3	Sum composition - Species level	PG 33:3	MS match	LIPID MAPS	PG	PG	-0.731	-0.976604		Low confidence		278.4	1.365			No	33	3	odd	Yes		0.242227	31.5731	[D7]PG 15:0_18:1	0.208355	0.2074	0.207601	8.5808e-05	5.5598e-05	4.81356e-05
P_4007	4.72	748.512	Pos	[M+NH4]+	730.478	PG 33:3	Sum composition - Species level	PG 33:3	MS match	LIPID MAPS	PG	PG	-0.091	-0.121574		Low confidence		281.5	1.38			No	33	3	odd	Yes		2.05291	46.9305	[D7]PG 15:0_18:1	0.232171	0.241898	0.236839	0.0467742	0.0219314	0.022303
P_3235	3.96	764.507	Pos	[M+NH4]+	746.473	PG 33:3;O	Sum composition - Species level	PG 33:3;O	MS match	LIPID MAPS	PG	PG	-0.186	-0.243294		Low confidence		280.1	1.374			No	33	3	odd	Yes	O	8.1766	46.9305	[D7]PG 15:0_18:1	0.0176086	0.0149974	0.015933	0.00302401	0.00141789	0.00144192
P_3573	4.13	746.496	Pos	[M+NH4]+	728.463	PG 33:4	Sum composition - Species level	PG 33:4	MS match	LIPID MAPS	PG	PG	-0.821	-1.0998		Low confidence		278.6	1.366			No	33	4	odd	Yes		8.85087	46.9305	[D7]PG 15:0_18:1	0.0250891	0.0269059	0.0225295	0.00461947	0.00216597	0.00220267
P_3705	4.24	746.496	Pos	[M+NH4]+	728.463	PG 33:4	Sum composition - Species level	PG 33:4	MS match	LIPID MAPS	PG	PG	-0.221	-0.29605		Low confidence		278.3	1.364			No	33	4	odd	Yes		2.75381	46.9305	[D7]PG 15:0_18:1	0.0220089	0.0232139	0.0223556	0.00443361	0.00207882	0.00211405
P_4106	4.83	746.497	Pos	[M+NH4]+	728.463	PG 33:4	Sum composition - Species level	PG 33:4	MS match	LIPID MAPS	PG	PG	0.079	0.105828		Low confidence		278.6	1.366			No	33	4	odd	Yes		1.14589	131.881	[D7]PG 15:0_18:1	0.183134	0.183661	0.187033	0.000191806	1.79867e-05	1.82915e-05
P_2974	3.58	744.481	Pos	[M+NH4]+	726.447	PG 33:5	Sum composition - Species level	PG 33:5	MS match	LIPID MAPS	PG	PG	-0.011	-0.0147754		Low confidence		278.6	1.366			No	33	5	odd	Yes		2.6859	46.9305	[D7]PG 15:0_18:1	0.0345365	0.0362355	0.0346728	0.00695558	0.00326132	0.00331658
P_3084	3.77	744.481	Pos	[M+NH4]+	726.447	PG 33:5	Sum composition - Species level	PG 33:5	MS match	LIPID MAPS	PG	PG	-0.421	-0.565495		Low confidence		275.6	1.351			No	33	5	odd	Yes		0.960006	46.9305	[D7]PG 15:0_18:1	0.0710299	0.0723495	0.071357	0.0143047	0.00670717	0.00682082
P_3440	4.08	744.481	Pos	[M+NH4]+	726.447	PG 33:5	Sum composition - Species level	PG 33:5	MS match	LIPID MAPS	PG	PG	-0.321	-0.431173		Low confidence		276.3	1.354			No	33	5	odd	Yes		6.39535	76.9872	[D7]PG 15:0_18:1	0.0197059	0.0182983	0.0173611	4.31564e-05	2.02351e-05	0.00010289
P_2841	3.47	760.475	Pos	[M+NH4]+	742.442	PG 33:5;O	Sum composition - Species level	PG 33:5;O	MS match	LIPID MAPS	PG	PG	-0.536	-0.704822		Low confidence		279.2	1.369			No	33	5	odd	Yes	O	2.91587	46.9305	[D7]PG 15:0_18:1	0.0319039	0.0316422	0.0333891	0.00637104	0.00298724	0.00303786
P_3010	3.61	760.476	Pos	[M+NH4]+	742.442	PG 33:5;O	Sum composition - Species level	PG 33:5;O	MS match	LIPID MAPS	PG	PG	-0.136	-0.178835		Low confidence		276.8	1.358			No	33	5	odd	Yes	O	16.6055	46.9305	[D7]PG 15:0_18:1	0.0317685	0.0308386	0.0231239	0.00476183	0.00223272	0.00227055
P_3115	3.78	760.475	Pos	[M+NH4]+	742.442	PG 33:5;O	Sum composition - Species level	PG 33:5;O	MS match	LIPID MAPS	PG	PG	-0.696	-0.915216		Low confidence		277.1	1.359			No	33	5	odd	Yes	O	2.08689	46.9305	[D7]PG 15:0_18:1	0.0129564	0.0124763	0.0125257	0.00251269	0.00117814	0.00119811
P_3317	3.99	760.474	Pos	[M+NH4]+	742.442	PG 33:5;O	Sum composition - Species level	PG 33:5;O	MS match	LIPID MAPS	PG	PG	-1.916	-2.51947		Low confidence		280	1.373			No	33	5	odd	Yes	O	10.4222	46.9305	[D7]PG 15:0_18:1	0.0117616	0.0126757	0.0144187	0.00237148	0.00111193	0.00113077
P_4021	4.73	764.543	Pos	[M+NH4]+	746.51	PG 34:2	Sum composition - Species level	PG 34:2	MS match	LIPID MAPS	PG	PG	-0.551	-0.720691		Low confidence		284.9	1.397			No	34	2	even	Yes		5.82366	46.9305	[D7]PG 15:0_18:1	0.0161945	0.014763	0.0145802	0.00297222	0.00139361	0.00141722
P_4201	4.89	745.501	Pos	[M+H]+	744.494	PG 34:3	Sum composition - Species level	PG 34:3	MS match	LIPID MAPS	PG	PG	-0.903	-1.21126		Low confidence		285.6	1.4			No	34	3	even	Yes		4.01064	46.9305	[D7]PG 15:0_18:1	0.0197072	0.0182419	0.0186473	0.00367521	0.00172322	0.00175242
P_3944	4.58	761.496	Pos	[M+H]+	760.489	PG 34:3;O	Sum composition - Species level	PG 34:3;O	MS match	LIPID MAPS	PG	PG	-0.698	-0.916616		Low confidence		284.9	1.397			No	34	3	even	Yes	O	7.10733	46.9305	[D7]PG 15:0_18:1	0.0152894	0.0139607	0.0133112	0.00272588	0.0012781	0.00129976
P_3993	4.69	761.497	Pos	[M+H]+	760.489	PG 34:3;O	Sum composition - Species level	PG 34:3;O	MS match	LIPID MAPS	PG	PG	0.262	0.344059		Low confidence		287.9	1.412			No	34	3	even	Yes	O	12.3035	46.9305	[D7]PG 15:0_18:1	0.0102247	0.0123196	0.0130313	0.00206682	0.000969085	0.000985506
P_1506	9.02	780.573	Pos	[M+NH4]+	762.541	PG 35:1	Sum composition - Species level	PG 35:1	MS match	LIPID MAPS	PG	PG	-2.151	-2.75566		Low confidence		294.9	1.447			No	35	1	odd	No		6.08881	37.4387	[D7]PG 15:0_18:1	0.0120111	0.0132536	0.0134666	0.0190645	0.00942233	0.0117848
P_3876	4.51	794.555	Pos	[M+NH4]+	776.52	PG 35:2;O	Sum composition - Species level	PG 35:2;O	MS match	LIPID MAPS	PG	PG	0.774	0.974131		Low confidence		287.7	1.412			No	35	2	odd	Yes	O	7.04527	46.9305	[D7]PG 15:0_18:1	0.0619222	0.0694485	0.0706923	0.0124962	0.00585919	0.00595847
P_4506	5.16	776.544	Pos	[M+NH4]+	758.51	PG 35:3	Sum composition - Species level	PG 35:3	MS match	LIPID MAPS	PG	PG	-0.061	-0.0785532		Low confidence		284.1	1.394			No	35	3	odd	Yes		4.52966	46.9305	[D7]PG 15:0_18:1	0.454023	0.455653	0.420091	0.0860804	0.0403612	0.0410451
P_4608	5.32	776.543	Pos	[M+NH4]+	758.51	PG 35:3	Sum composition - Species level	PG 35:3	MS match	LIPID MAPS	PG	PG	-0.231	-0.297472		Low confidence		287.8	1.412			No	35	3	odd	Yes		3.29846	46.9305	[D7]PG 15:0_18:1	0.434767	0.440968	0.413902	0.0847618	0.0397429	0.0404164
P_4533	5.2	792.538	Pos	[M+NH4]+	774.505	PG 35:3;O	Sum composition - Species level	PG 35:3;O	MS match	LIPID MAPS	PG	PG	-0.276	-0.348248		Low confidence		286.2	1.405			No	35	3	odd	Yes	O	10.6019	46.9305	[D7]PG 15:0_18:1	0.0157883	0.0132072	0.0161192	0.00266918	0.00125152	0.00127273
P_4147	4.88	774.528	Pos	[M+NH4]+	756.494	PG 35:4	Sum composition - Species level	PG 35:4	MS match	LIPID MAPS	PG	PG	-0.391	-0.504824		Low confidence		284.8	1.397			No	35	4	odd	Yes		4.73358	46.9305	[D7]PG 15:0_18:1	0.0658674	0.0694611	0.0724127	0.0132746	0.00622416	0.00632963
P_4649	5.34	774.528	Pos	[M+NH4]+	756.494	PG 35:4	Sum composition - Species level	PG 35:4	MS match	LIPID MAPS	PG	PG	-0.431	-0.556468		Low confidence		282.5	1.386			No	35	4	odd	Yes		25.654	46.9305	[D7]PG 15:0_18:1	0.290072	0.323126	0.190981	0.0394705	0.0185069	0.0188205
P_4710	5.44	774.528	Pos	[M+NH4]+	756.494	PG 35:4	Sum composition - Species level	PG 35:4	MS match	LIPID MAPS	PG	PG	0.429	0.553886		Low confidence		285.7	1.402			No	35	4	odd	Yes		3.68261	46.9305	[D7]PG 15:0_18:1	0.355541	0.381976	0.374679	0.0716778	0.0336081	0.0341776
P_4854	5.57	774.528	Pos	[M+NH4]+	756.494	PG 35:4	Sum composition - Species level	PG 35:4	MS match	LIPID MAPS	PG	PG	-0.241	-0.311157		Low confidence		286.4	1.405			No	35	4	odd	Yes		2.12477	46.9305	[D7]PG 15:0_18:1	0.0511271	0.0533441	0.0521597	0.0103003	0.00482959	0.00491143
P_4253	4.92	772.512	Pos	[M+NH4]+	754.478	PG 35:5	Sum composition - Species level	PG 35:5	MS match	LIPID MAPS	PG	PG	0.099	0.128153		Low confidence		283	1.388			No	35	5	odd	Yes		3.20744	46.9305	[D7]PG 15:0_18:1	0.0770812	0.0737749	0.0724447	0.0148264	0.00695176	0.00706956
P_4425	5.05	772.512	Pos	[M+NH4]+	754.478	PG 35:5	Sum composition - Species level	PG 35:5	MS match	LIPID MAPS	PG	PG	-0.221	-0.28608		Low confidence		282.4	1.385			No	35	5	odd	Yes		2.54398	46.9305	[D7]PG 15:0_18:1	0.0307906	0.0297191	0.029317	0.00598317	0.00280538	0.00285292
P_6229	7.94	795.576	Pos	[M+H]+	794.567	PG 36:0;O	Sum composition - Species level	PG 36:0;O	MS match	LIPID MAPS	PG	PG	0.762	0.957798		Low confidence		466.1	1.154			No	36	0	even	No	O	0.946397	41.1662	[D7]PG 15:0_18:1	0.00983389	0.00983399	0.00967362	0.0494039	0.025382	0.0256749
P_1494	8.72	795.575	Pos	[M+H]+	794.567	PG 36:0;O	Sum composition - Species level	PG 36:0;O	MS match	LIPID MAPS	PG	PG	0.152	0.191057		Low confidence		465	1.151			No	36	0	even	No	O	0.946397	48.6016	[D7]PG 15:0_18:1	0.00841847	0.00841856	0.00828127	0.0443892	0.0198481	0.0210918
P_1402	7	793.56	Pos	[M+H]+	792.552	PG 36:1;O	Sum composition - Species level	PG 36:1;O	MS match	LIPID MAPS	PG	PG	0.112	0.141136		Low confidence		461.7	1.143			No	36	1	even	No	O	0.946397	41.3839	[D7]PG 15:0_18:1	0.00478246	0.0047825	0.00470451	0.0240275	0.0122511	0.012499
P_6136	7.6	793.56	Pos	[M+H]+	792.552	PG 36:1;O	Sum composition - Species level	PG 36:1;O	MS match	LIPID MAPS	PG	PG	0.552	0.6956		Low confidence		462.5	1.145			No	36	1	even	No	O	19.0616	50.1958	[D7]PG 15:0_18:1	0.0282307	0.0332155	0.0225492	0.134683	0.0593249	0.0618223
P_4394	5.01	792.575	Pos	[M+NH4]+	774.541	PG 36:2	Sum composition - Species level	PG 36:2	MS match	LIPID MAPS	PG	PG	-0.021	-0.0264959		Low confidence		293.5	1.44			No	36	2	even	Yes		1.667	46.9305	[D7]PG 15:0_18:1	0.0399008	0.03861	0.0390791	0.00777719	0.00364655	0.00370834
P_4875	5.58	792.575	Pos	[M+NH4]+	774.541	PG 36:2	Sum composition - Species level	PG 36:2	MS match	LIPID MAPS	PG	PG	0.389	0.490805		Low confidence		296.1	1.453			No	36	2	even	Yes		2.10562	46.9305	[D7]PG 15:0_18:1	0.0345377	0.0335991	0.0331437	0.00676432	0.00317164	0.00322539
P_5592	6.63	808.569	Pos	[M+NH4]+	790.536	PG 36:2;O	Sum composition - Species level	PG 36:2;O	MS match	LIPID MAPS	PG	PG	-0.396	-0.489754		Low confidence		295	1.448			No	36	2	even	Yes	O	16.466	46.9305	[D7]PG 15:0_18:1	0.00910643	0.00910903	0.0119781	0.00183327	0.000859582	0.000874147
P_3957	4.64	790.559	Pos	[M+NH4]+	772.525	PG 36:3	Sum composition - Species level	PG 36:3	MS match	LIPID MAPS	PG	PG	-0.021	-0.0265635		Low confidence		292	1.433			No	36	3	even	Yes		1.9478	18.9933	[D7]PG 15:0_18:1	4.85136	5.01805	5.01953	0.00154838	0.00218563	0.00221484
P_4516	5.17	790.559	Pos	[M+NH4]+	772.525	PG 36:3	Sum composition - Species level	PG 36:3	MS match	LIPID MAPS	PG	PG	-0.451	-0.570482		Low confidence		293.6	1.441			No	36	3	even	Yes		0.393858	33.8816	[D7]PG 15:0_18:1	0.264148	0.26217	0.262626	0.00143728	0.000925962	0.000760542
P_4590	5.28	790.559	Pos	[M+NH4]+	772.525	PG 36:3	Sum composition - Species level	PG 36:3	MS match	LIPID MAPS	PG	PG	-0.121	-0.153056		Low confidence		296.5	1.455			No	36	3	even	Yes		5.3451	46.9305	[D7]PG 15:0_18:1	0.0631909	0.0689132	0.0698303	0.0127443	0.00597554	0.00607679
P_4791	5.5	790.559	Pos	[M+NH4]+	772.525	PG 36:3	Sum composition - Species level	PG 36:3	MS match	LIPID MAPS	PG	PG	-0.221	-0.279549		Low confidence		292	1.433			No	36	3	even	Yes		4.34877	46.9305	[D7]PG 15:0_18:1	0.0248057	0.0227488	0.0236319	0.00458476	0.00214969	0.00218612
P_3893	4.52	806.553	Pos	[M+NH4]+	788.52	PG 36:3;O	Sum composition - Species level	PG 36:3;O	MS match	LIPID MAPS	PG	PG	-0.886	-1.0985		Low confidence		292.8	1.438			No	36	3	even	Yes	O	1.77295	28.4311	[D7]PG 15:0_18:1	0.198087	0.205136	0.20064	0.000212598	0.00038281	0.000303254
P_4038	4.74	788.544	Pos	[M+NH4]+	770.51	PG 36:4	Sum composition - Species level	PG 36:4	MS match	LIPID MAPS	PG	PG	0.639	0.810355		Low confidence		291.1	1.429			No	36	4	even	Yes		1.34564	31.0668	[D7]PG 15:0_18:1	3.983	4.09103	4.0277	0.00267519	0.00168093	0.00155839
P_4458	5.09	788.544	Pos	[M+NH4]+	770.51	PG 36:4	Sum composition - Species level	PG 36:4	MS match	LIPID MAPS	PG	PG	0.399	0.505996		Low confidence		289.7	1.422			No	36	4	even	Yes		2.4376	75.6361	[D7]PG 15:0_18:1	0.899966	0.874605	0.857457	0.000213006	0.000499369	0.000101566
P_837	6.5	786.526	Pos	[M+NH4]+	768.494	PG 36:5	Sum composition - Species level	PG 36:5	MS match	LIPID MAPS	PG	PG	-2.231	-2.83652		Low confidence		281.9	1.383			No	36	5	even	Yes		5.25426	51.5399	[D7]PG 15:0_18:1	0.00681729	0.00657039	0.00728332	0.0255645	0.0108133	0.0117294
P_4237	4.94	804.575	Pos	[M+NH4]+	786.541	PG 37:3	Sum composition - Species level	PG 37:3	MS match	LIPID MAPS	PG	PG	-0.141	-0.175248		Low confidence		295	1.448			No	37	3	odd	Yes		1.40147	46.9305	[D7]PG 15:0_18:1	0.0592094	0.0608334	0.0604136	0.0119263	0.00559197	0.00568673
P_4430	5.03	802.56	Pos	[M+NH4]+	784.525	PG 37:4	Sum composition - Species level	PG 37:4	MS match	LIPID MAPS	PG	PG	0.739	0.920804		Low confidence		293.5	1.441			No	37	4	odd	Yes		1.26636	46.9305	[D7]PG 15:0_18:1	0.0440704	0.0437537	0.0429958	0.00879929	0.00412579	0.0041957
P_3981	4.69	818.553	Pos	[M+NH4]+	800.52	PG 37:4;O	Sum composition - Species level	PG 37:4;O	MS match	LIPID MAPS	PG	PG	-1.666	-2.0353		Low confidence		289.9	1.424			No	37	4	odd	Yes	O	12.6233	46.9305	[D7]PG 15:0_18:1	0.0288663	0.024791	0.0319758	0.00500715	0.00234775	0.00238753
P_3964	4.63	800.542	Pos	[M+NH4]+	782.51	PG 37:5	Sum composition - Species level	PG 37:5	MS match	LIPID MAPS	PG	PG	-1.721	-2.14979		Low confidence		297.7	1.461			No	37	5	odd	Yes		4.11683	46.9305	[D7]PG 15:0_18:1	0.0155928	0.0155917	0.0145062	0.00297211	0.00139356	0.00141717
P_4363	4.96	800.544	Pos	[M+NH4]+	782.51	PG 37:5	Sum composition - Species level	PG 37:5	MS match	LIPID MAPS	PG	PG	0.269	0.336022		Low confidence		291.9	1.433			No	37	5	odd	Yes		25.3189	46.9305	[D7]PG 15:0_18:1	0.0348298	0.0237429	0.0223716	0.00458239	0.00214858	0.00218499
P_4658	5.37	800.543	Pos	[M+NH4]+	782.51	PG 37:5	Sum composition - Species level	PG 37:5	MS match	LIPID MAPS	PG	PG	-0.681	-0.850672		Low confidence		289	1.419			No	37	5	odd	Yes		7.26771	46.9305	[D7]PG 15:0_18:1	0.0507222	0.0484123	0.0439083	0.00900107	0.0042204	0.00429192
P_4833	5.57	800.543	Pos	[M+NH4]+	782.51	PG 37:5	Sum composition - Species level	PG 37:5	MS match	LIPID MAPS	PG	PG	-0.191	-0.238588		Low confidence		291.5	1.431			No	37	5	odd	Yes		4.56103	46.9305	[D7]PG 15:0_18:1	0.0767039	0.0722642	0.0701806	0.0143662	0.006736	0.00685014
P_4091	4.81	816.538	Pos	[M+NH4]+	798.505	PG 37:5;O	Sum composition - Species level	PG 37:5;O	MS match	LIPID MAPS	PG	PG	-0.136	-0.166557		Low confidence		291	1.429			No	37	5	odd	Yes	O	4.11513	46.9305	[D7]PG 15:0_18:1	0.128201	0.137493	0.138069	0.0258462	0.0121187	0.0123241
P_1554	9.86	823.608	Pos	[M+H]+	822.599	PG 38:0;O	Sum composition - Species level	PG 38:0;O	MS match	LIPID MAPS	PG	PG	1.452	1.76298		Low confidence		473	1.171			No	38	0	even	No	O	20.4169	13.5695	[D7]PG 15:0_18:1	0.00675711	0.00569032	0.00445804	0.029234	0.0228864	0.023791
P_1513	9.13	821.592	Pos	[M+H]+	820.583	PG 38:1;O	Sum composition - Species level	PG 38:1;O	MS match	LIPID MAPS	PG	PG	1.242	1.5117		Low confidence		471	1.166			No	38	1	even	No	O	9.71469	46.8504	[D7]PG 15:0_18:1	0.0216503	0.0224103	0.0258986	0.0999701	0.0511048	0.0440134
P_3821	4.41	836.601	Pos	[M+NH4]+	818.567	PG 38:2;O	Sum composition - Species level	PG 38:2;O	MS match	LIPID MAPS	PG	PG	0.244	0.291656		Low confidence		299.4	1.471			No	38	2	even	Yes	O	2.63877	37.3452	[D7]PG 15:0_18:1	1.68913	1.75659	1.77688	0.00128333	0.000789878	0.000637797
P_1499	8.83	819.574	Pos	[M+H]+	818.567	PG 38:2;O	Sum composition - Species level	PG 38:2;O	MS match	LIPID MAPS	PG	PG	-0.848	-1.03468		Low confidence		469.9	1.163			No	38	2	even	Yes	O	0.946397	55.2027	[D7]PG 15:0_18:1	0.00319378	0.00319381	0.00314173	0.0208375	0.00749112	0.0101067
P_4173	4.88	818.59	Pos	[M+NH4]+	800.557	PG 38:3	Sum composition - Species level	PG 38:3	MS match	LIPID MAPS	PG	PG	-0.291	-0.355489		Low confidence		296.8	1.457			No	38	3	even	Yes		0.951572	46.9305	[D7]PG 15:0_18:1	0.295776	0.292934	0.290201	0.0589799	0.0276544	0.028123
P_4513	5.14	818.591	Pos	[M+NH4]+	800.557	PG 38:3	Sum composition - Species level	PG 38:3	MS match	LIPID MAPS	PG	PG	0.469	0.572936		Low confidence		297.3	1.46			No	38	3	even	Yes		2.93807	35.2237	[D7]PG 15:0_18:1	5.35399	5.14571	5.05723	0.00433709	0.00263174	0.00230991
P_5066	5.84	818.59	Pos	[M+NH4]+	800.557	PG 38:3	Sum composition - Species level	PG 38:3	MS match	LIPID MAPS	PG	PG	-0.931	-1.13732		Low confidence		301.4	1.48			No	38	3	even	Yes		5.14817	46.9305	[D7]PG 15:0_18:1	0.284716	0.282151	0.309383	0.0568109	0.0266374	0.0270888
P_5139	5.99	818.59	Pos	[M+NH4]+	800.557	PG 38:3	Sum composition - Species level	PG 38:3	MS match	LIPID MAPS	PG	PG	-0.251	-0.306625		Low confidence		303.3	1.489			No	38	3	even	Yes		2.90222	46.9305	[D7]PG 15:0_18:1	0.0963835	0.0917246	0.0965996	0.0184841	0.00866681	0.00881367
P_5471	6.47	818.588	Pos	[M+NH4]+	800.557	PG 38:3	Sum composition - Species level	PG 38:3	MS match	LIPID MAPS	PG	PG	-2.321	-2.83536		Low confidence		299	1.468			No	38	3	even	Yes		2.59347	46.9305	[D7]PG 15:0_18:1	0.0193399	0.018524	0.0194181	0.0037324	0.00175004	0.0017797
P_3881	4.49	834.585	Pos	[M+NH4]+	816.552	PG 38:3;O	Sum composition - Species level	PG 38:3;O	MS match	LIPID MAPS	PG	PG	-0.576	-0.690163		Low confidence		298.3	1.465			No	38	3	even	Yes	O	0.691289	27.8576	[D7]PG 15:0_18:1	0.550745	0.549612	0.556719	0.000211723	0.000376893	0.000302051
P_4301	4.93	834.585	Pos	[M+NH4]+	816.552	PG 38:3;O	Sum composition - Species level	PG 38:3;O	MS match	LIPID MAPS	PG	PG	-0.296	-0.354667		Low confidence		299.1	1.469			No	38	3	even	Yes	O	1.62503	131.881	[D7]PG 15:0_18:1	0.158961	0.155745	0.153951	0.0007912	7.41953e-05	7.54525e-05
P_4483	5.11	834.585	Pos	[M+NH4]+	816.552	PG 38:3;O	Sum composition - Species level	PG 38:3;O	MS match	LIPID MAPS	PG	PG	-0.756	-0.905839		Low confidence		299.9	1.473			No	38	3	even	Yes	O	3.41573	26.5165	[D7]PG 15:0_18:1	0.26361	0.246312	0.253467	0.000237789	0.000411802	0.000339356
P_3998	4.71	816.574	Pos	[M+NH4]+	798.541	PG 38:4	Sum composition - Species level	PG 38:4	MS match	LIPID MAPS	PG	PG	-0.411	-0.503322		Low confidence		296.5	1.456			No	38	4	even	Yes		2.13778	46.9305	[D7]PG 15:0_18:1	1.32111	1.37861	1.35488	0.266187	0.124809	0.126924
P_4652	5.34	816.575	Pos	[M+NH4]+	798.541	PG 38:4	Sum composition - Species level	PG 38:4	MS match	LIPID MAPS	PG	PG	0.119	0.145731		Low confidence		298.2	1.464			No	38	4	even	Yes		1.25555	76.9872	[D7]PG 15:0_18:1	3.58055	3.60221	3.51612	0.00069454	0.000325655	0.00165586
P_4756	5.46	816.575	Pos	[M+NH4]+	798.541	PG 38:4	Sum composition - Species level	PG 38:4	MS match	LIPID MAPS	PG	PG	-0.191	-0.233904		Low confidence		298.3	1.465			No	38	4	even	Yes		2.66513	46.9305	[D7]PG 15:0_18:1	0.607533	0.638596	0.633694	0.122431	0.0574051	0.0583778
P_471	7.17	816.575	Pos	[M+NH4]+	798.541	PG 38:4	Sum composition - Species level	PG 38:4	MS/MS match		PG	PG	0.292	0.357	925.6	High confidence	20.5	298.2	1.464		C44H79O10P	No	38	4	even	Yes		2.16804	46.9305	[D7]PG 15:0_18:1	0.102074	0.0996013	0.104009	0.020061	0.00940617	0.00956556
P_472	7.42	816.574	Pos	[M+NH4]+	798.54	PG 38:4	Sum composition - Species level	PG 38:4	MS/MS match		PG	PG	-0.699	-0.856	490.6	High confidence	244.3	298.3	1.465		C44H79O10P	No	38	4	even	Yes		8.06738	46.9305	[D7]PG 15:0_18:1	0.0237301	0.0241428	0.0207598	0.00425908	0.00199699	0.00203083
P_4366	4.96	832.569	Pos	[M+NH4]+	814.536	PG 38:4;O	Sum composition - Species level	PG 38:4;O	MS match	LIPID MAPS	PG	PG	-0.816	-0.980098		Low confidence		298.3	1.465			No	38	4	even	Yes	O	19.3977	92.8298	[D7]PG 15:0_18:1	0.0908424	0.0747966	0.0615111	0.000815176	9.57754e-05	0.00029122
P_4098	4.84	814.559	Pos	[M+NH4]+	796.525	PG 38:5	Sum composition - Species level	PG 38:5	MS match	LIPID MAPS	PG	PG	0.009	0.0110489		Low confidence		296	1.453			No	38	5	even	Yes		2.53057	27.4887	[D7]PG 15:0_18:1	0.783823	0.824459	0.802635	0.000416236	0.000735445	0.000593873
P_4334	4.97	814.559	Pos	[M+NH4]+	796.525	PG 38:5	Sum composition - Species level	PG 38:5	MS match	LIPID MAPS	PG	PG	0.229	0.281134		Low confidence		296.8	1.457			No	38	5	even	Yes		2.12575	131.881	[D7]PG 15:0_18:1	0.48405	0.469585	0.46473	0.00122024	0.000114429	0.000116368
P_4582	5.28	814.559	Pos	[M+NH4]+	796.525	PG 38:5	Sum composition - Species level	PG 38:5	MS match	LIPID MAPS	PG	PG	-0.491	-0.60278		Low confidence		295	1.448			No	38	5	even	Yes		3.73962	46.9305	[D7]PG 15:0_18:1	0.121723	0.13095	0.128287	0.0245397	0.0115061	0.0117011
P_3976	4.68	830.553	Pos	[M+NH4]+	812.52	PG 38:5;O	Sum composition - Species level	PG 38:5;O	MS match	LIPID MAPS	PG	PG	-0.796	-0.958396		Low confidence		298.3	1.465			No	38	5	even	Yes	O	1.3412	76.9872	[D7]PG 15:0_18:1	0.396189	0.394682	0.386413	6.28417e-05	2.94651e-05	0.000149822
P_3874	4.48	812.542	Pos	[M+NH4]+	794.51	PG 38:6	Sum composition - Species level	PG 38:6	MS match	LIPID MAPS	PG	PG	-2.001	-2.46264		Low confidence		296.3	1.455			No	38	6	even	Yes		2.90321	32.1307	[D7]PG 15:0_18:1	0.462842	0.481682	0.455397	0.000139333	0.000269209	0.000198559
P_4146	4.9	812.541	Pos	[M+NH4]+	794.51	PG 38:6	Sum composition - Species level	PG 38:6	MS match	LIPID MAPS	PG	PG	-2.371	-2.918		Low confidence		294.9	1.448			No	38	6	even	Yes		0.495184	60.5242	[D7]PG 15:0_18:1	0.0743897	0.0751301	0.0747607	0.000628417	0.000300568	0.000193746
P_4477	5.13	812.542	Pos	[M+NH4]+	794.51	PG 38:6	Sum composition - Species level	PG 38:6	MS match	LIPID MAPS	PG	PG	-1.601	-1.97036		Low confidence		299.2	1.469			No	38	6	even	Yes		7.11499	46.9305	[D7]PG 15:0_18:1	0.0129739	0.0116966	0.0134432	0.00235982	0.00110647	0.00112522
P_4660	5.37	812.543	Pos	[M+NH4]+	794.51	PG 38:6	Sum composition - Species level	PG 38:6	MS match	LIPID MAPS	PG	PG	-0.691	-0.850416		Low confidence		295.2	1.449			No	38	6	even	Yes		16.0483	46.9305	[D7]PG 15:0_18:1	0.0129639	0.0168353	0.0128143	0.00261008	0.00122381	0.00124455
P_3979	4.68	828.538	Pos	[M+NH4]+	810.505	PG 38:6;O	Sum composition - Species level	PG 38:6;O	MS match	LIPID MAPS	PG	PG	-0.576	-0.6952		Low confidence		298.4	1.465			No	38	6	even	Yes	O	6.21799	131.881	[D7]PG 15:0_18:1	0.190722	0.214416	0.195896	0.000215782	2.02351e-05	2.0578e-05
P_3851	4.43	810.527	Pos	[M+NH4]+	792.494	PG 38:7	Sum composition - Species level	PG 38:7	MS match	LIPID MAPS	PG	PG	-0.541	-0.667466		Low confidence		292.3	1.435			No	38	7	even	Yes		2.47688	46.9305	[D7]PG 15:0_18:1	0.0564476	0.0585844	0.0559185	0.0113654	0.00532897	0.00541927
P_4139	4.91	810.526	Pos	[M+NH4]+	792.494	PG 38:7	Sum composition - Species level	PG 38:7	MS match	LIPID MAPS	PG	PG	-1.831	-2.25902		Low confidence		300.1	1.473			No	38	7	even	Yes		3.54328	46.9305	[D7]PG 15:0_18:1	0.26012	0.245471	0.244175	0.0494276	0.0231755	0.0235683
P_7348	11.76	848.639	Pos	[M+NH4]+	830.604	PG 40:2	Sum composition - Species level	PG 40:2	MS match	LIPID MAPS	PG	PG	1.679	1.97847		Low confidence		305.7	1.502			No	40	2	even	Yes		0.946397	47.7373	[D7]PG 15:0_18:1	0.00319791	0.00319794	0.00314579	0.0168057	0.00753964	0.00817824
P_1495	8.72	845.593	Pos	[M+H]+	844.583	PG 40:3;O	Sum composition - Species level	PG 40:3;O	MS match	LIPID MAPS	PG	PG	2.052	2.42671		Low confidence		475.9	1.179			No	40	3	even	Yes	O	0.946397	43.6238	[D7]PG 15:0_18:1	0.013605	0.0136052	0.0133833	0.0684571	0.0324566	0.0358261
P_4507	5.13	844.604	Pos	[M+NH4]+	826.572	PG 40:4	Sum composition - Species level	PG 40:4	MS match	LIPID MAPS	PG	PG	-2.511	-2.97298		Low confidence		302.8	1.488			No	40	4	even	Yes		4.16761	46.9305	[D7]PG 15:0_18:1	0.0831952	0.0866286	0.079696	0.0163186	0.00765144	0.00778109
P_4752	5.46	860.6	Pos	[M+NH4]+	842.567	PG 40:4;O	Sum composition - Species level	PG 40:4;O	MS match	LIPID MAPS	PG	PG	-1.616	-1.87776		Low confidence		305.9	1.503			No	40	4	even	Yes	O	10.9792	46.9305	[D7]PG 15:0_18:1	0.0519107	0.0474657	0.041622	0.00853871	0.00400361	0.00407145
P_4179	4.89	842.59	Pos	[M+NH4]+	824.557	PG 40:5	Sum composition - Species level	PG 40:5	MS match	LIPID MAPS	PG	PG	-0.421	-0.49965		Low confidence		315.4	1.549			No	40	5	even	Yes		0.872183	46.9305	[D7]PG 15:0_18:1	0.0248421	0.0249301	0.0245199	0.00500143	0.00234506	0.0023848
P_4332	4.99	842.59	Pos	[M+NH4]+	824.557	PG 40:5	Sum composition - Species level	PG 40:5	MS match	LIPID MAPS	PG	PG	-0.961	-1.14053		Low confidence		301.4	1.481			No	40	5	even	Yes		1.16366	32.4076	[D7]PG 15:0_18:1	0.198044	0.199634	0.195102	0.000151544	0.000212409	0.000293025
P_4593	5.28	842.589	Pos	[M+NH4]+	824.557	PG 40:5	Sum composition - Species level	PG 40:5	MS match	LIPID MAPS	PG	PG	-1.511	-1.79328		Low confidence		301.5	1.481			No	40	5	even	Yes		2.72084	46.9305	[D7]PG 15:0_18:1	0.259382	0.252487	0.245641	0.0502818	0.023576	0.0239755
P_4725	5.45	842.59	Pos	[M+NH4]+	824.557	PG 40:5	Sum composition - Species level	PG 40:5	MS match	LIPID MAPS	PG	PG	-0.231	-0.274155		Low confidence		302.4	1.485			No	40	5	even	Yes		1.5453	46.9305	[D7]PG 15:0_18:1	0.394748	0.405272	0.394486	0.0794941	0.037273	0.0379046
P_3871	4.46	858.584	Pos	[M+NH4]+	840.552	PG 40:5;O	Sum composition - Species level	PG 40:5;O	MS match	LIPID MAPS	PG	PG	-1.426	-1.66087		Low confidence		301.9	1.483			No	40	5	even	Yes	O	2.7731	46.9305	[D7]PG 15:0_18:1	0.325478	0.321552	0.308598	0.0631862	0.0296266	0.0301287
P_4030	4.72	858.585	Pos	[M+NH4]+	840.552	PG 40:5;O	Sum composition - Species level	PG 40:5;O	MS match	LIPID MAPS	PG	PG	-0.626	-0.729106		Low confidence		302.2	1.485			No	40	5	even	Yes	O	1.62375	46.9305	[D7]PG 15:0_18:1	0.708928	0.705101	0.687593	0.140741	0.0659903	0.0671085
P_4342	4.97	858.586	Pos	[M+NH4]+	840.552	PG 40:5;O	Sum composition - Species level	PG 40:5;O	MS match	LIPID MAPS	PG	PG	0.074	0.0861883		Low confidence		304.9	1.498			No	40	5	even	Yes	O	2.9077	46.9305	[D7]PG 15:0_18:1	0.949527	0.921192	0.895926	0.183394	0.0859893	0.0874464
P_4531	5.18	858.585	Pos	[M+NH4]+	840.552	PG 40:5;O	Sum composition - Species level	PG 40:5;O	MS match	LIPID MAPS	PG	PG	-0.606	-0.705812		Low confidence		304.6	1.497			No	40	5	even	Yes	O	4.51824	76.9872	[D7]PG 15:0_18:1	0.395974	0.409002	0.373881	0.000114074	5.34869e-05	0.000271966
P_4605	5.3	858.584	Pos	[M+NH4]+	840.552	PG 40:5;O	Sum composition - Species level	PG 40:5;O	MS match	LIPID MAPS	PG	PG	-1.216	-1.41628		Low confidence		303.8	1.493			No	40	5	even	Yes	O	0.468178	46.9305	[D7]PG 15:0_18:1	0.460683	0.461507	0.457435	0.0927458	0.0434865	0.0442234
P_4865	5.59	858.584	Pos	[M+NH4]+	840.552	PG 40:5;O	Sum composition - Species level	PG 40:5;O	MS match	LIPID MAPS	PG	PG	-1.006	-1.17169		Low confidence		305.7	1.502			No	40	5	even	Yes	O	4.38281	46.9305	[D7]PG 15:0_18:1	0.0356773	0.0345293	0.0376449	0.00695583	0.00326144	0.0033167
P_4065	4.79	840.574	Pos	[M+NH4]+	822.541	PG 40:6	Sum composition - Species level	PG 40:6	MS match	LIPID MAPS	PG	PG	-0.811	-0.964816		Low confidence		299.4	1.471			No	40	6	even	Yes		1.92554	46.9305	[D7]PG 15:0_18:1	0.0933071	0.0952963	0.091705	0.0187678	0.00879981	0.00894893
P_4424	5.06	840.573	Pos	[M+NH4]+	822.541	PG 40:6	Sum composition - Species level	PG 40:6	MS match	LIPID MAPS	PG	PG	-2.031	-2.4162		Low confidence		303.1	1.489			No	40	6	even	Yes		5.56425	46.9305	[D7]PG 15:0_18:1	0.506142	0.483128	0.452814	0.0927604	0.0434933	0.0442303
P_3858	4.47	856.569	Pos	[M+NH4]+	838.536	PG 40:6;O	Sum composition - Species level	PG 40:6;O	MS match	LIPID MAPS	PG	PG	-1.096	-1.27952		Low confidence		301.9	1.483			No	40	6	even	Yes	O	0.603083	46.9305	[D7]PG 15:0_18:1	0.254976	0.25419	0.252022	0.051175	0.0239949	0.0244014
P_4122	4.86	856.57	Pos	[M+NH4]+	838.536	PG 40:6;O	Sum composition - Species level	PG 40:6;O	MS match	LIPID MAPS	PG	PG	0.264	0.308206		Low confidence		303.6	1.492			No	40	6	even	Yes	O	0.973658	36.9161	[D7]PG 15:0_18:1	1.01073	1.02963	1.01499	0.000800033	0.000394643	0.000506627
P_4592	5.29	856.569	Pos	[M+NH4]+	838.536	PG 40:6;O	Sum composition - Species level	PG 40:6;O	MS match	LIPID MAPS	PG	PG	-0.656	-0.765845		Low confidence		303.8	1.493			No	40	6	even	Yes	O	1.48461	46.9305	[D7]PG 15:0_18:1	0.291812	0.297456	0.300488	0.0587689	0.0275554	0.0280224
P_4016	4.71	838.557	Pos	[M+NH4]+	820.525	PG 40:7	Sum composition - Species level	PG 40:7	MS match	LIPID MAPS	PG	PG	-2.021	-2.41009		Low confidence		299.1	1.469			No	40	7	even	Yes		5.43579	46.9305	[D7]PG 15:0_18:1	0.130836	0.141115	0.127163	0.0260304	0.0122051	0.0124119
P_4451	5.05	838.558	Pos	[M+NH4]+	820.525	PG 40:7	Sum composition - Species level	PG 40:7	MS match	LIPID MAPS	PG	PG	-0.881	-1.05061		Low confidence		300.5	1.476			No	40	7	even	Yes		1.93612	46.9305	[D7]PG 15:0_18:1	0.0801903	0.0822245	0.0791608	0.0161446	0.00756987	0.00769814
P_4829	5.57	838.559	Pos	[M+NH4]+	820.525	PG 40:7	Sum composition - Species level	PG 40:7	MS match	LIPID MAPS	PG	PG	-0.691	-0.824032		Low confidence		301.7	1.482			No	40	7	even	Yes		1.86285	46.9305	[D7]PG 15:0_18:1	0.0253561	0.0253664	0.0261884	0.00510461	0.00239344	0.002434
P_3994	4.69	854.553	Pos	[M+NH4]+	836.52	PG 40:7;O	Sum composition - Species level	PG 40:7;O	MS match	LIPID MAPS	PG	PG	-1.056	-1.23573		Low confidence		300.6	1.477			No	40	7	even	Yes	O	9.25641	131.881	[D7]PG 15:0_18:1	0.0576599	0.0586822	0.0679818	0.000175402	1.64484e-05	1.67271e-05
P_4037	4.73	836.542	Pos	[M+NH4]+	818.51	PG 40:8	Sum composition - Species level	PG 40:8	MS match	LIPID MAPS	PG	PG	-1.791	-2.14095		Low confidence		297.2	1.46			No	40	8	even	Yes		1.9922	46.9305	[D7]PG 15:0_18:1	0.0326372	0.0314178	0.0317144	0.00632812	0.00296712	0.00301739
P_4223	4.9	836.542	Pos	[M+NH4]+	818.51	PG 40:8	Sum composition - Species level	PG 40:8	MS match	LIPID MAPS	PG	PG	-1.931	-2.30831		Low confidence		299.7	1.472			No	40	8	even	Yes		2.22308	76.9872	[D7]PG 15:0_18:1	0.132739	0.136943	0.131205	0.000110289	5.17119e-05	0.000262941
P_4028	4.72	852.539	Pos	[M+NH4]+	834.505	PG 40:8;O	Sum composition - Species level	PG 40:8;O	MS match	LIPID MAPS	PG	PG	0.044	0.0516106		Low confidence		301	1.479			No	40	8	even	Yes	O	8.5843	46.9305	[D7]PG 15:0_18:1	0.0238329	0.0232653	0.0271984	0.00468589	0.00219711	0.00223434
P_4761	5.48	873.621	Pos	[M+H]+	872.614	PG 42:3;O	Sum composition - Species level	PG 42:3;O	MS match	LIPID MAPS	PG	PG	-0.668	-0.764633		Low confidence		319.6	1.571			No	42	3	even	Yes	O	0.946397	25.054	[D7]PG 15:0_18:1	0.00200123	0.00200125	0.00196862	0.00999663	0.00670479	0.00656269
P_5209	6.06	872.639	Pos	[M+NH4]+	854.604	PG 42:4	Sum composition - Species level	PG 42:4	MS match	LIPID MAPS	PG	PG	1.769	2.02719		Low confidence		309.8	1.523			No	42	4	even	Yes		10.6885	46.9305	[D7]PG 15:0_18:1	0.014289	0.0159665	0.0177064	0.00288334	0.00135194	0.00137484
P_4357	4.96	886.616	Pos	[M+NH4]+	868.583	PG 42:5;O	Sum composition - Species level	PG 42:5;O	MS match	LIPID MAPS	PG	PG	-0.556	-0.627103		Low confidence		308.2	1.515			No	42	5	even	Yes	O	5.63973	46.9305	[D7]PG 15:0_18:1	0.039981	0.036312	0.0363167	0.00731253	0.00342868	0.00348678
P_4711	5.41	866.588	Pos	[M+NH4]+	848.557	PG 42:7	Sum composition - Species level	PG 42:7	MS match	LIPID MAPS	PG	PG	-2.371	-2.73601		Low confidence		305	1.499			No	42	7	even	Yes		6.47841	46.9305	[D7]PG 15:0_18:1	0.0197335	0.017501	0.0179	0.00352598	0.00165325	0.00168127
P_4622	5.31	882.586	Pos	[M+NH4]+	864.552	PG 42:7;O	Sum composition - Species level	PG 42:7;O	MS match	LIPID MAPS	PG	PG	0.254	0.287791		Low confidence		305.8	1.503			No	42	7	even	Yes	O	3.66749	46.9305	[D7]PG 15:0_18:1	0.0151703	0.01503	0.0160724	0.00302631	0.00141897	0.00144301
P_4739	5.45	864.573	Pos	[M+NH4]+	846.541	PG 42:8	Sum composition - Species level	PG 42:8	MS match	LIPID MAPS	PG	PG	-2.151	-2.48793		Low confidence		305.4	1.501			No	42	8	even	Yes		3.68901	46.9305	[D7]PG 15:0_18:1	0.0190666	0.0198654	0.0205267	0.00384161	0.00180125	0.00183177
P_4938	5.67	901.653	Pos	[M+H]+	900.646	PG 44:3;O	Sum composition - Species level	PG 44:3;O	MS match	LIPID MAPS	PG	PG	0.112	0.124216		Low confidence		323.3	1.59			No	44	3	even	Yes	O	0.946397	21.9915	[D7]PG 15:0_18:1	0.00484846	0.00484851	0.00476944	0.0241814	0.0168916	0.0167813
P_4246	4.92	935.734	Pos	[M+H]+	934.724	PG 46:0;O	Sum composition - Species level	PG 46:0;O	MS match	LIPID MAPS	PG	PG	2.512	2.68453		Low confidence		326	1.604			No	46	0	even	No	O	0.946397	49.1436	[D7]PG 15:0_18:1	0.00250014	0.00250017	0.00245939	0.013251	0.00589539	0.00622213
P_6784	10.31	931.7	Pos	[M+H]+	930.693	PG 46:2;O	Sum composition - Species level	PG 46:2;O	MS match	LIPID MAPS	PG	PG	-0.708	-0.759901		Low confidence		320.6	1.578			No	46	2	even	Yes	O	7.65524	46.9305	[D7]PG 15:0_18:1	0.0107136	0.00923314	0.0103614	0.00186399	0.000873983	0.000888792
P_7840	12.31	930.718	Pos	[M+NH4]+	912.682	PG 46:3	Sum composition - Species level	PG 46:3	MS match	LIPID MAPS	PG	PG	1.959	2.10483		Low confidence		314.7	1.548			No	46	3	even	Yes		2.94459	46.9305	[D7]PG 15:0_18:1	0.0308032	0.0290408	0.0299324	0.00585189	0.00274382	0.00279032
P_5212	6.08	929.684	Pos	[M+H]+	928.677	PG 46:3;O	Sum composition - Species level	PG 46:3;O	MS match	LIPID MAPS	PG	PG	-0.398	-0.428102		Low confidence		330.9	1.628			No	46	3	even	Yes	O	0.946397	29.9346	[D7]PG 15:0_18:1	0.013179	0.0131791	0.0129642	0.0659333	0.0401749	0.0408948
P_7440	11.85	928.702	Pos	[M+NH4]+	910.666	PG 46:4	Sum composition - Species level	PG 46:4	MS match	LIPID MAPS	PG	PG	2.349	2.52934		Low confidence		314.2	1.546			No	46	4	even	Yes		4.57364	46.9305	[D7]PG 15:0_18:1	0.0239458	0.0232552	0.0254226	0.00468436	0.0021964	0.00223361
P_5169	6.03	653.475	Pos	[M+H]+	652.468	PG O-28:0	Sum composition - Species level	PG O-28:0	MS match	LIPID MAPS	PG O-	PG	-0.608	-0.930409		Low confidence		264.4	1.293			No	28	0	even	No		6.16451	46.9305	[D7]PG 15:0_18:1	0.0185727	0.0186167	0.0166779	0.00341966	0.0016034	0.00163057
P_3230	3.95	666.47	Pos	[M+NH4]+	648.437	PG O-28:2	Sum composition - Species level	PG O-28:2	MS match	LIPID MAPS	PG O-	PG	-0.046	-0.0690203		Low confidence		264.4	1.293			No	28	2	even	Yes		5.8144	28.3468	[D7]PG 15:0_18:1	0.198872	0.177014	0.188007	0.000783629	0.000582794	0.000443449
P_3938	4.58	690.469	Pos	[M+NH4]+	672.437	PG O-30:4	Sum composition - Species level	PG O-30:4	MS match	LIPID MAPS	PG O-	PG	-1.656	-2.39836		Low confidence		267.9	1.311			No	30	4	even	Yes		4.94484	46.9305	[D7]PG 15:0_18:1	0.0220954	0.0227212	0.0206205	0.00422455	0.0019808	0.00201436
P_2999	3.59	688.454	Pos	[M+NH4]+	670.421	PG O-30:5	Sum composition - Species level	PG O-30:5	MS match	LIPID MAPS	PG O-	PG	-1.116	-1.62102		Low confidence		268	1.312			No	30	5	even	Yes		7.14186	46.9305	[D7]PG 15:0_18:1	0.0150324	0.0132749	0.0133569	0.00267364	0.00125361	0.00127485
P_3057	3.75	688.455	Pos	[M+NH4]+	670.421	PG O-30:5	Sum composition - Species level	PG O-30:5	MS match	LIPID MAPS	PG O-	PG	-0.286	-0.415423		Low confidence		267.6	1.31			No	30	5	even	Yes		3.42904	46.9305	[D7]PG 15:0_18:1	0.0739246	0.0791706	0.07683	0.014899	0.0069858	0.00710417
P_3250	3.97	688.454	Pos	[M+NH4]+	670.421	PG O-30:5	Sum composition - Species level	PG O-30:5	MS match	LIPID MAPS	PG O-	PG	-0.456	-0.662353		Low confidence		269.2	1.318			No	30	5	even	Yes		0.95646	33.1149	[D7]PG 15:0_18:1	0.239965	0.2446	0.24233	0.000357113	0.000260334	0.00018111
P_3486	4.11	688.455	Pos	[M+NH4]+	670.421	PG O-30:5	Sum composition - Species level	PG O-30:5	MS match	LIPID MAPS	PG O-	PG	0.214	0.310841		Low confidence		268.3	1.313			No	30	5	even	Yes		1.4624	64.4026	[D7]PG 15:0_18:1	0.492283	0.504551	0.505343	0.000297804	5.5598e-05	0.000226237
P_3987	4.7	688.454	Pos	[M+NH4]+	670.421	PG O-30:5	Sum composition - Species level	PG O-30:5	MS match	LIPID MAPS	PG O-	PG	-0.346	-0.502575		Low confidence		266.8	1.306			No	30	5	even	Yes		1.02293	46.9305	[D7]PG 15:0_18:1	0.0141837	0.0141111	0.0143915	0.00284104	0.0013321	0.00135468
P_4176	4.87	688.455	Pos	[M+NH4]+	670.421	PG O-30:5	Sum composition - Species level	PG O-30:5	MS match	LIPID MAPS	PG O-	PG	0.214	0.310841		Low confidence		266.8	1.306			No	30	5	even	Yes		6.43258	46.9305	[D7]PG 15:0_18:1	0.0178468	0.0171525	0.0157148	0.00322077	0.00151015	0.00153574
P_2794	3.48	686.438	Pos	[M+NH4]+	668.405	PG O-30:6	Sum composition - Species level	PG O-30:6	MS match	LIPID MAPS	PG O-	PG	-1.566	-2.28134		Low confidence		266.8	1.306			No	30	6	even	Yes		4.39254	46.9305	[D7]PG 15:0_18:1	0.0281454	0.0284479	0.026213	0.00537055	0.00251813	0.0025608
P_3006	3.59	686.438	Pos	[M+NH4]+	668.405	PG O-30:6	Sum composition - Species level	PG O-30:6	MS match	LIPID MAPS	PG O-	PG	-0.886	-1.29072		Low confidence		266.8	1.306			No	30	6	even	Yes		4.40345	46.9305	[D7]PG 15:0_18:1	0.0115147	0.0107037	0.0106561	0.00215531	0.00101058	0.0010277
P_3301	4	686.437	Pos	[M+NH4]+	668.405	PG O-30:6	Sum composition - Species level	PG O-30:6	MS match	LIPID MAPS	PG O-	PG	-1.946	-2.83492		Low confidence		269.8	1.321			No	30	6	even	Yes		0.460079	131.881	[D7]PG 15:0_18:1	0.038503	0.0386639	0.0388583	0.000268781	2.52051e-05	2.56322e-05
P_3939	4.61	686.439	Pos	[M+NH4]+	668.405	PG O-30:6	Sum composition - Species level	PG O-30:6	MS match	LIPID MAPS	PG O-	PG	-0.266	-0.387507		Low confidence		266	1.302			No	30	6	even	Yes		8.71443	46.9305	[D7]PG 15:0_18:1	0.0275675	0.0326927	0.0313777	0.00556719	0.00261034	0.00265457
P_3498	4.12	702.469	Pos	[M+NH4]+	684.437	PG O-31:5	Sum composition - Species level	PG O-31:5	MS match	LIPID MAPS	PG O-	PG	-1.696	-2.41434		Low confidence		271.9	1.331			No	31	5	odd	Yes		2.28599	46.9305	[D7]PG 15:0_18:1	0.0226081	0.0234746	0.0225344	0.00455256	0.0021346	0.00217077
P_3462	4.1	701.475	Pos	[M+H]+	700.468	PG O-32:4	Sum composition - Species level	PG O-32:4	MS match	LIPID MAPS	PG O-	PG	-1.218	-1.73634		Low confidence		276.4	1.354			No	32	4	even	Yes		2.75821	46.9305	[D7]PG 15:0_18:1	0.012218	0.0122005	0.0116353	0.00238267	0.00111718	0.00113611
P_4215	4.89	701.475	Pos	[M+H]+	700.468	PG O-32:4	Sum composition - Species level	PG O-32:4	MS match	LIPID MAPS	PG O-	PG	-0.398	-0.567375		Low confidence		277.3	1.358			No	32	4	even	Yes		1.7238	46.9305	[D7]PG 15:0_18:1	0.0596281	0.0610804	0.0616628	0.0120099	0.00563117	0.00572659
P_4542	5.18	718.501	Pos	[M+NH4]+	700.468	PG O-32:4	Sum composition - Species level	PG O-32:4	MS match	LIPID MAPS	PG O-	PG	-0.286	-0.398051		Low confidence		273.8	1.342			No	32	4	even	Yes		14.8427	46.9305	[D7]PG 15:0_18:1	0.015248	0.0188775	0.0143471	0.00293882	0.00137795	0.0014013
P_4617	5.32	718.502	Pos	[M+NH4]+	700.468	PG O-32:4	Sum composition - Species level	PG O-32:4	MS match	LIPID MAPS	PG O-	PG	-0.016	-0.0222686		Low confidence		273.7	1.341			No	32	4	even	Yes		10.9849	46.9305	[D7]PG 15:0_18:1	0.0306013	0.0256071	0.0252758	0.00515539	0.00241725	0.00245821
P_3551	4.14	716.486	Pos	[M+NH4]+	698.452	PG O-32:5	Sum composition - Species level	PG O-32:5	MS match	LIPID MAPS	PG O-	PG	-0.436	-0.608525		Low confidence		274.7	1.346			No	32	5	even	Yes		3.61534	46.9305	[D7]PG 15:0_18:1	0.0241789	0.0249953	0.0232509	0.00476049	0.00223209	0.00226991
P_3778	4.31	716.485	Pos	[M+NH4]+	698.452	PG O-32:5	Sum composition - Species level	PG O-32:5	MS match	LIPID MAPS	PG O-	PG	-0.976	-1.3622		Low confidence		273.7	1.341			No	32	5	even	Yes		5.41356	46.9305	[D7]PG 15:0_18:1	0.0124373	0.0136272	0.0124122	0.00250455	0.00117433	0.00119423
P_3846	4.44	716.486	Pos	[M+NH4]+	698.452	PG O-32:5	Sum composition - Species level	PG O-32:5	MS match	LIPID MAPS	PG O-	PG	-0.226	-0.315428		Low confidence		274.6	1.345			No	32	5	even	Yes		6.36427	46.9305	[D7]PG 15:0_18:1	0.102444	0.0961037	0.109157	0.0193725	0.00908332	0.00923724
P_3794	4.33	714.47	Pos	[M+NH4]+	696.437	PG O-32:6	Sum composition - Species level	PG O-32:6	MS match	LIPID MAPS	PG O-	PG	-0.146	-0.204347		Low confidence		273.1	1.338			No	32	6	even	Yes		20.999	46.9305	[D7]PG 15:0_18:1	0.0145986	0.0161395	0.0105452	0.00217369	0.00101919	0.00103647
P_5872	7.12	750.564	Pos	[M+NH4]+	732.531	PG O-34:2	Sum composition - Species level	PG O-34:2	MS match	LIPID MAPS	PG O-	PG	-0.316	-0.421017		Low confidence		295.1	1.447			No	34	2	even	Yes		22.2705	23.8887	[D7]PG 15:0_18:1	0.00311404	0.00267278	0.0019719	0.01049	0.00657285	0.00792432
P_4120	4.85	748.549	Pos	[M+NH4]+	730.515	PG O-34:3	Sum composition - Species level	PG O-34:3	MS match	LIPID MAPS	PG O-	PG	0.044	0.0587804		Low confidence		283.9	1.392			No	34	3	even	Yes		1.78084	46.9305	[D7]PG 15:0_18:1	0.0677241	0.0654218	0.0661024	0.0131774	0.0061786	0.0062833
P_4384	5	748.548	Pos	[M+NH4]+	730.515	PG O-34:3	Sum composition - Species level	PG O-34:3	MS match	LIPID MAPS	PG O-	PG	-0.206	-0.275199		Low confidence		285.8	1.401			No	34	3	even	Yes		2.22233	46.9305	[D7]PG 15:0_18:1	0.164588	0.157701	0.159519	0.0317652	0.014894	0.0151464
P_4778	5.47	748.548	Pos	[M+NH4]+	730.515	PG O-34:3	Sum composition - Species level	PG O-34:3	MS match	LIPID MAPS	PG O-	PG	-0.216	-0.288558		Low confidence		285.3	1.399			No	34	3	even	Yes		6.42621	75.6361	[D7]PG 15:0_18:1	0.0552779	0.054663	0.0613015	0.000101203	0.000237259	4.82559e-05
P_4961	5.69	748.548	Pos	[M+NH4]+	730.515	PG O-34:3	Sum composition - Species level	PG O-34:3	MS match	LIPID MAPS	PG O-	PG	-0.796	-1.06339		Low confidence		285.7	1.401			No	34	3	even	Yes		6.44826	46.9305	[D7]PG 15:0_18:1	0.0108828	0.0106234	0.0119794	0.00213968	0.00100325	0.00102025
P_3920	4.58	746.534	Pos	[M+NH4]+	728.499	PG O-34:4	Sum composition - Species level	PG O-34:4	MS match	LIPID MAPS	PG O-	PG	0.604	0.809073		Low confidence		282.4	1.385			No	34	4	even	Yes		16.2809	46.9305	[D7]PG 15:0_18:1	0.0168426	0.0180839	0.0130806	0.00269123	0.00126186	0.00128324
P_4403	5.03	746.533	Pos	[M+NH4]+	728.499	PG O-34:4	Sum composition - Species level	PG O-34:4	MS match	LIPID MAPS	PG O-	PG	0.044	0.0589391		Low confidence		284.8	1.396			No	34	4	even	Yes		2.33209	46.9305	[D7]PG 15:0_18:1	0.0916811	0.096046	0.0942121	0.0184733	0.00866171	0.00880849
P_4528	5.21	746.533	Pos	[M+NH4]+	728.499	PG O-34:4	Sum composition - Species level	PG O-34:4	MS match	LIPID MAPS	PG O-	PG	-0.066	-0.0884087		Low confidence		281.7	1.381			No	34	4	even	Yes		6.32884	46.9305	[D7]PG 15:0_18:1	0.0303844	0.032887	0.0290507	0.00594866	0.0027892	0.00283646
P_4644	5.35	729.507	Pos	[M+H]+	728.499	PG O-34:4	Sum composition - Species level	PG O-34:4	MS match	LIPID MAPS	PG O-	PG	-0.018	-0.0246742		Low confidence		280.2	1.373			No	34	4	even	Yes		4.69645	46.9305	[D7]PG 15:0_18:1	0.0320192	0.0311996	0.0341524	0.00628419	0.00294652	0.00299645
P_4732	5.46	729.506	Pos	[M+H]+	728.499	PG O-34:4	Sum composition - Species level	PG O-34:4	MS match	LIPID MAPS	PG O-	PG	-0.718	-0.984226		Low confidence		284.1	1.392			No	34	4	even	Yes		2.39178	46.9305	[D7]PG 15:0_18:1	0.0298554	0.0298733	0.0311187	0.00601042	0.00281815	0.00286591
P_4320	4.95	760.548	Pos	[M+NH4]+	742.515	PG O-35:4	Sum composition - Species level	PG O-35:4	MS match	LIPID MAPS	PG O-	PG	-0.246	-0.323451		Low confidence		287.7	1.411			No	35	4	odd	Yes		12.6444	46.9305	[D7]PG 15:0_18:1	0.0173453	0.0222147	0.0190543	0.00350003	0.00164109	0.0016689
P_4709	5.43	760.549	Pos	[M+NH4]+	742.515	PG O-35:4	Sum composition - Species level	PG O-35:4	MS match	LIPID MAPS	PG O-	PG	0.294	0.386563		Low confidence		286.4	1.405			No	35	4	odd	Yes		8.3876	46.9305	[D7]PG 15:0_18:1	0.0266436	0.0278248	0.0235949	0.00483942	0.0022691	0.00230755
P_4368	4.98	776.579	Pos	[M+NH4]+	758.546	PG O-36:3	Sum composition - Species level	PG O-36:3	MS match	LIPID MAPS	PG O-	PG	-1.176	-1.51433		Low confidence		294.6	1.445			No	36	3	even	Yes		2.67077	46.9305	[D7]PG 15:0_18:1	0.141014	0.137409	0.133677	0.0273632	0.01283	0.0130474
P_4631	5.36	776.579	Pos	[M+NH4]+	758.546	PG O-36:3	Sum composition - Species level	PG O-36:3	MS match	LIPID MAPS	PG O-	PG	-0.806	-1.03788		Low confidence		292.1	1.433			No	36	3	even	Yes		1.86572	76.9872	[D7]PG 15:0_18:1	0.577946	0.57108	0.557123	0.000230672	0.000108157	0.000549949
P_4873	5.58	776.58	Pos	[M+NH4]+	758.546	PG O-36:3	Sum composition - Species level	PG O-36:3	MS match	LIPID MAPS	PG O-	PG	0.444	0.571738		Low confidence		293.7	1.441			No	36	3	even	Yes		0.981999	15.3554	[D7]PG 15:0_18:1	1.01999	1.00766	1.02746	0.00106629	0.000796387	0.000868246
P_5310	6.23	776.58	Pos	[M+NH4]+	758.546	PG O-36:3	Sum composition - Species level	PG O-36:3	MS match	LIPID MAPS	PG O-	PG	0.454	0.584615		Low confidence		292.1	1.433			No	36	3	even	Yes		9.39433	46.9305	[D7]PG 15:0_18:1	0.408904	0.470217	0.395306	0.0809279	0.0379453	0.0385883
P_4326	4.96	774.565	Pos	[M+NH4]+	756.531	PG O-36:4	Sum composition - Species level	PG O-36:4	MS match	LIPID MAPS	PG O-	PG	0.244	0.315016		Low confidence		288.8	1.417			No	36	4	even	Yes		4.52542	44.4503	[D7]PG 15:0_18:1	0.622142	0.575912	0.575686	0.00167704	0.000808812	0.000839364
P_4493	5.16	774.565	Pos	[M+NH4]+	756.531	PG O-36:4	Sum composition - Species level	PG O-36:4	MS match	LIPID MAPS	PG O-	PG	0.274	0.353747		Low confidence		290.4	1.425			No	36	4	even	Yes		2.22753	26.0614	[D7]PG 15:0_18:1	4.83316	4.74302	4.62301	0.00710944	0.004744	0.00455002
P_4934	5.67	774.565	Pos	[M+NH4]+	756.531	PG O-36:4	Sum composition - Species level	PG O-36:4	MS match	LIPID MAPS	PG O-	PG	0.394	0.508673		Low confidence		290.3	1.424			No	36	4	even	Yes		1.31599	27.0657	[D7]PG 15:0_18:1	0.841042	0.859572	0.861325	0.00286447	0.00186435	0.00181953
P_5226	6.1	774.564	Pos	[M+NH4]+	756.531	PG O-36:4	Sum composition - Species level	PG O-36:4	MS match	LIPID MAPS	PG O-	PG	-0.826	-1.06641		Low confidence		289	1.418			No	36	4	even	Yes		4.07642	19.9019	[D7]PG 15:0_18:1	0.201205	0.210756	0.218294	0.000277286	0.00038991	0.000409754
P_5456	6.46	757.538	Pos	[M+H]+	756.531	PG O-36:4	Sum composition - Species level	PG O-36:4	MS match	LIPID MAPS	PG O-	PG	-0.558	-0.736596		Low confidence		291.4	1.429			No	36	4	even	Yes		3.5692	46.9305	[D7]PG 15:0_18:1	0.161945	0.168992	0.173893	0.0326304	0.0152997	0.0155589
P_5549	6.59	757.538	Pos	[M+H]+	756.531	PG O-36:4	Sum composition - Species level	PG O-36:4	MS match	LIPID MAPS	PG O-	PG	-0.488	-0.644192		Low confidence		290.2	1.423			No	36	4	even	Yes		3.27738	46.9305	[D7]PG 15:0_18:1	0.16153	0.153745	0.163695	0.0309823	0.0145269	0.0147731
P_5673	6.81	774.564	Pos	[M+NH4]+	756.531	PG O-36:4	Sum composition - Species level	PG O-36:4	MS match	LIPID MAPS	PG O-	PG	0.024	0.0309852		Low confidence		292.1	1.433			No	36	4	even	Yes		6.85236	75.6361	[D7]PG 15:0_18:1	0.0163362	0.0187295	0.0178174	0.000386136	0.000905254	0.000184119
P_3856	4.47	772.549	Pos	[M+NH4]+	754.515	PG O-36:5	Sum composition - Species level	PG O-36:5	MS match	LIPID MAPS	PG O-	PG	0.384	0.497056		Low confidence		283.8	1.392			No	36	5	even	Yes		8.00903	46.9305	[D7]PG 15:0_18:1	0.0446534	0.0388456	0.0449048	0.00784352	0.00367766	0.00373997
P_5053	5.84	755.522	Pos	[M+H]+	754.515	PG O-36:5	Sum composition - Species level	PG O-36:5	MS match	LIPID MAPS	PG O-	PG	-0.628	-0.831213		Low confidence		286.5	1.405			No	36	5	even	Yes		3.74637	46.9305	[D7]PG 15:0_18:1	0.0170708	0.0167814	0.01588	0.00325242	0.00152499	0.00155083
P_4753	5.47	788.579	Pos	[M+NH4]+	770.546	PG O-37:4	Sum composition - Species level	PG O-37:4	MS match	LIPID MAPS	PG O-	PG	-0.626	-0.793832		Low confidence		293.4	1.44			No	37	4	odd	Yes		7.29038	46.9305	[D7]PG 15:0_18:1	0.0316594	0.0366066	0.0338108	0.00638443	0.00299352	0.00304425
P_4853	5.57	788.579	Pos	[M+NH4]+	770.546	PG O-37:4	Sum composition - Species level	PG O-37:4	MS match	LIPID MAPS	PG O-	PG	-0.636	-0.806513		Low confidence		294.9	1.447			No	37	4	odd	Yes		0.447947	46.9305	[D7]PG 15:0_18:1	0.0328942	0.0330437	0.032749	0.00662271	0.00310524	0.00315786
P_5229	6.11	804.61	Pos	[M+NH4]+	786.577	PG O-38:3	Sum composition - Species level	PG O-38:3	MS match	LIPID MAPS	PG O-	PG	-1.486	-1.84685		Low confidence		298.4	1.465			No	38	3	even	Yes		4.73778	76.9872	[D7]PG 15:0_18:1	0.263154	0.256606	0.281038	5.62799e-05	2.63884e-05	0.000134178
P_5408	6.4	804.612	Pos	[M+NH4]+	786.577	PG O-38:3	Sum composition - Species level	PG O-38:3	MS match	LIPID MAPS	PG O-	PG	0.264	0.328109		Low confidence		300.1	1.473			No	38	3	even	Yes		2.23075	46.9305	[D7]PG 15:0_18:1	0.463761	0.463213	0.445813	0.0912761	0.0427974	0.0435226
P_5972	7.34	804.61	Pos	[M+NH4]+	786.577	PG O-38:3	Sum composition - Species level	PG O-38:3	MS match	LIPID MAPS	PG O-	PG	-1.066	-1.32486		Low confidence		298.4	1.465			No	38	3	even	Yes		1.78843	46.9305	[D7]PG 15:0_18:1	0.181277	0.179283	0.185649	0.0361001	0.0169266	0.0172134
P_4445	5.04	802.595	Pos	[M+NH4]+	784.562	PG O-38:4	Sum composition - Species level	PG O-38:4	MS match	LIPID MAPS	PG O-	PG	-0.366	-0.45602		Low confidence		299.3	1.469			No	38	4	even	Yes		1.59917	46.9305	[D7]PG 15:0_18:1	0.0429797	0.042678	0.0439971	0.00859287	0.00402901	0.00409728
P_4678	5.42	802.595	Pos	[M+NH4]+	784.562	PG O-38:4	Sum composition - Species level	PG O-38:4	MS match	LIPID MAPS	PG O-	PG	-0.866	-1.079		Low confidence		296	1.453			No	38	4	even	Yes		3.54916	131.881	[D7]PG 15:0_18:1	0.242786	0.251875	0.234627	0.000824009	7.7272e-05	7.85813e-05
P_4887	5.61	802.595	Pos	[M+NH4]+	784.562	PG O-38:4	Sum composition - Species level	PG O-38:4	MS match	LIPID MAPS	PG O-	PG	-0.606	-0.75505		Low confidence		297.4	1.46			No	38	4	even	Yes		1.03067	46.9305	[D7]PG 15:0_18:1	0.664039	0.657792	0.671471	0.132447	0.0621017	0.063154
P_5045	5.84	802.596	Pos	[M+NH4]+	784.562	PG O-38:4	Sum composition - Species level	PG O-38:4	MS match	LIPID MAPS	PG O-	PG	0.594	0.740099		Low confidence		296.6	1.456			No	38	4	even	Yes		10.7408	32.9041	[D7]PG 15:0_18:1	3.8606	3.95497	4.67823	0.00635989	0.00410796	0.00344891
P_5106	5.95	802.596	Pos	[M+NH4]+	784.562	PG O-38:4	Sum composition - Species level	PG O-38:4	MS match	LIPID MAPS	PG O-	PG	0.364	0.453529		Low confidence		297.5	1.46			No	38	4	even	Yes		4.01391	20.0965	[D7]PG 15:0_18:1	4.73504	4.85223	5.11898	0.00205516	0.00288971	0.0030548
P_5361	6.34	802.595	Pos	[M+NH4]+	784.562	PG O-38:4	Sum composition - Species level	PG O-38:4	MS match	LIPID MAPS	PG O-	PG	-0.176	-0.219289		Low confidence		297.1	1.458			No	38	4	even	Yes		8.09375	26.373	[D7]PG 15:0_18:1	0.245528	0.217587	0.254794	0.00137545	0.000871529	0.000918788
P_5534	6.56	802.596	Pos	[M+NH4]+	784.562	PG O-38:4	Sum composition - Species level	PG O-38:4	MS match	LIPID MAPS	PG O-	PG	-0.086	-0.107152		Low confidence		295.2	1.449			No	38	4	even	Yes		1.72705	29.2136	[D7]PG 15:0_18:1	0.541695	0.534566	0.553159	0.00245688	0.00161703	0.00145369
P_5882	7.12	802.595	Pos	[M+NH4]+	784.562	PG O-38:4	Sum composition - Species level	PG O-38:4	MS match	LIPID MAPS	PG O-	PG	-0.716	-0.892106		Low confidence		295.9	1.452			No	38	4	even	Yes		5.97219	46.9305	[D7]PG 15:0_18:1	0.104679	0.11512	0.103387	0.0210751	0.00988167	0.0100491
P_6135	7.59	802.595	Pos	[M+NH4]+	784.562	PG O-38:4	Sum composition - Species level	PG O-38:4	MS match	LIPID MAPS	PG O-	PG	-0.796	-0.991782		Low confidence		298.5	1.465			No	38	4	even	Yes		7.25728	34.4933	[D7]PG 15:0_18:1	0.0302566	0.0271591	0.0264387	0.0117241	0.00634565	0.00715415
P_4423	5.02	800.581	Pos	[M+NH4]+	782.546	PG O-38:5	Sum composition - Species level	PG O-38:5	MS match	LIPID MAPS	PG O-	PG	0.764	0.954308		Low confidence		292.7	1.437			No	38	5	even	Yes		2.63714	46.9305	[D7]PG 15:0_18:1	0.119486	0.113868	0.118935	0.0229457	0.0107587	0.0109411
P_3923	4.57	798.564	Pos	[M+NH4]+	780.531	PG O-38:6	Sum composition - Species level	PG O-38:6	MS match	LIPID MAPS	PG O-	PG	-0.336	-0.420755		Low confidence		294.4	1.445			No	38	6	even	Yes		2.97446	46.9305	[D7]PG 15:0_18:1	0.16273	0.171389	0.162981	0.0327719	0.015366	0.0156264
P_4088	4.82	798.564	Pos	[M+NH4]+	780.531	PG O-38:6	Sum composition - Species level	PG O-38:6	MS match	LIPID MAPS	PG O-	PG	-0.376	-0.470845		Low confidence		291.2	1.43			No	38	6	even	Yes		3.19694	46.9305	[D7]PG 15:0_18:1	0.10116	0.107778	0.103783	0.0203825	0.00955691	0.00971885
P_3927	4.56	796.549	Pos	[M+NH4]+	778.515	PG O-38:7	Sum composition - Species level	PG O-38:7	MS match	LIPID MAPS	PG O-	PG	0.654	0.821042		Low confidence		295.8	1.452			No	38	7	even	Yes		0.721029	46.9305	[D7]PG 15:0_18:1	0.0274622	0.0278223	0.0274956	0.00553001	0.0025929	0.00263684
P_4305	4.95	796.547	Pos	[M+NH4]+	778.515	PG O-38:7	Sum composition - Species level	PG O-38:7	MS match	LIPID MAPS	PG O-	PG	-1.586	-1.99109		Low confidence		292.9	1.438			No	38	7	even	Yes		2.59483	51.4759	[D7]PG 15:0_18:1	0.323469	0.317011	0.307191	0.00117355	0.000515344	0.000519263
P_4941	5.67	796.547	Pos	[M+NH4]+	778.515	PG O-38:7	Sum composition - Species level	PG O-38:7	MS match	LIPID MAPS	PG O-	PG	-2.176	-2.73179		Low confidence		292.4	1.435			No	38	7	even	Yes		6.2105	46.9305	[D7]PG 15:0_18:1	0.0220653	0.0199318	0.0197769	0.00401323	0.00188172	0.0019136
P_5099	5.92	796.549	Pos	[M+NH4]+	778.515	PG O-38:7	Sum composition - Species level	PG O-38:7	MS match	LIPID MAPS	PG O-	PG	-0.116	-0.145628		Low confidence		292.9	1.438			No	38	7	even	Yes		7.95064	46.9305	[D7]PG 15:0_18:1	0.110066	0.0960623	0.111127	0.019395	0.00909388	0.00924798
P_4060	4.79	794.533	Pos	[M+NH4]+	776.499	PG O-38:8	Sum composition - Species level	PG O-38:8	MS match	LIPID MAPS	PG O-	PG	-0.046	-0.0578956		Low confidence		287.7	1.412			No	38	8	even	Yes		5.67586	46.9305	[D7]PG 15:0_18:1	0.028924	0.0322527	0.0298251	0.00582845	0.00273283	0.00277914
P_6040	7.39	794.531	Pos	[M+NH4]+	776.499	PG O-38:8	Sum composition - Species level	PG O-38:8	MS match	LIPID MAPS	PG O-	PG	-2.136	-2.68837		Low confidence		291.1	1.429			No	38	8	even	Yes		12.8384	46.9305	[D7]PG 15:0_18:1	0.0127633	0.0128725	0.0158948	0.00256988	0.00120496	0.00122538
P_5440	6.44	830.626	Pos	[M+NH4]+	812.593	PG O-40:4	Sum composition - Species level	PG O-40:4	MS match	LIPID MAPS	PG O-	PG	-0.746	-0.898117		Low confidence		304.3	1.495			No	40	4	even	Yes		0.820071	75.6361	[D7]PG 15:0_18:1	0.106376	0.108125	0.107423	5.04753e-05	0.000118334	2.40678e-05
P_4933	5.68	828.613	Pos	[M+NH4]+	810.577	PG O-40:5	Sum composition - Species level	PG O-40:5	MS match	LIPID MAPS	PG O-	PG	1.824	2.20127		Low confidence		301.6	1.481			No	40	5	even	Yes		3.01351	46.9305	[D7]PG 15:0_18:1	0.0601834	0.0573608	0.0606799	0.0115589	0.00541969	0.00551153
P_5258	6.15	828.61	Pos	[M+NH4]+	810.577	PG O-40:5	Sum composition - Species level	PG O-40:5	MS match	LIPID MAPS	PG O-	PG	-1.076	-1.29856		Low confidence		301.6	1.481			No	40	5	even	Yes		3.04749	46.9305	[D7]PG 15:0_18:1	0.224513	0.229709	0.216207	0.0442659	0.0207553	0.021107
P_5424	6.4	828.61	Pos	[M+NH4]+	810.577	PG O-40:5	Sum composition - Species level	PG O-40:5	MS match	LIPID MAPS	PG O-	PG	-1.596	-1.92611		Low confidence		301.9	1.483			No	40	5	even	Yes		4.07427	46.9305	[D7]PG 15:0_18:1	0.159175	0.149823	0.14745	0.0301615	0.0141421	0.0143817
P_5910	7.17	828.61	Pos	[M+NH4]+	810.577	PG O-40:5	Sum composition - Species level	PG O-40:5	MS match	LIPID MAPS	PG O-	PG	-1.306	-1.57613		Low confidence		300.6	1.477			No	40	5	even	Yes		3.43664	75.6361	[D7]PG 15:0_18:1	0.110968	0.111111	0.10456	0.000270043	0.000633086	0.000128763
P_6509	8.99	828.61	Pos	[M+NH4]+	810.577	PG O-40:5	Sum composition - Species level	PG O-40:5	MS match	LIPID MAPS	PG O-	PG	-0.836	-1.00892		Low confidence		299.4	1.471			No	40	5	even	Yes		16.136	25.0019	[D7]PG 15:0_18:1	0.0197436	0.022676	0.0163585	0.222754	0.137546	0.163602
P_5107	5.95	826.594	Pos	[M+NH4]+	808.562	PG O-40:6	Sum composition - Species level	PG O-40:6	MS match	LIPID MAPS	PG O-	PG	-1.956	-2.36633		Low confidence		301.8	1.482			No	40	6	even	Yes		2.26693	20.6775	[D7]PG 15:0_18:1	0.427106	0.432921	0.446353	0.000672196	0.0010088	0.000960907
P_4078	4.78	824.579	Pos	[M+NH4]+	806.546	PG O-40:7	Sum composition - Species level	PG O-40:7	MS match	LIPID MAPS	PG O-	PG	-0.966	-1.17151		Low confidence		298.1	1.464			No	40	7	even	Yes		4.0654	46.9305	[D7]PG 15:0_18:1	0.0813963	0.0882082	0.0858781	0.0164101	0.00769432	0.0078247
P_4536	5.17	824.579	Pos	[M+NH4]+	806.546	PG O-40:7	Sum composition - Species level	PG O-40:7	MS match	LIPID MAPS	PG O-	PG	-0.816	-0.989595		Low confidence		301.5	1.481			No	40	7	even	Yes		12.3053	46.9305	[D7]PG 15:0_18:1	0.0319715	0.0249527	0.0290901	0.0050419	0.00236404	0.0024041
P_4613	5.3	824.579	Pos	[M+NH4]+	806.546	PG O-40:7	Sum composition - Species level	PG O-40:7	MS match	LIPID MAPS	PG O-	PG	-0.906	-1.09874		Low confidence		296.7	1.457			No	40	7	even	Yes		3.15074	131.881	[D7]PG 15:0_18:1	0.0382147	0.0364173	0.0360392	0.00232439	0.000217971	0.000221664
P_4878	5.59	824.579	Pos	[M+NH4]+	806.546	PG O-40:7	Sum composition - Species level	PG O-40:7	MS match	LIPID MAPS	PG O-	PG	-1.446	-1.75362		Low confidence		299	1.468			No	40	7	even	Yes		3.64994	67.8348	[D7]PG 15:0_18:1	0.0666723	0.0708075	0.0712954	0.00118869	0.000885729	0.000190045
P_5123	5.97	824.579	Pos	[M+NH4]+	806.546	PG O-40:7	Sum composition - Species level	PG O-40:7	MS match	LIPID MAPS	PG O-	PG	-1.106	-1.34129		Low confidence		299.5	1.471			No	40	7	even	Yes		1.36652	131.881	[D7]PG 15:0_18:1	0.639497	0.622297	0.632073	0.0013969	0.000130996	0.000133215
P_5540	6.56	824.578	Pos	[M+NH4]+	806.546	PG O-40:7	Sum composition - Species level	PG O-40:7	MS match	LIPID MAPS	PG O-	PG	-1.576	-1.91128		Low confidence		298.4	1.465			No	40	7	even	Yes		6.51858	46.9305	[D7]PG 15:0_18:1	0.0195029	0.0186719	0.0171342	0.00351157	0.0016465	0.0016744
P_5703	6.89	824.58	Pos	[M+NH4]+	806.546	PG O-40:7	Sum composition - Species level	PG O-40:7	MS match	LIPID MAPS	PG O-	PG	-0.006	-0.00727643		Low confidence		300.6	1.476			No	40	7	even	Yes		1.32962	20.3389	[D7]PG 15:0_18:1	0.205839	0.207511	0.202177	0.00291953	0.00433457	0.00417396
P_4076	4.8	822.564	Pos	[M+NH4]+	804.531	PG O-40:8	Sum composition - Species level	PG O-40:8	MS match	LIPID MAPS	PG O-	PG	-0.206	-0.250436		Low confidence		295.8	1.453			No	40	8	even	Yes		3.54623	46.9305	[D7]PG 15:0_18:1	0.0993283	0.0954329	0.102445	0.0192276	0.0090154	0.00916816
P_4414	5.01	822.564	Pos	[M+NH4]+	804.531	PG O-40:8	Sum composition - Species level	PG O-40:8	MS match	LIPID MAPS	PG O-	PG	-0.416	-0.505736		Low confidence		296.3	1.455			No	40	8	even	Yes		5.24751	75.6361	[D7]PG 15:0_18:1	0.0413626	0.0406296	0.037434	0.000283419	0.000664444	0.000135141
P_4614	5.3	822.563	Pos	[M+NH4]+	804.531	PG O-40:8	Sum composition - Species level	PG O-40:8	MS match	LIPID MAPS	PG O-	PG	-1.366	-1.66066		Low confidence		294.2	1.445			No	40	8	even	Yes		5.32384	16.304	[D7]PG 15:0_18:1	0.0266549	0.0296501	0.0283625	0.0161862	0.0120316	0.012727
P_4679	5.42	822.564	Pos	[M+NH4]+	804.531	PG O-40:8	Sum composition - Species level	PG O-40:8	MS match	LIPID MAPS	PG O-	PG	-0.616	-0.748878		Low confidence		295.2	1.449			No	40	8	even	Yes		3.83025	46.9305	[D7]PG 15:0_18:1	0.0520185	0.0560482	0.0549357	0.0104875	0.00491737	0.00500069
P_4848	5.57	822.563	Pos	[M+NH4]+	804.531	PG O-40:8	Sum composition - Species level	PG O-40:8	MS match	LIPID MAPS	PG O-	PG	-1.096	-1.33242		Low confidence		296.6	1.457			No	40	8	even	Yes		2.9588	23.836	[D7]PG 15:0_18:1	0.0357036	0.0339739	0.0338972	0.00442794	0.00284356	0.0031968
P_8130	12.79	845.662	Pos	[M+H]+	844.656	PG O-42:2	Sum composition - Species level	PG O-42:2	MS match	LIPID MAPS	PG O-	PG	-1.758	-2.07884		Low confidence		308.9	1.517			No	42	2	even	Yes		0.946397	28.4923	[D7]PG 15:0_18:1	0.0023853	0.00238532	0.00234642	0.0119387	0.00715091	0.00793936
P_5149	6.01	850.596	Pos	[M+NH4]+	832.562	PG O-42:8	Sum composition - Species level	PG O-42:8	MS match	LIPID MAPS	PG O-	PG	-0.076	-0.0893492		Low confidence		303.4	1.491			No	42	8	even	Yes		3.73475	25.5514	[D7]PG 15:0_18:1	0.0161067	0.0149636	0.0157308	0.00968242	0.006264	0.00649229
P_5403	6.39	850.595	Pos	[M+NH4]+	832.562	PG O-42:8	Sum composition - Species level	PG O-42:8	MS match	LIPID MAPS	PG O-	PG	-0.276	-0.324479		Low confidence		302.3	1.485			No	42	8	even	Yes		2.98312	24.1404	[D7]PG 15:0_18:1	0.0167749	0.0177479	0.0175695	0.00426769	0.00286604	0.00287851
P_5718	6.9	850.595	Pos	[M+NH4]+	832.562	PG O-42:8	Sum composition - Species level	PG O-42:8	MS match	LIPID MAPS	PG O-	PG	-0.646	-0.759468		Low confidence		302.3	1.485			No	42	8	even	Yes		2.72027	4.61442	[D7]PG 15:0_18:1	0.021011	0.0199255	0.0206994	0.00122024	0.00129516	0.00118353
P_8264	13.01	873.694	Pos	[M+H]+	872.687	PG O-44:2	Sum composition - Species level	PG O-44:2	MS match	LIPID MAPS	PG O-	PG	-0.528	-0.60433		Low confidence		314.7	1.547			No	44	2	even	Yes		5.209	46.8076	[D7]PG 15:0_18:1	0.0215074	0.0201023	0.0194304	0.0560137	0.0269032	0.0261749
P_5193	6.08	871.679	Pos	[M+H]+	870.671	PG O-44:3	Sum composition - Species level	PG O-44:3	MS match	LIPID MAPS	PG O-	PG	-0.048	-0.0550661		Low confidence		338.4	1.663			No	44	3	even	Yes		0.946397	46.5964	[D7]PG 15:0_18:1	0.00501181	0.00501186	0.00493012	0.0252881	0.0120103	0.0120267
P_8174	12.87	871.678	Pos	[M+H]+	870.671	PG O-44:3	Sum composition - Species level	PG O-44:3	MS match	LIPID MAPS	PG O-	PG	-1.248	-1.43172		Low confidence		313.6	1.542			No	44	3	even	Yes		0.946397	40.1353	[D7]PG 15:0_18:1	0.00562675	0.0056268	0.00553504	0.0282699	0.0143989	0.0153155
P_8119	12.79	897.693	Pos	[M+H]+	896.687	PG O-46:4	Sum composition - Species level	PG O-46:4	MS match	LIPID MAPS	PG O-	PG	-1.888	-2.10316		Low confidence		316.4	1.556			No	46	4	even	Yes		0.946397	42.3168	[D7]PG 15:0_18:1	0.0100299	0.01003	0.00986646	0.050421	0.0250104	0.0262098
P_473	6.83	854.575	Pos	[M+NH4]+, [M+H]+	836.542	PI 34:1	Sum composition - Species level	PI 34:1	MS/MS match		PI	PI	0.024	0.028	875.3	High confidence	27	302.9	1.488	1.5	C43H81O13P	No	34	1	even	No		6.59332	17.6643	[D7]PG 15:0_18:1	0.0412974	0.0470696	0.0436629	0.0139564	0.0104329	0.0103871
P_3289	3.98	864.521	Pos	[M+NH4]+	846.489	PI 34:4;O	Sum composition - Species level	PI 34:4;O	MS match	LIPID MAPS	PI	PI	-2.501	-2.89292		Low confidence		297.5	1.462			No	34	4	even	Yes	O	7.9829	46.9305	[D7]PG 15:0_18:1	0.0119923	0.0132561	0.0140684	0.00241932	0.00113437	0.00115359
P_3652	4.19	846.512	Pos	[M+NH4]+	828.479	PI 34:5	Sum composition - Species level	PI 34:5	MS match	LIPID MAPS	PI	PI	-0.606	-0.715878		Low confidence		293.3	1.441			No	34	5	even	Yes		10.8826	76.9872	[D7]PG 15:0_18:1	0.0211539	0.0258277	0.0255903	1.56473e-05	7.3367e-06	3.73051e-05
P_475	8.03	882.606	Pos	[M+NH4]+, [M+H]+	864.572	PI 36:1	Sum composition - Species level	PI 36:1	MS/MS match		PI	PI	-0.722	-0.818	988.8	High confidence	23.3	306.6	1.507	0.9	C45H85O13P	No	36	1	even	No		3.63917	22.1095	[D7]PG 15:0_18:1	0.0433007	0.0440671	0.0410683	0.0144183	0.0112405	0.00931424
P_6376	8.4	882.607	Pos	[M+NH4]+	864.573	PI 36:1	Sum composition - Species level	PI 36:1	MS match	LIPID MAPS	PI	PI	0.054	0.0611824		Low confidence		308.4	1.516			No	36	1	even	No		2.02257	46.9305	[D7]PG 15:0_18:1	0.0132597	0.0137275	0.0137429	0.00267127	0.0012525	0.00127372
P_476	7.12	880.591	Pos	[M+NH4]+, [M+2Na-H]+, [M+H]+, [M+Na]+	862.557	PI 36:2	Sum composition - Species level	PI 36:2	MS/MS match		PI	PI	-0.019	-0.021	960.9	High confidence	4.5	304.2	1.496	0.7	C45H83O13P	No	36	2	even	Yes		2.78987	16.9442	[D7]PG 15:0_18:1	0.21242	0.219331	0.22459	0.118217	0.08849	0.0899558
P_477	6.37	878.575	Pos	[M+NH4]+	860.541	PI 36:3	Sum composition - Species level	PI 36:3	MS/MS match		PI	PI	-0.72	-0.82	944.2	High confidence	16.5	303.6	1.492	1	C45H81O13P	No	36	3	even	Yes		3.52404	15.1999	[D7]PG 15:0_18:1	0.0279148	0.0296952	0.027995	0.0233208	0.0183849	0.0178463
P_5591	6.66	878.574	Pos	[M+NH4]+	860.541	PI 36:3	Sum composition - Species level	PI 36:3	MS match	LIPID MAPS	PI	PI	-0.876	-0.997069		Low confidence		304.5	1.497			No	36	3	even	Yes		9.23796	19.7422	[D7]PG 15:0_18:1	0.0125953	0.0123046	0.0145383	0.00322159	0.00224243	0.00243085
P_4416	5.02	877.544	Pos	[M+H]+	876.536	PI 36:3;O	Sum composition - Species level	PI 36:3;O	MS match	LIPID MAPS	PI	PI	0.117	0.133327		Low confidence		302.7	1.488			No	36	3	even	Yes	O	5.67815	46.9305	[D7]PG 15:0_18:1	0.0115937	0.0119874	0.010719	0.00219646	0.00102987	0.00104732
P_478	6.02	876.559	Pos	[M+NH4]+, [M+H]+, [M+Na]+, [M+2Na-H]+	858.526	PI 36:4	Sum composition - Species level	PI 36:4	MS/MS match		PI	PI	-0.267	-0.304	886.5	High confidence	10	303.1	1.49	1.4	C45H79O13P	No	36	4	even	Yes		2.48779	22.6361	[D7]PG 15:0_18:1	0.0617868	0.062334	0.0594665	0.17512	0.127346	0.115557
P_479	6.47	890.575	Pos	[M+NH4]+	872.541	PI 37:4	Sum composition - Species level	PI 37:4	MS/MS match		PI	PI	0.012	0.013	918.2	High confidence	5.3	304.9	1.499	1.1	C46H81O13P	No	37	4	odd	Yes		11.9084	11.3201	[D7]PG 15:0_18:1	0.00539817	0.00426492	0.00508698	0.0211782	0.01805	0.0171194
P_480	7.43	906.606	Pos	[M+NH4]+, [M+Na]+	888.572	PI 38:3	Sum composition - Species level	PI 38:3	MS/MS match		PI	PI	-0.788	-0.869	958.9	High confidence	19.5	308	1.515	0.8	C47H85O13P	No	38	3	even	Yes		4.51802	36.2747	[D7]PG 15:0_18:1	0.210718	0.205352	0.192846	0.253633	0.148233	0.135207
P_481	7.84	906.606	Pos	[M+NH4]+	888.572	PI 38:3	Sum composition - Species level	PI 38:3	MS/MS match		PI	PI	-0.76	-0.838	972.5	High confidence	64.8	308.8	1.519	1	C47H85O13P	No	38	3	even	Yes		8.41707	29.6469	[D7]PG 15:0_18:1	0.07881	0.0879888	0.0932218	0.0320581	0.0184678	0.0215593
P_483	6.97	904.591	Pos	[M+NH4]+	886.557	PI 38:4	Sum composition - Species level	PI 38:4	MS/MS match		PI	PI	-0.177	-0.195	918.1	High confidence	2.2	308.2	1.516	1.3	C47H83O13P	No	38	4	even	Yes		1.43598	23.1628	[D7]PG 15:0_18:1	0.784706	0.798284	0.775868	2.98625	2.03884	2.04319
P_485	6.11	902.575	Pos	[M+NH4]+, [M+Na]+	884.541	PI 38:5	Sum composition - Species level	PI 38:5	MS/MS match		PI	PI	-0.446	-0.494	924.3	High confidence	7.5	305.2	1.501	0.9	C47H81O13P	No	38	5	even	Yes		10.1131	24.1413	[D7]PG 15:0_18:1	0.0168514	0.0195833	0.0162512	0.053288	0.0348463	0.0370433
P_486	6.35	902.575	Pos	[M+NH4]+	884.541	PI 38:5	Sum composition - Species level	PI 38:5	MS/MS match		PI	PI	-0.54	-0.598	937.5	High confidence	27.8	306	1.505	1.2	C47H81O13P	No	38	5	even	Yes		4.81412	19.2123	[D7]PG 15:0_18:1	0.00888078	0.00808104	0.00864478	0.0237638	0.0167265	0.0180153
P_487	5.84	900.56	Pos	[M+NH4]+, [M+Na]+	882.525	PI 38:6	Sum composition - Species level	PI 38:6	MS/MS match		PI	PI	-0.069	-0.077	953.2	High confidence	24.3	304.9	1.499	1.3	C47H79O13P	No	38	6	even	Yes		12.3928	16.7986	[D7]PG 15:0_18:1	0.00642239	0.00824276	0.00737704	0.0402843	0.0305674	0.0303699
P_489	7.05	930.606	Pos	[M+NH4]+	912.572	PI 40:5	Sum composition - Species level	PI 40:5	MS/MS match		PI	PI	-0.394	-0.423	949.7	High confidence	105.9	311	1.53	1.1	C49H85O13P	No	40	5	even	Yes		3.63925	14.2372	[D7]PG 15:0_18:1	0.0115974	0.0109669	0.0108411	0.0151767	0.0116736	0.0123414
P_490	6.74	928.59	Pos	[M+NH4]+, [M+Na]+	910.556	PI 40:6	Sum composition - Species level	PI 40:6	MS/MS match		PI	PI	-0.737	-0.793	931.9	High confidence	8.4	310.5	1.528	1.4	C49H83O13P	No	40	6	even	Yes		7.13271	23.3793	[D7]PG 15:0_18:1	0.0168213	0.0161169	0.0146086	0.0747362	0.0511007	0.0507145
P_6427	8.54	989.669	Pos	[M+H]+	988.662	PI 44:3;O	Sum composition - Species level	PI 44:3;O	MS match	LIPID MAPS	PI	PI	-0.023	-0.0232401		Low confidence		326.5	1.608			No	44	3	even	Yes	O	3.90096	46.9305	[D7]PG 15:0_18:1	0.00980471	0.0103702	0.0105772	0.00197611	0.000926556	0.000942257
P_2779	3.48	700.416	Pos	[M+Na]+	677.427	PS 28:1	Sum composition - Species level	PS 28:1	MS match	LIPID MAPS	PS	PS	-0.716	-1.02225		Low confidence		268.7	1.316			No	28	1	even	No		3.68163	75.6361	[D7]PG 15:0_18:1	0.0505981	0.0480537	0.0471467	0.00013275	0.000311218	6.32983e-05
P_2712	3.39	694.429	Pos	[M+H]+	693.422	PS 28:1;O	Sum composition - Species level	PS 28:1;O	MS match	LIPID MAPS	PS	PS	-0.637	-0.9173		Low confidence		266.5	1.305			No	28	1	even	No	O	2.60307	131.881	[D7]PG 15:0_18:1	0.0664215	0.0699337	0.067777	0.000148902	1.39634e-05	1.42e-05
P_2802	3.46	730.463	Pos	[M+Na]+	707.474	PS 30:0	Sum composition - Species level	PS 30:0	MS match	LIPID MAPS	PS	PS	-0.596	-0.81592		Low confidence		270.9	1.328			No	30	0	even	No		3.67664	34.0026	[D7]PG 15:0_18:1	0.0264505	0.0249414	0.0267162	0.000127572	0.000255009	0.000181712
P_3261	3.97	730.463	Pos	[M+Na]+	707.474	PS 30:0	Sum composition - Species level	PS 30:0	MS match	LIPID MAPS	PS	PS	-0.586	-0.80223		Low confidence		277	1.357			No	30	0	even	No		5.03571	46.9305	[D7]PG 15:0_18:1	0.0127269	0.0136284	0.0123666	0.00253146	0.00118694	0.00120706
P_2612	3.25	746.457	Pos	[M+Na]+	723.469	PS 30:0;O	Sum composition - Species level	PS 30:0;O	MS match	LIPID MAPS	PS	PS	-1.011	-1.3544		Low confidence		276.9	1.357			No	30	0	even	No	O	7.55487	46.9305	[D7]PG 15:0_18:1	0.0141611	0.0152971	0.0164744	0.00285542	0.00133884	0.00136153
P_2529	3.13	706.465	Pos	[M+H]+	705.458	PS 30:1	Sum composition - Species level	PS 30:1	MS match	LIPID MAPS	PS	PS	-0.612	-0.866284		Low confidence		270.3	1.324			No	30	1	even	No		1.52752	131.881	[D7]PG 15:0_18:1	0.023591	0.0231098	0.023812	0.000801295	7.5142e-05	7.64152e-05
P_3066	3.72	706.465	Pos	[M+H]+	705.458	PS 30:1	Sum composition - Species level	PS 30:1	MS match	LIPID MAPS	PS	PS	-0.632	-0.894594		Low confidence		270.4	1.324			No	30	1	even	No		8.35125	46.9305	[D7]PG 15:0_18:1	0.0261522	0.0231386	0.0272551	0.00467025	0.00218978	0.00222688
P_3181	3.85	706.465	Pos	[M+H]+	705.458	PS 30:1	Sum composition - Species level	PS 30:1	MS match	LIPID MAPS	PS	PS	-0.462	-0.653959		Low confidence		270.6	1.325			No	30	1	even	No		2.84795	46.9305	[D7]PG 15:0_18:1	0.0282909	0.0298682	0.0295415	0.00570173	0.00267342	0.00271872
P_3708	4.23	706.466	Pos	[M+H]+	705.458	PS 30:1	Sum composition - Species level	PS 30:1	MS match	LIPID MAPS	PS	PS	-0.202	-0.28593		Low confidence		270.6	1.325			No	30	1	even	No		7.11447	46.9305	[D7]PG 15:0_18:1	0.0126392	0.0144859	0.0131411	0.00254736	0.0011944	0.00121464
P_2554	3.19	722.46	Pos	[M+H]+	721.453	PS 30:1;O	Sum composition - Species level	PS 30:1;O	MS match	LIPID MAPS	PS	PS	-0.797	-1.10317		Low confidence		272.2	1.334			No	30	1	even	No	O	6.39089	76.9872	[D7]PG 15:0_18:1	0.0118782	0.013468	0.0129992	0.000151931	7.1237e-05	0.00036222
P_2443	3.03	720.444	Pos	[M+H]+	719.437	PS 30:2;O	Sum composition - Species level	PS 30:2;O	MS match	LIPID MAPS	PS	PS	-0.787	-1.09238		Low confidence		269.8	1.322			No	30	2	even	Yes	O	1.71403	46.9305	[D7]PG 15:0_18:1	0.0119948	0.0120451	0.0123777	0.00241494	0.00113231	0.0011515
P_2842	3.47	720.444	Pos	[M+H]+	719.437	PS 30:2;O	Sum composition - Species level	PS 30:2;O	MS match	LIPID MAPS	PS	PS	-1.347	-1.86968		Low confidence		271.4	1.33			No	30	2	even	Yes	O	9.08997	46.9305	[D7]PG 15:0_18:1	0.0148092	0.0161006	0.0177508	0.00298652	0.00140032	0.00142404
P_2992	3.59	702.433	Pos	[M+H]+	701.427	PS 30:3	Sum composition - Species level	PS 30:3	MS match	LIPID MAPS	PS	PS	-1.822	-2.59384		Low confidence		269.9	1.322			No	30	3	even	Yes		5.84485	46.9305	[D7]PG 15:0_18:1	0.0190415	0.0177417	0.0199397	0.00357687	0.00167711	0.00170553
P_3197	3.87	734.497	Pos	[M+H]+	733.489	PS 32:1	Sum composition - Species level	PS 32:1	MS match	LIPID MAPS	PS	PS	-0.622	-0.846838		Low confidence		276.1	1.353			No	32	1	even	No		0.19322	75.6361	[D7]PG 15:0_18:1	0.0275851	0.027544	0.0276497	0.000165559	0.000388135	7.89424e-05
P_2539	3.17	750.492	Pos	[M+H]+	749.484	PS 32:1;O	Sum composition - Species level	PS 32:1;O	MS match	LIPID MAPS	PS	PS	-0.217	-0.289144		Low confidence		282.3	1.384			No	32	1	even	No	O	11.831	46.9305	[D7]PG 15:0_18:1	0.0114595	0.0112703	0.0138588	0.00226963	0.00106418	0.00108221
P_2808	3.48	772.474	Pos	[M+Na]+	749.484	PS 32:1;O	Sum composition - Species level	PS 32:1;O	MS match	LIPID MAPS	PS	PS	-0.211	-0.273148		Low confidence		281.3	1.38			No	32	1	even	No	O	13.5211	131.881	[D7]PG 15:0_18:1	0.0153232	0.0119523	0.0125651	0.000273828	2.56784e-05	2.61136e-05
P_3225	3.94	750.491	Pos	[M+H]+	749.484	PS 32:1;O	Sum composition - Species level	PS 32:1;O	MS match	LIPID MAPS	PS	PS	-0.847	-1.12859		Low confidence		277.7	1.362			No	32	1	even	No	O	8.80178	35.5417	[D7]PG 15:0_18:1	0.0165668	0.014071	0.0145444	0.000251115	0.000227793	0.000118534
P_3254	3.98	754.463	Pos	[M+Na]+	731.474	PS 32:2	Sum composition - Species level	PS 32:2	MS match	LIPID MAPS	PS	PS	-0.106	-0.140497		Low confidence		283.3	1.389			No	32	2	even	Yes		3.25595	75.6361	[D7]PG 15:0_18:1	0.0225793	0.0233756	0.0240993	2.97804e-05	6.98169e-05	1.42e-05
P_3116	3.79	748.476	Pos	[M+H]+	747.469	PS 32:2;O	Sum composition - Species level	PS 32:2;O	MS match	LIPID MAPS	PS	PS	-0.847	-1.13163		Low confidence		275.6	1.351			No	32	2	even	Yes	O	3.19323	46.9305	[D7]PG 15:0_18:1	0.0110809	0.0107977	0.0103972	0.0021287	0.000998103	0.00101502
P_3111	3.79	730.465	Pos	[M+H]+	729.458	PS 32:3	Sum composition - Species level	PS 32:3	MS match	LIPID MAPS	PS	PS	-1.322	-1.8098		Low confidence		274.9	1.347			No	32	3	even	Yes		6.62396	75.6361	[D7]PG 15:0_18:1	0.0100015	0.0113455	0.0103367	3.50803e-05	8.2242e-05	1.67271e-05
P_2448	3.03	786.528	Pos	[M+Na]+	763.536	PS 34:0	Sum composition - Species level	PS 34:0	MS match	LIPID MAPS	PS	PS	1.464	1.86135		Low confidence		288.6	1.416			No	34	0	even	No		6.88036	46.9305	[D7]PG 15:0_18:1	0.0100642	0.0115436	0.0107178	0.00202942	0.000951553	0.000967677
P_2898	3.51	786.528	Pos	[M+Na]+	763.536	PS 34:0	Sum composition - Species level	PS 34:0	MS match	LIPID MAPS	PS	PS	2.194	2.78948		Low confidence		287.9	1.413			No	34	0	even	No		2.5228	46.9305	[D7]PG 15:0_18:1	0.0130303	0.0124187	0.0129018	0.0025025	0.00117337	0.00119325
P_3145	3.81	786.528	Pos	[M+Na]+	763.536	PS 34:0	Sum composition - Species level	PS 34:0	MS match	LIPID MAPS	PS	PS	1.764	2.24277		Low confidence		285.1	1.399			No	34	0	even	No		7.77784	46.9305	[D7]PG 15:0_18:1	0.0152944	0.0173731	0.0151623	0.00307947	0.0014439	0.00146836
P_3696	4.23	786.528	Pos	[M+Na]+	763.536	PS 34:0	Sum composition - Species level	PS 34:0	MS match	LIPID MAPS	PS	PS	1.954	2.48434		Low confidence		288	1.413			No	34	0	even	No		2.303	65.0192	[D7]PG 15:0_18:1	0.335832	0.346657	0.351297	0.000252376	0.000143776	5.65401e-05
P_3796	4.35	786.528	Pos	[M+Na]+	763.536	PS 34:0	Sum composition - Species level	PS 34:0	MS match	LIPID MAPS	PS	PS	1.974	2.50977		Low confidence		289.4	1.42			No	34	0	even	No		2.25087	46.9305	[D7]PG 15:0_18:1	0.253713	0.261643	0.250475	0.0510799	0.0239502	0.0243561
P_2590	3.22	802.522	Pos	[M+Na]+	779.531	PS 34:0;O	Sum composition - Species level	PS 34:0;O	MS match	LIPID MAPS	PS	PS	1.029	1.28221		Low confidence		285.4	1.401			No	34	0	even	No	O	6.75246	46.9305	[D7]PG 15:0_18:1	0.00929949	0.0106473	0.0100013	0.00187562	0.000879438	0.00089434
P_2753	3.45	802.523	Pos	[M+Na]+	779.531	PS 34:0;O	Sum composition - Species level	PS 34:0;O	MS match	LIPID MAPS	PS	PS	1.889	2.35383		Low confidence		285.7	1.402			No	34	0	even	No	O	8.74904	46.9305	[D7]PG 15:0_18:1	0.023077	0.0200496	0.0236887	0.00404845	0.00189823	0.00193039
P_3031	3.7	802.522	Pos	[M+Na]+	779.531	PS 34:0;O	Sum composition - Species level	PS 34:0;O	MS match	LIPID MAPS	PS	PS	1.189	1.48158		Low confidence		284.7	1.398			No	34	0	even	No	O	1.28027	46.9305	[D7]PG 15:0_18:1	0.0419355	0.0411712	0.040919	0.00829001	0.00388701	0.00395287
P_3333	4.01	802.523	Pos	[M+Na]+	779.531	PS 34:0;O	Sum composition - Species level	PS 34:0;O	MS match	LIPID MAPS	PS	PS	2.109	2.62797		Low confidence		290.3	1.425			No	34	0	even	No	O	6.35566	56.8431	[D7]PG 15:0_18:1	0.0685703	0.0754385	0.0775465	0.000142593	5.91669e-05	5.65401e-05
P_3521	4.15	802.523	Pos	[M+Na]+	779.531	PS 34:0;O	Sum composition - Species level	PS 34:0;O	MS match	LIPID MAPS	PS	PS	1.809	2.25415		Low confidence		290.9	1.428			No	34	0	even	No	O	8.31306	46.9305	[D7]PG 15:0_18:1	0.0345415	0.0398949	0.0401791	0.00697528	0.00327056	0.00332598
P_3203	3.89	784.512	Pos	[M+Na]+	761.521	PS 34:1	Sum composition - Species level	PS 34:1	MS match	LIPID MAPS	PS	PS	1.914	2.43974		Low confidence		283.8	1.393			No	34	1	even	No		8.89012	46.9305	[D7]PG 15:0_18:1	0.0171435	0.0156029	0.014357	0.00294222	0.00137955	0.00140292
P_3375	4.03	762.528	Pos	[M+H]+	761.521	PS 34:1	Sum composition - Species level	PS 34:1	MS match	LIPID MAPS	PS	PS	-0.532	-0.697679		Low confidence		284.9	1.397			No	34	1	even	No		4.55575	46.9305	[D7]PG 15:0_18:1	0.0168915	0.0155904	0.0168863	0.00314379	0.00147406	0.00149903
P_4151	4.9	762.528	Pos	[M+H]+	761.521	PS 34:1	Sum composition - Species level	PS 34:1	MS match	LIPID MAPS	PS	PS	-0.672	-0.881279		Low confidence		284.8	1.397			No	34	1	even	No		2.79577	76.9872	[D7]PG 15:0_18:1	0.0186178	0.0189088	0.0196512	4.56801e-05	2.14184e-05	0.000108907
P_493	7.08	762.528	Pos	[M+H]+	761.521	PS 34:1	Sum composition - Species level	PS 34:1	MS/MS match		PS	PS	-0.164	-0.215	983.9	High confidence	17.7	284.6	1.396	1.8	C40H76NO10P	No	34	1	even	No		24.8124	131.881	[D7]PG 15:0_18:1	0.0336326	0.0409317	0.0546853	0.00107765	0.000101057	0.000102769
P_4256	4.92	760.512	Pos	[M+H]+	759.505	PS 34:2	Sum composition - Species level	PS 34:2	MS match	LIPID MAPS	PS	PS	-0.762	-1.00196		Low confidence		285.3	1.399			No	34	2	even	Yes		9.03872	46.9305	[D7]PG 15:0_18:1	0.0125439	0.0134379	0.0112111	0.00229897	0.00107794	0.0010962
P_3300	4	774.49	Pos	[M+H]+	773.484	PS 34:3;O	Sum composition - Species level	PS 34:3;O	MS match	LIPID MAPS	PS	PS	-2.047	-2.64302		Low confidence		283.7	1.392			No	34	3	even	Yes	O	3.06456	46.9305	[D7]PG 15:0_18:1	0.0441569	0.0446864	0.0421498	0.00863124	0.004047	0.00411558
P_2909	3.53	754.466	Pos	[M+H]+	753.458	PS 34:5	Sum composition - Species level	PS 34:5	MS match	LIPID MAPS	PS	PS	-0.132	-0.174958		Low confidence		278	1.363			No	34	5	even	Yes		5.90076	46.9305	[D7]PG 15:0_18:1	0.0172877	0.015811	0.0177162	0.00318892	0.00149521	0.00152055
P_5390	6.38	790.559	Pos	[M+H]+	789.552	PS 36:1	Sum composition - Species level	PS 36:1	MS match	LIPID MAPS	PS	PS	-1.032	-1.3054		Low confidence		290.4	1.425			No	36	1	even	No		1.36176	76.9872	[D7]PG 15:0_18:1	0.072083	0.070217	0.071616	6.73845e-05	3.15951e-05	0.000160653
P_494	7.22	812.543	Pos	[M+Na]+	789.554	PS 36:1	Sum composition - Species level	PS 36:1	MS/MS match		PS	PS	1.949	2.399	956.3	High confidence	8.9	294.1	1.444	1.2	C42H80NO10P	No	36	1	even	No		19.5614	39.525	[D7]PG 15:0_18:1	0.0624976	0.069604	0.0904163	0.00126658	0.00278735	0.00180147
P_5043	5.82	840.572	Pos	[M+Na]+	817.583	PS 38:1	Sum composition - Species level	PS 38:1	MS match	LIPID MAPS	PS	PS	-0.866	-1.03025		Low confidence		304.3	1.495			No	38	1	even	No		8.17853	46.9305	[D7]PG 15:0_18:1	0.0167273	0.0189865	0.0163671	0.0033499	0.00157069	0.00159731
P_5002	5.76	816.575	Pos	[M+H]+	815.568	PS 38:2	Sum composition - Species level	PS 38:2	MS match	LIPID MAPS	PS	PS	-0.622	-0.761718		Low confidence		297.6	1.461			No	38	2	even	Yes		2.07822	46.9305	[D7]PG 15:0_18:1	0.674632	0.702762	0.684393	0.135899	0.0637199	0.0647996
P_4985	5.74	814.559	Pos	[M+H]+	813.552	PS 38:3	Sum composition - Species level	PS 38:3	MS match	LIPID MAPS	PS	PS	-0.782	-0.960028		Low confidence		294.3	1.445			No	38	3	even	Yes		3.28982	75.6361	[D7]PG 15:0_18:1	0.0270222	0.0287099	0.0272748	8.65651e-05	0.000202942	4.12763e-05
P_4902	5.61	842.59	Pos	[M+H]+	841.583	PS 40:3	Sum composition - Species level	PS 40:3	MS match	LIPID MAPS	PS	PS	-0.972	-1.15358		Low confidence		302.3	1.485			No	40	3	even	Yes		0.579082	76.9872	[D7]PG 15:0_18:1	0.250429	0.248229	0.247718	0.000163035	7.64436e-05	0.000388695
P_5146	6	842.59	Pos	[M+H]+	841.583	PS 40:3	Sum composition - Species level	PS 40:3	MS match	LIPID MAPS	PS	PS	-1.062	-1.2604		Low confidence		302.4	1.485			No	40	3	even	Yes		1.82945	46.9305	[D7]PG 15:0_18:1	0.189857	0.192873	0.196902	0.0382333	0.0179268	0.0182305
P_5494	6.49	842.59	Pos	[M+H]+	841.583	PS 40:3	Sum composition - Species level	PS 40:3	MS match	LIPID MAPS	PS	PS	-1.132	-1.34347		Low confidence		303.7	1.492			No	40	3	even	Yes		4.31959	46.9305	[D7]PG 15:0_18:1	0.0143567	0.0145235	0.0155384	0.00289089	0.00135547	0.00137844
P_5153	6.02	858.585	Pos	[M+H]+	857.578	PS 40:3;O	Sum composition - Species level	PS 40:3;O	MS match	LIPID MAPS	PS	PS	-0.817	-0.951565		Low confidence		304.6	1.497			No	40	3	even	Yes	O	8.46191	46.9305	[D7]PG 15:0_18:1	0.0159776	0.0179636	0.0152893	0.00313071	0.00146792	0.0014928
P_5243	6.14	840.574	Pos	[M+H]+	839.568	PS 40:4	Sum composition - Species level	PS 40:4	MS match	LIPID MAPS	PS	PS	-1.852	-2.20325		Low confidence		302.4	1.485			No	40	4	even	Yes		5.79683	46.9305	[D7]PG 15:0_18:1	0.0273619	0.0257237	0.0243731	0.00499178	0.00234054	0.0023802
P_6422	8.55	862.555	Pos	[M+Na]+	839.568	PS 40:4	Sum composition - Species level	PS 40:4	MS match	LIPID MAPS	PS	PS	-2.216	-2.5691		Low confidence		303.3	1.491			No	40	4	even	Yes		17.0077	35.5808	[D7]PG 15:0_18:1	0.00132134	0.00177141	0.00135036	0.0179856	0.0105299	0.00976791
P_498	7	836.544	Pos	[M+H]+	835.536	PS 40:6	Sum composition - Species level	PS 40:6	MS/MS match		PS	PS	-0.041	-0.049	872.9	High confidence	42.5	294.9	1.449	2.6	C46H78NO10P	No	40	6	even	Yes		18.2914	18.107	[D7]PG 15:0_18:1	0.011541	0.0132937	0.0165114	0.00290233	0.00255424	0.00200846
P_5685	6.84	838.606	Pos	[M+H]+	837.6	SHexCer 38:0;O2	Sum composition - Species level	SHexCer 38:0;O2	MS match	LIPID MAPS	SHexCer	SHexCer	-2.101	-2.50534		Low confidence		302.6	1.487			No	38	0	even	No	O2	6.23516	9.71777	[D9]SM 18:0;O2/18:1	0.000676902	0.000709194	0.000626223	0.0026248	0.00308266	0.00315363
P_3982	4.66	871.631	Pos	[M+NH4]+	853.595	SHexCer 38:0;O3	Sum composition - Species level	SHexCer 38:0;O3	MS match	LIPID MAPS	SHexCer	SHexCer	2.276	2.6112		Low confidence		305.5	1.502			No	38	0	even	No	O3	6.83296	12.5966	[D9]SM 18:0;O2/18:1	0.00139391	0.00147732	0.00128827	0.000202131	0.000159659	0.000169146
P_5975	7.35	844.524	Pos	[M+H]+	843.517	SHexCer 38:5;O3	Sum composition - Species level	SHexCer 38:5;O3	MS match	LIPID MAPS	SHexCer	SHexCer	-0.336	-0.397857		Low confidence		298.8	1.468			No	38	5	even	Yes	O3	4.86754	4.91064	[D9]SM 18:0;O2/18:1	0.0022301	0.00210891	0.0020247	0.00933773	0.00873075	0.00961716
P_5684	6.83	864.622	Pos	[M+H]+	863.616	SHexCer 40:1;O2	Sum composition - Species level	SHexCer 40:1;O2	MS match	LIPID MAPS	SHexCer	SHexCer	-1.441	-1.66662		Low confidence		305.6	1.502			No	40	1	even	No	O2	1.93199	9.66349	[D9]SM 18:0;O2/18:1	0.000348175	0.000361349	0.000358179	0.00138995	0.00164463	0.0016584
P_5969	7.32	864.622	Pos	[M+H]+	863.616	SHexCer 40:1;O2	Sum composition - Species level	SHexCer 40:1;O2	MS match	LIPID MAPS	SHexCer	SHexCer	-1.841	-2.12925		Low confidence		307.3	1.511			No	40	1	even	No	O2	8.32039	17.9571	[D9]SM 18:0;O2/18:1	0.00476901	0.00425243	0.00501522	0.0144986	0.0107168	0.0108119
P_4238	4.95	862.608	Pos	[M+H]+	861.6	SHexCer 40:2;O2	Sum composition - Species level	SHexCer 40:2;O2	MS match	LIPID MAPS	SHexCer	SHexCer	0.059	0.0683972		Low confidence		305.2	1.5			No	40	2	even	Yes	O2	3.13037	95.5091	[D9]SM 18:0;O2/18:1	0.00945913	0.00986328	0.00928077	6.11378e-06	4.82913e-06	2.55805e-05
P_4681	5.4	842.58	Pos	[M-H2O+H]+	859.584	SHexCer 40:3;O2	Sum composition - Species level	SHexCer 40:3;O2	MS match	LIPID MAPS	SHexCer	SHexCer	-1.836	-2.17902		Low confidence		284	1.395			No	40	3	even	Yes	O2	18.507	33.6138	[D9]SM 18:0;O2/18:1	0.00355419	0.00248012	0.00283549	0.0059725	0.0112392	0.00727321
P_5531	6.55	944.683	Pos	[M+H]+	943.678	SHexCer 46:3;O2	Sum composition - Species level	SHexCer 46:3;O2	MS match	LIPID MAPS	SHexCer	SHexCer	-2.791	-2.95442		Low confidence		318.7	1.568			No	46	3	even	Yes	O2	3.89923	12.5966	[D9]SM 18:0;O2/18:1	0.00146472	0.00142301	0.00153669	0.000221115	0.000174654	0.000185033
P_500	6.18	675.544	Pos	[M+H]+, [M+Na]+	674.536	SM 18:1;O2/14:0	Molecular level	SM 32:1;O2	MS/MS match		SM	SM	0.502	0.743	889.4	High confidence	16.8	282	1.38	2.8	C37H75N2O6P	No	32	1	even	No		8.06952	9.00584	[D9]SM 18:0;O2/18:1	0.0110802	0.0130259	0.0120624	0.0215492	0.0232549	0.0257606
P_501	7.29	703.575	Pos	[M+H]+	702.568	SM 18:1;O2/16:0	Molecular level	SM 34:1;O2	MS/MS match		SM	SM	0.065	0.093	874.6	High confidence	6	288.1	1.411	2.6	C39H79N2O6P	No	34	1	even	No		1.2225	1.63608	[D9]SM 18:0;O2/18:1	1.91939	1.92558	1.96313	1.06795	1.03998	1.07171
P_502	11.66	813.684	Pos	[M+H]+, [M+Na]+	812.679	SM 18:1;O2/24:1	Molecular level	SM 42:2;O2	MS/MS match		SM	SM	-0.13	-0.159	849.8	High confidence	7.2	308.8	1.516	1.4	C47H93N2O6P	No	42	2	even	Yes		2.22077	2.94834	[D9]SM 18:0;O2/18:1	0.519183	0.542413	0.534554	1.58612	1.51633	1.60381
P_503	6.34	701.559	Pos	[M+H]+, [M+Na]+	700.551	SM 18:2;O2/16:0	Molecular level	SM 34:2;O2	MS/MS match		SM	SM	-0.305	-0.435	892.1	High confidence	2.4	284.6	1.394	2.2	C39H77N2O6P	No	34	2	even	Yes		3.56781	16.1482	[D9]SM 18:0;O2/18:1	0.0288417	0.0270308	0.0272492	0.0908575	0.116919	0.125204
P_841	6.55	677.56	Pos	[M+H]+	676.552	SM 32:0;O2	Sum composition - Species level	SM 32:0;O2	MS match	LIPID MAPS	SM	SM	0.239	0.352736		Low confidence		285.3	1.396			No	32	0	even	No	O2	7.40782	9.48689	[D9]SM 18:0;O2/18:1	0.000903691	0.00103193	0.00102899	0.000577353	0.000666315	0.0006949
P_843	5.47	673.528	Pos	[M+H]+	672.521	SM 32:2;O2	Sum composition - Species level	SM 32:2;O2	MS match	LIPID MAPS	SM	SM	-0.241	-0.357817		Low confidence		278.5	1.363			No	32	2	even	Yes	O2	1.93199	10.7315	[D9]SM 18:0;O2/18:1	0.000235899	0.000244825	0.000242677	0.000940857	0.00111091	0.00115969
P_506	6.33	705.554	Pos	[M+H]+, [M+Na]+	704.547	SM 33:1;O3	Sum composition - Species level	SM 33:1;O3	MS/MS match		SM	SM	0.089	0.127	970.3	High confidence	7.9	292.7	1.434	1.4	C38H77N2O7P	No	33	1	odd	No	O3	11.4795	12.8237	[D9]SM 18:0;O2/18:1	0.00204787	0.00163731	0.00195881	0.00726822	0.00890061	0.00933633
P_507	7.09	703.575	Pos	[M+H]+	702.568	SM 34:1;O2	Sum composition - Species level	SM 34:1;O2	MS/MS match		SM	SM	0.619	0.88	954.9	High confidence	6.6	288.5	1.413	2.8	C39H79N2O6P	No	34	1	even	No	O2	1.93199	15.7143	[D9]SM 18:0;O2/18:1	0.00158207	0.00164193	0.00162753	0.00629134	0.00805971	0.00858427
P_508	6	717.554	Pos	[M+H]+	716.547	SM 34:2;O3	Sum composition - Species level	SM 34:2;O3	MS/MS match		SM	SM	-0.154	-0.215	860.9	High confidence	4.6	290.5	1.423	0.3	C39H77N2O7P	No	34	2	even	Yes	O3	2.40508	14.7196	[D9]SM 18:0;O2/18:1	0.000626559	0.000656262	0.000634543	0.00253576	0.00330186	0.00332669
P_850	9.4	733.621	Pos	[M+H]+	732.615	SM 36:0;O2	Sum composition - Species level	SM 36:0;O2	MS match	LIPID MAPS	SM	SM	-1.351	-1.84155		Low confidence		299.4	1.468			No	36	0	even	No	O2	4.73901	6.15062	[D9]SM 18:0;O2/18:1	0.0117822	0.01233	0.0129524	0.00273193	0.00257644	0.00241525
P_510	8.75	731.606	Pos	[M+H]+	730.599	SM 36:1;O2	Sum composition - Species level	SM 36:1;O2	MS/MS match		SM	SM	0.183	0.25	930.7	High confidence	4.9	295.5	1.448	2.9	C41H83N2O6P	No	36	1	even	No	O2	2.85069	6.79738	[D9]SM 18:0;O2/18:1	0.275591	0.291607	0.285765	0.187159	0.203851	0.214359
P_851	7.48	729.59	Pos	[M+H]+	728.583	SM 36:2;O2	Sum composition - Species level	SM 36:2;O2	MS match	LIPID MAPS	SM	SM	-0.951	-1.30347		Low confidence		290.7	1.425			No	36	2	even	Yes	O2	6.95554	3.40571	[D9]SM 18:0;O2/18:1	0.00954265	0.0109701	0.0103388	0.0613471	0.0604945	0.0645098
P_511	6.6	727.575	Pos	[M+H]+	726.567	SM 36:3;O2	Sum composition - Species level	SM 36:3;O2	MS/MS match		SM	SM	-0.103	-0.142	908.5	High confidence	19.1	287.2	1.407	1.6	C41H79N2O6P	No	36	3	even	Yes	O2	14.962	16.7815	[D9]SM 18:0;O2/18:1	0.000568624	0.000753219	0.00073931	0.00196983	0.00267996	0.00268006
P_512	11.26	761.653	Pos	[M+H]+	760.646	SM 38:0;O2	Sum composition - Species level	SM 38:0;O2	MS/MS match		SM	SM	0.035	0.047	662.2	High confidence	36.4	301.9	1.481	2	C43H89N2O6P	No	38	0	even	No	O2	5.22269	13.1787	[D9]SM 18:0;O2/18:1	0.00948537	0.0098256	0.00885882	0.00148312	0.00186572	0.00189696
P_513	10.61	759.638	Pos	[M+H]+	758.631	SM 38:1;O2	Sum composition - Species level	SM 38:1;O2	MS/MS match		SM	SM	0.398	0.524	973.2	High confidence	2	301	1.476	2.5	C43H87N2O6P	No	38	1	even	No	O2	3.19745	11.2519	[D9]SM 18:0;O2/18:1	0.171085	0.163928	0.174584	0.0341622	0.0409207	0.0424439
P_514	9.01	757.622	Pos	[M+H]+	756.615	SM 38:2;O2	Sum composition - Species level	SM 38:2;O2	MS/MS match		SM	SM	0.229	0.303	850.6	High confidence	77.8	296.9	1.456	1.9	C43H85N2O6P	No	38	2	even	Yes	O2	22.6597	9.70371	[D9]SM 18:0;O2/18:1	0.00203038	0.0015186	0.00241694	0.0125989	0.0125852	0.014834
P_516	11.34	805.679	Pos	[M+H]+	804.672	SM 40:0;3O	Sum composition - Species level	SM 40:0;3O	MS/MS match	1-MoNA LipidBlast 2022	SM	SM	-0.478	-0.594	638.9	High confidence	10.2	308	1.512	1.6	C45H93N2O7P	No	40	0	even	No	3O	4.80847	12.9786	[D9]SM 18:0;O2/18:1	0.0213992	0.0216397	0.0233508	0.00153562	0.00184032	0.0019915
P_517	11.84	789.685	Pos	[M+H]+	788.678	SM 40:0;O2	Sum composition - Species level	SM 40:0;O2	MS/MS match		SM	SM	0.692	0.876	441.4	High confidence	30.7	307	1.506	1.5	C45H93N2O6P	No	40	0	even	No	O2	6.24905	9.70862	[D9]SM 18:0;O2/18:1	0.0294816	0.0292077	0.026288	0.00851835	0.0100118	0.0102271
P_518	11.69	787.67	Pos	[M+H]+	786.662	SM 40:1;O2	Sum composition - Species level	SM 40:1;O2	MS/MS match		SM	SM	0.86	1.092	831.3	High confidence	2.3	304.8	1.496	1.5	C45H91N2O6P	No	40	1	even	No	O2	3.13625	5.24361	[D9]SM 18:0;O2/18:1	0.599546	0.63018	0.595164	0.431899	0.43408	0.473497
P_519	11.47	803.663	Pos	[M+H]+	802.656	SM 40:1;O3	Sum composition - Species level	SM 40:1;O3	MS/MS match		SM	SM	-0.223	-0.277	917.8	High confidence	10.9	309.6	1.52	1.6	C45H91N2O7P	No	40	1	even	No	O3	3.25008	10.618	[D9]SM 18:0;O2/18:1	0.0502286	0.0477995	0.0472793	0.00279732	0.00342196	0.00333403
P_520	10.62	785.653	Pos	[M+H]+, [M+Na]+	784.647	SM 40:2;O2	Sum composition - Species level	SM 40:2;O2	MS/MS match		SM	SM	0.211	0.269	617.6	High confidence	23.7	303.3	1.488	1.8	C45H89N2O6P	No	40	2	even	Yes	O2	4.98113	10.4353	[D9]SM 18:0;O2/18:1	0.0179388	0.0174825	0.0192319	0.0293125	0.0347945	0.0357488
P_521	10.96	785.654	Pos	[M+H]+, [M+Na]+	784.646	SM 40:2;O2	Sum composition - Species level	SM 40:2;O2	MS/MS match		SM	SM	1.153	1.468	928.8	High confidence	27.4	303.2	1.488	1.8	C45H89N2O6P	No	40	2	even	Yes	O2	8.59937	13.3808	[D9]SM 18:0;O2/18:1	0.00791782	0.00940967	0.00873775	0.0280128	0.0340772	0.0365685
P_522	11.99	803.699	Pos	[M+H]+	802.692	SM 41:0;O2	Sum composition - Species level	SM 41:0;O2	MS/MS match		SM	SM	-0.797	-0.992	603.9	High confidence	15.8	310.8	1.526	1.7	C46H95N2O6P	No	41	0	odd	No	O2	9.31377	18.1762	[D9]SM 18:0;O2/18:1	0.00690981	0.00630909	0.00573313	0.00327007	0.00424995	0.00472494
P_525	11.83	815.698	Pos	[M+H]+, [M+Na]+	814.691	SM 42:1;O2	Sum composition - Species level	SM 42:1;O2	MS/MS match		SM	SM	-2.322	-2.847	741.6	High confidence	4.2	310.9	1.527	1.4	C47H95N2O6P	No	42	1	even	No	O2	2.28684	10.4835	[D9]SM 18:0;O2/18:1	0.0090346	0.00902407	0.00939165	0.0332092	0.0393172	0.0406122
P_526	12.03	815.7	Pos	[M+H]+, [M+K]+, [M+Na]+	814.692	SM 42:1;O2	Sum composition - Species level	SM 42:1;O2	MS/MS match		SM	SM	-0.039	-0.048	907.3	High confidence	12.1	309.9	1.522	1.1	C47H95N2O6P	No	42	1	even	No	O2	4.1713	8.91348	[D9]SM 18:0;O2/18:1	0.277159	0.27394	0.256305	0.50687	0.581669	0.602371
P_862	11.42	813.684	Pos	[M+H]+	812.677	SM 42:2;O2	Sum composition - Species level	SM 42:2;O2	MS match	LIPID MAPS	SM	SM	-1.271	-1.56203		Low confidence		307.1	1.508			No	42	2	even	Yes	O2	5.49596	13.925	[D9]SM 18:0;O2/18:1	0.00367237	0.00329244	0.00353473	0.00481141	0.00613614	0.00624465
P_529	10.95	811.669	Pos	[M+H]+, [M+K]+, [M+Na]+	810.661	SM 42:3;O2	Sum composition - Species level	SM 42:3;O2	MS/MS match		SM	SM	0.054	0.066	807.7	High confidence	1.9	306.1	1.503	1.3	C47H91N2O6P	No	42	3	even	Yes	O2	4.10528	13.4092	[D9]SM 18:0;O2/18:1	0.102391	0.110897	0.105017	0.161304	0.196756	0.21058
P_6576	9.32	809.652	Pos	[M+H]+	808.646	SM 42:4;O2	Sum composition - Species level	SM 42:4;O2	MS match	LIPID MAPS	SM	SM	-1.411	-1.74272		Low confidence		303.6	1.491			No	42	4	even	Yes	O2	15.3476	11.7979	[D9]SM 18:0;O2/18:1	0.00125477	0.00146704	0.00107874	0.00718701	0.00849402	0.00909198
P_6395	8.45	807.637	Pos	[M+H]+	806.63	SM 42:5;O2	Sum composition - Species level	SM 42:5;O2	MS match	LIPID MAPS	SM	SM	-0.621	-0.768909		Low confidence		302.8	1.487			No	42	5	even	Yes	O2	6.55113	14.1182	[D9]SM 18:0;O2/18:1	0.00266964	0.00292072	0.00303857	0.00928497	0.0117628	0.0121759
P_7843	12.32	843.732	Pos	[M+H]+	842.724	SM 44:1;O2	Sum composition - Species level	SM 44:1;O2	MS match	LIPID MAPS	SM	SM	-0.271	-0.321192		Low confidence		318.3	1.564			No	44	1	even	No	O2	1.93199	11.0164	[D9]SM 18:0;O2/18:1	0.000470922	0.00048874	0.000484453	0.00188132	0.0020654	0.00234006
P_866	12.02	841.716	Pos	[M+H]+	840.708	SM 44:2;O2	Sum composition - Species level	SM 44:2;O2	MS match	LIPID MAPS	SM	SM	-0.721	-0.856583		Low confidence		313.3	1.539			No	44	2	even	Yes	O2	15.8115	12.1657	[D9]SM 18:0;O2/18:1	0.00284956	0.00390091	0.00327901	0.00834478	0.0103533	0.0104255
P_867	11.75	839.699	Pos	[M+H]+	838.693	SM 44:3;O2	Sum composition - Species level	SM 44:3;O2	MS match	LIPID MAPS	SM	SM	-1.671	-1.99		Low confidence		312.8	1.537			No	44	3	even	Yes	O2	4.14336	11.0824	[D9]SM 18:0;O2/18:1	0.00244913	0.00262967	0.00263751	0.00574243	0.00697211	0.00703787
P_2049	1.61	318.3	Pos	[M+H]+	317.293	SPB 18:0;O3	Molecular level	SPB 18:0;O3	MS match	LIPID MAPS	SPB	SPB	-0.899	-2.82437		Low confidence		195	0.934			No	18	0	even	No	O3	3.0931	3.53109	[D9]SM 18:0;O2/18:1	0.00117026	0.00120923	0.00124497	0.00806766	0.00775317	0.00832034
P_941	1.61	362.326	Pos	[M+H]+	361.319	SPB 20:0;O4	Molecular level	SPB 20:0;O4	MS match	LIPID MAPS	SPB	SPB	-0.594	-1.6394		Low confidence		202.7	0.975			No	20	0	even	No	O4	11.5631	4.82407	[D9]SM 18:0;O2/18:1	0.000158786	0.000133788	0.000128369	0.000885833	0.000865989	0.000949148
P_2203	2.38	340.284	Pos	[M+H]+	339.277	SPB 20:3;O3	Molecular level	SPB 20:3;O3	MS match	LIPID MAPS	SPB	SPB	-0.919	-2.70068		Low confidence		201.4	0.967			No	20	3	even	Yes	O3	11.4993	12.5966	[D9]SM 18:0;O2/18:1	0.00411406	0.00331471	0.00402987	0.000516685	0.000408117	0.00043237
[truncated: 1,453 more rows]
